# Supplementary material for: Ultrafast structural rearrangement dynamics induced by the photodetachment of phenoxide in aqueous solution
Source: Nat Commun. 2019 Jul 3;10:2944. doi: 10.1038/s41467-019-10989-1 (PMC6610110; doi:10.1038/s41467-019-10989-1)
Supplement: Supplementary file 3 — Source Data [file 41467_2019_10989_MOESM3_ESM.zip]

Archive with 33 entries (23 files):
- Source Data/Figure 3/
- Source Data/Figure 3/Figure3a.dat
- Source Data/Figure 3/Figure3b.dat
- Source Data/Figure 4/
- Source Data/Figure 4/Figure4a.dat
- Source Data/Figure 4/Figure4b.dat
- Source Data/Figure 5/
- Source Data/Figure 5/Figure5a.dat
- Source Data/Figure 5/Figure5b.dat
- Source Data/Supplementary Figure 1/
- Source Data/Supplementary Figure 1/Supplementary Figure1.dat
- Source Data/Supplementary Figure 2/
- Source Data/Supplementary Figure 2/Supplementary Figure2_phenoxide.dat
- Source Data/Supplementary Figure 2/Supplementary Figure2_water.dat
- Source Data/Supplementary Figure 3/
- Source Data/Supplementary Figure 3/Supplementary Figure3a.dat
- Source Data/Supplementary Figure 3/Supplementary Figure3b.dat
- Source Data/Supplementary Figure 4/
- Source Data/Supplementary Figure 4/Supplementary Figure4a.dat
- Source Data/Supplementary Figure 4/Supplementary Figure4b.dat
- Source Data/Supplementary Figure 5/
- Source Data/Supplementary Figure 5/Supplementary Figure5.dat
- Source Data/Supplementary Figure 6/
- Source Data/Supplementary Figure 6/Supplementary Figure6a.dat
- Source Data/Supplementary Figure 6/Supplementary Figure6b.dat
- Source Data/Supplementary Figure 6/Supplementary Figure6c.dat
- Source Data/Supplementary Figure 6/Supplementary Figure6d.dat
- Source Data/Theoretical results/
- Source Data/Theoretical results/Gaussian09-E.Output.174149 (Aqueous Phenoxyl Radical_.log
- Source Data/Theoretical results/Gaussian09-E.Output.174330 (Gas Phase Phenoxyl Radical).log
- Source Data/Theoretical results/Gaussian09-E.Output.174778 (Aqueous Phenoxide Ion).log
- Source Data/Theoretical results/Gaussian09-E.Output.285033 (Gas Phase Phenoxide Ion).log
- Source Data/Theoretical results/MH Phenoxide to MH Phenoxyl Radical (Solvent Frozen).log
