# Supplementary material for: Ultrafast structural rearrangement dynamics induced by the photodetachment of phenoxide in aqueous solution
Source: Nat Commun. 2019 Jul 3;10:2944. doi: 10.1038/s41467-019-10989-1 (PMC6610110; doi:10.1038/s41467-019-10989-1)
Supplement: Supplementary file 3 — Source Data [file 41467_2019_10989_MOESM3_ESM.zip › Source Data/Figure 3/Figure3a.dat]

	360.05	360.17	360.3	360.43	360.56	360.69	360.82	360.95	361.07	361.2	361.33	361.46	361.59	361.72	361.84	361.97	362.1	362.23	362.36	362.49	362.61	362.74	362.87	363	363.13	363.26	363.38	363.51	363.64	363.77	363.9	364.03	364.16	364.28	364.41	364.54	364.67	364.8	364.93	365.05	365.18	365.31	365.44	365.57	365.7	365.82	365.95	366.08	366.21
-506.575	0.001765357	0.001782585	0.001788841	0.001782922	0.001765793	0.001738596	0.00170261	0.001659216	0.001613823	0.00156023	0.001503452	0.001444891	0.001385883	0.00132767	0.001275619	0.001221998	0.001172102	0.001126655	0.001086229	0.001051246	0.00102402	0.001000141	9.82104E-4	9.69788E-4	9.62959E-4	9.61287E-4	9.63959E-4	9.70969E-4	9.81737E-4	9.95687E-4	0.001012224	0.001030739	0.001050634	0.001069715	0.001090644	0.001111334	0.001131311	0.001150152	0.001167493	0.001181904	0.001195556	0.001206992	0.001216087	0.001222776	0.001227052	0.001228895	0.001228697	0.001226344	0.001222006
-501.575	0.001512818	0.00150783	0.001499421	0.001488119	0.001474211	0.001458014	0.001439873	0.001420144	0.001400834	0.001379059	0.001356733	0.001334188	0.001311737	0.001289669	0.001269867	0.001249252	0.001229709	0.001211414	0.001194512	0.001179114	0.001166306	0.001154003	0.001143357	0.001134365	0.001126997	0.0011212	0.001117182	0.001114187	0.001112505	0.001112017	0.001112598	0.001114112	0.001116425	0.001119148	0.001122607	0.001126467	0.001130603	0.001134893	0.00113923	0.001143191	0.001147353	0.001151309	0.001154997	0.001158367	0.00116138	0.00116382	0.001166074	0.001167915	0.001169339
-496.575	0.001458898	0.001414812	0.001370761	0.001330706	0.001294722	0.001262817	0.001234938	0.001210979	0.001192207	0.001175311	0.001161763	0.001151302	0.001143643	0.001138484	0.001135672	0.001134444	0.001134805	0.00113645	0.001139089	0.001142449	0.001145971	0.001150026	0.001154128	0.001158099	0.001161785	0.001165061	0.001167637	0.001169874	0.001171493	0.001172472	0.001172809	0.001172527	0.001171665	0.001170402	0.00116859	0.001166392	0.001163892	0.001161177	0.001158337	0.001155677	0.001152834	0.001150102	0.001147548	0.001145231	0.001143195	0.001141593	0.001140179	0.001139107	0.001138377
-491.575	0.001132006	0.001107958	0.001088913	0.001076741	0.001070907	0.001070793	0.001075713	0.001084937	0.001096622	0.001112002	0.001129475	0.001148315	0.001167826	0.001187364	0.001204915	0.001222918	0.001239429	0.001254074	0.001266557	0.001276661	0.001283754	0.001288956	0.001291575	0.001291672	0.001289368	0.001284828	0.001278834	0.001270612	0.001260849	0.001249826	0.001237833	0.00122516	0.001212093	0.001199918	0.001186849	0.001174134	0.001161987	0.001150592	0.001140102	0.001131328	0.001122892	0.001115626	0.00110956	0.00110469	0.00110099	0.001098567	0.001096944	0.001096278	0.001096457
-486.575	0.002031426	0.002031743	0.002017113	0.001988252	0.001946744	0.001894338	0.001832896	0.001764331	0.001696389	0.001619524	0.001541047	0.001462682	0.001386018	0.001312485	0.001248474	0.001184317	0.001126408	0.001075426	0.001031846	9.95952E-4	9.69728E-4	9.48739E-4	9.35248E-4	9.28894E-4	9.2919E-4	9.35548E-4	9.4622E-4	9.62302E-4	9.82334E-4	0.001005526	0.001031083	0.001058221	0.001086188	0.001112124	0.001139734	0.001166256	0.001191164	0.001214006	0.001234409	0.001250828	0.001265799	0.001277707	0.001286491	0.00129216	0.001294784	0.001294614	0.001291792	0.001286438	0.001278805
-481.575	0.00135402	0.001333087	0.001311071	0.0012902	0.001270858	0.001253339	0.001237859	0.001224552	0.001214257	0.001205259	0.001198452	0.001193731	0.001190952	0.001189938	0.001190389	0.001192174	0.001195078	0.001198864	0.001203292	0.001208134	0.001212781	0.001217819	0.001222681	0.001227205	0.001231252	0.001234707	0.001237293	0.001239377	0.001240674	0.001241162	0.001240838	0.001239724	0.001237853	0.001235499	0.001232327	0.001228582	0.001224342	0.001219696	0.001214731	0.001209944	0.001204617	0.001199229	0.001193858	0.001188577	0.001183449	0.001178901	0.001174217	0.001169822	0.001165741
-476.575	2.85764E-4	2.30556E-4	1.98482E-4	1.93531E-4	2.13475E-4	2.5571E-4	3.17342E-4	3.95283E-4	4.78936E-4	5.79212E-4	6.86412E-4	7.97445E-4	9.09384E-4	0.001019517	0.00111745	0.001217475	0.001309373	0.001391614	0.001463005	0.001522697	0.001566961	0.001602979	0.001626665	0.001638376	0.001638707	0.001628468	0.001610487	0.001582819	0.001547828	0.00150681	0.001461096	0.001412019	0.001360889	0.001312955	0.001261337	0.001211105	0.001163238	0.001118593	0.001077894	0.001044336	0.001012748	9.86422E-4	9.65538E-4	9.50144E-4	9.40169E-4	9.3561E-4	9.35447E-4	9.39894E-4	9.48514E-4
-471.575	0.001391337	0.001347606	0.00131081	0.00128431	0.001267245	0.001258638	0.001257439	0.001262548	0.001271893	0.001285987	0.001303151	0.001322345	0.001342597	0.001363016	0.001381318	0.001399897	0.001416597	0.001430924	0.001442501	0.00145105	0.001456107	0.001458442	0.001457518	0.001453428	0.001446333	0.001436458	0.001425111	0.001410695	0.001394405	0.001376603	0.001357662	0.001337956	0.001317853	0.001299251	0.001279364	0.001260056	0.00124161	0.001224274	0.00120826	0.001194801	0.001181782	0.001170481	0.001160955	0.001153222	0.001147266	0.0011433	0.001140587	0.001139415	0.00113965
-466.575	0.001793954	0.001764508	0.001726683	0.001683794	0.001636986	0.001587405	0.001536171	0.001484355	0.00143688	0.001386698	0.001338627	0.001293398	0.001251627	0.001213814	0.001182756	0.001153525	0.001129039	0.001109341	0.001094375	0.001083986	0.001078255	0.001075937	0.001077305	0.00108194	0.001089388	0.001099168	0.001109842	0.001122729	0.001136526	0.001150773	0.001165042	0.001178938	0.001192113	0.001203373	0.001214357	0.001223882	0.001231797	0.001238002	0.001242446	0.001244981	0.001246064	0.001245487	0.001243357	0.001239806	0.001234987	0.001229563	0.0012228	0.001215298	0.001207246
-461.575	0.001390079	0.001366675	0.001344545	0.001325549	0.001309431	0.001295915	0.001284717	0.001275551	0.001268646	0.001262595	0.001257775	0.00125394	0.001250862	0.001248335	0.001246333	0.00124437	0.001242489	0.001240571	0.001238523	0.001236271	0.001233964	0.001231187	0.001228101	0.001224704	0.001221004	0.001217025	0.00121313	0.001208709	0.001204125	0.001199427	0.001194671	0.001189912	0.001185207	0.001180959	0.00117651	0.001172267	0.001168274	0.001164569	0.001161185	0.00115837	0.00115567	0.001153346	0.001151405	0.001149844	0.001148655	0.001147876	0.00114736	0.001147161	0.001147252
-456.575	0.00179838	0.001781941	0.001757277	0.001726191	0.001689525	0.001648209	0.001603233	0.001555616	0.0015102	0.00146035	0.001410758	0.001362315	0.001315833	0.001272032	0.001234512	0.001197496	0.001164641	0.00113623	0.001112431	0.001093305	0.001079762	0.001069419	0.001063369	0.00106132	0.001062922	0.00106777	0.001074746	0.001084575	0.001096298	0.001109431	0.001123495	0.00113803	0.0011526	0.001165732	0.001179273	0.00119179	0.001203011	0.001212712	0.001220724	0.001226519	0.001230997	0.001233585	0.001234305	0.001233223	0.001230441	0.001226482	0.001220834	0.001213951	0.001206029
-451.575	0.001452611	0.001472844	0.001482028	0.001479148	0.001465593	0.001442888	0.001412636	0.001376473	0.00133925	0.001296242	0.001251902	0.00120762	0.001164651	0.001124101	0.001089637	0.001056249	0.001027561	0.001004022	9.85911E-4	9.73349E-4	9.66662E-4	9.64592E-4	9.67642E-4	9.75441E-4	9.87534E-4	0.001003391	0.00102087	0.00104231	0.001065737	0.001090516	0.001116022	0.001141652	0.001166841	0.00118925	0.001212177	0.001233303	0.001252284	0.001268844	0.001282778	0.001293188	0.001301742	0.001307451	0.001310363	0.001310578	0.001308246	0.001303995	0.001297326	0.001288754	0.001278549
-446.575	8.93568E-4	8.6738E-4	8.45776E-4	8.3106E-4	8.22961E-4	8.21105E-4	8.25028E-4	8.3419E-4	8.46776E-4	8.64278E-4	8.85141E-4	9.08669E-4	9.34165E-4	9.60943E-4	9.86225E-4	0.001013638	0.001040509	0.001066313	0.001090586	0.001112932	0.001131569	0.001149372	0.001164519	0.001176907	0.001186502	0.001193334	0.001197268	0.001199089	0.001198556	0.001195892	0.001191351	0.001185206	0.001177747	0.001169952	0.001160797	0.001151186	0.001141395	0.001131682	0.001122284	0.001114069	0.001105842	0.00109846	0.001092047	0.001086691	0.001082448	0.001079544	0.001077493	0.00107655	0.001076663
-441.575	7.31882E-4	6.82742E-4	6.46238E-4	6.26354E-4	6.21982E-4	6.31753E-4	6.54092E-4	6.87278E-4	7.25961E-4	7.74839E-4	8.29142E-4	8.87032E-4	9.4675E-4	0.001006643	0.001060773	0.001116885	0.001169207	0.001216734	0.001258654	0.001294353	0.001321419	0.001344139	0.001359937	0.001368915	0.001371325	0.001367557	0.001359029	0.001344876	0.001326265	0.001303916	0.001278585	0.001251042	0.00122205	0.001194647	0.001164928	0.001135819	0.001107919	0.001081758	0.00105779	0.001037939	0.001019172	0.001003461	9.9094E-4	9.81664E-4	9.75613E-4	9.72817E-4	9.72672E-4	9.75332E-4	9.80551E-4
-436.575	0.001456577	0.001421267	0.001387531	0.001358442	0.001333859	0.001313567	0.001297281	0.001284669	0.001275968	0.001269355	0.001265265	0.001263282	0.00126299	0.001263987	0.001265721	0.001268142	0.001270808	0.00127342	0.001275719	0.001277482	0.001278475	0.001278731	0.00127803	0.001276306	0.001273525	0.001269691	0.001265243	0.001259493	0.001252854	0.001245422	0.001237312	0.001228648	0.00121956	0.001210913	0.001201391	0.001191836	0.001182378	0.001173133	0.001164211	0.001156346	0.001148308	0.001140842	0.001134007	0.001127848	0.001122394	0.001118002	0.001113942	0.001110603	0.001107964
-431.575	0.001805392	0.001869428	0.001919277	0.001949142	0.001959797	0.001952407	0.001928467	0.001889744	0.00184258	0.001781091	0.001710928	0.001634313	0.001553444	0.001470449	0.001393694	0.001312138	0.00123389	0.001160443	0.001093071	0.001032814	9.84205E-4	9.39685E-4	9.03969E-4	8.77187E-4	8.59263E-4	8.49929E-4	8.48559E-4	8.54381E-4	8.67113E-4	8.85949E-4	9.10009E-4	9.38356E-4	9.70031E-4	0.001001387	0.001036763	0.001072711	0.001108369	0.001142944	0.00117572	0.001203839	0.001231489	0.001255795	0.001276424	0.001293151	0.001305846	0.001313959	0.001318892	0.001319948	0.001317335
-426.575	0.001207261	0.001204036	0.001202971	0.001204073	0.001206964	0.001211267	0.001216609	0.00122263	0.001228499	0.001234898	0.001241066	0.00124675	0.001251742	0.001255868	0.001258797	0.001260929	0.001261933	0.001261794	0.001260534	0.001258209	0.001255189	0.001251069	0.00124619	0.00124069	0.00123472	0.00122843	0.001222472	0.001215993	0.001209624	0.001203493	0.001197715	0.001192387	0.001187591	0.001183689	0.001180073	0.001177118	0.001174833	0.001173211	0.001172228	0.001171857	0.00117199	0.001172625	0.001173696	0.00117513	0.001176851	0.001178629	0.001180685	0.001182802	0.001184905
-421.575	0.00112425	0.001094198	0.001072568	0.001061526	0.001060108	0.001067216	0.001081655	0.001102173	0.001125404	0.001154031	0.001185058	0.00121731	0.001249698	0.001281235	0.00130883	0.001336376	0.001360867	0.001381804	0.001398818	0.001411669	0.001419733	0.001424348	0.00142477	0.001421186	0.001413868	0.001403152	0.001390584	0.001374475	0.001356222	0.001336304	0.001315201	0.00129339	0.001271329	0.001251119	0.001229768	0.001209336	0.001190144	0.001172465	0.001156525	0.001143501	0.00113134	0.001121278	0.001113339	0.001107505	0.00110371	0.001101931	0.001101747	0.001103214	0.001106146
-416.575	0.001757446	0.001772196	0.00177809	0.001774082	0.001760934	0.001739546	0.001710921	0.00167614	0.001639546	0.001596116	0.001549861	0.001501899	0.001453293	0.001405043	0.001361612	0.00131653	0.001274196	0.001235217	0.001200082	0.001169161	0.001144582	0.001122384	0.001104832	0.001091867	0.001083339	0.001079019	0.001078506	0.001081382	0.001087433	0.001096223	0.00110729	0.001120161	0.001134362	0.001148246	0.001163705	0.001179184	0.001194289	0.001208662	0.00122199	0.00123313	0.001243732	0.001252639	0.001259726	0.001264915	0.001268174	0.001269479	0.001269093	0.001266918	0.001263069
-411.575	0.001696564	0.001718574	0.001731755	0.001734483	0.001727565	0.001711928	0.001688601	0.001658676	0.001626184	0.001586791	0.001544161	0.001499416	0.001453633	0.001407826	0.001366328	0.001323013	0.001282131	0.001244316	0.001210094	0.00117987	0.001155774	0.001133967	0.001116703	0.001103964	0.001095638	0.001091524	0.001091234	0.001094405	0.001100828	0.001110079	0.001121702	0.001135228	0.001150175	0.001164827	0.001181189	0.001197633	0.001213746	0.001229153	0.001243515	0.001255596	0.001267178	0.001277001	0.001284919	0.001290831	0.001294687	0.001296412	0.001296327	0.001294279	0.001290373
-406.575	0.002104689	0.002170038	0.002213771	0.002230655	0.00222252	0.002191613	0.002140514	0.00207205	0.001996021	0.001902626	0.001800753	0.001693414	0.001583499	0.001473719	0.001374661	0.001271914	0.001175822	0.001088041	0.001009906	9.42431E-4	8.90212E-4	8.44919E-4	8.11458E-4	7.89671E-4	7.79147E-4	7.79257E-4	7.88089E-4	8.06204E-4	8.3214E-4	8.64709E-4	9.02663E-4	9.44726E-4	9.89624E-4	0.001032505	0.001079401	0.001125664	0.001170268	0.001212297	0.001250952	0.001283062	0.001313475	0.001338947	0.001359208	0.001374117	0.00138366	0.001387793	0.001387396	0.00138222	0.001372643
-401.575	0.001868756	0.001867925	0.001854303	0.001828575	0.001792092	0.001746356	0.001692973	0.001633605	0.001574944	0.001508759	0.001441385	0.001374326	0.001308962	0.001246536	0.001192458	0.001138579	0.001090319	0.001048249	0.001012758	9.84066E-4	9.63666E-4	9.48068E-4	9.3901E-4	9.3614E-4	9.39E-4	9.47043E-4	9.58535E-4	9.74766E-4	9.94249E-4	0.001016269	0.001040112	0.001065076	0.001090494	0.001113817	0.00113839	0.001161738	0.001183409	0.001203022	0.001220266	0.001233881	0.001245983	0.001255241	0.001261631	0.001265191	0.001266015	0.001264476	0.001260495	0.001254328	0.00124623
-396.575	5.57175E-4	5.23984E-4	5.0651E-4	5.07062E-4	5.24107E-4	5.55858E-4	6.00339E-4	6.55442E-4	7.13852E-4	7.83245E-4	8.5689E-4	9.32698E-4	0.001008696	0.001083068	0.001148858	0.001215684	0.001276695	0.001330896	0.001377528	0.001416066	0.001444195	0.001466522	0.001480487	0.00148638	0.001484655	0.001475907	0.001462211	0.001442029	0.001417128	0.001388409	0.001356789	0.001323183	0.001288481	0.001256208	0.001221725	0.001188445	0.001157008	0.001127967	0.001101779	0.001080451	0.001060676	0.001044534	0.001032102	0.001023375	0.001018262	0.001016611	0.001017935	0.001022225	0.001029159
-391.575	0.001076907	0.001057895	0.001042775	0.001032985	0.001028067	0.001027494	0.001030693	0.001037061	0.001045218	0.001055949	0.001068068	0.001081005	0.001094231	0.001107264	0.001118752	0.001130268	0.001140519	0.001149264	0.001156331	0.001161609	0.001164852	0.001166606	0.001166591	0.001164912	0.001161715	0.001157179	0.001151982	0.001145465	0.001138255	0.001130593	0.001122712	0.001114845	0.001107204	0.001100524	0.001093857	0.001087931	0.001082874	0.001078785	0.001075733	0.001073876	0.001072919	0.00107305	0.001074236	0.001076423	0.001079534	0.001083149	0.001087768	0.001093008	0.001098744
-386.575	0.001513528	0.001498891	0.001486762	0.001477958	0.001471902	0.001468017	0.001465743	0.001464542	0.00146395	0.001463436	0.001462649	0.001461227	0.001458865	0.001455318	0.001450831	0.001444539	0.001436691	0.001427273	0.001416323	0.001403925	0.001391305	0.001376509	0.001360729	0.001344176	0.001327076	0.001309665	0.001293522	0.001276177	0.001259201	0.001242803	0.001227179	0.001212499	0.00119891	0.001187438	0.001176262	0.00116645	0.001158041	0.001151048	0.001145454	0.001141499	0.001138467	0.001136659	0.001135978	0.001136311	0.001137538	0.001139349	0.001141921	0.001144992	0.001148428
-381.575	0.0022251	0.002191966	0.00214609	0.002091229	0.002028921	0.001960769	0.001888394	0.001813399	0.001743187	0.001667429	0.001593306	0.001522043	0.001454709	0.001392216	0.001339468	0.00128821	0.001243468	0.001205481	0.001174332	0.00114995	0.001133278	0.001121238	0.001115051	0.001114212	0.001118144	0.00112622	0.001136783	0.001150957	0.00116731	0.001185174	0.001203905	0.001222896	0.001241589	0.001258139	0.001274886	0.001290029	0.001303247	0.00131429	0.001322977	0.001328801	0.001332682	0.00133404	0.001332934	0.001329469	0.001323798	0.001316766	0.001307405	0.001296468	0.00128421
-376.575	0.001256169	0.001196496	0.001141394	0.001096175	0.001060604	0.001034274	0.001016626	0.001006983	0.001004518	0.001008024	0.001017082	0.001030772	0.001048166	0.001068352	0.001088703	0.001111831	0.001135329	0.001158497	0.001180714	0.001201445	0.001218878	0.001235583	0.001249765	0.001261241	0.001269916	0.001275771	0.001278718	0.001279352	0.001277488	0.001273336	0.001267146	0.001259193	0.001249771	0.001240034	0.00122865	0.001216692	0.001204454	0.001192215	0.001180231	0.001169597	0.001158732	0.00114872	0.001139703	0.001131795	0.001125071	0.001119958	0.00111562	0.001112519	0.001110618
-371.575	0.001091833	0.001099754	0.001108832	0.001118201	0.00112764	0.001136946	0.00114593	0.001154427	0.001161709	0.001168874	0.001175184	0.00118056	0.001184944	0.001188298	0.001190469	0.001191824	0.001192164	0.001191533	0.001189988	0.001187602	0.001184726	0.00118097	0.001176645	0.001171859	0.001166719	0.001161331	0.001156227	0.001150649	0.001145111	0.001139696	0.001134477	0.00112952	0.001124878	0.001120912	0.001116994	0.001113495	0.001110431	0.001107813	0.001105639	0.001104024	0.001102687	0.001101763	0.001101229	0.00110106	0.001101229	0.001101655	0.00110238	0.001103344	0.001104512
-366.575	8.71576E-4	8.3409E-4	8.05404E-4	7.88663E-4	7.83178E-4	7.8807E-4	8.023E-4	8.24709E-4	8.5158E-4	8.86177E-4	9.25195E-4	9.6733E-4	0.001011306	0.001055916	0.00109668	0.001139427	0.001179812	0.001217045	0.00125047	0.001279569	0.001302262	0.001322101	0.001336894	0.001346647	0.001351482	0.001351622	0.001347857	0.001339919	0.001328405	0.001313805	0.001296644	0.001277461	0.001256802	0.001236886	0.001214878	0.001192898	0.001171397	0.001150785	0.001131419	0.001114914	0.001098755	0.001084576	0.001072516	0.001062656	0.001055028	0.001049949	0.00104651	0.001045114	0.001045618
-361.575	0.001575362	0.001535207	0.001495091	0.001458372	0.001424899	0.001394491	0.001366949	0.00134206	0.00132125	0.001300841	0.001282433	0.001265811	0.001250768	0.001237114	0.001225591	0.001214133	0.001203609	0.001193904	0.00118492	0.001176584	0.001169415	0.001162176	0.001155461	0.001149252	0.001143545	0.001138338	0.001133979	0.001129745	0.001126025	0.001122822	0.001120132	0.001117949	0.00111626	0.001115122	0.001114322	0.00111394	0.001113941	0.001114283	0.001114921	0.001115733	0.001116808	0.00111804	0.00111938	0.001120782	0.001122202	0.001123492	0.001124829	0.00112607	0.001127181
-356.575	0.001688169	0.001672467	0.001649853	0.001622067	0.00158984	0.001553936	0.001515148	0.001474267	0.001435354	0.001392641	0.001350062	0.001308305	0.001268001	0.001229724	0.001196624	0.001163585	0.00113382	0.001107599	0.001085108	0.001066452	0.001052656	0.001041377	0.001033795	0.001029732	0.001028949	0.00103116	0.00103558	0.001042611	0.00105161	0.001062189	0.001073955	0.00108652	0.001099507	0.00111156	0.001124374	0.001136639	0.001148083	0.001158471	0.001167609	0.001174802	0.001181142	0.001185901	0.001189045	0.001190578	0.001190539	0.001189172	0.00118634	0.001182223	0.001176966
-351.575	0.001213098	0.001235323	0.001257386	0.001277225	0.001294722	0.001309777	0.001322319	0.001332301	0.001339235	0.001344299	0.001346876	0.001347064	0.001344996	0.001340837	0.001335315	0.001327713	0.001318663	0.001308418	0.001297237	0.00128538	0.001274058	0.001261613	0.001249205	0.001237045	0.001225319	0.001214188	0.001204558	0.001194923	0.001186194	0.001178421	0.001171629	0.001165816	0.001160957	0.001157279	0.001154113	0.001151721	0.001150013	0.001148892	0.001148252	0.001147994	0.001147975	0.001148121	0.001148333	0.001148513	0.001148578	0.001148469	0.001148111	0.001147453	0.001146456
-346.575	0.001511646	0.001524306	0.001526773	0.00151835	0.001500065	0.001473101	0.001438759	0.001398416	0.001357073	0.001309164	0.001259362	0.00120899	0.001159286	0.001111378	0.001069621	0.00102787	9.9045E-4	9.57936E-4	9.30748E-4	9.09155E-4	8.94297E-4	8.83691E-4	8.78663E-4	8.78965E-4	8.84252E-4	8.94087E-4	9.0677E-4	9.23893E-4	9.43956E-4	9.66344E-4	9.90433E-4	0.001015604	0.001041258	0.001064875	0.001089892	0.001113849	0.001136318	0.001156928	0.001175374	0.001190274	0.001203946	0.00121494	0.001223209	0.001228762	0.001231666	0.001232092	0.001230264	0.001226242	0.001220256
-341.575	4.2385E-4	3.89958E-4	3.74946E-4	3.80899E-4	4.05844E-4	4.47547E-4	5.03583E-4	5.71406E-4	6.42229E-4	7.25425E-4	8.12887E-4	9.02191E-4	9.91069E-4	0.001077448	0.001153358	0.001229936	0.001299306	0.001360367	0.001412296	0.001454536	0.001484664	0.001507646	0.001520747	0.001524334	0.001518962	0.001505345	0.001486185	0.001459173	0.001426646	0.001389669	0.001349328	0.001306704	0.00126285	0.001222151	0.001178705	0.001136773	0.001097126	0.001060434	0.001027257	0.00100014	9.74877E-4	9.5411E-4	9.37958E-4	9.26428E-4	9.19433E-4	9.16851E-4	9.18016E-4	9.22987E-4	9.3139E-4
-336.575	9.66627E-4	9.51497E-4	9.41847E-4	9.38747E-4	9.41627E-4	9.49845E-4	9.62699E-4	9.79453E-4	9.9773E-4	0.00101987	0.001043725	0.001068589	0.001093792	0.001118722	0.001141009	0.001163909	0.001185103	0.00120424	0.001221042	0.001235303	0.001246094	0.001255151	0.001261461	0.001265073	0.00126609	0.00126466	0.001261328	0.001255742	0.001248336	0.001239369	0.001229111	0.001217838	0.001205825	0.001194312	0.001181622	0.001168947	0.00115651	0.001144519	0.001133155	0.001123355	0.001113607	0.001104863	0.001097195	0.001090649	0.001085245	0.001081266	0.001078023	0.001075841	0.001074653
-331.575	4.98121E-4	4.56945E-4	4.32124E-4	4.26902E-4	4.39906E-4	4.69448E-4	5.13593E-4	5.70217E-4	6.31623E-4	7.05883E-4	7.85938E-4	8.69519E-4	9.54447E-4	0.001038682	0.001114195	0.001191999	0.001264214	0.001329607	0.001387193	0.00143624	0.00147351	0.001504978	0.001527154	0.001540214	0.001544527	0.001540628	0.001530324	0.001512641	0.001489033	0.001460444	0.001427856	0.001392267	0.001354665	0.001318997	0.001280177	0.001241995	0.001205227	0.001170555	0.001138567	0.001111844	0.001086291	0.001064542	0.001046773	0.001033058	0.001023379	0.001017931	0.001015635	0.001016839	0.00102123
-326.575	0.001271815	0.001250584	0.001230113	0.001212396	0.001197497	0.001185428	0.001176142	0.001169547	0.001165727	0.00116388	0.001164211	0.001166486	0.001170447	0.001175823	0.001181803	0.001189119	0.001197041	0.001205299	0.001213641	0.001221831	0.001229071	0.001236386	0.001242992	0.00124875	0.001253548	0.001257305	0.001259804	0.001261434	0.001261945	0.001261362	0.00125973	0.001257118	0.00125361	0.001249661	0.001244716	0.00123919	0.001233205	0.001226883	0.001220343	0.001214213	0.001207573	0.001201032	0.001194678	0.001188591	0.001182835	0.001177862	0.001172879	0.001168346	0.001164278
-321.575	0.001733297	0.001685754	0.001632811	0.001579237	0.001525896	0.001473608	0.001423136	0.00137517	0.001333643	0.001292115	0.001254594	0.001221396	0.001192733	0.001168718	0.001150685	0.001135557	0.001124854	0.001118338	0.001115703	0.001116582	0.00112016	0.001126617	0.001135306	0.00114575	0.001157475	0.001170014	0.001181927	0.001194809	0.001207298	0.001219053	0.001229782	0.001239245	0.00124725	0.001253224	0.001258081	0.001261217	0.001262636	0.001262383	0.001260539	0.001257525	0.00125297	0.001247229	0.001240478	0.001232904	0.001224697	0.001216726	0.001207836	0.001198858	0.001189958
-316.575	0.001426139	0.001430872	0.001433117	0.001432444	0.001428996	0.00142297	0.001414607	0.001404178	0.001392972	0.001379409	0.001364668	0.001349056	0.001332869	0.001316388	0.001301141	0.001284808	0.001268873	0.001253519	0.001238901	0.001225139	0.001213278	0.001201402	0.001190577	0.001180817	0.001172112	0.001164433	0.001158214	0.001152364	0.001147367	0.001143143	0.001139607	0.001136672	0.001134252	0.001132403	0.001130743	0.001129366	0.001128207	0.001127207	0.001126314	0.00112555	0.001124755	0.001123967	0.001123169	0.001122348	0.001121499	0.00112069	0.00111979	0.001118875	0.001117954
-311.575	0.001390226	0.001315389	0.001245346	0.001186736	0.001139299	0.001102579	0.001075946	0.001058629	0.001050149	0.001048187	0.001052739	0.001062754	0.001077169	0.001094942	0.001113458	0.001134914	0.001156963	0.001178805	0.001199733	0.00121914	0.001235265	0.001250419	0.001262872	0.001272418	0.00127895	0.001282446	0.00128303	0.001280916	0.001276129	0.001268906	0.001259526	0.001248297	0.001235551	0.001222735	0.001208036	0.001192824	0.00117743	0.001162166	0.001147323	0.001134221	0.001120894	0.00110866	0.001097684	0.001088089	0.001079965	0.001073817	0.001068638	0.001064986	0.001062818
-306.575	0.001050296	0.001024329	0.001007177	0.00100069	0.001003908	0.001015725	0.001034922	0.001060209	0.00108781	0.00112108	0.001156587	0.001193086	0.00122941	0.001264494	0.001294958	0.001325112	0.001351637	0.001373988	0.001391771	0.001404732	0.001412315	0.001415795	0.001414475	0.001408591	0.001398473	0.001384531	0.001368675	0.001348749	0.001326502	0.001302506	0.001277331	0.001251542	0.001225677	0.001202176	0.001177559	0.001154227	0.001132547	0.001112825	0.001095306	0.001081252	0.001068437	0.001058193	0.001050532	0.00104541	0.001042736	0.001042327	0.001043952	0.001047532	0.001052839
-301.575	0.001441652	0.001458108	0.001474769	0.001489572	0.00150197	0.001511535	0.001517957	0.001521044	0.001520863	0.0015174	0.001510645	0.001500786	0.001488084	0.001472853	0.001456861	0.001437807	0.001417355	0.001395921	0.00137392	0.001351752	0.001331472	0.001310028	0.001289443	0.001269995	0.001251922	0.001235412	0.001221686	0.001208549	0.00119727	0.001187865	0.001180308	0.001174539	0.001170465	0.001168108	0.001166941	0.001167063	0.001168302	0.001170477	0.001173403	0.001176609	0.001180461	0.001184533	0.00118866	0.001192688	0.001196478	0.001199656	0.001202652	0.001205098	0.00120692
-296.575	0.001402876	0.001424739	0.001445791	0.001463438	0.001477167	0.00148663	0.001491634	0.001492137	0.001488682	0.001480883	0.00146916	0.001453895	0.00143554	0.001414589	0.001393403	0.00136896	0.001343495	0.00131754	0.001291603	0.001266159	0.001243484	0.00122016	0.00119845	0.00117863	0.001160917	0.001145466	0.001133299	0.001122427	0.001113946	0.001107799	0.001103883	0.001102056	0.001102144	0.001103751	0.00110694	0.001111407	0.00111691	0.001123205	0.001130051	0.001136654	0.001143908	0.001151061	0.001157922	0.001164316	0.001170096	0.001174772	0.001179028	0.001182365	0.001184724
-291.575	0.001618522	0.001627805	0.001627428	0.001616991	0.001597476	0.001570001	0.001535782	0.001496092	0.001455721	0.001409147	0.001360841	0.001311994	0.001263712	0.001216998	0.001176041	0.001134735	0.001097241	0.001064068	0.00103559	0.001012053	9.94818E-4	9.81017E-4	9.72183E-4	9.6812E-4	9.68543E-4	9.73096E-4	9.80603E-4	9.91881E-4	0.001005948	0.001022288	0.001040376	0.001059691	0.001079723	0.001098432	0.001118513	0.001137993	0.001156498	0.001173705	0.001189338	0.001202182	0.001214215	0.001224179	0.001232003	0.001237667	0.001241194	0.001242609	0.001242241	0.001240022	0.001236111
-286.575	0.001005278	9.50955E-4	9.04954E-4	8.71732E-4	8.50491E-4	8.40271E-4	8.39981E-4	8.48434E-4	8.62917E-4	8.84643E-4	9.11399E-4	9.41925E-4	9.75009E-4	0.001009512	0.001041707	0.001076063	0.001109051	0.001139941	0.001168122	0.001193108	0.001213019	0.001230938	0.001244919	0.001254922	0.001261001	0.001263297	0.001262243	0.001257923	0.00125062	0.001240702	0.001228572	0.00121465	0.001199363	0.001184413	0.001167699	0.001150837	0.001134205	0.001118148	0.001102975	0.001089988	0.001077237	0.001066037	0.001056528	0.001048806	0.001042921	0.001039127	0.001036764	0.001036153	0.001037196
-281.575	4.91028E-4	4.46289E-4	4.198E-4	4.14781E-4	4.29458E-4	4.61771E-4	5.09437E-4	5.70022E-4	6.35231E-4	7.13541E-4	7.97364E-4	8.84254E-4	9.71889E-4	0.001058116	0.001134767	0.001212993	0.001284758	0.00134883	0.001404237	0.00145028	0.001484085	0.001511103	0.001528169	0.001535533	0.001533644	0.001523122	0.00150641	0.001481548	0.001450607	0.001414626	0.001374678	0.001331851	0.001287221	0.001245325	0.001200104	0.001155952	0.001113701	0.001074087	0.001037737	0.001007529	9.78807E-4	9.54533E-4	9.34886E-4	9.19936E-4	9.09648E-4	9.0418E-4	9.02423E-4	9.0472E-4	9.10722E-4
-276.575	8.02562E-4	8.22601E-4	8.5035E-4	8.83516E-4	9.21135E-4	9.62195E-4	0.001005664	0.001050514	0.001092276	0.001137021	0.001180385	0.001221566	0.001259856	0.001294647	0.00132323	0.001350005	0.001372157	0.001389523	0.001402048	0.00140978	0.001412786	0.00141178	0.001406634	0.001397713	0.001385434	0.001370257	0.001354094	0.001334723	0.00131391	0.001292157	0.001269947	0.00124774	0.001225962	0.001206572	0.001186658	0.001168164	0.001151332	0.001136348	0.001123348	0.00111318	0.001104183	0.001097274	0.001092399	0.001089469	0.001088358	0.001088813	0.001090747	0.00109399	0.001098333
-271.575	9.93193E-4	9.73212E-4	9.61022E-4	9.58176E-4	9.6397E-4	9.77535E-4	9.97873E-4	0.001023892	0.00105196	0.001085658	0.001121643	0.001158781	0.001195997	0.001232295	0.001264205	0.001296299	0.001325158	0.001350226	0.001371075	0.001387405	0.001398319	0.00140558	0.00140815	0.001406186	0.001399936	0.001389732	0.001377143	0.001360493	0.001341188	0.001319743	0.001296689	0.001272555	0.001247864	0.001225009	0.001200626	0.001177059	0.0011547	0.001133894	0.001114933	0.001099273	0.001084478	0.001072062	0.001062098	0.001054606	0.001049554	0.001046991	0.001046376	0.001047855	0.001051242
-266.575	8.86081E-4	8.5229E-4	8.22065E-4	7.98806E-4	7.82646E-4	7.73525E-4	7.71209E-4	7.7531E-4	7.84347E-4	7.9925E-4	8.18792E-4	8.42222E-4	8.68754E-4	8.97591E-4	9.25571E-4	9.56641E-4	9.87793E-4	0.001018353	0.001047711	0.001075333	0.001098889	0.001121953	0.001142173	0.001159336	0.001173307	0.00118403	0.001191056	0.001195633	0.00119719	0.001195917	0.001192049	0.00118586	0.001177648	0.001168552	0.001157369	0.001145133	0.001132185	0.001118852	0.001105452	0.001093278	0.001080557	0.001068562	0.001057504	0.001047565	0.001038887	0.001032089	0.001026107	0.001021598	0.001018566
-261.575	0.001675236	0.001712098	0.001740174	0.001756097	0.00176033	0.001753583	0.001736769	0.00171097	0.00168022	0.001640601	0.001595726	0.001546944	0.001495588	0.001442945	0.001394261	0.001342476	0.001292675	0.00124575	0.00120246	0.001163421	0.00113157	0.001101912	0.001077488	0.001058366	0.00104449	0.001035689	0.001031838	0.001031964	0.001036146	0.001043904	0.001054715	0.001068031	0.001083289	0.001098614	0.001116047	0.001133835	0.001151488	0.001168556	0.001184641	0.001198314	0.001211579	0.001223007	0.00123242	0.001239697	0.001244775	0.001247501	0.001248365	0.001247134	0.00124393
-256.575	0.001293267	0.001243634	0.001199751	0.001165633	0.001140633	0.001124006	0.001114926	0.001112516	0.001115421	0.001123256	0.001135068	0.00114995	0.001167031	0.00118549	0.001203088	0.001222106	0.001240466	0.001257622	0.001273115	0.00128657	0.001296929	0.001305725	0.001311872	0.001315318	0.00131608	0.001314242	0.001310359	0.00130396	0.001295509	0.001285272	0.001273538	0.001260617	0.001246828	0.001233606	0.001219042	0.00120452	0.001190325	0.001176713	0.001163912	0.001152987	0.001142266	0.001132828	0.001124759	0.001118113	0.001112901	0.001109349	0.001106817	0.00110558	0.001105533
-251.575	0.001238718	0.001217295	0.001199014	0.001185406	0.001175975	0.001170207	0.001167576	0.001167563	0.001169435	0.001173044	0.001177847	0.001183411	0.001189341	0.001195279	0.001200497	0.001205608	0.001209933	0.001213288	0.001215531	0.001216564	0.001216392	0.00121497	0.001212276	0.001208359	0.001203299	0.001197199	0.001190755	0.00118303	0.001174687	0.001165894	0.001156828	0.001147662	0.001138571	0.001130387	0.001121894	0.001113922	0.001106598	0.001100024	0.001094285	0.001089781	0.001085799	0.001082768	0.001080684	0.001079526	0.001079248	0.001079725	0.001080968	0.001082885	0.001085385
-246.575	8.14109E-4	8.0329E-4	8.03511E-4	8.14966E-4	8.36294E-4	8.66023E-4	9.02625E-4	9.44545E-4	9.86627E-4	0.001034482	0.001083304	0.001131766	0.001178655	0.001222898	0.001260585	0.001297271	0.001329048	0.001355459	0.001376205	0.001391141	0.001399774	0.001403667	0.001402132	0.00139553	0.001384315	0.00136902	0.001351787	0.001330335	0.001306623	0.00128131	0.001255047	0.001228462	0.001202146	0.001178565	0.001154249	0.001131631	0.001111072	0.001092865	0.001077229	0.001065206	0.001054871	0.001047349	0.001042598	0.001040522	0.001040973	0.001043472	0.001048227	0.001054867	0.001063124
-241.575	7.54259E-4	7.00956E-4	6.65061E-4	6.50449E-4	6.55296E-4	6.77499E-4	7.14744E-4	7.64579E-4	8.19571E-4	8.86509E-4	9.58676E-4	0.001033673	0.001109244	0.001183313	0.001248739	0.001314892	0.001374787	0.0014273	0.001471582	0.001507046	0.001531677	0.001549496	0.001558235	0.001558236	0.001550026	0.001534285	0.001513769	0.001485904	0.001453122	0.001416435	0.001376875	0.001335461	0.001293185	0.001254209	0.001212858	0.001173191	0.001135915	0.001101636	0.001070854	0.001045884	0.001022833	0.001004121	9.89827E-4	9.79933E-4	9.7433E-4	9.72805E-4	9.74858E-4	9.80449E-4	9.89203E-4
-236.575	9.07736E-4	8.56707E-4	8.19002E-4	7.98947E-4	7.95528E-4	8.07408E-4	8.32985E-4	8.70455E-4	9.13913E-4	9.68693E-4	0.001029464	0.00109417	0.001160818	0.001227522	0.001287631	0.001349685	0.001407197	0.001458987	0.001504098	0.001541799	0.001569587	0.001591823	0.001605796	0.001611618	0.001609576	0.001600116	0.001585298	0.001563297	0.001535864	0.001503833	0.001468086	0.001429518	0.00138903	0.001350711	0.001308966	0.001267755	0.001227812	0.001189798	0.001154288	0.00112416	0.001094766	0.001069047	0.001047219	0.0010294	0.001015625	0.001006454	0.001000236	9.97693E-4	9.98563E-4
-231.575	8.01541E-4	7.80142E-4	7.67699E-4	7.65795E-4	7.736E-4	7.90135E-4	8.14307E-4	8.44943E-4	8.7791E-4	9.17554E-4	9.601E-4	0.001004375	0.00104927	0.001093754	0.001133644	0.001174812	0.001213156	0.001248081	0.001279115	0.001305906	0.001326665	0.001344735	0.001358186	0.001367086	0.001371591	0.001371929	0.001368793	0.001361981	0.001351991	0.001339235	0.001324147	0.001307173	0.001288761	0.00127087	0.001250922	0.001230784	0.001210838	0.001191436	0.001172893	0.001156776	0.001140619	0.001126002	0.001113071	0.001101926	0.001092623	0.001085685	0.001079934	0.001075958	0.001073668
-226.575	0.001295503	0.001274136	0.001252358	0.00123221	0.00121387	0.001197484	0.001183165	0.001170991	0.001161694	0.00115373	0.001147928	0.001144219	0.0011425	0.001142629	0.001144244	0.001147431	0.001151903	0.001157427	0.001163761	0.001170654	0.001177299	0.001184578	0.001191714	0.001198492	0.001204715	0.001210213	0.001214518	0.001218237	0.001220891	0.001222425	0.001222814	0.001222066	0.001220214	0.001217576	0.001213791	0.001209136	0.001203727	0.001197686	0.001191141	0.001184768	0.001177625	0.001170358	0.001163087	0.001155923	0.001148967	0.001142808	0.001136492	0.001130609	0.001125212
-221.575	7.22827E-4	6.88653E-4	6.64143E-4	6.52213E-4	6.52199E-4	6.63233E-4	6.84281E-4	7.14172E-4	7.48514E-4	7.91774E-4	8.39991E-4	8.91776E-4	9.45764E-4	0.001000637	0.001050998	0.001104161	0.001154855	0.001202165	0.001245307	0.001283644	0.00131434	0.001342189	0.001364214	0.001380351	0.00139066	0.001395328	0.001394883	0.001389614	0.00137982	0.001366029	0.00134882	0.001328802	0.001306601	0.00128471	0.001260053	0.001234989	0.001210066	0.001185788	0.001162601	0.001142507	0.001122464	0.001104477	0.001088751	0.001075425	0.001064579	0.001056791	0.001050733	0.001047078	0.001045707
-216.575	0.001195626	0.001216555	0.001236951	0.001254804	0.001270008	0.001282521	0.001292355	0.001299573	0.001304001	0.001306507	0.001306793	0.001305052	0.001301496	0.001296352	0.001290401	0.001282877	0.001274468	0.001265413	0.001255937	0.001246252	0.001237297	0.001227743	0.001218495	0.001209683	0.001201416	0.001193778	0.001187341	0.001181066	0.001175538	0.001170754	0.001166694	0.001163322	0.001160584	0.001158568	0.001156869	0.0011556	0.001154682	0.001154035	0.001153582	0.001153273	0.001152999	0.00115273	0.001152421	0.001152033	0.00115154	0.001150977	0.001150242	0.001149377	0.00114839
-211.575	0.001465926	0.001535068	0.001592399	0.001631845	0.001654162	0.001660428	0.00165198	0.001630367	0.001600209	0.001558177	0.001508241	0.001452292	0.001392197	0.001329762	0.001271528	0.001209274	0.001149282	0.00109282	0.001040967	9.9461E-4	9.57295E-4	9.23269E-4	8.96196E-4	8.76202E-4	8.63237E-4	8.57089E-4	8.57162E-4	8.63022E-4	8.74334E-4	8.90434E-4	9.10601E-4	9.34066E-4	9.60044E-4	9.85574E-4	0.001014193	0.001043097	0.001071603	0.001099088	0.001125004	0.001147124	0.001168771	0.001187712	0.001203723	0.001216669	0.00122649	0.001232797	0.001236719	0.001237756	0.001236102
-206.575	7.73129E-4	8.1819E-4	8.65364E-4	9.10244E-4	9.52312E-4	9.91137E-4	0.001026384	0.001057815	0.001083314	0.001107073	0.001126838	0.001142704	0.001154835	0.001163451	0.001168511	0.001171138	0.001171111	0.001168766	0.001164446	0.00115849	0.001151825	0.001143636	0.001134723	0.001125353	0.001115766	0.001106167	0.00109745	0.001088302	0.001079576	0.001071372	0.001063762	0.001056804	0.001050541	0.001045402	0.001040557	0.001036479	0.001033182	0.001030675	0.001028962	0.001028087	0.001027899	0.00102849	0.001029842	0.001031927	0.00103471	0.001037861	0.001041858	0.001046403	0.001051429
-201.575	0.001016771	0.001013628	0.001015075	0.001021127	0.001031272	0.001044956	0.001061601	0.001080609	0.00109974	0.001121627	0.001144166	0.001166808	0.001189033	0.001210363	0.001228877	0.001247296	0.00126368	0.001277741	0.001289249	0.001298027	0.001303607	0.001306856	0.001307187	0.00130464	0.001299303	0.001291311	0.001281729	0.001269166	0.00125458	0.001238259	0.001220519	0.001201702	0.001182166	0.001163818	0.001143953	0.001124463	0.001105712	0.001088041	0.001071768	0.001058229	0.001045396	0.001034662	0.001026178	0.00102004	0.001016295	0.00101496	0.001015758	0.001018796	0.001023929
-196.575	6.70512E-4	6.1792E-4	5.79048E-4	5.58266E-4	5.54506E-4	5.66425E-4	5.92453E-4	6.30841E-4	6.75621E-4	7.3242E-4	7.95889E-4	8.64033E-4	9.34903E-4	0.001006631	0.001072091	0.001140684	0.001205457	0.00126515	0.001318701	0.001365257	0.001401464	0.001432941	0.001456126	0.001470968	0.001477601	0.001476327	0.001468527	0.001453454	0.001432178	0.001405498	0.001374288	0.001339474	0.001302013	0.001265917	0.001226057	0.001186303	0.001147518	0.001110493	0.001075935	0.001046756	0.001018575	9.94354E-4	9.74392E-4	9.58875E-4	9.47883E-4	9.41733E-4	9.3929E-4	9.41038E-4	9.46697E-4
-191.575	0.001398535	0.001416558	0.001431363	0.001441262	0.001446358	0.001446842	0.001442977	0.00143509	0.001424563	0.001410036	0.001392701	0.001373034	0.00135153	0.001328686	0.001306838	0.001282795	0.001258806	0.001235293	0.001212636	0.001191165	0.001172636	0.001154172	0.001137544	0.001122864	0.001110195	0.00109955	0.001091498	0.001084641	0.001079632	0.001076358	0.00107468	0.001074447	0.001075493	0.001077445	0.001080459	0.001084234	0.001088586	0.001093335	0.001098308	0.001102956	0.00110791	0.001112644	0.001117037	0.001120989	0.001124417	0.001127067	0.001129344	0.001130985	0.001131992
-186.575	0.001638095	0.001705755	0.001770453	0.001825162	0.001869079	0.001901673	0.00192269	0.001932143	0.001930835	0.00191902	0.001897085	0.00186593	0.001826609	0.001780299	0.001732436	0.001676266	0.001616885	0.00155559	0.001493626	0.001432159	0.00137679	0.001319191	0.001264891	0.001214595	0.00116888	0.001128177	0.001095318	0.001064991	0.001040195	0.001020873	0.001006856	9.97886E-4	9.93616E-4	9.93492E-4	9.97058E-4	0.001003978	0.001013723	0.00102575	0.001039518	0.001053319	0.001068987	0.001084946	0.00110078	0.001116119	0.001130647	0.001143115	0.001155409	0.001166296	0.00117568
-181.575	8.68021E-4	8.41448E-4	8.26784E-4	8.25547E-4	8.36271E-4	8.57378E-4	8.87223E-4	9.24145E-4	9.63086E-4	0.001009048	0.001057462	0.001106912	0.001156095	0.001203836	0.001245721	0.001287881	0.00132595	0.001359301	0.001387451	0.00141006	0.001425836	0.001437337	0.001443074	0.00144321	0.001438012	0.001427838	0.001414408	0.001395949	0.001373955	0.001349005	0.001321698	0.001292641	0.001262437	0.001234046	0.001203269	0.001172996	0.001143729	0.001115931	0.001090017	0.00106809	0.001046791	0.001028301	0.001012828	0.00100052	9.91466E-4	9.86023E-4	9.83259E-4	9.83675E-4	9.87139E-4
-176.575	0.001095387	0.001058599	0.001020635	9.85164E-4	9.52718E-4	9.238E-4	8.9886E-4	8.78278E-4	8.63401E-4	8.51932E-4	8.45375E-4	8.43697E-4	8.46746E-4	8.5426E-4	8.64843E-4	8.79838E-4	8.97995E-4	9.18738E-4	9.41455E-4	9.65517E-4	9.88378E-4	0.001013276	0.001037741	0.001061236	0.001083269	0.001103412	0.00112001	0.001135557	0.001148351	0.001158243	0.001165162	0.001169109	0.001170159	0.001168683	0.00116463	0.001158281	0.001149951	0.001139991	0.001128784	0.001117677	0.001105197	0.001092642	0.001080393	0.001068809	0.001058211	0.001049548	0.001041595	0.001035316	0.001030844
-171.575	0.001507021	0.001514383	0.001517153	0.001515126	0.001508998	0.001499498	0.00148735	0.001473242	0.001459032	0.001442886	0.001426434	0.001410085	0.001394163	0.001378913	0.001365585	0.001352063	0.001339553	0.001328067	0.001317579	0.00130803	0.001299978	0.001291986	0.001284638	0.001277806	0.001271355	0.001265146	0.001259515	0.001253407	0.001247183	0.001240755	0.001234056	0.001227049	0.001219727	0.001212708	0.00120487	0.001196863	0.001188786	0.001180752	0.001172883	0.001165874	0.001158673	0.001151991	0.001145929	0.001140574	0.001135993	0.001132492	0.001129515	0.001127395	0.001126121
-166.575	0.001073306	0.001074932	0.001085698	0.0011048	0.001131023	0.001163029	0.001199402	0.001238695	0.001276317	0.001317248	0.001357107	0.001394735	0.001429127	0.001459444	0.001483243	0.001504037	0.001519348	0.001529031	0.001533098	0.001531701	0.001525791	0.001514725	0.001499241	0.001479845	0.001457088	0.001431554	0.001406038	0.001376857	0.001346663	0.001316046	0.00128557	0.001255767	0.001227129	0.001202112	0.001176911	0.001154004	0.001133651	0.001116044	0.001101299	0.001090271	0.001081103	0.001074748	0.00107107	0.001069885	0.00107097	0.001073767	0.001078487	0.001084682	0.001092059
-161.575	0.001644025	0.001641318	0.001636183	0.00162841	0.00161772	0.001603924	0.00158694	0.001566807	0.001545563	0.001519926	0.001491937	0.001462079	0.00143091	0.001399043	0.00136956	0.001338143	0.001307867	0.001279295	0.001252919	0.001229148	0.001209795	0.001191844	0.001177156	0.00116577	0.001157644	0.001152658	0.001150687	0.001151184	0.001154152	0.001159285	0.001166251	0.001174707	0.001184294	0.00119384	0.001204599	0.001215455	0.001226072	0.001236133	0.001245347	0.001252876	0.001259765	0.001265157	0.001268919	0.00127096	0.001271244	0.001269956	0.001266937	0.001262325	0.001256255
-156.575	0.001968729	0.001939626	0.001895194	0.001838923	0.001772695	0.001698594	0.001618841	0.001535727	0.001458003	0.001374798	0.00129467	0.00121953	0.001151056	0.001090652	0.001043016	0.001000958	9.69303E-4	9.48228E-4	9.37617E-4	9.37078E-4	9.44981E-4	9.61866E-4	9.86444E-4	0.0010176	0.001054128	0.00109477	0.001134834	0.00117981	0.001225223	0.001269904	0.001312762	0.001352801	0.001389137	0.001418733	0.001445925	0.00146757	0.001483313	0.001492948	0.00149642	0.00149423	0.001486225	0.001472714	0.001454171	0.001431181	0.001404418	0.001377005	0.001345109	0.00131172	0.001277653
-151.575	0.002265316	0.002175575	0.002074146	0.001970782	0.001868003	0.001768256	0.001673828	0.001586782	0.001514521	0.001446361	0.001389789	0.001345518	0.001313873	0.001294802	0.001288014	0.001291713	0.001305947	0.001329505	0.001360992	0.00139888	0.001438145	0.00148379	0.001531068	0.001578383	0.001624211	0.001667133	0.001703056	0.001736892	0.001764482	0.001785012	0.001797855	0.001802579	0.00179895	0.001788155	0.001768548	0.001741056	0.001706214	0.001664737	0.001617496	0.001569641	0.001514243	0.001456317	0.001397116	0.001337918	0.001279986	0.001228697	0.001176584	0.001129095	0.00108717
-146.575	0.001135619	0.001089165	0.001067612	0.001075044	0.001109942	0.001170266	0.001253509	0.001356766	0.00146706	0.001599532	0.001741992	0.001890764	0.002042186	0.002192696	0.00232789	0.002467345	0.002596726	0.002713504	0.002815524	0.002901021	0.002964092	0.003014335	0.003045197	0.003056454	0.003048242	0.003021021	0.002979687	0.002918316	0.002840938	0.002749052	0.00264435	0.002528692	0.002404076	0.002282914	0.002147057	0.002008589	0.001869749	0.001732753	0.00159976	0.001482333	0.001362716	0.001252724	0.001153937	0.00106771	9.95151E-4	9.41041E-4	8.96907E-4	8.68137E-4	8.5477E-4
-141.575	0.001910398	0.001952484	0.00201903	0.0021052	0.002208376	0.002325614	0.002453729	0.002589388	0.002718371	0.002859014	0.002997416	0.003130471	0.003255307	0.00336933	0.003463008	0.003550133	0.00362076	0.003673642	0.00370788	0.003722924	0.003719574	0.003697343	0.003656119	0.003596528	0.003519456	0.003426018	0.003326397	0.00320542	0.003072536	0.00292962	0.002778693	0.002621897	0.002461473	0.002312164	0.002151277	0.00199357	0.001841341	0.001696813	0.00156209	0.001448121	0.001337558	0.001241919	0.001162494	0.0011003	0.001056061	0.001031529	0.001022732	0.001032253	0.001059619
-136.575	0.002319252	0.002355389	0.002394225	0.002432662	0.002470601	0.002507922	0.002544487	0.002580151	0.002612133	0.002645594	0.002677627	0.002707995	0.002736419	0.002762564	0.002784334	0.002804924	0.002821886	0.002834634	0.002842526	0.002844892	0.002841584	0.002831436	0.002813869	0.002788366	0.002754535	0.00271214	0.002665359	0.002606543	0.002539639	0.002465261	0.002384267	0.002297742	0.002206984	0.002120734	0.002026145	0.001932058	0.001840292	0.001752684	0.001671055	0.001602526	0.001537216	0.001482646	0.001440124	0.001410734	0.001395311	0.001393967	0.001406749	0.001434341	0.001476447
-131.575	0.001493887	0.001523864	0.001558014	0.001594629	0.00163446	0.001678212	0.001726495	0.001779779	0.001833652	0.001897162	0.001965862	0.002039324	0.002116852	0.002197484	0.00227363	0.002356656	0.002438687	0.002518007	0.002592821	0.002661321	0.002717421	0.002768919	0.002809314	0.002837325	0.002851939	0.002852448	0.002840066	0.002812691	0.002771095	0.002715924	0.002648161	0.002569097	0.002480294	0.002391229	0.002288914	0.0021826	0.00207449	0.001966823	0.00186182	0.001769127	0.001675213	0.001589904	0.0015149	0.001451665	0.0014014	0.001367307	0.001344279	0.001336003	0.001342452
-126.575	9.98713E-4	0.001017882	0.001062348	0.001130974	0.001222727	0.001336049	0.001468875	0.001618669	0.001769452	0.001943262	0.002124467	0.002309285	0.002493822	0.002674163	0.002833584	0.002995208	0.003141962	0.003270741	0.003378842	0.003464019	0.003520786	0.003557455	0.00356763	0.003551163	0.003508438	0.003440355	0.003356187	0.003243585	0.003110825	0.002960403	0.002795087	0.002617858	0.002431845	0.002255133	0.002061318	0.001868184	0.001678893	0.001496485	0.001323828	0.001175409	0.001028746	8.98846E-4	7.87515E-4	6.96212E-4	6.2602E-4	5.80568E-4	5.52562E-4	5.46541E-4	5.62007E-4
-121.575	9.89749E-4	0.001085015	0.001206839	0.001346116	0.001500378	0.001666698	0.001841776	0.002022029	0.00218976	0.002369339	0.002543006	0.002707107	0.002858227	0.002993276	0.003101345	0.003198344	0.00327276	0.003323359	0.003349443	0.003350836	0.003330482	0.003285715	0.003218485	0.003130347	0.003023177	0.002899106	0.0027716	0.002621734	0.002462185	0.002295594	0.002124622	0.001951914	0.001780063	0.001624375	0.00146117	0.001305884	0.001160678	0.001027543	9.08281E-4	8.11887E-4	7.23568E-4	6.53086E-4	6.01275E-4	5.68671E-4	5.55496E-4	5.60492E-4	5.84091E-4	6.25868E-4	6.84746E-4
-116.575	9.64705E-4	0.001000727	0.001058415	0.001132735	0.001220538	0.001318489	0.001423183	0.001531259	0.001631237	0.001736976	0.001837418	0.001930224	0.002013456	0.002085589	0.002141362	0.002189401	0.002224223	0.00224581	0.002254435	0.002250611	0.002236638	0.002210976	0.002175283	0.002130561	0.00207785	0.002018198	0.001957885	0.001887838	0.001813906	0.001737124	0.001658529	0.001579166	0.001500092	0.001428286	0.001352796	0.001280761	0.001213269	0.001151381	0.001096115	0.001051799	0.001011849	9.80993E-4	9.59815E-4	9.48726E-4	9.47939E-4	9.56364E-4	9.75209E-4	0.001003755	0.00104137
-111.575	0.00117152	0.001158762	0.001150036	0.001146074	0.001146468	0.001150951	0.0011594	0.001171812	0.001186865	0.001207206	0.001231908	0.001261114	0.0012949	0.001333232	0.001372498	0.001418914	0.001468839	0.001521533	0.001576063	0.001631309	0.001681841	0.001734784	0.001784437	0.001829322	0.001868003	0.001899135	0.001920137	0.001933572	0.001936577	0.001928666	0.001909655	0.001879676	0.001839175	0.001793094	0.001734704	0.001668729	0.00159662	0.001519984	0.001440522	0.001366175	0.001286181	0.001208391	0.001134381	0.00106558	0.001003242	9.52349E-4	9.05207E-4	8.66991E-4	8.38106E-4
-106.575	0.001774267	0.001769301	0.001768217	0.001772463	0.001782833	0.001799976	0.001824327	0.00185607	0.00189184	0.001937202	0.001988711	0.002045298	0.002105577	0.002167891	0.002225582	0.002286341	0.002343186	0.002393923	0.002436406	0.002468612	0.002487637	0.002495184	0.002487926	0.002464975	0.002425848	0.002370487	0.002305284	0.002220095	0.002120895	0.002009184	0.001886767	0.001755698	0.001618211	0.001487637	0.001344457	0.0012018	0.001061968	9.27124E-4	7.9925E-4	6.88924E-4	5.7918E-4	4.80824E-4	3.94835E-4	3.21914E-4	2.62491E-4	2.19774E-4	1.8659E-4	1.66766E-4	1.59846E-4
-101.575	6.4241E-4	6.21123E-4	6.21314E-4	6.45257E-4	6.91793E-4	7.59061E-4	8.44557E-4	9.45215E-4	0.001048535	0.001168106	0.001291618	0.001414863	0.001533658	0.001643983	0.001735073	0.001818974	0.00188472	0.001930019	0.001953213	0.001953314	0.001932633	0.001888038	0.001821294	0.001733926	0.001627965	0.001505863	0.001381226	0.001236088	0.001083471	9.26521E-4	7.68324E-4	6.11813E-4	4.59703E-4	3.25312E-4	1.88237E-4	6.17573E-5	-5.2693E-5	-1.54041E-4	-2.41561E-4	-3.09721E-4	-3.69768E-4	-4.15594E-4	-4.47538E-4	-4.66113E-4	-4.71965E-4	-4.66715E-4	-4.50245E-4	-4.23385E-4	-3.87007E-4
-96.575	-1.70803E-5	-1.55818E-4	-2.8933E-4	-4.06731E-4	-5.09729E-4	-6.00268E-4	-6.80436E-4	-7.52365E-4	-8.1325E-4	-8.7506E-4	-9.34244E-4	-9.92251E-4	-0.001050197	-0.001108825	-0.001163863	-0.001224473	-0.001285747	-0.001346997	-0.001407259	-0.001465352	-0.001515911	-0.001566061	-0.001610052	-0.001646569	-0.001674436	-0.001692673	-0.001700313	-0.00169818	-0.001685026	-0.001660938	-0.001626285	-0.001581693	-0.001528011	-0.001471274	-0.001403104	-0.001329155	-0.00125067	-0.001168862	-0.00108486	-0.001006244	-9.20711E-4	-8.3545E-4	-7.50944E-4	-6.67473E-4	-5.85129E-4	-5.10052E-4	-4.29522E-4	-3.49504E-4	-2.69594E-4
-91.575	0.003151866	0.002745556	0.002294512	0.001836694	0.001376988	9.2045E-4	4.72232E-4	3.74987E-5	-3.47419E-4	-7.42051E-4	-0.001108859	-0.001443498	-0.00174205	-0.00200112	-0.002202782	-0.002378613	-0.002508668	-0.002592208	-0.002629266	-0.002620653	-0.002573512	-0.002482118	-0.00235165	-0.002185653	-0.001988199	-0.001763791	-0.001536894	-0.001274404	-9.99551E-4	-7.17424E-4	-4.32969E-4	-1.50872E-4	1.24542E-4	3.6948E-4	6.21607E-4	8.57253E-4	0.001074225	0.001270963	0.00144655	0.001589587	0.001724164	0.001838313	0.001933288	0.002010746	0.00207266	0.002117924	0.002156289	0.002185918	0.002209225
-86.575	0.01722734	0.01656631	0.015831063	0.015088164	0.014349726	0.013627183	0.01293109	0.012270954	0.011700723	0.011131972	0.010619729	0.010168278	0.009780438	0.009457561	0.009217136	0.00901778	0.008879371	0.00879807	0.008768972	0.008786247	0.00883766	0.008925066	0.009038057	0.009168818	0.009309471	0.009452267	0.009579532	0.009705917	0.009814121	0.009898473	0.009954161	0.009977315	0.009965077	0.009920782	0.0098363	0.009714074	0.0095553	0.0093621	0.009137441	0.008905331	0.008631111	0.008337874	0.008030756	0.007715125	0.007396442	0.007104269	0.006794873	0.006497816	0.006217831
-81.575	0.040809143	0.0397341	0.038592409	0.037490982	0.036444189	0.035463775	0.034558815	0.033735738	0.033052031	0.032395145	0.031824678	0.031337811	0.03092983	0.030594362	0.030342341	0.03012341	0.02995117	0.029815158	0.0297045	0.029608172	0.029522513	0.029423293	0.029307559	0.029165945	0.028990016	0.028772422	0.028529278	0.028215534	0.027846085	0.027418925	0.02693352	0.026390784	0.025793026	0.025195516	0.024503119	0.023769453	0.023001162	0.022205598	0.021390639	0.020628253	0.019799211	0.018975058	0.018163978	0.017373846	0.016612102	0.015940134	0.015251869	0.014610404	0.014020696
-76.575	0.042213588	0.041745633	0.041288996	0.040888508	0.040546329	0.040262904	0.040037078	0.039866237	0.039753973	0.039676883	0.039640305	0.03963752	0.039661208	0.039703616	0.039752452	0.039808254	0.039859204	0.039897408	0.03991528	0.039905665	0.039866658	0.039786136	0.039660664	0.039485735	0.039257708	0.03897385	0.038660711	0.038265285	0.037811482	0.037300281	0.036733551	0.036114003	0.035445117	0.034787492	0.034035981	0.033248958	0.032432107	0.031591455	0.030733274	0.029931118	0.029057413	0.028185209	0.02732103	0.026471314	0.025642363	0.024900902	0.024128876	0.023394801	0.022703981
-71.575	0.011714455	0.011946452	0.012245305	0.012591215	0.012981611	0.01341379	0.013884926	0.014392061	0.014889459	0.01545697	0.016050945	0.016667751	0.017303535	0.017954206	0.018564287	0.019231156	0.019899497	0.020564228	0.021220044	0.021861454	0.022435863	0.023033639	0.023600328	0.024130223	0.024617741	0.02505752	0.02541672	0.025750844	0.026023696	0.026231699	0.026371971	0.026442418	0.026441815	0.02637794	0.026240793	0.026034658	0.02576231	0.025427617	0.025035513	0.024627758	0.024142855	0.023620622	0.023069577	0.022498874	0.021918144	0.021381777	0.020809794	0.020256972	0.019733009
-66.575	-0.010729853	-0.010744831	-0.010741821	-0.010710202	-0.010640939	-0.010525044	-0.010353839	-0.010119218	-0.009840041	-0.009463901	-0.009006204	-0.008463322	-0.007833225	-0.007115594	-0.006376723	-0.00549652	-0.004538312	-0.003508963	-0.002417091	-0.001272948	-1.80554E-4	0.001029989	0.002255052	0.003479792	0.004688834	0.00586659	0.006912591	0.007987082	0.008986646	0.00989812	0.010709777	0.011411627	0.011995679	0.012425217	0.01276856	0.012984009	0.013072991	0.013039442	0.012889732	0.012655885	0.012308916	0.011876723	0.011373304	0.010813897	0.010214618	0.009640432	0.009011371	0.008391163	0.007795855
-61.575	-0.002597267	-0.003280317	-0.003953737	-0.004535696	-0.005005399	-0.005344579	-0.005537881	-0.005573187	-0.005458022	-0.005168412	-0.004706007	-0.004073172	-0.003276088	-0.002324657	-0.001321013	-1.13526E-4	0.001199769	0.002596485	0.004051917	0.005539518	0.006917165	0.008387698	0.009807467	0.011148258	0.012382996	0.013486403	0.014368548	0.015157716	0.015757575	0.016155356	0.016342509	0.016314912	0.016072956	0.015663494	0.015026745	0.014201788	0.013205266	0.012057077	0.010779847	0.009507741	0.008053392	0.006546341	0.005014267	0.003484684	0.001984404	6.47711E-4	-7.25662E-4	-0.001999866	-0.003155194
-56.575	0.010898228	0.010766549	0.010750866	0.010874618	0.011142293	0.011555115	0.012110995	0.012804534	0.013559492	0.01449079	0.015525911	0.016647696	0.017836587	0.019070992	0.020230784	0.021486446	0.022716919	0.023897018	0.025001942	0.026007835	0.026829082	0.027583416	0.028179455	0.02860206	0.028839354	0.028882991	0.028747316	0.028408788	0.027873693	0.027148323	0.026242429	0.025168932	0.02394357	0.022693343	0.021228671	0.019670339	0.018040942	0.016363672	0.014661852	0.013089069	0.011404126	0.009759587	0.008175368	0.006669676	0.005258761	0.004052706	0.00286156	0.001799566	8.73551E-4
-51.575	0.010612469	0.010098767	0.009576986	0.009097758	0.008666778	0.008288748	0.007967316	0.007705059	0.007516803	0.007371596	0.00728692	0.00726123	0.007292056	0.007376089	0.007497388	0.007671791	0.007885847	0.008133943	0.00841016	0.008708379	0.00899782	0.009320913	0.009647968	0.00997305	0.010290467	0.010594826	0.010859814	0.011125217	0.011363924	0.011572094	0.01174633	0.0118837	0.011981744	0.012035618	0.012052879	0.012026383	0.011955571	0.01184038	0.011681234	0.011496096	0.011255393	0.010974724	0.010656347	0.010302937	0.009917557	0.009536389	0.009099367	0.00864114	0.008165846
-46.575	-0.009424641	-0.010154352	-0.010876642	-0.01152027	-0.012078479	-0.012545774	-0.012917986	-0.013192314	-0.013357413	-0.013440732	-0.013425927	-0.013315581	-0.013113555	-0.012824926	-0.012486982	-0.012050149	-0.011547679	-0.010988511	-0.010382298	-0.009739281	-0.009122303	-0.008438842	-0.007750603	-0.007068798	-0.006404527	-0.00576862	-0.005215812	-0.004663204	-0.004167628	-0.003737384	-0.003379776	-0.003100981	-0.002905941	-0.002803388	-0.002778352	-0.002843634	-0.002998616	-0.003241192	-0.003567791	-0.003939555	-0.004412559	-0.004951321	-0.005547223	-0.006190652	-0.006871148	-0.007522579	-0.008242627	-0.008965943	-0.009680438
-41.575	-0.016699611	-0.017775553	-0.018841568	-0.019789451	-0.020606006	-0.021280033	-0.021802488	-0.022166616	-0.022358377	-0.022407817	-0.022292966	-0.022016554	-0.021583681	-0.021001729	-0.020340447	-0.019500389	-0.018544682	-0.017488268	-0.016347533	-0.015140072	-0.013982294	-0.012699229	-0.011405302	-0.010120225	-0.008863519	-0.007654212	-0.006595779	-0.005527915	-0.00455741	-0.003698511	-0.002963602	-0.002362995	-0.001904751	-0.001613068	-0.001442432	-0.001423783	-0.001555498	-0.001833494	-0.002251319	-0.002753637	-0.003414183	-0.004183594	-0.005047816	-0.005991436	-0.006997968	-0.007967982	-0.009046511	-0.010136314	-0.011219479
-36.575	0.012899622	0.012147053	0.011275088	0.010355956	0.009401975	0.008425468	0.007438551	0.006452953	0.005554013	0.004601752	0.003681407	0.002801796	0.001970747	0.001195035	5.33039E-4	-1.21267E-4	-7.06813E-4	-0.00122124	-0.001663318	-0.002032923	-0.002310565	-0.00254432	-0.002711155	-0.002814805	-0.002859811	-0.002851424	-0.002801356	-0.002707208	-0.002578102	-0.002421015	-0.00224305	-0.002051306	-0.00185274	-0.001669183	-0.00147594	-0.001294173	-0.001129044	-9.84983E-4	-8.65592E-4	-7.79633E-4	-7.14452E-4	-6.79123E-4	-6.73475E-4	-6.96338E-4	-7.45566E-4	-8.11769E-4	-9.02327E-4	-0.00100794	-0.001123289
-31.575	0.008163037	0.007970315	0.007668034	0.00727086	0.006782714	0.006209	0.005556506	0.004833274	0.004110772	0.003277957	0.002403466	0.001498489	5.74494E-4	-3.57004E-4	-0.001213694	-0.002128073	-0.00301806	-0.003873983	-0.004687079	-0.005449624	-0.006102934	-0.006750825	-0.007332399	-0.007844741	-0.008286214	-0.008656419	-0.008935545	-0.009171837	-0.009342137	-0.009450134	-0.009500273	-0.009497615	-0.009447682	-0.00936467	-0.009240353	-0.009086108	-0.008907794	-0.00871099	-0.008500877	-0.008299156	-0.008076025	-0.007851426	-0.007628032	-0.007407734	-0.007191622	-0.006996121	-0.006788229	-0.006583266	-0.006379418
-26.575	-0.015771758	-0.015566101	-0.015371046	-0.015201387	-0.015053011	-0.014921311	-0.014801297	-0.014687682	-0.014583763	-0.014467033	-0.014340619	-0.01419915	-0.014037501	-0.013850896	-0.01365275	-0.013406486	-0.013124276	-0.012803674	-0.012443042	-0.012041612	-0.011634966	-0.01115633	-0.010640036	-0.010089047	-0.00950727	-0.008899506	-0.008320279	-0.007678991	-0.007030137	-0.006381175	-0.005739929	-0.005114438	-0.004512782	-0.003985451	-0.003451743	-0.002964137	-0.002529233	-0.002152846	-0.001839871	-0.001610595	-0.001429376	-0.001319509	-0.001281288	-0.001313713	-0.001414495	-0.001565147	-0.00178638	-0.002062321	-0.002386195
-21.575	-0.016718138	-0.015376329	-0.013983747	-0.012653177	-0.011381166	-0.010162527	-0.008990624	-0.007857679	-0.006839036	-0.005756414	-0.004686511	-0.003620187	-0.002548708	-0.00146402	-4.44852E-4	6.84339E-4	0.001844305	0.003038446	0.00426863	0.005535121	0.006735255	0.008066292	0.009425052	0.010805505	0.012200179	0.013600289	0.014888943	0.016270723	0.01762633	0.018943579	0.02020997	0.021412936	0.022540104	0.023502974	0.024451483	0.025291552	0.026013999	0.026611014	0.027076338	0.02738501	0.027585838	0.027646821	0.027568889	0.027354899	0.027009592	0.026579931	0.026001968	0.02531646	0.024534462
-16.575	0.059413475	0.060303523	0.061059574	0.0616127	0.061979524	0.062178761	0.062230562	0.062155886	0.061993031	0.061734473	0.061410227	0.061039484	0.06064005	0.060228096	0.059849168	0.059451804	0.059078335	0.058737229	0.058434889	0.058175681	0.057976806	0.057805675	0.057679532	0.05759566	0.057549871	0.057536702	0.057547846	0.05757823	0.057619813	0.057664116	0.057702449	0.057726145	0.057726784	0.057700023	0.057634552	0.05752484	0.057365414	0.057151972	0.056881492	0.056579744	0.056196183	0.055754814	0.055258215	0.054710379	0.054116641	0.053533512	0.052870991	0.052184862	0.051484583
-11.575	0.223235503	0.222478867	0.221180819	0.219422858	0.217248307	0.214704093	0.211839449	0.208704618	0.205614424	0.202099621	0.198456619	0.194729389	0.19095849	0.18718068	0.183715707	0.18001302	0.176387497	0.172859934	0.169447289	0.166162916	0.163253749	0.160241557	0.1573786	0.154666837	0.152106074	0.14969426	0.147597075	0.145460444	0.14345884	0.141585641	0.139833669	0.138195406	0.136663181	0.135336318	0.133986663	0.132721305	0.131533486	0.130416977	0.129366172	0.128450251	0.127512624	0.126628451	0.125795081	0.125010664	0.12427415	0.123636552	0.122992	0.12239654	0.121851878
-6.575	0.202899024	0.206762988	0.210863555	0.214855375	0.218714449	0.222414257	0.225927136	0.22922585	0.232058924	0.234878308	0.237421817	0.239679168	0.241647258	0.243330527	0.244641637	0.245816318	0.246758907	0.247497814	0.248064394	0.248491358	0.248789702	0.249038221	0.249236704	0.249409937	0.249578394	0.249757805	0.249942561	0.250169144	0.25042463	0.250706174	0.25100702	0.251317059	0.251623478	0.251890318	0.252146994	0.252353772	0.252494185	0.252552638	0.252515076	0.25238485	0.252131498	0.251755206	0.251252933	0.250625177	0.249876009	0.249083193	0.248124645	0.247075754	0.245952726
-1.575	-0.03277038	-0.025659733	-0.017838306	-0.009906732	-0.001877301	0.0062385	0.014429909	0.022686802	0.030358386	0.03871472	0.047109817	0.055535271	0.063982933	0.072444845	0.080261701	0.08872898	0.097187542	0.105629293	0.114045814	0.122428202	0.130127255	0.138416483	0.146641271	0.154789259	0.162846851	0.17079911	0.178032074	0.1857347	0.193280477	0.200649337	0.207820289	0.214771736	0.221481885	0.227443085	0.233629454	0.239514496	0.245080785	0.250313449	0.255200714	0.259398304	0.263601663	0.267446898	0.270937878	0.274082749	0.276893777	0.279206144	0.28142348	0.283363444	0.285050955
3.425	-0.074550138	-0.067417712	-0.059661448	-0.051865156	-0.044017886	-0.036107653	-0.028121714	-0.020046789	-0.012502245	-0.004217715	0.004196053	0.012752844	0.021466219	0.030349359	0.03871079	0.047955237	0.05740404	0.067066965	0.076952302	0.087066574	0.096609912	0.107174908	0.117974893	0.129006482	0.140263005	0.151734224	0.162501506	0.17434258	0.186345713	0.198484564	0.210728398	0.223042125	0.235386429	0.246770928	0.259049205	0.271221764	0.283236262	0.295038573	0.306573679	0.316936788	0.327804645	0.338248979	0.348221414	0.357677988	0.366580162	0.374277497	0.382029008	0.389152138	0.395636518
8.425	0.163747969	0.177178003	0.191549331	0.205694232	0.219574572	0.23315713	0.246413933	0.25932244	0.270914018	0.283109505	0.294921904	0.306349288	0.317394181	0.328063028	0.337585803	0.347561127	0.357195567	0.366504373	0.375503162	0.384207122	0.391991991	0.400166621	0.408081261	0.415742355	0.423152604	0.430310532	0.436688809	0.443340668	0.449709556	0.455775858	0.461515652	0.466901175	0.471901493	0.476146523	0.480311381	0.483991059	0.487151766	0.489762045	0.491794106	0.493136799	0.493998012	0.494232352	0.493837476	0.492819356	0.49119247	0.489170044	0.486443631	0.483197124	0.479474609
13.425	0.264533418	0.273256881	0.281928307	0.289825772	0.296999676	0.303511243	0.309429512	0.314828265	0.319415981	0.324027298	0.328335313	0.332406533	0.336300703	0.340069578	0.343474587	0.347114957	0.35072874	0.354330738	0.357926135	0.361510788	0.364799045	0.368319265	0.37176799	0.375110075	0.378304535	0.381305646	0.383861749	0.386350745	0.388497629	0.390250969	0.391561576	0.392384049	0.392678254	0.392451837	0.391642638	0.390229834	0.38820493	0.385569016	0.382332757	0.378829659	0.374502308	0.369656278	0.364334065	0.358583766	0.352457835	0.346517738	0.339827245	0.332927857	0.325877591
18.425	-0.058264916	-0.053530826	-0.048756854	-0.044315453	-0.040163348	-0.036252664	-0.032532574	-0.028950893	-0.025722532	-0.022261949	-0.01879273	-0.015270203	-0.011654047	-0.007908924	-0.004311494	-2.39436E-4	0.004032348	0.008516168	0.013218127	0.018138155	0.022868068	0.028185128	0.033685989	0.039348042	0.045143696	0.051040823	0.056543201	0.062530975	0.06850569	0.074423345	0.08023882	0.08590679	0.091382689	0.096229815	0.10121834	0.105898115	0.110236879	0.114207614	0.117789171	0.120736872	0.123534057	0.125917355	0.127891274	0.12946659	0.130659896	0.13144112	0.131964959	0.13218247	0.132126362
23.425	-0.096470515	-0.093474287	-0.090452799	-0.087638282	-0.084999698	-0.082502957	-0.08011189	-0.077789242	-0.07567362	-0.073378011	-0.071044214	-0.06863913	-0.066132463	-0.063497233	-0.060930426	-0.057986082	-0.054856741	-0.051531506	-0.048003945	-0.044272088	-0.040647994	-0.036533765	-0.032234162	-0.027763518	-0.023139748	-0.018384014	-0.013897711	-0.008957829	-0.003962631	0.001058115	0.006073698	0.01105304	0.015965286	0.020414126	0.025114165	0.029663826	0.034038818	0.038217833	0.042182967	0.04564095	0.049158445	0.052432046	0.055459606	0.058243114	0.06078854	0.062935182	0.065052973	0.06697025	0.068705474
28.425	0.03160167	0.037204582	0.043057845	0.048678221	0.054062536	0.059212182	0.064132789	0.068833798	0.072989282	0.077306318	0.081448455	0.085435028	0.089286478	0.093023794	0.09639048	0.099966872	0.103488661	0.106974088	0.110439669	0.113899875	0.117099711	0.12058165	0.12408668	0.127619363	0.131181529	0.134772323	0.138109353	0.14174332	0.145389017	0.149036344	0.152673416	0.156286877	0.159862238	0.163115575	0.166574473	0.169949968	0.1732268	0.176390452	0.179427507	0.182108174	0.184869515	0.187474158	0.189915662	0.192189786	0.194294543	0.196087247	0.197868868	0.199487805	0.200950194
33.425	0.003525217	0.008713453	0.014211971	0.019580759	0.024820512	0.029935289	0.03493219	0.039820943	0.044247909	0.048963586	0.053610153	0.058202942	0.062757453	0.067288866	0.071463691	0.075990191	0.080532125	0.085099531	0.089700394	0.094340458	0.098661346	0.103384163	0.108149152	0.112952526	0.117788135	0.122647586	0.127145364	0.132019579	0.136881908	0.14171704	0.146508543	0.15123917	0.155891193	0.160100145	0.164550951	0.168871795	0.173046368	0.177059547	0.180897687	0.184274899	0.18774467	0.191010301	0.194066106	0.196908753	0.199537285	0.20177474	0.203997366	0.206016161	0.207838688
38.425	-0.002240457	7.78263E-4	0.003952103	0.007023739	0.009994003	0.012866379	0.015646756	0.018343136	0.020765998	0.02332964	0.025841676	0.028315106	0.03076331	0.033199702	0.03544953	0.037899487	0.040373925	0.042883348	0.0454369	0.04804218	0.050498114	0.053217964	0.056001778	0.058850129	0.06176174	0.064733538	0.067526045	0.070598749	0.073713275	0.076860586	0.080030533	0.083212059	0.08639343	0.089319409	0.092466047	0.095576535	0.09863875	0.101641047	0.104572479	0.107206799	0.109974593	0.112645231	0.11521215	0.117670193	0.120015663	0.122078853	0.124202874	0.126211919	0.128107893
43.425	0.056434615	0.057532315	0.058643416	0.059675747	0.060632777	0.061518878	0.062339235	0.063099748	0.063754264	0.064418424	0.065043085	0.065635909	0.066204722	0.066757393	0.067259956	0.067803273	0.068352481	0.068914376	0.069495182	0.070100437	0.070684968	0.071349884	0.072050702	0.072789507	0.073567391	0.074384439	0.075172624	0.076061581	0.076984343	0.077937305	0.078916076	0.079915569	0.080930112	0.081874667	0.082900596	0.08392278	0.084934447	0.085928874	0.086899507	0.08776894	0.088676582	0.089543379	0.090364544	0.09113596	0.091854236	0.092467812	0.093077206	0.093628022	0.094119952
48.425	0.078317559	0.079150109	0.079966364	0.080693925	0.081334041	0.081888832	0.082361282	0.082755221	0.083053185	0.083309887	0.083503793	0.083641626	0.083730658	0.083778599	0.083793324	0.083784986	0.083759445	0.083724886	0.083689275	0.08366021	0.08364535	0.083648334	0.083676846	0.083735941	0.083829807	0.083961713	0.084119258	0.084329992	0.084582813	0.084877227	0.085211824	0.085584336	0.085991706	0.086395428	0.086858699	0.087344157	0.087846516	0.088360178	0.088879354	0.089358405	0.08987169	0.090373475	0.090858243	0.091320786	0.091756283	0.092130488	0.092502136	0.092835439	0.093127626
53.425	0.061659378	0.062073611	0.062451087	0.06275568	0.062989663	0.063156304	0.063259838	0.063305418	0.063301233	0.06325291	0.063166281	0.063049339	0.062910543	0.062758684	0.062614681	0.062463003	0.06232454	0.062208011	0.062121763	0.062073641	0.062069317	0.062114181	0.062216148	0.062380058	0.062609795	0.062908241	0.063246336	0.06368123	0.064187338	0.064763501	0.065407585	0.06611652	0.066886367	0.067646973	0.068520019	0.069438193	0.070394919	0.071383188	0.07239565	0.073345153	0.074382729	0.075422078	0.076455533	0.077475593	0.078475011	0.079373247	0.080313904	0.081214938	0.082070823
58.425	0.054906165	0.055152692	0.055372651	0.055544179	0.05566838	0.055746903	0.055781946	0.055776263	0.055737711	0.055663433	0.055559533	0.05543078	0.055282368	0.055119858	0.0549624	0.054789437	0.054620035	0.05446044	0.054316844	0.054195303	0.054107729	0.054044704	0.054019814	0.054037758	0.054102715	0.054218298	0.054372529	0.054593348	0.054871743	0.055208797	0.055604919	0.056059864	0.056572751	0.057096327	0.05771594	0.058387541	0.05910807	0.059874015	0.06068146	0.061459942	0.062334935	0.063238135	0.064164517	0.065108888	0.066065932	0.06695594	0.067922149	0.068885173	0.069839596
63.425	0.053267366	0.053615836	0.05391893	0.054148664	0.05431009	0.054409068	0.054452142	0.054446405	0.054404289	0.054326095	0.054221822	0.054099538	0.05396727	0.053832894	0.053713586	0.053596293	0.05349813	0.053425468	0.053384108	0.053379227	0.053411013	0.053488369	0.053613437	0.053788674	0.054015839	0.054296	0.054602013	0.054984701	0.055419861	0.055906196	0.056441913	0.057024786	0.057652201	0.058268349	0.058972914	0.059712688	0.060484058	0.061283267	0.062106449	0.062884178	0.063742327	0.064612776	0.065491461	0.066374294	0.067257171	0.068068607	0.068939954	0.069799215	0.070642176
68.425	0.060392732	0.060377143	0.060243677	0.059998566	0.059652817	0.059218398	0.058708006	0.058134841	0.057561706	0.056905776	0.056226502	0.055537026	0.054850025	0.054177555	0.053579498	0.052965985	0.052397502	0.051882548	0.051428525	0.051041709	0.050748758	0.05050464	0.050339583	0.050255505	0.050253317	0.050332991	0.050478443	0.050712396	0.051023552	0.051409051	0.05186555	0.052389322	0.052976342	0.053570694	0.054267362	0.05501464	0.055808131	0.056643487	0.057516453	0.058352062	0.059285819	0.060245437	0.061227149	0.062227298	0.063242316	0.064189424	0.065223216	0.066261687	0.06730132
73.425	0.060406047	0.060605855	0.060648909	0.060518703	0.060224908	0.059779432	0.059196171	0.058490721	0.057745764	0.056854039	0.055892544	0.0548805	0.053837255	0.052781968	0.051813335	0.050786745	0.049800385	0.048870071	0.048010237	0.047233789	0.046600852	0.046014941	0.045540475	0.045183594	0.044948677	0.044838378	0.044848064	0.044978874	0.04523292	0.045606943	0.046096471	0.046695975	0.04739901	0.04813364	0.04901501	0.049977299	0.051011956	0.052110243	0.053263352	0.054368834	0.055602833	0.056866449	0.05815149	0.059450071	0.060754643	0.061957954	0.063254135	0.064536275	0.0657982
78.425	0.057412188	0.058315437	0.059170465	0.059892612	0.060479004	0.060928553	0.061241976	0.0614218	0.061472902	0.061409358	0.061229479	0.060942231	0.060557906	0.060087936	0.059588778	0.058989466	0.058342429	0.05766144	0.05696029	0.056252572	0.055604874	0.054921062	0.054267379	0.053654793	0.053093243	0.052591539	0.052188154	0.051821877	0.051534219	0.051329152	0.051209434	0.051176658	0.051231317	0.051358946	0.051579503	0.051883501	0.052268046	0.052729647	0.053264319	0.05381895	0.05448162	0.055203861	0.05598069	0.056807059	0.057677894	0.058516826	0.059458959	0.060430833	0.061427469
83.425	0.052396724	0.053168622	0.053986787	0.054784625	0.055560387	0.05631215	0.057037842	0.057735258	0.058351949	0.058988513	0.059590042	0.060154297	0.060679174	0.061162772	0.061571097	0.061970924	0.062325517	0.062634206	0.062896714	0.063113185	0.06327263	0.063402548	0.063489314	0.063534752	0.06354109	0.06351094	0.063453284	0.063361583	0.063242941	0.063101161	0.062940255	0.062764401	0.062577901	0.062400089	0.062205473	0.062013104	0.061827375	0.061652605	0.061493017	0.061362713	0.061243659	0.061151252	0.061089046	0.06106037	0.061068317	0.061110621	0.061196751	0.061327035	0.061503479
88.425	0.057239382	0.057136173	0.057029392	0.056937444	0.056869577	0.05683428	0.056839132	0.056890701	0.056984506	0.057140226	0.057355232	0.057631384	0.057969248	0.058368097	0.058788682	0.059298096	0.059859168	0.060466397	0.061113234	0.061792184	0.062440235	0.063156996	0.063879819	0.064598876	0.065304168	0.065985709	0.066585286	0.067194032	0.067751768	0.068250443	0.06868295	0.069043283	0.069326676	0.069517001	0.069644071	0.069688302	0.069650602	0.069533384	0.069340524	0.069099891	0.068777473	0.068398301	0.067971021	0.067505127	0.067010793	0.066538454	0.066019642	0.065504212	0.065003153
93.425	0.061641102	0.061465508	0.061179207	0.060802545	0.060346774	0.059824409	0.059248999	0.058634882	0.05804651	0.057400022	0.056758895	0.056138133	0.055552298	0.055015276	0.054574135	0.054166516	0.053842362	0.053610871	0.053479613	0.053454402	0.053528708	0.053716871	0.054017145	0.054427702	0.054944715	0.055562396	0.05621531	0.05700348	0.057865012	0.058787457	0.059757089	0.060759142	0.061778071	0.062719739	0.063725898	0.064701834	0.06563189	0.066501177	0.067295893	0.067952527	0.068570377	0.069082248	0.06948123	0.069762659	0.069924219	0.069966994	0.069900339	0.06972071	0.069434923
98.425	0.050959346	0.051820432	0.052708427	0.053539861	0.05430523	0.05499593	0.05560446	0.056124615	0.056522193	0.05686047	0.057101152	0.057244506	0.057292627	0.057249437	0.057133416	0.056932058	0.056660574	0.05632909	0.05594889	0.055532184	0.055126274	0.054675981	0.054227849	0.05379529	0.053391382	0.053028638	0.052740474	0.05248893	0.052309775	0.052211259	0.052200136	0.052281554	0.052458969	0.052709438	0.053074688	0.053535875	0.05408949	0.054730307	0.05545146	0.056181201	0.057032018	0.057934814	0.058877567	0.059847394	0.060830782	0.061738549	0.062708858	0.06365202	0.06455457
103.425	0.043658519	0.043932768	0.044255894	0.04460986	0.044997835	0.045422178	0.045884356	0.046384899	0.046880613	0.047452801	0.048059253	0.048696665	0.049360838	0.050046743	0.050694204	0.051405169	0.052119392	0.052829679	0.053528649	0.054208903	0.054813963	0.055438217	0.056023784	0.056564983	0.057056994	0.057496001	0.05785185	0.058182428	0.058455631	0.058672483	0.058835313	0.058947723	0.059014511	0.05904075	0.059037207	0.059007846	0.05896092	0.058905132	0.058849428	0.05880585	0.058775394	0.058770584	0.058799298	0.05886866	0.058984864	0.059138152	0.059357785	0.059635752	0.059973391
108.425	0.053306778	0.05366405	0.054016964	0.054336275	0.054624324	0.054883829	0.055117847	0.055329727	0.055508768	0.055688351	0.055856794	0.05601807	0.056176146	0.056334899	0.056485249	0.05665549	0.056836428	0.057030765	0.057240722	0.057467963	0.057694003	0.057956955	0.058238553	0.058538013	0.058853931	0.059184322	0.059499975	0.059850724	0.060207365	0.060566275	0.060923646	0.061275593	0.061618273	0.061923175	0.062237902	0.062533436	0.062807168	0.063057042	0.063281615	0.063465776	0.06364012	0.06378887	0.063913302	0.064015362	0.064097622	0.064158678	0.064212068	0.064256056	0.064294886
113.425	0.062215986	0.062596412	0.062953262	0.06325364	0.06349903	0.06369135	0.063832947	0.06392658	0.063973166	0.063983767	0.063956679	0.063896083	0.063806439	0.063692432	0.063569755	0.063422577	0.063265363	0.063102988	0.062940183	0.062781463	0.062642239	0.062502954	0.062379073	0.062273653	0.062189257	0.062127941	0.062093152	0.062080041	0.062092971	0.062131931	0.062196421	0.062285484	0.06239775	0.062520473	0.06267219	0.062841177	0.063024924	0.063220768	0.06342595	0.063621219	0.063836511	0.064053049	0.064268225	0.064479579	0.064684851	0.064867179	0.065055284	0.065232142	0.065396556
118.425	0.063280731	0.063312898	0.063344096	0.063375847	0.063411805	0.063454779	0.063506731	0.063568795	0.063635382	0.063717286	0.063808427	0.063907331	0.064012076	0.064120398	0.064221394	0.064329404	0.064433301	0.064530382	0.064618042	0.064693855	0.064751426	0.064798576	0.064828394	0.064839718	0.06483181	0.064804379	0.064761862	0.064697734	0.06461582	0.064517568	0.064404816	0.064279757	0.064144896	0.06401409	0.063868305	0.063721288	0.063576199	0.063436206	0.063304409	0.063192597	0.063084738	0.06299314	0.062920021	0.062867233	0.062836231	0.062827835	0.06284119	0.062878016	0.062937984
123.425	0.061675078	0.061762462	0.061805059	0.06179799	0.061746429	0.061656014	0.061532715	0.06138271	0.061225961	0.061042187	0.060849844	0.060654805	0.060462611	0.060278378	0.060119376	0.059962901	0.059826173	0.059711948	0.059622278	0.059558492	0.059523129	0.059510255	0.059523166	0.059560596	0.059620744	0.059701365	0.059791705	0.059904134	0.060028749	0.060162444	0.060302138	0.060444867	0.060587876	0.060717989	0.060854893	0.060985887	0.061109661	0.061225364	0.061332612	0.061424158	0.061515715	0.061600197	0.061678816	0.06175307	0.061824685	0.061890073	0.061961972	0.062036901	0.062116789
128.425	0.052762076	0.053033634	0.05332302	0.053607013	0.053885149	0.054156944	0.054421934	0.05467971	0.054910976	0.055154075	0.055389348	0.055616837	0.055836721	0.056049304	0.056239405	0.056439165	0.056633016	0.056821515	0.057005206	0.057184599	0.057346767	0.057519092	0.057688208	0.057854315	0.058017527	0.058177873	0.058323314	0.058478016	0.058629646	0.058778105	0.058923327	0.059065302	0.059204105	0.059329573	0.059462902	0.05959396	0.059723328	0.059851728	0.059980012	0.060099159	0.060230014	0.060363805	0.060501674	0.060644757	0.060794143	0.060938502	0.061102724	0.061275809	0.061458306
133.425	0.051034353	0.051385598	0.051763647	0.052138593	0.052509726	0.052876229	0.053237246	0.05359193	0.053913041	0.05425347	0.054585653	0.054909243	0.055224076	0.05553018	0.055805159	0.056095168	0.056377425	0.056652477	0.056920915	0.057183348	0.057420773	0.05767327	0.057921335	0.058165368	0.058405688	0.058642527	0.058858194	0.059088725	0.059316076	0.05954028	0.059761375	0.059979427	0.060194564	0.060390734	0.060600911	0.060809044	0.061015649	0.061221353	0.061426891	0.061617181	0.06182477	0.062034763	0.062248099	0.062465692	0.062688398	0.062899175	0.063133748	0.063375274	0.063624056
138.425	0.052014943	0.052446867	0.052905042	0.053352374	0.053788106	0.054211502	0.054621895	0.055018736	0.055372684	0.055742549	0.056098323	0.056440284	0.05676896	0.057085131	0.057366738	0.057661818	0.057947777	0.058226011	0.058497941	0.058764966	0.059008239	0.059269425	0.059529163	0.059788282	0.060047391	0.060306859	0.060546799	0.060807113	0.06106752	0.061327532	0.061586504	0.06184368	0.062098238	0.062330163	0.062577345	0.062819562	0.063056169	0.063286658	0.063510678	0.06371157	0.06392281	0.064127561	0.064326149	0.064519034	0.064706797	0.064876136	0.065055932	0.065232617	0.065406867
143.425	0.056473642	0.05679146	0.057121772	0.057438733	0.057743462	0.058036976	0.058320195	0.058593964	0.05883897	0.059096755	0.059347321	0.059591412	0.059829787	0.060063218	0.06027498	0.060501092	0.060724503	0.060945916	0.061165957	0.06138516	0.061587118	0.061805762	0.062024392	0.062243002	0.062461425	0.062679345	0.06287966	0.063095216	0.0633086	0.063519061	0.063725798	0.063928003	0.064124886	0.064301266	0.064485933	0.064663408	0.06483329	0.064995329	0.065149438	0.06528472	0.065423935	0.065555885	0.065681076	0.065800125	0.065913736	0.066014432	0.066119727	0.066221831	0.066321477
148.425	0.064316464	0.064430747	0.064523521	0.064588714	0.064631047	0.06465507	0.064665099	0.064665169	0.064659616	0.064650695	0.064641725	0.064635406	0.064634076	0.064639715	0.064652513	0.064675798	0.064709781	0.064755046	0.064811834	0.064880057	0.064952845	0.065041698	0.065140039	0.065246703	0.065360327	0.06547938	0.065592663	0.065717431	0.065842594	0.065966376	0.066087046	0.066202961	0.066312601	0.066407062	0.066500991	0.066585242	0.066659082	0.066722022	0.066773817	0.066811725	0.066842263	0.066862258	0.066872309	0.066873174	0.066865736	0.066852349	0.066831755	0.066805864	0.066775739
153.425	0.06737649	0.067439489	0.06749113	0.067528526	0.06755441	0.067571126	0.067580632	0.067584524	0.067584222	0.067580576	0.067574157	0.067565436	0.067554694	0.067542051	0.067528691	0.067512285	0.067493678	0.067472606	0.067448751	0.067421755	0.067393716	0.067359594	0.067321195	0.067278147	0.067230109	0.067176786	0.067122664	0.067058563	0.066988681	0.066913011	0.06683164	0.066744761	0.066652674	0.066563397	0.06646253	0.066357943	0.066250343	0.066140522	0.066029345	0.065926308	0.065815133	0.06570537	0.065597988	0.065493934	0.06539411	0.065306451	0.065217066	0.065134139	0.065058241
158.425	0.062472467	0.062555416	0.062634255	0.062703536	0.062764971	0.062820026	0.062869937	0.062915723	0.06295505	0.062995111	0.063033067	0.063069375	0.063104413	0.063138504	0.06316937	0.063202374	0.063235117	0.063267746	0.063300362	0.063333013	0.063363177	0.063395823	0.063428319	0.063460496	0.063492134	0.063522975	0.063550488	0.063578975	0.063605796	0.063630658	0.063653303	0.063673518	0.06369115	0.063705066	0.06371759	0.063727555	0.063735153	0.063740671	0.063744488	0.063746905	0.063748822	0.063750588	0.063752842	0.063756248	0.063761487	0.063768531	0.063779166	0.063793527	0.063812178
163.425	0.053562816	0.053761202	0.053980022	0.054203432	0.054431665	0.054664665	0.054902129	0.055143547	0.055369329	0.055616384	0.05586518	0.056114868	0.056364612	0.056613629	0.056842222	0.057087891	0.057330962	0.057570959	0.057807485	0.058040213	0.058251441	0.058476175	0.058696489	0.05891225	0.059123361	0.059329746	0.059516019	0.0597132	0.059905583	0.060093197	0.060276114	0.060454448	0.06062837	0.060785197	0.060951347	0.061113967	0.061273504	0.061430486	0.061585507	0.061727435	0.061880586	0.06203384	0.062187965	0.062343736	0.062501914	0.062650691	0.062815497	0.062984675	0.063158747
168.425	0.047718599	0.048098716	0.048508854	0.048917939	0.049326508	0.049734955	0.050143539	0.0505524	0.050930091	0.051339522	0.051749126	0.052158753	0.052568224	0.052977334	0.053354467	0.053762259	0.054169006	0.054574438	0.054978259	0.055380143	0.05574909	0.056146232	0.056540319	0.056930909	0.057317535	0.05769971	0.058048104	0.058420306	0.058786586	0.059146451	0.059499431	0.059845093	0.060183048	0.060487877	0.060810138	0.061123924	0.06142913	0.061725739	0.062013829	0.062272344	0.062544611	0.062809116	0.063066283	0.063316616	0.063560681	0.063780942	0.064014726	0.064244144	0.064469884
173.425	0.053141562	0.053610589	0.054106268	0.054589818	0.055061958	0.055523309	0.055974388	0.056415619	0.056814467	0.057237671	0.057651863	0.058057241	0.058453979	0.058842232	0.059193212	0.059565529	0.059929716	0.060285845	0.060633954	0.060974039	0.06128081	0.061605324	0.061921598	0.062229496	0.062528863	0.062819536	0.063079996	0.063353519	0.06361794	0.063873186	0.064119233	0.064356125	0.064583976	0.064786441	0.064997522	0.065200364	0.065395403	0.065583151	0.065764188	0.06592589	0.066095842	0.066261043	0.066422211	0.066580064	0.066735301	0.066876856	0.06702891	0.067180176	0.067331158
178.425	0.061231116	0.061387432	0.061561895	0.061743723	0.061934352	0.062134603	0.062344728	0.06256448	0.062775299	0.063011372	0.063254192	0.063502278	0.063754016	0.064007723	0.064242186	0.064494905	0.064744704	0.064990036	0.065229464	0.065461673	0.065668596	0.065883757	0.066088696	0.066282698	0.066465205	0.066635824	0.066782562	0.066929794	0.067064883	0.067188031	0.067299576	0.067399981	0.067489829	0.067563988	0.067635547	0.067698812	0.067754706	0.067804204	0.067848312	0.067885125	0.06792173	0.067955892	0.067988561	0.06802063	0.068052918	0.068083551	0.068118233	0.068154988	0.068194235
183.425	0.06525175	0.06531837	0.065376084	0.065421774	0.065458194	0.065487738	0.065512451	0.065534036	0.065552391	0.065571609	0.065590964	0.065611082	0.065632389	0.065655141	0.065677518	0.065703233	0.065730352	0.065758646	0.0657878	0.065817429	0.065844821	0.065874089	0.065902443	0.065929366	0.065954347	0.065976891	0.065995141	0.066011748	0.066024716	0.066033755	0.066038656	0.066039294	0.06603564	0.066028514	0.066016887	0.066001449	0.065982558	0.065960659	0.065936277	0.06591208	0.06588464	0.065856589	0.065828641	0.065801516	0.065775931	0.065754284	0.065733587	0.065716356	0.065703145
188.425	0.062110856	0.062011805	0.061903027	0.061796758	0.06169654	0.061605308	0.061525404	0.061458609	0.061409678	0.061371202	0.061348199	0.061340669	0.061348284	0.061370435	0.061403055	0.06145061	0.061509704	0.06157901	0.061657106	0.061742501	0.061826487	0.061921625	0.062019609	0.062118972	0.062218321	0.062316356	0.062404659	0.062496958	0.062584874	0.062667652	0.06274471	0.062815636	0.062880199	0.062934095	0.062986407	0.063032663	0.063073281	0.063108814	0.063139936	0.063165413	0.063190284	0.063213194	0.063235075	0.063256876	0.063279534	0.063302001	0.063328836	0.063359057	0.063393403
193.425	0.058204831	0.058233538	0.058268012	0.058308348	0.058356392	0.058413439	0.058480272	0.058557217	0.058637154	0.058733025	0.058837871	0.058950795	0.059070741	0.059196543	0.059316805	0.059450399	0.059586219	0.059723051	0.05985973	0.059995172	0.060118231	0.060248578	0.060375076	0.060497063	0.06061401	0.060725525	0.060823421	0.060923906	0.061018623	0.061107733	0.061191531	0.061270444	0.061345018	0.061410575	0.061478749	0.061544786	0.061609603	0.06167417	0.061739498	0.06180136	0.061871027	0.061944426	0.062022517	0.062106205	0.062196318	0.062285844	0.062390304	0.062503052	0.062624497
198.425	0.053959391	0.054170816	0.054412209	0.054666925	0.054934901	0.055215567	0.055507918	0.055810586	0.05609771	0.056415423	0.056738159	0.057063916	0.057390715	0.057716653	0.058015211	0.058334619	0.058648415	0.058955333	0.059254304	0.05954447	0.059803934	0.060075505	0.060336916	0.060588077	0.060829063	0.061060113	0.061264899	0.061478022	0.061682671	0.061879561	0.062069493	0.062253335	0.06243201	0.062593189	0.06276466	0.062933836	0.063101712	0.063269259	0.063437411	0.063593932	0.063765676	0.063940408	0.064118781	0.064301346	0.064488548	0.064665751	0.064862688	0.065064883	0.065272309
203.425	0.053421384	0.05383206	0.054266876	0.054691806	0.055107459	0.05551443	0.055913287	0.056304574	0.056659486	0.057037636	0.057409654	0.057776006	0.058137147	0.058493526	0.058818644	0.059167081	0.059511974	0.059853675	0.060192488	0.06052866	0.060836787	0.061168336	0.06149759	0.061824536	0.062149099	0.06247115	0.062766044	0.063082732	0.063396298	0.063706491	0.06401306	0.064315767	0.064614397	0.064886281	0.065176604	0.065462453	0.065743794	0.066020647	0.066293085	0.066540752	0.066805079	0.067065458	0.067322113	0.067575279	0.067825201	0.068053227	0.068297567	0.068539308	0.068778612
208.425	0.053289931	0.053637232	0.054010941	0.054383349	0.054755603	0.055128633	0.055503153	0.055879673	0.05622929	0.056610432	0.056994087	0.05738017	0.057768495	0.058158798	0.058520545	0.058913659	0.059307608	0.059701894	0.060095972	0.060489253	0.060851036	0.061241005	0.061628275	0.062012155	0.062391953	0.062766976	0.063108332	0.063472307	0.063829625	0.064179723	0.064522091	0.064856288	0.065181948	0.065474729	0.065783239	0.066082616	0.066372827	0.066653922	0.066926033	0.067169407	0.067424848	0.067672042	0.067911332	0.068143086	0.06836769	0.068569003	0.068780933	0.068986808	0.069186962
213.425	0.057455099	0.057773792	0.058122482	0.05847522	0.058832077	0.059192755	0.059556629	0.05992281	0.060261921	0.060629315	0.060995431	0.061358894	0.061718332	0.062072426	0.06239346	0.062733861	0.063065569	0.063387661	0.063699343	0.063999949	0.064267135	0.064545039	0.064810647	0.065063773	0.065304344	0.065532388	0.065731876	0.065936251	0.066128694	0.066309559	0.066479266	0.066638287	0.066787149	0.066916032	0.067046982	0.067169529	0.067284329	0.06739205	0.067493372	0.067581801	0.067672697	0.067759122	0.067841687	0.067920975	0.067997522	0.068066173	0.068138784	0.068209937	0.068279962
218.425	0.066037165	0.066161007	0.066304031	0.066457589	0.066622323	0.066798215	0.066984665	0.067180582	0.067368545	0.0675782	0.067792168	0.068008313	0.068224447	0.0684384	0.068632148	0.068836133	0.069032201	0.069218717	0.069394246	0.069557576	0.06969665	0.069833924	0.06995673	0.070064725	0.070157769	0.070235919	0.070295034	0.070345335	0.070381862	0.070405271	0.070416328	0.070415887	0.070404875	0.070386175	0.070357626	0.070321467	0.070278745	0.070230496	0.070177732	0.070125862	0.070067107	0.070006526	0.069944912	0.069882979	0.069821357	0.069765222	0.069705649	0.069647726	0.06959174
223.425	0.070577419	0.070633214	0.070675287	0.070701606	0.070715255	0.070718943	0.070715006	0.070705425	0.070692996	0.070676909	0.070659143	0.070640534	0.070621709	0.070603115	0.070586408	0.070568948	0.070552186	0.070536044	0.070520347	0.070504835	0.070490391	0.070474241	0.070457141	0.070438622	0.070418198	0.070395378	0.070371776	0.070343032	0.070310586	0.070274076	0.070233206	0.070187754	0.070137582	0.070087038	0.070027741	0.069963856	0.069895618	0.069823355	0.069747481	0.069674663	0.069593284	0.069509908	0.069425189	0.069339811	0.069254477	0.069176357	0.06909309	0.069011903	0.06893345
228.425	0.06209361	0.062230476	0.062355768	0.062460205	0.062546874	0.062618782	0.062678822	0.062729736	0.062770867	0.062811314	0.062849634	0.062887828	0.062927684	0.062970771	0.06301457	0.063067419	0.063126734	0.063193141	0.063267026	0.063348532	0.063430465	0.063526211	0.063628757	0.063737453	0.063851509	0.063970009	0.064082476	0.064206661	0.064332227	0.064458089	0.064583192	0.064706537	0.064827212	0.064935534	0.065048911	0.065157621	0.065261257	0.065359569	0.065452459	0.065533436	0.065616176	0.065694044	0.065767483	0.065837039	0.065903347	0.065962283	0.06602438	0.066085426	0.066146227
233.425	0.052225725	0.052452849	0.052689323	0.052917703	0.053139861	0.053357599	0.053572625	0.053786539	0.053984287	0.05420009	0.054418708	0.054641205	0.054868495	0.055101332	0.055321694	0.055566703	0.055818486	0.056077108	0.056342457	0.05661424	0.056870438	0.057153185	0.057440625	0.057731915	0.058026117	0.058322231	0.058596368	0.058893234	0.059188976	0.059482602	0.059773188	0.060059903	0.060342025	0.060597855	0.060869606	0.061135444	0.061395216	0.061648928	0.061896732	0.062120486	0.062357879	0.062590587	0.062819241	0.063044555	0.063267301	0.063471332	0.063691428	0.063911352	0.064131899
238.425	0.050155921	0.050529313	0.050923353	0.051308043	0.051684913	0.052055417	0.052420919	0.052782666	0.053114234	0.05347183	0.053828618	0.054185357	0.054542676	0.054901076	0.055233186	0.055594579	0.05595774	0.056322633	0.056689085	0.057056792	0.057396964	0.057765803	0.058134371	0.058501978	0.058867879	0.059231297	0.059563874	0.059920309	0.060272008	0.060618279	0.060958499	0.061292137	0.061618769	0.061913787	0.062226184	0.062531032	0.062828397	0.063118478	0.063401593	0.063657116	0.063928124	0.064193678	0.064454443	0.064711135	0.064964498	0.065196068	0.065445136	0.065693033	0.065940435
243.425	0.057374355	0.057853494	0.058341036	0.058797447	0.059224662	0.059624801	0.060000115	0.060352939	0.060660714	0.060976959	0.061277625	0.061564996	0.061841269	0.062108522	0.06234889	0.062604093	0.062855437	0.063104303	0.06335185	0.06359901	0.063827427	0.06407563	0.064324892	0.064575302	0.064826774	0.065079068	0.065312364	0.065565106	0.065817319	0.066068412	0.066317768	0.066564773	0.066808842	0.067031066	0.06726804	0.067500714	0.067728789	0.067952065	0.068170445	0.068367682	0.068576738	0.068781169	0.068981233	0.069177253	0.069369605	0.069544264	0.069730747	0.06991482	0.070096916
248.425	0.065954721	0.066223862	0.066493559	0.06674257	0.066972897	0.067186418	0.067384881	0.067569903	0.067730055	0.067893323	0.068047199	0.068192869	0.068331437	0.068463922	0.068581634	0.068704995	0.068824779	0.068941663	0.069056217	0.069168908	0.06927159	0.069381621	0.069490556	0.069598469	0.069705352	0.069811131	0.069907678	0.070010925	0.07011258	0.070212436	0.07031029	0.070405956	0.070499281	0.070583254	0.070671817	0.070757874	0.07084149	0.070922794	0.071001978	0.071073405	0.071149262	0.071223868	0.071297601	0.071370859	0.071444055	0.071511924	0.071586158	0.071661505	0.071738322
253.425	0.067248909	0.06733323	0.067401142	0.067448188	0.06747784	0.067493392	0.06749794	0.067494356	0.067486114	0.067474101	0.067460997	0.067448746	0.06743906	0.067433422	0.067432898	0.067438372	0.067450916	0.067471116	0.067499331	0.067535703	0.067576466	0.067628176	0.067687326	0.067753339	0.067825503	0.067902997	0.06797848	0.068063635	0.068151343	0.068240613	0.068330475	0.068420003	0.068508343	0.068588168	0.068672157	0.068753025	0.068830348	0.068903836	0.068973331	0.069033914	0.069095773	0.069153915	0.069208657	0.069260412	0.069309676	0.069353421	0.069399511	0.069444876	0.069490177
258.425	0.061474073	0.06153123	0.061591406	0.061652071	0.061715198	0.061782375	0.061854818	0.061933399	0.062011874	0.062103598	0.062202361	0.062308034	0.062420325	0.062538818	0.062653254	0.06278215	0.062915529	0.06305269	0.063192897	0.063335396	0.063468305	0.063613063	0.063757899	0.063902092	0.064044962	0.064185877	0.064313723	0.064449341	0.064581549	0.064710013	0.064834492	0.064954844	0.065071032	0.065174641	0.065283096	0.065387868	0.065489312	0.065587871	0.065684062	0.065771252	0.06586456	0.065957314	0.066050192	0.066143878	0.066239042	0.066328759	0.066428557	0.066531612	0.066638431
263.425	0.057347884	0.057530289	0.057731856	0.057939051	0.058152985	0.058374345	0.058603425	0.058840176	0.059065224	0.059315524	0.059571822	0.059833193	0.060098622	0.060367039	0.06061652	0.060887641	0.061158629	0.061428493	0.061696308	0.061961228	0.062202541	0.062459839	0.062712288	0.062959415	0.06320085	0.063436329	0.063648265	0.063871923	0.064089435	0.064300929	0.064506622	0.064706818	0.064901895	0.065077814	0.065264377	0.065447314	0.065627232	0.065804773	0.065980593	0.066141931	0.066316283	0.066490796	0.066666055	0.066842597	0.067020895	0.067187383	0.067370115	0.067555543	0.067743815
268.425	0.057187891	0.057584842	0.057992278	0.058377767	0.058743061	0.059090023	0.059420589	0.059736727	0.060017441	0.060311333	0.060596442	0.060874583	0.061147483	0.061416754	0.061663376	0.061929704	0.062196292	0.06246413	0.062734016	0.063006546	0.063260808	0.063539377	0.063821221	0.064106201	0.064394024	0.064684265	0.064953857	0.065247146	0.06554104	0.065834809	0.066127702	0.066418975	0.066707912	0.066971973	0.067254602	0.067533142	0.067807152	0.068076287	0.068340297	0.068579315	0.068833116	0.069081589	0.069324819	0.069562956	0.069796198	0.070007359	0.070231871	0.070452229	0.070668694
273.425	0.058902138	0.059305011	0.059716325	0.060103207	0.060467604	0.060811612	0.06113743	0.061447319	0.061721207	0.062006868	0.062283205	0.062552369	0.062816411	0.063077249	0.063316702	0.063576158	0.063836999	0.064100364	0.06436715	0.064637997	0.064891951	0.065171474	0.065455492	0.065743698	0.066035584	0.066330466	0.066604608	0.066902819	0.067201305	0.067498988	0.067794775	0.068087581	0.068376365	0.068638521	0.068916914	0.06918872	0.069453286	0.069710102	0.069958794	0.070180945	0.070413486	0.07063761	0.070853464	0.071061303	0.071261472	0.071439798	0.071626447	0.071806795	0.071981373
278.425	0.062301103	0.062485894	0.062680799	0.062872878	0.063064482	0.063257568	0.063453705	0.063654089	0.063843568	0.064054232	0.064270767	0.064493195	0.064721323	0.06495478	0.065174554	0.065416658	0.065662189	0.065910284	0.066160002	0.06641034	0.066641067	0.066889637	0.067135718	0.067378246	0.067616187	0.067848557	0.068057311	0.068276457	0.068487594	0.06869009	0.068883436	0.069067258	0.069241324	0.069393264	0.06954846	0.069694073	0.069830452	0.069958082	0.070077572	0.070181267	0.070287209	0.070387359	0.070482656	0.070574074	0.0706626	0.070742598	0.0708283	0.070913889	0.071000216
283.425	0.065292586	0.065450506	0.065620002	0.065790068	0.065962488	0.066138555	0.066319105	0.06650455	0.066680112	0.066874794	0.067073621	0.067275844	0.067480551	0.067686719	0.067877377	0.068083237	0.068287265	0.068488326	0.068685317	0.068877186	0.069048897	0.069228222	0.069399793	0.0695629	0.069716947	0.069861457	0.069986078	0.070111367	0.070226451	0.070331352	0.070426221	0.07051133	0.070587071	0.070649103	0.070708327	0.07075993	0.070804682	0.070843425	0.070877048	0.07090434	0.070930735	0.070954752	0.070977322	0.070999346	0.071021681	0.071043266	0.071068389	0.071095958	0.071126548
288.425	0.067507175	0.067760527	0.06800671	0.068226258	0.068422038	0.068596883	0.068753545	0.068894659	0.069013279	0.069131371	0.06924075	0.069343418	0.069441187	0.069535683	0.069621242	0.069713279	0.069805641	0.069899149	0.069994414	0.070091843	0.070183885	0.070285917	0.070390237	0.070496577	0.070604543	0.070713637	0.070814843	0.070924441	0.071033352	0.071140913	0.071246472	0.071349414	0.071449177	0.07153802	0.071630369	0.071718355	0.071801762	0.071880477	0.071954492	0.072018716	0.072084023	0.072145141	0.072202406	0.072256214	0.072307012	0.072351648	0.07239804	0.072442894	0.072486728
293.425	0.064191911	0.06444639	0.064691589	0.064907887	0.065098326	0.06526605	0.065414235	0.065546036	0.065655822	0.065764681	0.06586582	0.065961904	0.066055403	0.066148564	0.066236	0.066333933	0.066436654	0.06654537	0.066660993	0.066784145	0.066904799	0.06704313	0.067189209	0.067342621	0.067502739	0.067668754	0.067826402	0.068000953	0.068178291	0.068357207	0.068536476	0.06871489	0.068891288	0.06905139	0.06922096	0.069385661	0.069544775	0.069697737	0.069844144	0.069973266	0.07010655	0.07023305	0.070352992	0.070466743	0.070574794	0.070669994	0.070768853	0.070864002	0.070956251
298.425	0.058052646	0.058308518	0.058573747	0.058828342	0.059074112	0.059312796	0.059546039	0.059775391	0.059984893	0.060210706	0.060436509	0.060663402	0.060892361	0.061124235	0.061341477	0.061580827	0.061824747	0.062073487	0.062327127	0.062585571	0.062828172	0.063094967	0.063365339	0.063638579	0.063913856	0.064190245	0.064445493	0.064721159	0.064994894	0.065265628	0.065532326	0.065794004	0.066049764	0.066279909	0.066522163	0.06675654	0.066982652	0.067200269	0.067409325	0.067594781	0.067787773	0.067972909	0.068150709	0.068321813	0.068486967	0.068634854	0.068790959	0.068943706	0.069094058
303.425	0.058316933	0.058620437	0.058941079	0.059254974	0.059563718	0.059868717	0.060171182	0.060472129	0.060749298	0.061049503	0.061350132	0.061651545	0.061953964	0.062257494	0.062538654	0.062844195	0.063150511	0.06345728	0.063764086	0.064070421	0.064352266	0.064655986	0.064957339	0.065255583	0.065549951	0.065839674	0.066102335	0.066381036	0.066652999	0.066917624	0.06717439	0.067422883	0.067662796	0.067876482	0.068099502	0.068313784	0.068519538	0.068717103	0.068906943	0.069075822	0.069252516	0.069423439	0.069589414	0.069751313	0.06991004	0.07005453	0.070209716	0.070364359	0.070519295
308.425	0.064873926	0.065199764	0.065509416	0.065778145	0.066010483	0.066211121	0.066384806	0.066536239	0.06666023	0.066781552	0.066893377	0.066999539	0.067103528	0.067208458	0.067308502	0.06742249	0.067544133	0.067674871	0.067815703	0.067967205	0.068116678	0.06828886	0.068471199	0.068662882	0.068862843	0.06906981	0.069265841	0.069482172	0.06970108	0.069920965	0.07014026	0.070357477	0.070571239	0.070764424	0.070968235	0.071165501	0.071355554	0.071537935	0.071712405	0.071866398	0.072025726	0.07217758	0.072322452	0.072460971	0.072593879	0.072712297	0.072836789	0.072958222	0.07307751
313.425	0.066798842	0.067062658	0.067329578	0.06757822	0.067809901	0.068025854	0.068227233	0.068415115	0.068577442	0.068742167	0.068896218	0.069040486	0.06917585	0.069303172	0.069414295	0.069528518	0.069637116	0.069740855	0.069840459	0.069936597	0.070022795	0.070113939	0.070203239	0.07029113	0.070377989	0.070464139	0.070543271	0.070628795	0.070714306	0.07079998	0.070885978	0.070972454	0.071059558	0.071140659	0.071229434	0.071319349	0.071410613	0.071503458	0.071598131	0.071687372	0.071786304	0.071887842	0.071992245	0.072099757	0.072210596	0.07231602	0.072433733	0.072555183	0.072680405
318.425	0.066124972	0.066228014	0.066322144	0.066401341	0.066468786	0.06652746	0.066580104	0.06662921	0.066673334	0.066721686	0.066772297	0.066826653	0.066886004	0.066951369	0.067017737	0.067096723	0.067183451	0.067278109	0.067380688	0.067491003	0.067599397	0.067723479	0.067853886	0.067989906	0.068130752	0.068275578	0.068412044	0.068562074	0.06871355	0.068865656	0.069017637	0.069168817	0.069318618	0.069455262	0.069601187	0.069744693	0.069885665	0.070024113	0.070160164	0.070283822	0.070416004	0.070546725	0.070676456	0.070805712	0.07093504	0.071054968	0.071185999	0.071318703	0.071453571
323.425	0.062813828	0.062979202	0.063134749	0.063269193	0.063386077	0.063488883	0.063580986	0.063665599	0.063739678	0.063818202	0.063897442	0.063979723	0.064067101	0.064161354	0.064255747	0.064367132	0.064488879	0.064621581	0.064765526	0.064920709	0.065073686	0.065249455	0.065434931	0.065629153	0.065830992	0.066039187	0.066235834	0.066452382	0.066671188	0.06689083	0.06710994	0.067327234	0.067541539	0.067735813	0.067941614	0.068141883	0.068336101	0.068523945	0.068705285	0.06886695	0.069036095	0.069199387	0.069357359	0.069510668	0.069660081	0.069795271	0.069939614	0.070082672	0.070225383
328.425	0.060660596	0.060982784	0.061319396	0.061644348	0.061958838	0.062263956	0.062560692	0.06284994	0.063110994	0.063388055	0.063659805	0.063926877	0.064189872	0.064449355	0.06468622	0.064940408	0.065192515	0.065442933	0.065691985	0.065939922	0.066167952	0.066414175	0.066659579	0.066904115	0.067147666	0.067390049	0.067612548	0.06785199	0.06808947	0.068324667	0.068557254	0.068786912	0.069013348	0.069219281	0.069438829	0.069654532	0.06986629	0.070074064	0.07027788	0.070462585	0.070659098	0.070852082	0.071041779	0.071228475	0.07141248	0.071580231	0.071760003	0.071938067	0.072114748
333.425	0.06135265	0.061679286	0.062045466	0.06242435	0.062815288	0.063217157	0.063628432	0.064047268	0.064438804	0.064866213	0.065294768	0.065722184	0.066146256	0.066564912	0.066944917	0.067348022	0.067740795	0.068122015	0.068490715	0.068846174	0.069162123	0.069490985	0.069805857	0.070106899	0.070394451	0.070669018	0.070911491	0.071162987	0.071403683	0.071634496	0.071856402	0.07207041	0.072277547	0.072463537	0.072660328	0.072853192	0.073043071	0.073230855	0.073417368	0.07358905	0.073775135	0.073961875	0.074149737	0.074339082	0.074530165	0.074708218	0.074902951	0.075099537	0.075297808
338.425	0.062501285	0.062855159	0.063219279	0.063565262	0.063895068	0.064210663	0.064513988	0.064806934	0.065069714	0.065347764	0.065620534	0.065889585	0.066156365	0.066422201	0.066667783	0.066935022	0.067204363	0.067476513	0.067751998	0.068031146	0.068292196	0.068578613	0.068868572	0.069161687	0.069457418	0.069755091	0.070030913	0.070330041	0.070628595	0.070925606	0.071220094	0.071511092	0.071797672	0.072057534	0.072333252	0.072602264	0.072863988	0.073117962	0.073363853	0.073583471	0.073813334	0.074034843	0.074248129	0.074453424	0.074651041	0.074826976	0.075010964	0.075188548	0.07536023
343.425	0.062852631	0.063183449	0.063515044	0.063821535	0.064105869	0.064371046	0.064620066	0.064855873	0.065064273	0.065282542	0.065495494	0.065705487	0.065914659	0.066124907	0.066321354	0.06653802	0.066759733	0.066987265	0.067221078	0.067461332	0.067688707	0.067940722	0.068198023	0.068459739	0.068724806	0.068992003	0.069239386	0.069506863	0.069772389	0.07003452	0.070291851	0.070543055	0.070786913	0.071004555	0.071231392	0.071448204	0.071654438	0.071849746	0.072033984	0.07219427	0.072357543	0.072510433	0.072653513	0.072787495	0.072913209	0.07302271	0.073135176	0.073242235	0.073344934
348.425	0.066644643	0.066870919	0.067098642	0.067311507	0.06751262	0.06770482	0.067890649	0.068072338	0.068238037	0.068416871	0.068596285	0.06877731	0.068960707	0.069146988	0.069321741	0.069514155	0.069709662	0.069907947	0.070108526	0.070310767	0.070498272	0.070701487	0.070903878	0.071104457	0.071302203	0.071496091	0.07167077	0.07185445	0.072031473	0.072201017	0.072362363	0.072514906	0.072658176	0.072781902	0.072906529	0.07302133	0.073126413	0.073222034	0.07330859	0.073380892	0.073451587	0.073515058	0.073572118	0.07362364	0.073670544	0.073710555	0.073751225	0.073790016	0.073827824
353.425	0.071831236	0.072005025	0.072169318	0.072312333	0.072437561	0.072548181	0.072647045	0.072736667	0.072813091	0.072890815	0.072964816	0.073036417	0.073106692	0.073176495	0.073241072	0.07331163	0.073383108	0.073455657	0.073529287	0.073603885	0.07367341	0.073749156	0.073824971	0.073900413	0.073975	0.074048232	0.074114194	0.074183418	0.074249872	0.07431314	0.074372865	0.07442876	0.074480619	0.074524804	0.074568652	0.074608385	0.074644164	0.074676242	0.074704958	0.074728839	0.074752312	0.074773809	0.074793898	0.074813176	0.07483225	0.074850201	0.074870576	0.074892465	0.074916394
358.425	0.069574693	0.069647425	0.069720876	0.069791643	0.069862182	0.069934464	0.070009996	0.070089855	0.070168013	0.070257843	0.070353119	0.070453698	0.070559248	0.070669297	0.070774377	0.070891392	0.071011028	0.07113255	0.071255212	0.071378263	0.07149156	0.071613325	0.071733429	0.071851256	0.071966255	0.072077943	0.072177754	0.072282024	0.072382058	0.072477723	0.072568984	0.072655903	0.072738645	0.072811538	0.072887059	0.07295942	0.073029134	0.073096782	0.073163	0.073223441	0.073288838	0.073354841	0.073422159	0.073491477	0.073563448	0.073632761	0.073711481	0.073794444	0.073882048
363.425	0.06232037	0.062483621	0.062650289	0.062808377	0.062959859	0.063106596	0.063250322	0.063392638	0.063524019	0.063667607	0.063813668	0.063963264	0.06411733	0.064276666	0.064429001	0.064600219	0.064778244	0.064963306	0.065155477	0.065354671	0.065544571	0.065756469	0.065974287	0.066197392	0.066425046	0.066656428	0.066872557	0.067108593	0.06734569	0.067582923	0.067819402	0.068054292	0.068286838	0.068498842	0.068725126	0.06894747	0.069165581	0.069379304	0.069588618	0.069778015	0.069979282	0.070176816	0.070371063	0.070562555	0.070751897	0.070925326	0.071112391	0.071299285	0.071486704
368.425	0.05611086	0.056439243	0.05680383	0.057177645	0.057560413	0.057951576	0.058350331	0.058755687	0.059134733	0.059549489	0.059967273	0.060386786	0.06080675	0.061225943	0.061611209	0.06202576	0.062436428	0.06284233	0.063242683	0.063636799	0.063994542	0.064375059	0.064747837	0.065112528	0.065468856	0.065816623	0.066129926	0.066460925	0.066783178	0.067096752	0.06740178	0.067698462	0.067987061	0.068246567	0.068520595	0.06878767	0.069048296	0.069303026	0.069552456	0.069778541	0.070019574	0.070257214	0.070492136	0.070725009	0.070956488	0.07116947	0.071400009	0.071630887	0.071862605
373.425	0.060979495	0.061404022	0.061841154	0.062257159	0.062654732	0.063036576	0.063405338	0.063763557	0.064086933	0.064431439	0.064771859	0.065109994	0.065447413	0.065785439	0.066098935	0.066440925	0.066785933	0.067134279	0.06748603	0.067841017	0.068171239	0.068531189	0.068892712	0.069254922	0.06961682	0.069977328	0.0703079	0.070662563	0.071012537	0.071356743	0.071694176	0.072023928	0.072345211	0.072633699	0.072937002	0.073230373	0.073513629	0.073786751	0.074049879	0.074284146	0.07452899	0.074765055	0.074992981	0.07521349	0.075427363	0.075619605	0.075823042	0.076022273	0.076218107
378.425	0.069540752	0.069874852	0.070209203	0.070517417	0.0708021	0.071065804	0.071310989	0.071540005	0.071738978	0.071943028	0.072137017	0.072322759	0.072501923	0.072676031	0.072833445	0.073001537	0.073168115	0.073334056	0.073500063	0.073666662	0.073821281	0.073989877	0.07415966	0.074330549	0.074502343	0.074674743	0.074834093	0.075006547	0.075178362	0.075349058	0.075518162	0.075685223	0.07584984	0.075999327	0.076158345	0.076314135	0.076466595	0.076615716	0.076761577	0.076893467	0.07703359	0.077171141	0.077306478	0.077440002	0.077572138	0.077693259	0.077823959	0.077954537	0.078085381
383.425	0.071920291	0.072049952	0.072171408	0.072276265	0.072367517	0.072447878	0.072519777	0.072585368	0.072641952	0.072700505	0.072757595	0.07281445	0.072872117	0.072931473	0.072988395	0.073052912	0.073120828	0.07319245	0.073267952	0.073347378	0.073424117	0.073510789	0.073600869	0.073693994	0.07378973	0.073887583	0.073979326	0.074079732	0.074180649	0.074281526	0.074381842	0.074481118	0.074578934	0.074667627	0.074761721	0.074853566	0.074943062	0.075030203	0.075115071	0.075191532	0.07527255	0.075351969	0.075430137	0.075507442	0.075584298	0.075655214	0.07573241	0.075810394	0.075889557
388.425	0.068775872	0.068804149	0.068826346	0.068842974	0.068856997	0.068871037	0.068887371	0.06890793	0.06893205	0.068964977	0.069005971	0.069055802	0.069115003	0.069183893	0.069256191	0.069343898	0.069441153	0.069547584	0.069662675	0.069785784	0.069905887	0.070042207	0.070184083	0.070330533	0.070480535	0.070633054	0.070775175	0.07092964	0.071083679	0.071236381	0.071386915	0.071534547	0.071678649	0.071808095	0.071944099	0.072075463	0.072202067	0.072323925	0.072441179	0.072545547	0.072654757	0.072760394	0.072862975	0.072963078	0.07306132	0.073150906	0.073247371	0.073343841	0.073440924
393.425	0.065260087	0.065423896	0.065592663	0.065754773	0.065912452	0.066067682	0.066222202	0.066377504	0.066522642	0.066682783	0.066846766	0.067015251	0.067188726	0.067367531	0.06753748	0.067726964	0.067921977	0.068122339	0.068327756	0.068537825	0.068735433	0.068952968	0.06917346	0.069396197	0.069620417	0.069845335	0.070052881	0.070276905	0.070499329	0.070719423	0.070936513	0.071149989	0.071359328	0.071548517	0.071748775	0.071943922	0.072133838	0.072318508	0.072498021	0.072659308	0.072829502	0.072995315	0.073157152	0.073315465	0.073470741	0.073611816	0.07376268	0.073911985	0.074060209
398.425	0.062892463	0.063226385	0.063594721	0.063970212	0.064352736	0.064741771	0.065136452	0.06553563	0.065906915	0.06631077	0.066714764	0.067117276	0.067516716	0.067911573	0.068270777	0.068653011	0.069026983	0.069391742	0.06974651	0.070090677	0.070398575	0.070721253	0.071032485	0.071332274	0.071620755	0.071898185	0.072144776	0.07240205	0.072649582	0.072887968	0.073117864	0.073339968	0.073555013	0.073747904	0.07395151	0.074150292	0.074345017	0.074536434	0.074725263	0.074897861	0.07508359	0.075268583	0.075453354	0.075638345	0.075823923	0.075995989	0.076183411	0.076371998	0.07656178
403.425	0.063939495	0.064308198	0.064694787	0.065069794	0.065434931	0.065791775	0.066141758	0.066486156	0.066800082	0.067136772	0.067470752	0.067802735	0.068133314	0.068462968	0.068766765	0.069095582	0.069424241	0.069752788	0.070081155	0.070409169	0.070711401	0.071037882	0.071362951	0.071686092	0.072006732	0.072324258	0.072614045	0.072923794	0.073228577	0.073527796	0.073820903	0.074107411	0.074386913	0.074638422	0.074903648	0.07516123	0.075411163	0.075653547	0.075888589	0.076099296	0.076321148	0.076536778	0.076746703	0.07695149	0.077151734	0.077333067	0.077526281	0.077716712	0.077904917
408.425	0.064857379	0.065246816	0.065632632	0.065983924	0.066304072	0.066596685	0.066865509	0.067114348	0.067329587	0.067550585	0.067762414	0.067968479	0.068171958	0.068375751	0.068566389	0.068777756	0.068995994	0.069222597	0.06945865	0.069704828	0.069941297	0.070207376	0.070483308	0.070768311	0.071061303	0.071360957	0.071642145	0.071950154	0.07225994	0.072569659	0.072877456	0.073181526	0.073480147	0.073749584	0.074033407	0.074307636	0.074571252	0.074823476	0.07506377	0.075274742	0.075491504	0.075696177	0.075889156	0.076071035	0.076242588	0.076392574	0.076546967	0.076694048	0.076835007
413.425	0.066686493	0.066984602	0.067291992	0.067585789	0.067868451	0.068142218	0.06840909	0.06867083	0.068909203	0.069165159	0.069419809	0.069674049	0.069928589	0.070183968	0.070420769	0.070678662	0.070938029	0.071198784	0.071460696	0.071723394	0.071966155	0.072228872	0.072490616	0.072750603	0.073007982	0.07326186	0.073492308	0.073736872	0.07397527	0.07420664	0.074430184	0.074645186	0.074851025	0.075032461	0.075219377	0.075396028	0.075562308	0.075718257	0.075864057	0.075989908	0.076117199	0.076235621	0.07634583	0.07644857	0.076544652	0.076628183	0.076713925	0.076795616	0.076874167
418.425	0.071811199	0.072054122	0.07230182	0.072536173	0.072759656	0.072974393	0.073182158	0.073384399	0.073567169	0.073761753	0.073953406	0.074142572	0.074329527	0.074514408	0.074683255	0.074864154	0.075042822	0.075219064	0.075392632	0.075563237	0.075717812	0.075881799	0.076041837	0.076197571	0.076348655	0.076494758	0.076624937	0.076760632	0.076890557	0.077014526	0.077132408	0.077244134	0.077349699	0.077441727	0.07753568	0.07762385	0.077706506	0.077783972	0.077856638	0.077919828	0.077984516	0.078045776	0.07810413	0.078160108	0.078214239	0.078263017	0.078315038	0.078366662	0.07841832
423.425	0.073785527	0.073978696	0.074158253	0.074310223	0.074437947	0.074544662	0.074633465	0.07470729	0.074764524	0.074817111	0.074862216	0.074902013	0.074938483	0.074973398	0.075005607	0.075041757	0.075080338	0.075122282	0.075168301	0.075218887	0.075269881	0.075329862	0.075394674	0.07546405	0.075537576	0.075614714	0.075688571	0.075770793	0.075854579	0.075939155	0.076023758	0.076107656	0.076190176	0.076264609	0.07634289	0.076418336	0.076490669	0.076559739	0.076625517	0.076683396	0.076743216	0.076800344	0.076855184	0.076908225	0.076960017	0.07700724	0.077058357	0.077110063	0.077163006
428.425	0.069278277	0.069447232	0.069598928	0.069721829	0.069819937	0.069897278	0.069957838	0.070005494	0.070041257	0.070074394	0.070104922	0.070135886	0.07017005	0.070209863	0.070253472	0.070309821	0.070377044	0.070456221	0.070548065	0.070652933	0.070761305	0.070890959	0.071032767	0.071185864	0.071349151	0.071521332	0.071686911	0.071872027	0.072061532	0.072253781	0.072447148	0.072640068	0.072831074	0.07300453	0.073188243	0.073366618	0.073538856	0.073704377	0.073862817	0.074002657	0.074147259	0.074284945	0.074416153	0.074541489	0.0746617	0.074768865	0.07488174	0.074992261	0.075101483
433.425	0.063377193	0.063620855	0.063861643	0.064081814	0.064284957	0.064474603	0.064654172	0.064826923	0.064982987	0.065151036	0.065320556	0.065493881	0.065673065	0.065859864	0.066040312	0.066245556	0.066461756	0.066689423	0.066928744	0.0671796	0.067421043	0.067692682	0.067973909	0.068263598	0.06856045	0.068863019	0.069146055	0.069455231	0.069765483	0.070075206	0.070382856	0.070686979	0.070986247	0.071257168	0.071543958	0.071822984	0.07209364	0.072355541	0.072608514	0.072834133	0.073070218	0.073298038	0.073518171	0.073731346	0.07393841	0.074124942	0.074322981	0.074517851	0.074710626
438.425	0.062565515	0.062887274	0.063223465	0.063548816	0.063865285	0.064174686	0.064478668	0.064778716	0.065053339	0.0653494	0.065644952	0.065940874	0.066237912	0.06653668	0.066814424	0.06711777	0.067423892	0.067732886	0.068044713	0.068359206	0.068651624	0.068970327	0.069290536	0.069611665	0.069933058	0.070254006	0.070549229	0.070867227	0.071182599	0.071494627	0.071802643	0.072106041	0.072404301	0.072674686	0.072961957	0.073243154	0.073518184	0.073787072	0.074049961	0.074287519	0.074539662	0.074786804	0.075029444	0.07526814	0.075503486	0.07571829	0.075948935	0.076178032	0.07640616
443.425	0.06651478	0.066892921	0.067294042	0.067686692	0.068071118	0.068447407	0.068815525	0.069175345	0.069499961	0.069843279	0.070177715	0.070503099	0.070819324	0.071126356	0.07140165	0.071691209	0.071971943	0.072244123	0.072508077	0.072764181	0.072993975	0.07323617	0.073471789	0.073701301	0.073925174	0.074143878	0.074341574	0.074551639	0.074757874	0.074960725	0.075160624	0.075358004	0.075553291	0.075732062	0.075924507	0.076116086	0.076307212	0.076498293	0.076689725	0.076867071	0.07706022	0.077254754	0.077450963	0.077649096	0.077849352	0.078036211	0.078240897	0.078447949	0.078657317
448.425	0.070088591	0.070346869	0.070605704	0.070845282	0.071068147	0.071276743	0.071473391	0.071660273	0.071825873	0.071999557	0.072168987	0.072335744	0.072501255	0.072666791	0.072820576	0.072989131	0.073160474	0.07333521	0.073513763	0.073696379	0.073868623	0.074059127	0.074253475	0.074451311	0.074652163	0.074855462	0.075044743	0.075250905	0.075457519	0.075663859	0.075869215	0.076072913	0.076274335	0.07645777	0.076653356	0.076845325	0.077033415	0.077217469	0.07739744	0.077559989	0.077732341	0.077901027	0.078066348	0.078228666	0.078388388	0.0785339	0.078689875	0.078844558	0.078998381
453.425	0.068574542	0.068770431	0.068968178	0.069153074	0.06932726	0.069492749	0.069651424	0.069805027	0.069943703	0.070091952	0.070239453	0.070387439	0.070537022	0.070689189	0.070832694	0.070992139	0.071156299	0.071325612	0.071500356	0.071680642	0.071851939	0.072042607	0.072238228	0.072438313	0.072642245	0.072849299	0.073042495	0.07325321	0.073464509	0.073675453	0.073885111	0.074092579	0.074297006	0.074482336	0.074678811	0.074870245	0.075056173	0.075236257	0.075410288	0.07556549	0.075727774	0.075884131	0.07603483	0.076180243	0.076320826	0.076446761	0.07657958	0.076709241	0.076836376
458.425	0.067865384	0.068082201	0.068300159	0.068503636	0.068695723	0.068879343	0.069057212	0.069231817	0.069392029	0.069566418	0.069743357	0.069924335	0.070110597	0.07030314	0.070487111	0.070693676	0.070908092	0.071130444	0.071360596	0.071598201	0.071823678	0.072073936	0.072329576	0.072589593	0.072852868	0.073118199	0.073363855	0.073629573	0.073893609	0.0741547	0.074411636	0.074663286	0.074908619	0.075128684	0.07535943	0.075581598	0.075794713	0.075998462	0.076192693	0.076363537	0.076539604	0.076706569	0.076864833	0.077014902	0.077157372	0.077282717	0.0774125	0.077536768	0.077656289
463.425	0.069746428	0.069987759	0.070242846	0.070493644	0.070742185	0.070990142	0.071238838	0.071489267	0.071722567	0.071978018	0.072236474	0.072497927	0.072762202	0.07302899	0.073277127	0.073547492	0.073818906	0.074090728	0.074362271	0.074632813	0.074881013	0.075147531	0.075410861	0.075670267	0.075925046	0.076174533	0.076399602	0.076637246	0.076867991	0.077091435	0.077307256	0.077515229	0.077715221	0.077892716	0.078077352	0.078254187	0.078423468	0.078585528	0.078740781	0.078878459	0.079022005	0.079160273	0.079293858	0.079423368	0.079549408	0.079663189	0.079784207	0.079903411	0.080021288
468.425	0.068929395	0.069219738	0.069532212	0.069843363	0.070153718	0.07046351	0.070772714	0.07108109	0.071364653	0.071670163	0.071973321	0.072273469	0.072569945	0.072862107	0.073127448	0.073409679	0.073685997	0.073955972	0.074219225	0.074475438	0.074705462	0.074947431	0.075181721	0.075408209	0.075626816	0.075837512	0.07602499	0.07622055	0.07640837	0.076588601	0.076761448	0.076927163	0.077086053	0.077226974	0.077373802	0.077515011	0.077651116	0.077782676	0.077910288	0.078025119	0.078146911	0.078266625	0.078384912	0.078502407	0.078619723	0.078728357	0.078846916	0.078966851	0.079088584
473.425	0.066921867	0.067192798	0.067469132	0.06773026	0.067978835	0.068217394	0.068448323	0.068673834	0.068878935	0.069099509	0.06931997	0.069541716	0.069765934	0.069993593	0.070207451	0.070443663	0.070684909	0.070931305	0.071182753	0.071438954	0.071679244	0.071943061	0.072209741	0.072478359	0.072747894	0.073017253	0.073264759	0.073530596	0.073792958	0.074050774	0.074303053	0.074548906	0.074787568	0.07500095	0.075224179	0.075438862	0.07564487	0.075842248	0.076031214	0.076198499	0.076372469	0.076539523	0.076700418	0.076855998	0.077007179	0.077143654	0.077289088	0.077432957	0.077576212
478.425	0.066903066	0.06719384	0.067498796	0.067795145	0.068084546	0.068368426	0.068647985	0.068924215	0.069176936	0.069448867	0.069719359	0.06998879	0.070257438	0.070525495	0.070772508	0.071039693	0.071306428	0.071572624	0.071838125	0.072102709	0.072345879	0.072607849	0.072867912	0.07312564	0.073380567	0.073632209	0.073861153	0.074105098	0.074344348	0.074578464	0.074807058	0.0750298	0.075246431	0.075440822	0.075645289	0.075843393	0.076035238	0.076221028	0.07640106	0.076562467	0.076732583	0.076898283	0.077060152	0.077218816	0.077374931	0.077517351	0.077670434	0.077822894	0.077975343
483.425	0.071282759	0.071539663	0.071805266	0.072059913	0.072305641	0.072544194	0.072777032	0.073005341	0.073212883	0.073434934	0.073654612	0.073872306	0.074088274	0.07430267	0.07449924	0.074710746	0.074920692	0.075128962	0.075335394	0.075539778	0.075726414	0.075926151	0.076123049	0.076316796	0.076507071	0.076693556	0.076862063	0.077040404	0.077214111	0.077382956	0.077546756	0.077705381	0.07785876	0.077995677	0.078139012	0.07827728	0.078410683	0.078539492	0.07866404	0.078775561	0.07889305	0.079007542	0.079119536	0.079229546	0.079338095	0.079437442	0.079544611	0.079651762	0.079759326
488.425	0.072870609	0.07308918	0.073321092	0.073549744	0.073776547	0.074002474	0.074228104	0.074453663	0.074661754	0.07488677	0.075110884	0.075333483	0.075553878	0.075771343	0.075968858	0.076178686	0.076383568	0.076582906	0.07677617	0.0769629	0.077129133	0.077302287	0.077468007	0.077626141	0.077776614	0.07791943	0.078044536	0.078172922	0.078294098	0.078408357	0.078516057	0.078617624	0.078713539	0.078797528	0.078884138	0.078966812	0.079046221	0.079123064	0.079198056	0.079266263	0.079339728	0.079413433	0.079488052	0.079564222	0.079642525	0.079717155	0.079800982	0.079888282	0.079979363
493.425	0.070365375	0.070597048	0.070830917	0.071048883	0.071252845	0.071444637	0.071626014	0.071798641	0.071951581	0.072111709	0.072267406	0.07241996	0.072570569	0.072720323	0.072858652	0.073009421	0.073161857	0.07331655	0.073473936	0.073634293	0.073785056	0.07395132	0.074120466	0.074292179	0.074466028	0.074641474	0.074804311	0.074981047	0.075157435	0.075332761	0.075506321	0.075677448	0.075845539	0.075997549	0.076158409	0.076314984	0.076467068	0.076614586	0.076757583	0.076885717	0.07702061	0.077151808	0.077279798	0.077405146	0.077528491	0.077641158	0.077762597	0.077884106	0.078006408
498.425	0.064859526	0.065147017	0.065441714	0.065720793	0.065986181	0.066239835	0.066483709	0.066719719	0.066932204	0.067158248	0.067381618	0.067603892	0.067826517	0.068050798	0.068260289	0.068490816	0.068725828	0.068965907	0.069211422	0.069462529	0.069699239	0.069960769	0.070227174	0.070497853	0.070772056	0.071048909	0.07130598	0.071585146	0.071863971	0.072141376	0.072416308	0.072687765	0.072954821	0.073196716	0.073453106	0.073703056	0.07394615	0.074182128	0.074410897	0.074615723	0.074830942	0.075039562	0.075242066	0.075439053	0.075631219	0.075804994	0.075990118	0.076172832	0.076354016
503.425	0.065429879	0.065734738	0.066049473	0.066350671	0.0666409	0.06692258	0.067197954	0.067469066	0.067717134	0.067985028	0.068253427	0.068523543	0.068796384	0.069072758	0.069331539	0.069616249	0.069905728	0.07020002	0.070498996	0.070802353	0.07108587	0.071396247	0.071709297	0.072024218	0.07234013	0.072656108	0.072947011	0.073260432	0.073571149	0.073878277	0.074180995	0.07447857	0.074770374	0.075034167	0.075313552	0.075586049	0.075851546	0.076110068	0.076361779	0.076588328	0.076827842	0.077061686	0.077290434	0.077514724	0.077735239	0.077936056	0.078151317	0.078364881	0.078577421
508.425	0.071504451	0.071778668	0.072051021	0.072301277	0.072532983	0.072749491	0.072953913	0.0731491	0.073323307	0.073507726	0.073689646	0.073870827	0.07405277	0.074236724	0.074409181	0.074599614	0.074794331	0.074993669	0.075197751	0.075406512	0.075603155	0.075820084	0.076040549	0.07626391	0.07648944	0.076716353	0.07692633	0.077153593	0.077379848	0.077604327	0.077826326	0.078045226	0.078260505	0.078455657	0.078662938	0.078865762	0.079064098	0.07925804	0.079447804	0.079619544	0.079802273	0.079982031	0.080159374	0.080334903	0.080509243	0.080669659	0.080843462	0.081017851	0.081193353
513.425	0.072784237	0.073046096	0.073316325	0.073574555	0.073822577	0.074061931	0.074293915	0.074519604	0.074723104	0.074939	0.075150715	0.075358716	0.075563394	0.075765077	0.075948837	0.076145534	0.076339974	0.076532341	0.076722788	0.076911433	0.077084036	0.077269409	0.077453118	0.077635141	0.077815434	0.077993927	0.078157016	0.078331792	0.078504492	0.078675021	0.078843296	0.079009256	0.07917287	0.079321817	0.079480959	0.079637879	0.079792706	0.079945616	0.080096823	0.080235106	0.080383772	0.080531544	0.080678733	0.080825651	0.080972603	0.08110853	0.08125633	0.081404917	0.08155447
518.425	0.070735744	0.070842564	0.07097026	0.071112606	0.071271118	0.07144661	0.071639256	0.071848666	0.0720561	0.072294961	0.072547012	0.072810475	0.073083421	0.073363842	0.07362757	0.073916681	0.074207436	0.074497983	0.074786586	0.07507165	0.075330393	0.07560474	0.075871808	0.076130662	0.076380551	0.076620904	0.076833964	0.077055031	0.077265905	0.077466684	0.07765762	0.077839101	0.078011645	0.078163528	0.078320748	0.078471147	0.078615608	0.078755066	0.078890487	0.079012756	0.079143165	0.079272368	0.079401276	0.079530739	0.079661536	0.079784059	0.079919291	0.080057606	0.080199393
523.425	0.06992585	0.070141043	0.070360828	0.070569432	0.070769457	0.070963319	0.071153223	0.071341158	0.071514422	0.071703353	0.071894883	0.072090165	0.072290159	0.072495634	0.072690676	0.072908167	0.073132314	0.073363153	0.073600532	0.073844129	0.074074083	0.074328122	0.074586533	0.074848431	0.075112841	0.075378719	0.075624504	0.075890125	0.076154001	0.076415062	0.076672293	0.076924756	0.077171611	0.07739387	0.077628012	0.077854802	0.078073918	0.078285194	0.078488606	0.078669493	0.078858235	0.079039824	0.079214731	0.079383517	0.079546817	0.079693283	0.079848007	0.079999352	0.080148062
528.425	0.071285227	0.07164012	0.071997829	0.07233063	0.072641546	0.072933562	0.073209581	0.073472376	0.073705483	0.07395004	0.074188496	0.074422896	0.074655072	0.074886633	0.07510103	0.075335071	0.075571841	0.075811999	0.076055953	0.076303867	0.076536171	0.07679132	0.077049636	0.077310475	0.077573047	0.077836441	0.078079443	0.078341566	0.078601465	0.078858065	0.079110326	0.079357268	0.079597995	0.079814008	0.080040685	0.080259218	0.080469223	0.080670477	0.080862905	0.081032764	0.081208564	0.081376157	0.081536001	0.081688657	0.081834766	0.08196444	0.082099995	0.08223119	0.08235881
533.425	0.072472913	0.072789359	0.073138113	0.073493031	0.073853676	0.07421923	0.074588559	0.074960282	0.075304189	0.07567604	0.076045492	0.076410865	0.076770559	0.077123092	0.077440999	0.077776171	0.078100785	0.078414031	0.078715282	0.079004082	0.079259364	0.079523542	0.079774846	0.080013398	0.08023944	0.080453311	0.0806403	0.080832047	0.081013092	0.081184063	0.081345633	0.081498516	0.081643456	0.081770862	0.081902705	0.0820289	0.08215025	0.082267558	0.082381618	0.08248469	0.082594658	0.082703558	0.082812062	0.082920794	0.083030319	0.083132557	0.08324496	0.08335943	0.083476263
538.425	0.071930312	0.072219048	0.072531043	0.072842751	0.073154398	0.073465909	0.073776957	0.074087012	0.074371757	0.074677935	0.074980942	0.075279981	0.075574294	0.075863196	0.076124555	0.076401459	0.076671485	0.076934319	0.077189732	0.077437575	0.077659559	0.077892653	0.078118075	0.078335879	0.078546147	0.078748988	0.078929748	0.079118696	0.079300663	0.079475844	0.07964446	0.07980676	0.079963024	0.080102185	0.080247772	0.08038837	0.080524421	0.080656415	0.080784879	0.080900818	0.081024111	0.081145606	0.08126594	0.081385751	0.081505679	0.081617027	0.081738921	0.081862693	0.081988875
543.425	0.07107699	0.071344718	0.071617106	0.071874299	0.07211934	0.072355039	0.072583945	0.072808336	0.073013194	0.073234289	0.07345596	0.073679438	0.073905719	0.074135576	0.074351406	0.074589516	0.074832243	0.075079556	0.075331234	0.075586888	0.075825934	0.076087573	0.076351213	0.076615956	0.076880833	0.077144823	0.077386818	0.077646176	0.07790163	0.07815222	0.078397057	0.078635354	0.078866437	0.079072872	0.079288689	0.079496131	0.079695106	0.07988568	0.080068078	0.080229501	0.080397321	0.080558403	0.080713462	0.080863301	0.081008784	0.081139997	0.081279681	0.081417715	0.081555013
548.425	0.074358814	0.074623854	0.074882316	0.07511466	0.075324643	0.075515927	0.075692021	0.07585624	0.075999961	0.076149807	0.07629609	0.076441131	0.076586975	0.076735383	0.076875932	0.077033168	0.077196466	0.077366456	0.077543486	0.077727634	0.077903788	0.078100935	0.078304064	0.0785124	0.078725023	0.078940897	0.079142088	0.079361042	0.079579892	0.079797487	0.080012727	0.080224588	0.080432154	0.080619252	0.080816452	0.081007453	0.081191913	0.081369654	0.081540665	0.081692667	0.081851257	0.082003923	0.082151186	0.082293659	0.082432032	0.082556759	0.08268935	0.082820066	0.082949673
553.425	0.076058518	0.07632743	0.076593018	0.076834414	0.077054197	0.077254861	0.077438785	0.07760822	0.0777536	0.07790102	0.078039772	0.078171591	0.078298082	0.078420725	0.078531688	0.078650607	0.07876923	0.078888484	0.079009136	0.079131792	0.079247179	0.079374805	0.079505303	0.079638682	0.079774827	0.079913509	0.080043499	0.080186093	0.080330095	0.080475023	0.080620382	0.080765679	0.08091045	0.081043249	0.081185859	0.081326869	0.08146605	0.081603258	0.081738431	0.081861421	0.08199282	0.082122471	0.082250609	0.082377523	0.082503547	0.082619399	0.082744746	0.0828703	0.08299644
558.425	0.073659026	0.073828905	0.07401246	0.074197504	0.074385573	0.074577725	0.074774575	0.074976345	0.075166869	0.07537755	0.075592111	0.075809818	0.07602984	0.076251297	0.076456221	0.076677943	0.076898557	0.07711727	0.07733335	0.077546133	0.077739108	0.077943948	0.078143971	0.078338809	0.078528169	0.078711838	0.078876208	0.079048616	0.079215149	0.079375892	0.079531003	0.079680712	0.07982532	0.079954594	0.080090486	0.080222535	0.080351286	0.080477335	0.080601316	0.080714495	0.08083637	0.080958146	0.081080499	0.081204087	0.081329534	0.081447489	0.08157811	0.081712143	0.081849989
563.425	0.070829567	0.071021576	0.071230957	0.071443304	0.071659792	0.07188121	0.072107996	0.072340282	0.072559477	0.072801817	0.073048769	0.073299755	0.073554131	0.073811223	0.074050359	0.074310764	0.074571922	0.074833199	0.075093986	0.075353699	0.075592001	0.07584811	0.076101597	0.076351992	0.076598856	0.076841787	0.077062229	0.07729663	0.077526186	0.077750693	0.077970011	0.078184073	0.078392885	0.07858105	0.078780089	0.078974375	0.079164244	0.079350111	0.079532466	0.079698155	0.07987536	0.080050817	0.080225201	0.080399209	0.080573538	0.080735338	0.080912195	0.081091299	0.081273224
568.425	0.069410675	0.069709192	0.070019061	0.070317173	0.070605733	0.070886749	0.07116203	0.071433175	0.071681002	0.071947947	0.072214299	0.072480923	0.072748527	0.073017676	0.073267865	0.073541071	0.073816699	0.074094795	0.074375283	0.07465797	0.074920607	0.075206599	0.075493661	0.075781252	0.076068783	0.076355628	0.076619247	0.076902977	0.077184173	0.077462253	0.077736688	0.07800702	0.078272875	0.078514062	0.078770612	0.079022168	0.079268767	0.079510562	0.079747806	0.079963066	0.080192623	0.080418889	0.080642426	0.08086384	0.081083764	0.081286002	0.081504859	0.081724068	0.081944205
573.425	0.071013402	0.071323835	0.071659967	0.071997441	0.072337338	0.072680278	0.073026466	0.073375739	0.073700487	0.074054175	0.074408961	0.074763845	0.075117759	0.075469619	0.075791669	0.076136632	0.076476592	0.07681069	0.077138166	0.077458374	0.077747035	0.078051869	0.078348216	0.078635894	0.078914845	0.079185125	0.079427063	0.079681235	0.079927519	0.080166375	0.080398343	0.080624038	0.080844138	0.081042976	0.081254414	0.081462512	0.081668094	0.08187199	0.082075024	0.082262365	0.08246595	0.082670884	0.082877813	0.083087304	0.083299837	0.083499056	0.08371843	0.08394167	0.084168842
578.425	0.073253951	0.073518454	0.073805673	0.074095263	0.074388478	0.074686128	0.074988616	0.075295987	0.075583827	0.075899644	0.076218946	0.076540918	0.076864665	0.077189253	0.077488808	0.077812399	0.078134168	0.078453288	0.078768988	0.079080564	0.079363961	0.079665882	0.079962026	0.080251972	0.080535379	0.08081198	0.081061099	0.081324147	0.081580055	0.081828857	0.082070662	0.08230565	0.082534072	0.082739365	0.082956095	0.083167346	0.083373594	0.083575352	0.083773168	0.083952754	0.084144572	0.084334096	0.084521867	0.084708398	0.084894157	0.085065306	0.085250704	0.085436369	0.085622515
583.425	0.073865982	0.07412906	0.07439855	0.07465432	0.074898732	0.075134005	0.075362198	0.075585197	0.075787916	0.076005586	0.076222582	0.076440129	0.076659296	0.076881004	0.077088582	0.077317208	0.077550188	0.077787822	0.078030248	0.078277428	0.078509644	0.078765263	0.079024608	0.079287041	0.079551805	0.079818041	0.080064295	0.080330682	0.08059567	0.080858233	0.081117363	0.081372096	0.081621534	0.081846383	0.082083456	0.082313179	0.082535094	0.08274888	0.082954355	0.08313661	0.083326101	0.083507524	0.083681196	0.083847537	0.084007047	0.084148718	0.084296738	0.084439717	0.084578318
588.425	0.074868565	0.075094173	0.075317209	0.075521716	0.075711315	0.0758894	0.076059105	0.076223286	0.07637216	0.076532677	0.076694348	0.076858892	0.077027753	0.077202105	0.077368709	0.077555948	0.077750603	0.077952828	0.078162533	0.078379393	0.078585458	0.078814388	0.079048359	0.079286323	0.079527117	0.079769486	0.079993479	0.080235184	0.08047461	0.080710478	0.080941579	0.081166802	0.08138516	0.081579893	0.081782813	0.081976863	0.082161702	0.082337169	0.082503282	0.082648478	0.082797278	0.082937716	0.083070401	0.083196052	0.083315469	0.083420916	0.083530815	0.0836371	0.083740688
593.425	0.077709974	0.077953331	0.078192099	0.078408446	0.078605754	0.078787206	0.078955763	0.079114145	0.079253448	0.079398973	0.079540824	0.079680742	0.079820235	0.079960586	0.080091826	0.080236628	0.080384788	0.08053674	0.080692715	0.080852744	0.081003931	0.081171182	0.081341583	0.081514543	0.081689364	0.081865267	0.082027877	0.082203482	0.08237766	0.082549559	0.082718365	0.082883332	0.083043798	0.083187437	0.083337766	0.083482286	0.083620798	0.083753238	0.08387967	0.083991207	0.084106721	0.084217093	0.084322812	0.084424434	0.084522574	0.084610637	0.084703926	0.084795671	0.084886528
598.425	0.076528277	0.076758384	0.077012349	0.077272431	0.077539309	0.077813099	0.078093429	0.078379507	0.078647709	0.078941448	0.079236997	0.079532717	0.079826946	0.08011806	0.080382683	0.080663586	0.080937246	0.081202548	0.081458553	0.081704504	0.081922107	0.082147249	0.082361136	0.082563686	0.082754967	0.082935186	0.083092009	0.083251986	0.083402172	0.083543187	0.083675722	0.083800526	0.083918395	0.084021761	0.084128651	0.084231098	0.084329975	0.084426151	0.084520477	0.084606615	0.084699657	0.084793128	0.084887704	0.084983993	0.085082532	0.085175883	0.085279954	0.085387366	0.085498319
603.425	0.073054958	0.07340141	0.073763706	0.074113826	0.074453086	0.074782694	0.075103751	0.075417245	0.07570068	0.076002045	0.076298192	0.076589775	0.07687739	0.077161579	0.077421287	0.077700204	0.07797694	0.078251782	0.078524929	0.07879649	0.079045768	0.079314237	0.079580898	0.079845503	0.080107725	0.080367179	0.080603839	0.080856709	0.081105452	0.081349587	0.081588646	0.0818222	0.082049875	0.082254554	0.082470139	0.082679197	0.082881695	0.083077702	0.083267397	0.083437134	0.08361555	0.083788722	0.083957175	0.0841215	0.084282335	0.084428277	0.084584297	0.084738821	0.084892524
608.425	0.071247444	0.07165862	0.072064849	0.072433223	0.072767119	0.073070195	0.073346303	0.073599404	0.073816064	0.074036099	0.074244621	0.074445329	0.074641717	0.074837021	0.075018884	0.075220062	0.075427751	0.075643803	0.075869651	0.076106307	0.076334868	0.076593611	0.076863753	0.07714475	0.077435736	0.077735554	0.078018947	0.078331668	0.078648656	0.078968107	0.079288178	0.079607039	0.079922924	0.080210427	0.080516042	0.080814265	0.081103954	0.081384197	0.081654319	0.081894305	0.082143978	0.082382967	0.08261154	0.082830177	0.083039542	0.083225293	0.083419289	0.083606806	0.08378899
613.425	0.073117248	0.073475869	0.073844337	0.07419411	0.074527306	0.074845935	0.075151878	0.075446884	0.07571088	0.075989249	0.076261001	0.076527357	0.076789423	0.077048189	0.077284874	0.077539631	0.077793282	0.078046322	0.07829911	0.078551868	0.078785233	0.07903806	0.079290751	0.079543038	0.07979456	0.080044874	0.080274428	0.080520972	0.080764739	0.081005162	0.081241691	0.081473812	0.08170107	0.081906195	0.082123094	0.082334258	0.082539587	0.08273909	0.082932887	0.083106906	0.083290454	0.083469234	0.083643742	0.083814539	0.083982242	0.084134866	0.084298483	0.084460972	0.084623007
618.425	0.077035927	0.077320725	0.077622246	0.077918053	0.078209404	0.078497212	0.078782067	0.07906428	0.079322499	0.079599651	0.079873852	0.080144736	0.080411874	0.08067481	0.080913398	0.08116699	0.08141511	0.081657385	0.081893484	0.082123117	0.082329137	0.082545694	0.082755207	0.082957574	0.083152739	0.083340699	0.083507846	0.083682129	0.083849498	0.084010157	0.084164369	0.08431245	0.084454776	0.084581416	0.084713928	0.08484209	0.084966481	0.085087716	0.085206446	0.085314398	0.085430198	0.085545465	0.085660859	0.085777018	0.08589454	0.086004705	0.086126334	0.086250751	0.086378302
623.425	0.07858663	0.078821636	0.079053246	0.07926376	0.079455952	0.079632465	0.079795779	0.079948204	0.080081084	0.080218402	0.080350559	0.080479179	0.080605728	0.080731511	0.080847939	0.080975353	0.08110492	0.081237317	0.081373048	0.081512448	0.08164453	0.081791319	0.08194183	0.082095794	0.082252828	0.082412444	0.082561584	0.082724522	0.082888244	0.08305208	0.08321537	0.083377486	0.083537853	0.083683894	0.083839554	0.083992245	0.084141748	0.084287954	0.084430866	0.084559955	0.084696927	0.084831199	0.084963141	0.085093192	0.085221839	0.085339792	0.085467213	0.085594784	0.085723025
628.425	0.075185863	0.075330152	0.075483483	0.075636226	0.075790514	0.075948041	0.076110084	0.076277538	0.076437397	0.076616551	0.076801937	0.076993376	0.077190527	0.077392929	0.077583948	0.077794845	0.078009216	0.078226368	0.078445583	0.078666137	0.078870281	0.079091368	0.0793117	0.079530605	0.079747445	0.079961633	0.080156529	0.080364173	0.080567794	0.080767068	0.080961757	0.081151714	0.081336883	0.081503596	0.081679763	0.08185154	0.082019244	0.082183281	0.082344129	0.082490244	0.082646533	0.082801354	0.082955358	0.083109206	0.083263555	0.083407022	0.083564084	0.083723391	0.083885445
633.425	0.073028279	0.07322874	0.073441849	0.073653009	0.073864173	0.074076917	0.074292457	0.074511675	0.074717807	0.07494552	0.075177925	0.075414961	0.075656424	0.075901996	0.076131977	0.076384263	0.076639307	0.076896555	0.07715542	0.077415298	0.077655549	0.077915637	0.078174941	0.07843287	0.07868886	0.078942386	0.07917381	0.079421304	0.079665105	0.079904926	0.080140558	0.080371879	0.080598857	0.080804572	0.081023449	0.08123842	0.081449815	0.081658042	0.081863581	0.082051393	0.082253327	0.082454274	0.082654869	0.082855751	0.083057544	0.083245139	0.083450325	0.083658034	0.083868702
638.425	0.073765244	0.074059322	0.074369386	0.074672534	0.074970424	0.075264378	0.075555398	0.075844207	0.076109248	0.076394949	0.076679269	0.076962192	0.077243609	0.077523356	0.077779929	0.078055886	0.078329543	0.078600671	0.078869043	0.079134439	0.079376597	0.079635692	0.079891239	0.080143077	0.080391071	0.080635113	0.080856808	0.081093068	0.081325263	0.081553435	0.081777674	0.081998126	0.082214986	0.082412193	0.082622902	0.082830912	0.083036631	0.083240516	0.083443055	0.083629267	0.083830688	0.084032311	0.084234661	0.084438249	0.084643547	0.084834945	0.085044696	0.085257252	0.085472853
643.425	0.074300383	0.074623117	0.074966758	0.075305637	0.075640968	0.075973687	0.076304462	0.076633733	0.076936544	0.077263436	0.07758908	0.077913339	0.078236016	0.078556886	0.078851265	0.079167995	0.07948223	0.079793747	0.080102326	0.080407756	0.080686717	0.080985512	0.081280562	0.081571671	0.08185865	0.082141321	0.082398277	0.082672206	0.082941395	0.083205744	0.08346519	0.08371971	0.083969327	0.084195451	0.084435887	0.084671781	0.084903365	0.08513092	0.085354772	0.085558435	0.085776219	0.08599144	0.086204517	0.086415867	0.086625891	0.08681891	0.087027415	0.087235586	0.087443669
648.425	0.075951971	0.076305287	0.076659076	0.076985304	0.077286775	0.077566407	0.077827166	0.078072018	0.078286443	0.07850884	0.078723601	0.078933309	0.079140383	0.079347047	0.07953919	0.079750496	0.079966555	0.080188608	0.080417601	0.080654183	0.080879608	0.081131517	0.081391242	0.081658335	0.08193212	0.082211724	0.082474084	0.082761837	0.083052031	0.083343349	0.083634459	0.083924039	0.08421082	0.08447203	0.084750191	0.085022416	0.085287904	0.085546016	0.085796285	0.086020083	0.086254585	0.086480849	0.086699045	0.086909483	0.087112587	0.087294012	0.087484557	0.087669502	0.087849536
653.425	0.07581088	0.076060914	0.076322134	0.07657561	0.076823435	0.077067426	0.077309131	0.077549838	0.077772055	0.078013603	0.078256634	0.078501637	0.078748963	0.07899884	0.079231866	0.079486904	0.079744567	0.080004693	0.080267025	0.080531215	0.080776358	0.081042832	0.081309678	0.081576251	0.081841861	0.082105775	0.082347234	0.082605771	0.082860416	0.083110446	0.083355181	0.083594	0.083826355	0.084034699	0.084253411	0.084464594	0.084668097	0.084863883	0.085052031	0.085219086	0.085393161	0.085560426	0.085721338	0.085876425	0.08602627	0.086160473	0.086302006	0.086440171	0.086575617
658.425	0.077217974	0.077501164	0.077800703	0.078094664	0.078384672	0.078671961	0.078957405	0.079241548	0.079502906	0.079785064	0.080066045	0.080345547	0.080623167	0.080898441	0.081150028	0.081419385	0.081684928	0.081946163	0.08220262	0.082453848	0.082680747	0.082920765	0.083154413	0.08338137	0.083601353	0.083814123	0.084003957	0.084202358	0.084393127	0.084576225	0.084751674	0.084919556	0.085080017	0.085221731	0.085368573	0.085508796	0.085642798	0.085771035	0.085894013	0.086003336	0.086117765	0.086228615	0.086336495	0.086442012	0.086545764	0.086640466	0.086742414	0.086844179	0.086946219
663.425	0.079167562	0.079449974	0.07974606	0.080034188	0.080316325	0.080594048	0.080868557	0.081140702	0.081390283	0.081659149	0.081926482	0.082192142	0.082455847	0.082717207	0.082955985	0.083211504	0.083463219	0.083710581	0.08395304	0.084190056	0.084403559	0.08462867	0.084846903	0.085057841	0.08526112	0.085456432	0.085629435	0.085808798	0.085979674	0.086142035	0.086295929	0.086441489	0.086578932	0.086698858	0.086821611	0.086937361	0.087046641	0.087150052	0.087248253	0.087334885	0.087425076	0.087512193	0.087596997	0.08768024	0.08776265	0.087838582	0.0879213	0.088005071	0.08809042
668.425	0.079069264	0.079352717	0.079630784	0.079881941	0.080109542	0.080316895	0.08050721	0.080683557	0.080836452	0.080993924	0.081145351	0.081293033	0.081439041	0.081585217	0.081721684	0.081872458	0.082027363	0.082187247	0.082352697	0.082524038	0.082687498	0.082870176	0.083058318	0.083251362	0.083448574	0.08364908	0.083836232	0.084040225	0.084244428	0.084447716	0.084648978	0.084847152	0.085041255	0.085216049	0.085399953	0.085577578	0.085748456	0.085912285	0.086068928	0.086207167	0.086350212	0.086486594	0.086616772	0.086741327	0.086860936	0.086967611	0.0870799	0.087189613	0.087297622
673.425	0.075380721	0.075632658	0.075897281	0.076155232	0.076408227	0.076657677	0.076904714	0.077150214	0.077376033	0.077620249	0.077864345	0.078108527	0.078352918	0.078597572	0.078823646	0.079068789	0.079314101	0.079559472	0.07980475	0.080049742	0.080275429	0.080519161	0.080761787	0.08100295	0.081242262	0.081479311	0.081695752	0.081927262	0.082155285	0.082379434	0.082599361	0.082814767	0.083025416	0.083215501	0.083416626	0.083612769	0.08380403	0.083990607	0.084172788	0.084337379	0.084512236	0.084684011	0.08485328	0.085020664	0.085186812	0.085339658	0.085505299	0.085671635	0.085839287
678.425	0.074589518	0.07492329	0.075257395	0.07556594	0.075852047	0.076118808	0.076369245	0.076606277	0.076815583	0.077034517	0.077247729	0.07745751	0.077665959	0.077874969	0.078069855	0.078284459	0.078503863	0.078729028	0.078960649	0.079199158	0.079425583	0.079677593	0.079936289	0.080201149	0.080471463	0.080746353	0.081003289	0.081284061	0.081566222	0.081848579	0.082129947	0.082409182	0.082685212	0.082936321	0.083203566	0.08346514	0.083720494	0.083969249	0.084211201	0.084428474	0.0846574	0.08487989	0.085096364	0.08530737	0.08551356	0.085700251	0.0858993	0.086095835	0.086290701
683.425	0.075638468	0.076003653	0.07637662	0.076728718	0.077062587	0.077380715	0.077685406	0.077978772	0.078241174	0.078517954	0.078788433	0.079053962	0.079315718	0.079574719	0.079812096	0.080068083	0.080323401	0.080578467	0.080833553	0.081088781	0.081324501	0.081579878	0.081835038	0.08208965	0.082343306	0.082595536	0.082826661	0.083074707	0.083319808	0.083561459	0.083799191	0.084032592	0.08426132	0.084468084	0.084687191	0.084901154	0.085110014	0.085313922	0.085513133	0.085693153	0.085884395	0.086072198	0.086257134	0.086439815	0.086620885	0.086787164	0.086966975	0.087147063	0.08732802
688.425	0.077211587	0.07751688	0.077840448	0.078158314	0.078471906	0.078782292	0.079090199	0.07939605	0.07967669	0.079978845	0.080278835	0.080576317	0.080870867	0.081162019	0.081427343	0.08171062	0.081989137	0.08226248	0.082530277	0.082792202	0.083028528	0.083278431	0.083521805	0.083758534	0.08398856	0.08421188	0.08441212	0.08462276	0.084827032	0.085025167	0.085217456	0.085404244	0.085585938	0.085749529	0.085922756	0.086092366	0.086258953	0.08642314	0.086585577	0.086734536	0.08689546	0.087056546	0.087218417	0.087381652	0.087546783	0.087701305	0.087871345	0.088044449	0.088220855
693.425	0.078276085	0.078484983	0.078708327	0.078930433	0.079152712	0.07937613	0.079601245	0.079828262	0.080039432	0.080269657	0.080500934	0.080732671	0.080964221	0.081194921	0.081406565	0.081633863	0.081858571	0.082080211	0.08229838	0.082512751	0.082707037	0.082913445	0.083115503	0.083313152	0.083506392	0.083695276	0.083865851	0.084046683	0.084223581	0.08439677	0.084566511	0.084733098	0.084896863	0.085045835	0.085205211	0.085362903	0.085519352	0.08567502	0.085830382	0.085973939	0.086130063	0.086287273	0.086446017	0.086606715	0.086769752	0.086922619	0.087091066	0.087262698	0.087437685
698.425	0.077013939	0.077165871	0.077339982	0.077525272	0.077722388	0.077931382	0.078151783	0.078382686	0.078604081	0.078851474	0.079105119	0.079363295	0.079624275	0.079886384	0.080127974	0.080387964	0.0806449	0.080897672	0.081145346	0.081387171	0.081604702	0.08183381	0.08205586	0.082270744	0.082478491	0.082679251	0.082858585	0.083046706	0.083228832	0.083405449	0.083577093	0.083744341	0.083907803	0.084055876	0.084213841	0.084369894	0.084524682	0.084678843	0.084832994	0.084975788	0.085131544	0.085288901	0.085448315	0.085610186	0.085774846	0.085929548	0.086100257	0.086274325	0.086451799
703.425	0.076988979	0.077259155	0.077533456	0.077791387	0.078035641	0.078268735	0.078492999	0.078710559	0.078907096	0.079116979	0.079325202	0.079533109	0.079741871	0.079952486	0.080149267	0.080365638	0.080585823	0.080810159	0.081038819	0.08127181	0.081490594	0.081731363	0.08197562	0.082222827	0.082472342	0.082723446	0.082955973	0.083207916	0.083459097	0.083708702	0.083955945	0.084200095	0.084440496	0.084658578	0.084890248	0.085116795	0.085337976	0.085553665	0.085763863	0.085953109	0.086153146	0.086348299	0.086538955	0.08672556	0.086908614	0.087074895	0.087252627	0.087428386	0.087602698
708.425	0.076927332	0.077274829	0.077618843	0.077932497	0.078219433	0.078483372	0.078728045	0.078957122	0.079157813	0.079366747	0.079569979	0.079770481	0.079970964	0.080173859	0.080365128	0.080578349	0.080799265	0.081029016	0.08126839	0.081517824	0.081757095	0.082025894	0.082304185	0.082591218	0.082886009	0.083187383	0.083470271	0.083780471	0.084093088	0.084406581	0.084719415	0.085030103	0.085337235	0.085616462	0.085913229	0.086203057	0.08648511	0.086758737	0.087023478	0.08725973	0.087506778	0.087744652	0.087973579	0.088193929	0.088406192	0.08859546	0.088793898	0.088986166	0.089173008
713.425	0.075804003	0.076160363	0.076531619	0.076889416	0.077235609	0.077571904	0.077899842	0.078220805	0.078511945	0.078822795	0.079129833	0.079433888	0.079735681	0.080035838	0.080311919	0.080610355	0.080908463	0.081206499	0.081504626	0.081802901	0.082078328	0.082376681	0.082674789	0.08297234	0.083268954	0.083564187	0.083835062	0.084126238	0.084414528	0.084699402	0.084980337	0.085256852	0.085528507	0.085774625	0.086035939	0.086291507	0.086541189	0.086784938	0.087022798	0.087237244	0.087464215	0.087685897	0.08790263	0.088114806	0.088322851	0.08851162	0.088713005	0.088911598	0.08910784
718.425	0.077389107	0.077713853	0.07804224	0.078349642	0.078639409	0.078914732	0.079178601	0.079433779	0.079663798	0.079909131	0.080152434	0.080395493	0.080639847	0.080886795	0.081117968	0.081372666	0.081632368	0.081897422	0.082167942	0.082443811	0.082702923	0.082987969	0.083276847	0.0835687	0.08386254	0.084157278	0.084429139	0.08472231	0.085012907	0.085299745	0.08558169	0.085857687	0.08612679	0.086368363	0.086622033	0.086866842	0.087102439	0.08732865	0.087545473	0.087737426	0.0879368	0.088127704	0.08831072	0.088486539	0.088655936	0.088807327	0.088966764	0.089122316	0.089274867
723.425	0.079301807	0.079582525	0.079881544	0.080176869	0.080469741	0.080761024	0.081051241	0.08134062	0.08160699	0.081894564	0.082180779	0.082465217	0.082747414	0.083026891	0.083282053	0.083555015	0.083823981	0.084088582	0.084348482	0.084603383	0.084834007	0.08507856	0.085317401	0.085550334	0.085777187	0.08599781	0.086195823	0.086404134	0.086605923	0.086801151	0.086989816	0.087171954	0.087347652	0.087504234	0.087667972	0.087825816	0.087978064	0.088125067	0.088267228	0.088394544	0.088528686	0.088659394	0.088787201	0.088912652	0.08903629	0.089149273	0.089270915	0.089392245	0.089513712
728.425	0.080948075	0.081219342	0.08151161	0.081803427	0.082095582	0.082388434	0.082681964	0.08297583	0.083246872	0.083539521	0.083830254	0.084118076	0.084401974	0.084680961	0.084933326	0.085200338	0.085459979	0.085711606	0.085954682	0.086188783	0.086396633	0.086612669	0.086819084	0.087015851	0.087203022	0.087380732	0.087536555	0.087696716	0.087848207	0.087991418	0.088126786	0.088254797	0.088375979	0.088482267	0.088591936	0.088696521	0.088796674	0.088893065	0.088986373	0.089070359	0.08915965	0.089247823	0.089335513	0.089423321	0.089511807	0.089594533	0.089685717	0.089778916	0.089874465
733.425	0.080615885	0.080878522	0.08115192	0.0814162	0.081673527	0.081925703	0.082174172	0.082420048	0.082645413	0.082888342	0.083130322	0.083371491	0.083611838	0.083851231	0.084071175	0.084308058	0.084543162	0.084776102	0.085006458	0.085233784	0.085440538	0.085660741	0.085876561	0.086087546	0.086293271	0.086493337	0.086672687	0.086860932	0.087042652	0.087217677	0.087385918	0.087547373	0.087702131	0.087839198	0.087981679	0.088118272	0.088249441	0.088375735	0.088497778	0.088607257	0.088723109	0.088836853	0.088949284	0.089061195	0.08917337	0.089277802	0.089392562	0.08950965	0.089629649
738.425	0.077658249	0.077897476	0.078152859	0.078406281	0.078659321	0.078913138	0.079168502	0.07942584	0.079665255	0.079926557	0.080189596	0.080453954	0.08071912	0.080984532	0.08122924	0.081493477	0.081756254	0.082017013	0.082275223	0.082530383	0.082762805	0.083010824	0.083254542	0.08349361	0.083727727	0.083956645	0.084163163	0.084381565	0.084594341	0.084801462	0.085002963	0.085198947	0.085389587	0.085561029	0.08574214	0.085918826	0.08609154	0.086260796	0.086427171	0.086578725	0.086741329	0.086902952	0.087064282	0.087226003	0.087388787	0.087540546	0.087707139	0.087876542	0.088049243
743.425	0.075812998	0.076167486	0.076526379	0.076861924	0.077176974	0.077474335	0.07775672	0.078026723	0.078267089	0.078520034	0.07876731	0.079010882	0.079252535	0.079493866	0.079717564	0.079962037	0.080209699	0.080461321	0.080717451	0.080978408	0.081223664	0.081493998	0.081768866	0.082047795	0.082330152	0.08261517	0.082879874	0.08316749	0.083455021	0.083741449	0.084025763	0.084306989	0.084584215	0.084835852	0.085103165	0.085364394	0.08561908	0.085866913	0.086107732	0.086323791	0.08655122	0.086772006	0.086986533	0.087195294	0.087398877	0.087582775	0.087778307	0.08797073	0.088160807
748.425	0.076104394	0.076450596	0.076819717	0.077184201	0.077545303	0.077903964	0.078260834	0.078616308	0.078943351	0.079296465	0.079648211	0.079998346	0.080346558	0.080692496	0.081009487	0.081350015	0.08168719	0.082020652	0.082350046	0.082675032	0.08297082	0.083286411	0.083596665	0.083901296	0.084200036	0.084492646	0.084757122	0.085037379	0.085310993	0.085577875	0.085837988	0.086091355	0.086338061	0.08656001	0.0867944	0.087022777	0.087245498	0.087462989	0.08767573	0.087868353	0.088073492	0.088275539	0.088475105	0.088672803	0.088869239	0.089049946	0.089245552	0.089441477	0.089638157
753.425	0.078365102	0.078642071	0.078945055	0.079252478	0.079565221	0.07988365	0.080207672	0.080536801	0.080844448	0.081180897	0.081519434	0.081858714	0.082197342	0.082533928	0.08284165	0.083170611	0.083493859	0.083810351	0.084119171	0.084419542	0.084688751	0.084971196	0.085243715	0.085506072	0.085758163	0.08600001	0.086214283	0.086436928	0.086650057	0.08685412	0.087049658	0.087237293	0.087417716	0.087578511	0.087747235	0.087911091	0.088070958	0.088227731	0.088382309	0.088523818	0.088676654	0.088829809	0.088984059	0.089140114	0.089298605	0.08944754	0.089612163	0.089780536	0.089952902
758.425	0.081611526	0.081833357	0.082050145	0.082246006	0.082424411	0.082588627	0.082741675	0.08288632	0.083014538	0.083149791	0.083283168	0.083416391	0.083550935	0.083688045	0.083817768	0.083962483	0.084112126	0.08426709	0.084427561	0.084593535	0.08475147	0.084927373	0.085107807	0.085292175	0.085479785	0.085669873	0.085846837	0.086039399	0.086232043	0.08642398	0.08661447	0.086802847	0.086988542	0.087157167	0.0873365	0.087512134	0.087683975	0.087852053	0.088016526	0.088165379	0.088323768	0.088479614	0.088633438	0.088785815	0.088937348	0.08907701	0.089228651	0.089381217	0.089535251
763.425	0.080950496	0.081097462	0.081243401	0.081378977	0.08150735	0.08163128	0.081753132	0.081874888	0.081988606	0.082114465	0.08224409	0.082378248	0.082517486	0.082662157	0.082800686	0.082956203	0.0831173	0.083283775	0.083455316	0.083631516	0.083797873	0.083981592	0.08416835	0.084357496	0.084548351	0.084740232	0.084917679	0.085109656	0.085300775	0.085490478	0.085678282	0.085863784	0.086046675	0.086212995	0.086390364	0.086564806	0.086736425	0.086905426	0.087072109	0.087224243	0.087387604	0.087549947	0.087711815	0.087873772	0.088036387	0.08818756	0.088352986	0.088520614	0.088690879
768.425	0.077440268	0.077664218	0.077915757	0.078177272	0.078448935	0.07873043	0.079021022	0.079319638	0.079601254	0.079911389	0.080225204	0.080541048	0.080857297	0.081172409	0.081461041	0.081770104	0.082074314	0.082372729	0.082664583	0.082949285	0.083205372	0.083475271	0.083737216	0.083991211	0.084237379	0.084475945	0.084689686	0.084914589	0.085133016	0.085345469	0.085552486	0.085754639	0.085952518	0.086131905	0.086323271	0.086512142	0.086699123	0.086884806	0.087069761	0.087240312	0.087425362	0.087611163	0.087798132	0.087986636	0.088176979	0.088354522	0.088549026	0.088745891	0.088945163
773.425	0.076044327	0.076385142	0.076761047	0.077144533	0.077535782	0.077934545	0.078340199	0.078751801	0.079135995	0.079555529	0.079977069	0.080399076	0.080820007	0.081238374	0.081621068	0.082030661	0.082433926	0.082829838	0.08321752	0.083596238	0.083937358	0.084297311	0.084646975	0.084986155	0.085314775	0.085632866	0.085917258	0.086215554	0.086503959	0.086782844	0.08705265	0.087313869	0.087567048	0.08779412	0.088033511	0.088266661	0.088494234	0.088716901	0.088935334	0.089133779	0.089345908	0.089555665	0.089763617	0.089970284	0.090176128	0.090365752	0.09057107	0.090776527	0.090982305
778.425	0.076833919	0.077193999	0.077589922	0.077992827	0.078403128	0.078820753	0.079245197	0.079675593	0.080077162	0.080515547	0.080955931	0.081396708	0.081836254	0.082272973	0.082672273	0.08309937	0.083519505	0.08393151	0.084334362	0.084727189	0.085080272	0.085451911	0.085811819	0.086159689	0.086495352	0.086818761	0.087106477	0.08740662	0.087695025	0.087972063	0.088238193	0.08849395	0.08873994	0.088958913	0.089188035	0.089409475	0.089624023	0.089832497	0.09003572	0.090219364	0.090414794	0.090607331	0.090797717	0.090986649	0.091174758	0.091348157	0.091536201	0.091724844	0.091914396
783.425	0.078351057	0.078715752	0.079100747	0.079476943	0.07984577	0.080208362	0.080565573	0.080918005	0.081239426	0.081583612	0.081923696	0.082259662	0.082591428	0.082918872	0.08321717	0.083535904	0.08384989	0.084158979	0.08446302	0.084761858	0.085032956	0.085321344	0.085604058	0.085880929	0.086151788	0.086416473	0.086655181	0.086907562	0.087153357	0.08739247	0.087624835	0.087850433	0.088069288	0.08826539	0.08847155	0.088671368	0.0888651	0.089053067	0.08923565	0.089399781	0.089573261	0.089742738	0.089908747	0.090071839	0.090232572	0.090379321	0.090537042	0.090693945	0.09085049
788.425	0.080238312	0.080501675	0.080785156	0.08106903	0.081355123	0.08164473	0.081938657	0.082237262	0.082517024	0.082824235	0.083135138	0.083448903	0.083764545	0.084080986	0.084372813	0.084687581	0.0849998	0.085308352	0.085612167	0.085910235	0.086179463	0.08646392	0.086740137	0.087007444	0.087265275	0.087513175	0.08773289	0.087960819	0.088178131	0.088384815	0.088580977	0.088766833	0.088942709	0.089096569	0.089254549	0.089404079	0.089545857	0.08968065	0.089809286	0.089923314	0.090042576	0.090158281	0.090271328	0.090382593	0.090492917	0.090594598	0.090705261	0.090817079	0.090930614
793.425	0.082504667	0.082620135	0.082764991	0.082932588	0.083124133	0.083339854	0.083579106	0.083840483	0.084099637	0.084397391	0.084709999	0.085034303	0.085367003	0.085704766	0.086018201	0.086356593	0.086690885	0.087018343	0.087336513	0.087643239	0.087914627	0.088194491	0.0884585	0.088705795	0.088935844	0.08914842	0.089329187	0.089508575	0.089671413	0.08981848	0.089950748	0.090069352	0.090175564	0.090263799	0.090350128	0.090428298	0.090499848	0.090566316	0.090629216	0.090685382	0.090745485	0.090806089	0.090868396	0.090933482	0.091002286	0.091069787	0.091147838	0.091231489	0.091321075
798.425	0.083866639	0.084098507	0.084334064	0.084555976	0.084766607	0.084967999	0.085161876	0.085349658	0.085518579	0.085697647	0.085873313	0.086046117	0.086216454	0.086384618	0.086538094	0.086702593	0.08686533	0.087026332	0.087185576	0.087342995	0.087486592	0.087640166	0.087791502	0.087940404	0.08808666	0.088230045	0.088359661	0.08849691	0.088630674	0.088760783	0.088887107	0.089009561	0.089128112	0.089234106	0.0893453	0.089452875	0.08955707	0.089658193	0.08975662	0.089845463	0.089939985	0.090033231	0.090125763	0.090218163	0.090311021	0.090397651	0.090493024	0.090590512	0.090690616
803.425	0.080657053	0.08088334	0.081123946	0.081361916	0.081598928	0.081836209	0.082074564	0.082314427	0.082537273	0.082780102	0.083024049	0.083268604	0.083513153	0.083757024	0.083980935	0.084221559	0.084459506	0.084694143	0.084924882	0.085151183	0.08535572	0.085572186	0.08578298	0.085987807	0.086186444	0.086378739	0.086550548	0.086730504	0.086904117	0.08707154	0.087233006	0.087388826	0.087539389	0.087674107	0.087815931	0.087954058	0.088089152	0.088221927	0.088353141	0.08847356	0.088604007	0.088735236	0.088868045	0.08900321	0.089141466	0.089272426	0.089418504	0.089569494	0.089725869
808.425	0.076434822	0.076764224	0.077103911	0.077427911	0.077738352	0.078037248	0.078326476	0.078607775	0.078861775	0.079132181	0.079398929	0.07966323	0.079926175	0.080188744	0.080431531	0.080695705	0.080961687	0.081229972	0.081500911	0.081774712	0.082030049	0.08230941	0.082591432	0.082875792	0.08316206	0.083449719	0.083715973	0.0840046	0.084292768	0.084579802	0.084865041	0.085147862	0.085427697	0.085682927	0.08595571	0.086224328	0.086488582	0.086748391	0.087003787	0.087235745	0.087483155	0.087726867	0.087967307	0.088204974	0.088440424	0.088656308	0.088889188	0.089121642	0.089354284
813.425	0.074097789	0.074561125	0.075043967	0.075508235	0.075955303	0.076386557	0.076803378	0.077207134	0.077569393	0.077951758	0.07832488	0.07869	0.079048318	0.079400987	0.079722461	0.080067279	0.080409422	0.080749717	0.081088869	0.081427448	0.081739847	0.082078403	0.082417234	0.08275635	0.083095636	0.083434857	0.083747637	0.084085717	0.084422535	0.084757568	0.085090269	0.085420093	0.085746511	0.086044375	0.08636292	0.086676806	0.086985748	0.087289555	0.08758813	0.087859092	0.088147682	0.088431289	0.088710162	0.088984618	0.08925503	0.089501411	0.08976524	0.090026308	0.090285069
818.425	0.078030815	0.078512246	0.078994177	0.079437955	0.079846992	0.080224891	0.080575365	0.080902159	0.081186015	0.081477649	0.081756189	0.082024973	0.082287134	0.082545561	0.082783062	0.083041405	0.083302791	0.083568891	0.083841015	0.08412011	0.084384442	0.084678307	0.084979915	0.08528891	0.085604659	0.085926298	0.08622751	0.086557362	0.086889614	0.08722288	0.087555751	0.087886833	0.088214787	0.088513655	0.088832188	0.089144304	0.089449175	0.08974615	0.090034763	0.09029351	0.090565413	0.090828633	0.091083386	0.091330024	0.091569019	0.091783338	0.092009296	0.092229454	0.092444518
823.425	0.083597399	0.083869119	0.084142381	0.084396785	0.084635251	0.084860431	0.085074701	0.085280159	0.085463581	0.085657041	0.085846386	0.086032806	0.086217315	0.086400771	0.086569802	0.086753131	0.086937134	0.087122148	0.087308389	0.087495955	0.087670254	0.087860223	0.088051175	0.08824281	0.088434759	0.088626597	0.088803178	0.088993475	0.089182256	0.08936904	0.089553379	0.089734866	0.089913157	0.09007466	0.090246112	0.090413813	0.090577754	0.090738022	0.090894793	0.091036628	0.091187482	0.09133581	0.091482061	0.091626718	0.091770284	0.091902274	0.092045149	0.092188361	0.092332332
828.425	0.085711754	0.085910329	0.086091101	0.086240543	0.086363123	0.086463204	0.086544977	0.086612424	0.086665197	0.086715344	0.086761296	0.086805952	0.086851909	0.086901459	0.086952103	0.087013848	0.087084069	0.087163801	0.087253756	0.087354327	0.087456666	0.087577654	0.087708734	0.087849226	0.087998244	0.088154729	0.088304777	0.088472186	0.088643337	0.088816858	0.088991392	0.089165631	0.089338345	0.089495449	0.089662197	0.089824536	0.089981787	0.090133443	0.090279177	0.090408309	0.090542368	0.090670516	0.090793051	0.090910398	0.091023084	0.09112349	0.091228978	0.091331735	0.091432485
833.425	0.081341581	0.081475684	0.081628102	0.081789776	0.081961966	0.082145345	0.082340062	0.082545807	0.082744922	0.082969669	0.083202634	0.083442454	0.08368768	0.083936834	0.084169049	0.08442172	0.084674255	0.084925441	0.085174185	0.085419515	0.085642218	0.085878747	0.086109791	0.086334901	0.086553757	0.086766161	0.086956428	0.087156292	0.08734977	0.087537079	0.087718523	0.087894483	0.088065408	0.088219155	0.088381875	0.088541182	0.08869771	0.088852109	0.089005037	0.089145463	0.089297389	0.089449696	0.089602951	0.089757669	0.089914302	0.09006092	0.090222246	0.090386383	0.090553475
838.425	0.0776361	0.077921772	0.078226574	0.078528282	0.078828396	0.079128106	0.079428312	0.079729643	0.080009144	0.080313595	0.080619822	0.080927759	0.081237251	0.081548086	0.081835981	0.082148657	0.08246186	0.082775272	0.083088556	0.083401363	0.083689368	0.084000217	0.084309483	0.084616773	0.084921687	0.08522383	0.08549994	0.085795687	0.086087591	0.08637534	0.086658656	0.086937311	0.08721113	0.087459492	0.087723741	0.087982996	0.088237336	0.088486901	0.088731897	0.088954214	0.089191188	0.089424468	0.089654422	0.089881434	0.090105895	0.090311162	0.090531795	0.090750964	0.090968985
843.425	0.076088532	0.076524393	0.076987199	0.077441642	0.077888924	0.078330031	0.078765733	0.079196609	0.079590416	0.080013043	0.080431673	0.080846381	0.081257187	0.081664062	0.082036102	0.082435241	0.082830216	0.083220902	0.083607143	0.083988757	0.084336724	0.084708814	0.085075576	0.085436718	0.085791936	0.086140915	0.086457234	0.086793325	0.087122279	0.08744383	0.087757753	0.088063873	0.08836207	0.088630255	0.088913144	0.089188181	0.089455547	0.089715503	0.089968386	0.090195889	0.090436368	0.090671126	0.090900718	0.091125726	0.091346745	0.091547737	0.091762746	0.091975458	0.092186392
848.425	0.077538663	0.077939458	0.078374831	0.078812522	0.079253189	0.079697048	0.080143924	0.080593299	0.081009642	0.081461406	0.0819128	0.082362581	0.082809466	0.083252184	0.083656087	0.084087411	0.084511205	0.084926504	0.085332446	0.085728288	0.086084165	0.086458901	0.086822006	0.087173174	0.087512207	0.08783901	0.088129821	0.0884332	0.088724629	0.089004382	0.089272816	0.089530373	0.089777567	0.089997055	0.090226033	0.090446554	0.090659386	0.090865343	0.091065278	0.091245244	0.091436063	0.091623432	0.091808215	0.091991247	0.09217332	0.092341172	0.092523405	0.092706621	0.092891323
853.425	0.080854745	0.081230431	0.081607229	0.081956141	0.08228076	0.082584608	0.082871076	0.083143386	0.083384795	0.083638159	0.08388553	0.084129223	0.084371294	0.084613536	0.084838618	0.085085238	0.085335707	0.085590737	0.085850757	0.086115923	0.086365172	0.086639729	0.086918465	0.087200628	0.087485306	0.087771449	0.088035887	0.08832156	0.088605188	0.088885532	0.089161393	0.089431639	0.089695236	0.089931867	0.090180249	0.090419751	0.090649934	0.090870542	0.091081502	0.091267761	0.091460615	0.091644601	0.091820285	0.091988357	0.09214961	0.09229316	0.092443799	0.092590303	0.092733635
858.425	0.083832184	0.084154421	0.084468798	0.084751205	0.085005853	0.085236841	0.085448107	0.085643375	0.085812438	0.085986485	0.086153928	0.086317416	0.086479295	0.086641615	0.086793352	0.086961148	0.087133607	0.087311569	0.087495571	0.087685856	0.087867056	0.088069112	0.088276661	0.088488998	0.088705248	0.088924396	0.089128292	0.089349812	0.089570804	0.089790052	0.090006376	0.090218658	0.090425875	0.09061187	0.090806921	0.090994667	0.091174654	0.0913466	0.091510397	0.091654409	0.09180284	0.091943731	0.092077565	0.092204935	0.092326526	0.092434283	0.092546911	0.092656064	0.092762562
863.425	0.085824298	0.086054355	0.086274519	0.08646897	0.086642112	0.086798059	0.086940598	0.087073158	0.087189319	0.087310983	0.087430601	0.087550198	0.087671473	0.087795819	0.087914282	0.088047391	0.088186023	0.088330506	0.088480929	0.088637158	0.088786236	0.088952529	0.08912316	0.089297335	0.089474155	0.089652649	0.089818018	0.089996853	0.090174363	0.090349558	0.090521512	0.090689384	0.090852438	0.090998142	0.091150326	0.091296294	0.091435852	0.09156896	0.091695722	0.091807308	0.091922651	0.092032691	0.092137983	0.092239164	0.09233692	0.092424742	0.092517955	0.09260988	0.092701225
868.425	0.0837644	0.083997332	0.084220912	0.084418505	0.084594034	0.084751256	0.084893709	0.085024691	0.085138037	0.085255224	0.085369004	0.085481587	0.085594911	0.085710645	0.085820832	0.085944915	0.086074765	0.086211018	0.086354055	0.086504008	0.08664848	0.086811263	0.086980083	0.087154269	0.087333013	0.087515388	0.087686083	0.087872554	0.08805958	0.088246084	0.088431025	0.088613425	0.088792394	0.088953876	0.089124173	0.089289141	0.089448419	0.089601801	0.089749242	0.089880161	0.090016609	0.090147835	0.090274338	0.090396722	0.090515678	0.090623097	0.090737631	0.090851065	0.090964232
873.425	0.077932033	0.078268203	0.078617545	0.078953173	0.079276721	0.07958968	0.079893388	0.080189046	0.08045574	0.080738809	0.081016628	0.081289966	0.081559521	0.081825932	0.082069559	0.082331501	0.082591821	0.082850908	0.083109071	0.083366533	0.083603687	0.083860101	0.084115956	0.084371129	0.084625425	0.084878577	0.085110967	0.085360988	0.085608832	0.085854102	0.086096405	0.086335375	0.086570678	0.086784385	0.087011911	0.087235152	0.08745405	0.087668638	0.087879038	0.088069722	0.088272742	0.088472426	0.088669211	0.088863589	0.089056098	0.089232635	0.089423171	0.089613542	0.089804327
878.425	0.074863687	0.075191734	0.075552144	0.075918772	0.07629218	0.076672503	0.077059494	0.077452581	0.077820123	0.078222405	0.078627819	0.079035108	0.079442983	0.079850175	0.080224384	0.080626903	0.081025412	0.081418962	0.081806713	0.082187945	0.082533532	0.0829006	0.083259674	0.08361046	0.083952767	0.0842865	0.084586949	0.084904266	0.085213252	0.08551415	0.085807283	0.086093046	0.086371901	0.086623629	0.08689073	0.087152624	0.087409991	0.08766355	0.087914045	0.088143212	0.088389959	0.088635861	0.08888165	0.089128019	0.089375614	0.089605761	0.089857303	0.090111579	0.090368943
883.425	0.076766173	0.077159377	0.0775729	0.077975398	0.078368621	0.078754083	0.079133063	0.079506617	0.079847357	0.080212705	0.080574624	0.080933505	0.081289641	0.081643241	0.081967513	0.082316587	0.082663382	0.083007884	0.083350028	0.0836897	0.084000915	0.084335352	0.084666744	0.084994826	0.085319315	0.085639917	0.08593215	0.086244452	0.08655204	0.086854682	0.087152188	0.087444423	0.087731318	0.087991404	0.0882681	0.088539684	0.088806392	0.089068544	0.089326529	0.089561367	0.089812672	0.090061287	0.090307789	0.090552764	0.090796798	0.091021716	0.091265504	0.091509898	0.09175532
888.425	0.081381092	0.081768718	0.082167097	0.082545106	0.082904736	0.083247858	0.083576211	0.083891403	0.084171949	0.084465889	0.084750674	0.085027476	0.085297389	0.085561433	0.085800776	0.086056131	0.08630817	0.086557601	0.086805036	0.087050981	0.087277034	0.08752115	0.087764654	0.088007646	0.08825014	0.088492065	0.088714761	0.088955171	0.089194481	0.089432447	0.08966881	0.089903321	0.090135747	0.090348273	0.090576173	0.090801541	0.091024331	0.091244553	0.091462282	0.091661159	0.091874496	0.092085846	0.092295456	0.092503596	0.092710542	0.092900747	0.093106154	0.093311116	0.093515827
893.425	0.084745969	0.084947663	0.085159927	0.085368417	0.085575402	0.085782645	0.085991431	0.086202616	0.0864001	0.086616951	0.086836733	0.087059146	0.08728374	0.087509959	0.087719685	0.087947258	0.088174565	0.088400941	0.088625733	0.088848314	0.089051297	0.089267994	0.089480863	0.08968945	0.089893356	0.090092246	0.090271154	0.090459712	0.090642681	0.090820013	0.090991736	0.091157959	0.091318869	0.091462913	0.091614412	0.091761575	0.091904871	0.092044823	0.092182	0.092306685	0.092440242	0.092572834	0.092705081	0.092837583	0.092970908	0.093095155	0.093231466	0.093369936	0.093510883
898.425	0.08355744	0.083788524	0.084020052	0.084235093	0.084436617	0.084627371	0.084809856	0.084986323	0.08514561	0.08531592	0.085485394	0.085655363	0.085826963	0.086001142	0.086164881	0.086346037	0.08653154	0.086721659	0.086916495	0.087115984	0.087304068	0.087511755	0.087723044	0.08793732	0.088153867	0.088371884	0.08857369	0.088792075	0.089009318	0.089224507	0.089436757	0.089645235	0.089849181	0.090032833	0.090226269	0.090413526	0.090594282	0.09076835	0.090935681	0.09108423	0.091238947	0.091387515	0.091530357	0.091667986	0.091800992	0.091920221	0.092046187	0.092169515	0.092290915
903.425	0.080489376	0.080734084	0.080995835	0.081256682	0.081518769	0.081783745	0.082052786	0.082326633	0.082583995	0.082867798	0.083156565	0.08344984	0.083747002	0.084047309	0.084326598	0.084630605	0.084935245	0.085239622	0.08554285	0.085844066	0.086119608	0.086414664	0.086705419	0.086991193	0.087271378	0.087545433	0.087792565	0.088053605	0.088307396	0.088553726	0.088792469	0.089023593	0.08924716	0.089446953	0.089656493	0.089859171	0.090055395	0.090245641	0.090430455	0.090596745	0.09077282	0.090945305	0.091114869	0.091282185	0.091447907	0.09160001	0.091764394	0.091928891	0.092093976
908.425	0.080103786	0.080419378	0.080747446	0.081064353	0.081373057	0.08167615	0.081975852	0.082274015	0.08254918	0.082848318	0.08314941	0.083453089	0.083759751	0.084069591	0.084358429	0.084674273	0.084992888	0.085313859	0.085636648	0.085960613	0.086260073	0.086584188	0.086907161	0.087228106	0.087546123	0.08786032	0.088146207	0.088450659	0.088748904	0.089040259	0.089324141	0.089600074	0.089867701	0.090107173	0.090358307	0.090600848	0.090834961	0.091060936	0.091279184	0.091474229	0.091679143	0.091878075	0.092071758	0.092260959	0.092446467	0.092615107	0.092795708	0.092974847	0.093153209
913.425	0.079030609	0.079455976	0.07990785	0.080351419	0.08078747	0.081216565	0.081639072	0.08205518	0.082433652	0.082837526	0.083234911	0.083625666	0.08400965	0.084386736	0.084728611	0.085092196	0.0854487	0.085798117	0.086140456	0.086475736	0.086778975	0.087100724	0.087415444	0.087723123	0.088023736	0.088317246	0.088581836	0.08886156	0.089134052	0.089399283	0.089657245	0.089907959	0.090151488	0.090369996	0.090600056	0.090823401	0.091040311	0.091251128	0.09145625	0.091640934	0.091836427	0.092027681	0.092215259	0.092399744	0.092581725	0.092747987	0.092926769	0.093104681	0.093282219
918.425	0.08007905	0.080437987	0.080817477	0.081189142	0.081554658	0.081915407	0.082272487	0.082626738	0.082951748	0.083302063	0.08365075	0.083997902	0.084343502	0.084687445	0.085003316	0.08534355	0.085681481	0.086016792	0.086349126	0.086678086	0.086978374	0.087299607	0.087616127	0.087927442	0.088233052	0.088532467	0.088802943	0.089089147	0.089367882	0.089638808	0.089901656	0.090156234	0.090402446	0.090622287	0.090852492	0.09107462	0.091288978	0.091495979	0.091696128	0.091875311	0.092064012	0.092247785	0.092427389	0.092603613	0.092777251	0.092935917	0.093106767	0.093277239	0.093447994
923.425	0.083821734	0.084061379	0.084310863	0.084552915	0.084790251	0.085025122	0.08525932	0.085494216	0.08571251	0.085951192	0.086192496	0.086436525	0.086683175	0.086932174	0.087163761	0.087416062	0.087669267	0.08792273	0.088175755	0.088427611	0.088658409	0.088905908	0.08915005	0.089390115	0.089625421	0.089855339	0.090062301	0.090280342	0.090491575	0.090695695	0.090892496	0.09108189	0.0912639	0.091425478	0.091593793	0.091755471	0.091910991	0.09206093	0.092205959	0.092336115	0.09247384	0.092608977	0.092742389	0.09287494	0.093007486	0.093130541	0.093265335	0.093402363	0.093542255
928.425	0.086917028	0.087157117	0.087397466	0.08762018	0.087827949	0.088023152	0.088207866	0.088383873	0.08853993	0.088703246	0.088861632	0.089015991	0.089167074	0.089315513	0.089450644	0.089595398	0.089738798	0.089881119	0.090022561	0.090163246	0.090292485	0.090431809	0.090570355	0.090708005	0.090844603	0.090979961	0.091103623	0.091236	0.091366515	0.091494972	0.091621197	0.091745057	0.091866465	0.091976329	0.092092984	0.092207273	0.092319359	0.09242947	0.092537903	0.092636811	0.092743053	0.092848783	0.092954471	0.093060605	0.09316768	0.093267776	0.093378016	0.093490561	0.09360581
933.425	0.085940394	0.086123946	0.086313997	0.086497709	0.086677473	0.086855183	0.087032267	0.087209726	0.087374415	0.08755408	0.087735101	0.08791734	0.088100504	0.088284201	0.088453847	0.088637259	0.088819801	0.089000975	0.0891803	0.089357319	0.089518308	0.089689733	0.089857725	0.090021989	0.090182285	0.090338431	0.090478776	0.090626659	0.090770225	0.090909552	0.091044784	0.091176139	0.091303902	0.091418954	0.091540866	0.091660406	0.091778111	0.091894565	0.092010391	0.092117312	0.092233769	0.09235152	0.092471217	0.092593482	0.092718899	0.092837928	0.09297085	0.093108299	0.093250596
938.425	0.08016443	0.080398806	0.080654876	0.080914648	0.081179124	0.081448842	0.081723933	0.082004177	0.082267006	0.082555556	0.082847237	0.083141094	0.083436139	0.083731393	0.084003314	0.084296412	0.084587202	0.084874995	0.085159191	0.085439287	0.085693844	0.08596498	0.086231061	0.086491922	0.086747466	0.08699767	0.087223917	0.087464003	0.087699015	0.08792915	0.08815465	0.088375806	0.088592951	0.088790156	0.089000674	0.089208386	0.089413771	0.089617339	0.089819618	0.09000566	0.090206982	0.090408595	0.09061102	0.090814752	0.091020256	0.091211889	0.091421939	0.091634844	0.091850855
943.425	0.074555267	0.074970166	0.075416065	0.075858766	0.076298606	0.076735729	0.077170118	0.077601627	0.077997174	0.078422398	0.078843882	0.079261296	0.079674345	0.08008278	0.08045554	0.080854633	0.081248739	0.081637835	0.082021939	0.082401096	0.082746747	0.083116565	0.083481622	0.083841976	0.084197673	0.084548743	0.084868716	0.085210924	0.085548524	0.08588151	0.086209876	0.086533632	0.086852801	0.087143392	0.087453912	0.087760089	0.088062087	0.088360108	0.088654403	0.088922999	0.089210967	0.089496144	0.089778902	0.090059626	0.090338704	0.090595185	0.09087216	0.091148554	0.091424675
948.425	0.076486898	0.076901995	0.07733997	0.077767647	0.078186789	0.078598976	0.079005585	0.079407802	0.079776041	0.080172452	0.080566902	0.080959933	0.081351967	0.081743327	0.082104185	0.082494822	0.082885222	0.083275368	0.083665164	0.084054431	0.084413067	0.084800539	0.085186545	0.085570645	0.085952358	0.086331173	0.086677819	0.087049576	0.087416905	0.087779318	0.088136368	0.088487668	0.088832898	0.089145972	0.089478925	0.089805354	0.090125288	0.090438851	0.090746257	0.091024806	0.091321265	0.091612623	0.091899348	0.092181936	0.092460902	0.092715637	0.092989059	0.09326029	0.093529748
953.425	0.083149762	0.083547682	0.083952435	0.084332034	0.084688767	0.085024888	0.085342592	0.085643996	0.085909502	0.086185175	0.086450206	0.086706339	0.086955219	0.087198387	0.087419018	0.087655112	0.08788931	0.088122639	0.088355964	0.088589978	0.088807059	0.089043718	0.089282116	0.089522291	0.089764136	0.090007419	0.09023297	0.090477977	0.090723191	0.090968071	0.091212053	0.091454575	0.091695094	0.091914895	0.09215019	0.092382178	0.092610558	0.092835114	0.093055722	0.093255823	0.09346881	0.093677976	0.093883505	0.094085644	0.09428468	0.094465923	0.094659891	0.094851711	0.095041698
958.425	0.087316591	0.087610656	0.087900165	0.08816253	0.088400847	0.088618107	0.088817163	0.089000709	0.089158552	0.089319202	0.089471215	0.089616596	0.089757185	0.089894649	0.090020064	0.090155581	0.090291856	0.09042986	0.090570367	0.090713959	0.090849583	0.091000041	0.091154208	0.091311962	0.091473034	0.091637029	0.091790568	0.091958699	0.092128071	0.092298009	0.092467824	0.092636836	0.092804398	0.092957267	0.093120425	0.093280595	0.093437415	0.093590624	0.093740056	0.093874584	0.094016651	0.094155003	0.094289822	0.094421352	0.094549886	0.094666162	0.094789887	0.094911634	0.095031757
963.425	0.087014775	0.087175386	0.087322717	0.087446897	0.08755244	0.087643605	0.08772435	0.087798299	0.08786336	0.087933108	0.088004587	0.088080006	0.088161227	0.088249775	0.08833906	0.088444801	0.088560503	0.08868647	0.088822726	0.088969032	0.089112589	0.089276674	0.089448808	0.089627953	0.089812944	0.090002519	0.090180438	0.090375095	0.090570433	0.090765154	0.090958025	0.091147911	0.091333798	0.091501081	0.091676965	0.091846759	0.092010085	0.092166744	0.092316709	0.092449319	0.092586946	0.092718712	0.092845156	0.092966919	0.093084716	0.093190595	0.093302949	0.093413645	0.093523473
968.425	0.081916737	0.082132761	0.082356706	0.082573182	0.082784908	0.082994217	0.083203056	0.083413002	0.083608854	0.083824128	0.084043267	0.084266692	0.084494616	0.084727077	0.084945588	0.085186346	0.085430961	0.085678981	0.085929862	0.086182982	0.086418022	0.086673461	0.086928984	0.087183787	0.087437057	0.087687988	0.087916866	0.088161142	0.088400925	0.0886356	0.088864633	0.089087589	0.089304141	0.089498162	0.0897019	0.089898952	0.090089464	0.090273701	0.09045204	0.090611839	0.090780261	0.09094442	0.091105011	0.09126277	0.091418455	0.091560988	0.09171483	0.091868792	0.092023558
973.425	0.078444458	0.078849169	0.079277373	0.079696207	0.080106802	0.080510105	0.080906898	0.081297808	0.081653857	0.082034754	0.082410938	0.082782661	0.083150139	0.083513562	0.083845584	0.084201695	0.084554221	0.084903284	0.085248969	0.085591324	0.08590439	0.086240304	0.086572759	0.086901615	0.08722669	0.087547767	0.08784038	0.08815305	0.088460949	0.088763807	0.089061367	0.089353402	0.089639725	0.089898835	0.090173849	0.090442936	0.09070616	0.090963657	0.09121564	0.091443583	0.091685793	0.091923462	0.092157017	0.092386918	0.092613639	0.092820514	0.093042465	0.093262608	0.093481365
978.425	0.078861925	0.079326676	0.079814399	0.080287473	0.080747559	0.081196167	0.081634653	0.082064218	0.082453732	0.082868977	0.083278003	0.083681507	0.084080096	0.084474299	0.084834676	0.085221646	0.085605337	0.085985969	0.086363679	0.086738511	0.087081919	0.087451014	0.087816859	0.08817917	0.088537599	0.088891743	0.089214462	0.08955911	0.089898135	0.09023108	0.090557507	0.09087703	0.091189315	0.091470928	0.091768639	0.0920586	0.092340821	0.092615413	0.092882583	0.093122873	0.093376687	0.093624183	0.093865872	0.094102311	0.094334091	0.094544427	0.094768945	0.094990555	0.095209818
983.425	0.080957182	0.081412723	0.08187074	0.08229535	0.082690258	0.083059207	0.0834059	0.083733942	0.084023191	0.084324926	0.084617568	0.084903949	0.08518664	0.085467945	0.08572812	0.086012135	0.086299762	0.086592084	0.086889854	0.087193497	0.087479098	0.087794087	0.088114448	0.08843948	0.088768265	0.089099696	0.089406901	0.089739817	0.090071464	0.090400401	0.090725199	0.091044483	0.091356963	0.091638357	0.091934599	0.09222106	0.092497063	0.092762131	0.093015985	0.093240292	0.093472543	0.0936939	0.093904822	0.094105915	0.094297919	0.09446781	0.094644767	0.094815296	0.094980397
988.425	0.084421971	0.084794695	0.085164741	0.085503196	0.085813673	0.086099744	0.086364885	0.086612434	0.086828062	0.087050488	0.087263981	0.087471071	0.087674049	0.087874961	0.088060139	0.088261884	0.088466047	0.088673626	0.088885335	0.089101613	0.089305459	0.089530774	0.089760449	0.089993964	0.09023061	0.090469522	0.090691216	0.090931634	0.091171211	0.0914088	0.091643268	0.091873527	0.09209857	0.09230089	0.092513478	0.092718593	0.092915763	0.093104684	0.093285233	0.093444495	0.093609206	0.093766128	0.093915749	0.094058682	0.094195642	0.094317447	0.094445195	0.094569423	0.094691018
993.425	0.088365772	0.088582053	0.088790136	0.088975134	0.089141079	0.089291692	0.089430349	0.089560067	0.089674173	0.089793848	0.089911351	0.090028339	0.090146172	0.090265935	0.090378919	0.090504515	0.090633803	0.090766955	0.090903945	0.091044568	0.091177285	0.091323748	0.091472404	0.091622546	0.091773402	0.091924153	0.092062496	0.092210715	0.092356448	0.092498958	0.092637587	0.092771773	0.092901068	0.093015792	0.093134883	0.09324852	0.093356786	0.093459903	0.093558228	0.093645145	0.093735683	0.093823103	0.09390814	0.093991581	0.094074243	0.094150568	0.09423404	0.094319093	0.094406461
998.425	0.087369947	0.087493871	0.087628144	0.087765346	0.087907685	0.08805663	0.08821297	0.088376886	0.088534637	0.088711818	0.088894486	0.089081333	0.089270893	0.089461627	0.089637392	0.089826072	0.090011567	0.090192576	0.090367936	0.090536649	0.090685769	0.090839536	0.090984754	0.091121128	0.091248545	0.091367061	0.091468745	0.091570885	0.091665172	0.091752228	0.09183278	0.091907655	0.091977752	0.092039052	0.092102716	0.092164544	0.092225595	0.092286928	0.092349587	0.09240948	0.092477491	0.092549634	0.092626737	0.092709538	0.092798677	0.092887049	0.092989775	0.093100075	0.093218134
1003.425	0.081738193	0.081958039	0.082203476	0.082457869	0.082721989	0.082996004	0.08327955	0.083571807	0.0838483	0.084153753	0.084463776	0.084776636	0.085090574	0.085403872	0.08569109	0.085998689	0.086301278	0.086597677	0.086886891	0.087168116	0.08742008	0.087684368	0.087939381	0.088185024	0.088421359	0.088648597	0.088850573	0.089061382	0.089264415	0.089460325	0.089649839	0.089833751	0.090012905	0.090174817	0.090347324	0.090517716	0.090686921	0.090855855	0.091025412	0.091183219	0.09135634	0.09153244	0.091712199	0.091896219	0.092085008	0.092263869	0.09246291	0.092667643	0.092878179
1008.425	0.077052498	0.077390515	0.077748869	0.0781007	0.078447464	0.078790407	0.079130582	0.079468859	0.079780052	0.080116574	0.080452938	0.080789542	0.08112672	0.081464758	0.081777767	0.082118107	0.082459898	0.082803248	0.083148206	0.08349476	0.083816	0.084165327	0.084515812	0.084867171	0.085219063	0.085571093	0.08589579	0.086246835	0.086596677	0.086944835	0.087290843	0.087634264	0.087974703	0.088286017	0.088619834	0.088949885	0.089276056	0.089598319	0.089916733	0.09020736	0.090518836	0.090827083	0.091132436	0.091435278	0.091736023	0.092012146	0.092310079	0.092607177	0.092903845
1013.425	0.076427244	0.076908916	0.077400014	0.07786172	0.078296846	0.078708333	0.079099193	0.07947245	0.079803952	0.080151681	0.08049029	0.080822448	0.081150657	0.081477226	0.081779027	0.082108092	0.0824409	0.082778747	0.083122634	0.083473247	0.0838032	0.084167576	0.084538984	0.084916992	0.085300937	0.085689955	0.086052661	0.086448428	0.086845934	0.087243886	0.087640982	0.088035943	0.088427549	0.088785077	0.089167165	0.089542957	0.089911732	0.090272939	0.090626199	0.090945054	0.091282604	0.091612075	0.09193372	0.092247921	0.092555168	0.092833108	0.09312866	0.093419103	0.093705133
1018.425	0.080641383	0.081091979	0.081558392	0.082004684	0.082433296	0.082846526	0.083246502	0.083635177	0.08398545	0.084357189	0.084722274	0.085081962	0.085437352	0.085789403	0.086112115	0.086459912	0.086806356	0.087151849	0.087496648	0.087840869	0.088158083	0.088501028	0.088842993	0.089183624	0.089522481	0.089859059	0.090167246	0.090497864	0.090824527	0.091146663	0.091463729	0.091775227	0.092080731	0.092357109	0.092650177	0.092936485	0.093215967	0.093488658	0.093754692	0.093994549	0.09424849	0.094496655	0.094739469	0.094977399	0.095210931	0.095423023	0.095649475	0.095872924	0.096093782
1023.425	0.086238596	0.086533291	0.086853435	0.087175386	0.087499523	0.087825748	0.08815356	0.088482125	0.088785151	0.089111976	0.089435988	0.08975583	0.090070192	0.09037786	0.090654987	0.090946899	0.091229441	0.091502044	0.09176432	0.092016051	0.092239008	0.092470432	0.092691551	0.092902699	0.093104312	0.093296909	0.093467197	0.093644157	0.093813962	0.093977319	0.09413495	0.094287583	0.094435946	0.094569722	0.094711863	0.094851768	0.094990083	0.095127423	0.095264358	0.095390856	0.095528438	0.095666984	0.095806839	0.095948275	0.096091487	0.096225363	0.09637225	0.096521028	0.096671576
1028.425	0.087341899	0.087550296	0.087760021	0.087956408	0.0881425	0.088320935	0.088493954	0.088663418	0.088818001	0.088984595	0.089151191	0.089318483	0.089486967	0.089656974	0.089815421	0.089988786	0.090163904	0.090340649	0.090518805	0.090698077	0.090864229	0.091044549	0.091224731	0.091404244	0.09158253	0.091759008	0.0919198	0.092091167	0.092259058	0.092422957	0.092582398	0.092736979	0.092886374	0.093019462	0.093158278	0.093291463	0.093419056	0.093541195	0.093658113	0.09376168	0.093869525	0.093973293	0.094073494	0.094170679	0.094265422	0.094351214	0.094442899	0.094533823	0.094624516
1033.425	0.08495815	0.085160002	0.085370773	0.085575862	0.085777475	0.085977413	0.086177093	0.08637757	0.086563974	0.086767804	0.086973828	0.08718209	0.087392484	0.087604794	0.087802214	0.088017312	0.088233285	0.088449684	0.088666029	0.088881808	0.089080027	0.089293209	0.089504232	0.089712539	0.089917577	0.090118811	0.090300748	0.090493268	0.090680607	0.090862392	0.091038317	0.091208153	0.091371752	0.091517184	0.091668721	0.091814137	0.091953663	0.092087629	0.092216451	0.092331228	0.09245162	0.092568506	0.092682548	0.092794434	0.092904864	0.093006112	0.093115689	0.093225788	0.093337017
1038.425	0.082364063	0.08271197	0.083066261	0.083399448	0.083713965	0.084012171	0.084296322	0.084568551	0.084810987	0.085065783	0.085314101	0.085557524	0.085797497	0.086035321	0.086253945	0.08649075	0.086728339	0.086967388	0.087208394	0.087451672	0.087678369	0.087926236	0.08817628	0.088428151	0.088681366	0.088935325	0.089169808	0.089423183	0.089675096	0.089924721	0.090171237	0.090413849	0.090651825	0.090866806	0.091094093	0.091315103	0.091529503	0.091737096	0.091937819	0.092117067	0.092304901	0.092486443	0.09266212	0.092832459	0.092998067	0.093147317	0.093305752	0.093461526	0.093615386
1043.425	0.079590856	0.080079294	0.080577835	0.081046825	0.081488731	0.081906092	0.082301479	0.082677452	0.083009448	0.083355094	0.083688462	0.084011799	0.084327231	0.084636735	0.08491874	0.085221778	0.085523643	0.085825548	0.086128469	0.086433135	0.086716338	0.087025517	0.08733719	0.087651172	0.087967079	0.088284358	0.088577849	0.08889571	0.089212614	0.089527625	0.089839785	0.090148152	0.090451828	0.090727266	0.091019684	0.091305288	0.091583595	0.09185426	0.092117095	0.092352725	0.092600519	0.092840774	0.093073854	0.093300233	0.093520485	0.093718916	0.093929251	0.094135488	0.094338373
1048.425	0.079447473	0.079924895	0.080416526	0.080883657	0.081328495	0.081753266	0.082160178	0.082551391	0.08290039	0.083267233	0.083624264	0.083973309	0.084316083	0.084654173	0.084963355	0.085296374	0.085628481	0.085960613	0.086293502	0.086627671	0.086937542	0.087274862	0.087613791	0.087954064	0.088295247	0.088636765	0.08895171	0.089291843	0.089630058	0.089965483	0.090297247	0.090624505	0.090946469	0.091238354	0.091548238	0.091851065	0.092146478	0.092434259	0.092714342	0.092966107	0.093231711	0.093490209	0.093742046	0.093987763	0.094227982	0.094445428	0.094677014	0.094905169	0.095130618
1053.425	0.081648	0.081962367	0.082305775	0.082653577	0.083006658	0.083365356	0.083729527	0.08409861	0.084442898	0.084818705	0.085196177	0.085573903	0.085950441	0.08632437	0.086666052	0.087031257	0.087390214	0.087741925	0.088085535	0.088420339	0.088721081	0.089037485	0.089343824	0.089639928	0.089925745	0.090201334	0.090446783	0.090703234	0.09095018	0.091188032	0.09141727	0.091638436	0.091852128	0.092043311	0.092244495	0.092440219	0.092631244	0.092818348	0.093002322	0.093170051	0.093350223	0.09352954	0.09370873	0.093888475	0.094069404	0.094237954	0.094422677	0.094610014	0.094800287
1058.425	0.085048937	0.085257819	0.085495959	0.085748295	0.086015854	0.086298824	0.086596648	0.08690813	0.087206292	0.087538842	0.087878967	0.088224077	0.088571501	0.088918581	0.089236436	0.089575773	0.089907741	0.090230347	0.090541866	0.090840846	0.091104694	0.091376556	0.091633303	0.091874607	0.092100405	0.092310879	0.092491913	0.092674247	0.092843007	0.092999131	0.093143688	0.093277852	0.093402881	0.09351132	0.093622506	0.09372848	0.093830599	0.093930193	0.094028546	0.094119287	0.094218606	0.094319998	0.094424396	0.094532612	0.094645326	0.094753836	0.09487661	0.095005077	0.095139371
1063.425	0.08748505	0.08767825	0.087887242	0.088098651	0.088314521	0.088536169	0.088764235	0.088998769	0.08922061	0.089465921	0.08971526	0.089967214	0.09022022	0.090472652	0.090703748	0.090950546	0.0911922	0.09142735	0.091654786	0.091873468	0.09206681	0.0922664	0.092455251	0.092633054	0.092799691	0.092955219	0.093089118	0.093224062	0.093349001	0.093464593	0.093571613	0.093670939	0.093763542	0.09384395	0.093926588	0.094005681	0.094082379	0.094157841	0.094233206	0.094303647	0.094381892	0.094463113	0.094548214	0.094638002	0.094733171	0.094826296	0.094933322	0.095047051	0.095167673
1068.425	0.085215969	0.085418254	0.085633027	0.085845393	0.08605705	0.086269224	0.086482713	0.086697936	0.086898234	0.087116853	0.087336835	0.087557705	0.087778904	0.087999836	0.088203018	0.088421777	0.088638604	0.088853011	0.089064566	0.089272896	0.089462066	0.089663362	0.08986068	0.090053875	0.090242857	0.090427593	0.090594364	0.090771032	0.090943655	0.091112401	0.091277489	0.091439186	0.091597806	0.091741806	0.09189556	0.092047413	0.092197843	0.09234736	0.092496497	0.092634296	0.092784234	0.092935382	0.093088259	0.093243355	0.093401121	0.093549468	0.093713445	0.093881094	0.094052625
1073.425	0.079586001	0.079910892	0.080247522	0.080570346	0.080881433	0.081182691	0.081475874	0.081762572	0.082022704	0.082300844	0.082576305	0.082850144	0.083123311	0.083396659	0.083649801	0.08392555	0.084203417	0.084483857	0.084767206	0.085053675	0.085320955	0.085613564	0.085909205	0.08620762	0.086508445	0.08681123	0.087092009	0.087397034	0.087702337	0.088007277	0.088311214	0.088613524	0.088913627	0.089188226	0.089482661	0.089773561	0.090060641	0.090343723	0.090622726	0.090876661	0.091147958	0.091415493	0.091679538	0.091940427	0.092198548	0.092434718	0.092688713	0.09294121	0.093192643
1078.425	0.077619248	0.077968035	0.078339056	0.078705024	0.079067779	0.079428892	0.07978967	0.080151166	0.080486209	0.080851223	0.081218808	0.081589259	0.081962744	0.082339319	0.082689638	0.083071969	0.083457032	0.083844538	0.084234123	0.084625347	0.084987491	0.085380378	0.085773242	0.086165416	0.086556202	0.086944879	0.087301163	0.087683767	0.088062201	0.088435818	0.088804034	0.089166333	0.089522286	0.089844936	0.090187838	0.090523719	0.090852567	0.091174482	0.091489669	0.091774903	0.092078088	0.09237567	0.092668165	0.092956136	0.093240166	0.093499359	0.093777458	0.094053293	0.094327371
1083.425	0.081182853	0.081623904	0.082080117	0.082516156	0.082934316	0.083336811	0.083725744	0.084103095	0.084442729	0.084802849	0.085156364	0.085504702	0.085849158	0.086190889	0.086504799	0.086844031	0.087183101	0.087522581	0.087862872	0.088204208	0.088520274	0.088863663	0.089207844	0.089552443	0.089896965	0.090240815	0.090557036	0.090897653	0.091235497	0.091569803	0.091899824	0.09222485	0.092544232	0.092833544	0.093140554	0.093440532	0.093733218	0.094018467	0.094296255	0.094546127	0.094809904	0.09506676	0.095317053	0.095561207	0.095799691	0.096015233	0.096244237	0.096469056	0.096690177
1088.425	0.085257346	0.08560713	0.085978731	0.086344723	0.086706689	0.087065743	0.087422565	0.087777455	0.088103312	0.08845418	0.08880235	0.089147206	0.089488053	0.08982416	0.090129587	0.090454602	0.090772914	0.091083973	0.091387312	0.091682551	0.091947635	0.09222655	0.092496754	0.092758207	0.093010944	0.093255077	0.09347295	0.0937011	0.09392135	0.094134051	0.094339601	0.094538443	0.094731057	0.094903769	0.095085867	0.095263307	0.095436664	0.095606521	0.095773463	0.095925471	0.096088398	0.096250016	0.096410808	0.096571205	0.096731578	0.096879861	0.097040986	0.097202769	0.097365285
1093.425	0.088736534	0.088934575	0.089126156	0.089298322	0.089455312	0.089600971	0.089738729	0.089871598	0.089992155	0.090122561	0.09025455	0.090389618	0.090528937	0.090673389	0.090811822	0.090967662	0.091129756	0.091298048	0.091472284	0.091652034	0.091822343	0.09201092	0.092202923	0.092397433	0.092593465	0.092789998	0.092970969	0.093165586	0.093357762	0.09354658	0.093731213	0.093910933	0.094085134	0.094240623	0.094403	0.094558876	0.094708204	0.094851083	0.09498775	0.095108704	0.095234547	0.095355543	0.095472334	0.095585619	0.095696135	0.095796342	0.095903642	0.09601034	0.096117121
1098.425	0.086331745	0.086575428	0.086811277	0.087021924	0.087211421	0.087383632	0.087542195	0.087690483	0.087820926	0.0879579	0.08809282	0.088227919	0.08836514	0.088506141	0.088640842	0.088792722	0.088951593	0.089118002	0.089292216	0.089474238	0.089648976	0.089845109	0.090047684	0.090255839	0.090468557	0.090684701	0.090886197	0.09110543	0.091324383	0.091541771	0.091756358	0.091966986	0.092172602	0.092357155	0.092550675	0.09273693	0.092915481	0.093086072	0.093248629	0.093391638	0.09353918	0.093679447	0.093812987	0.093940468	0.094062654	0.094171468	0.094285879	0.094397577	0.094507487
1103.425	0.083161154	0.083532169	0.083902158	0.084242088	0.084555314	0.084845239	0.085115248	0.085368657	0.08559061	0.085820967	0.08604364	0.086261319	0.086476472	0.086691329	0.086891104	0.087110687	0.087334932	0.087564952	0.087801543	0.088045185	0.088276501	0.088533941	0.088798133	0.089068454	0.089344057	0.089623915	0.089885001	0.090169624	0.090454775	0.090739063	0.091021105	0.09129956	0.091573165	0.091820423	0.092081587	0.092334945	0.092579807	0.092815672	0.093042232	0.093242999	0.093451491	0.093650843	0.093841444	0.094023826	0.094198645	0.094353955	0.094516421	0.094673731	0.094826797
1108.425	0.081144582	0.081564825	0.082001078	0.082419693	0.082822775	0.083212319	0.083590185	0.083958089	0.08429021	0.084643234	0.084990463	0.085333048	0.08567201	0.086008247	0.08631687	0.086649927	0.086982148	0.087313912	0.087645448	0.087976842	0.088282563	0.08861338	0.08894348	0.089272419	0.089599649	0.089924539	0.090221762	0.090540169	0.090854118	0.091162868	0.091465708	0.091761979	0.092051096	0.092311197	0.092585272	0.092851077	0.093108471	0.093357452	0.093598145	0.09381319	0.094038774	0.09425715	0.094468889	0.094674639	0.09487511	0.095056124	0.095248573	0.095437979	0.095625101
1113.425	0.080751251	0.081263646	0.081787102	0.082279664	0.082743565	0.083181164	0.083594892	0.083987214	0.084332486	0.084690535	0.085034267	0.085365987	0.085687903	0.086002104	0.086286973	0.086591659	0.086893819	0.087194835	0.087495856	0.08779779	0.088077879	0.088383196	0.088690654	0.089000211	0.089311617	0.089624438	0.089913939	0.090227701	0.090540812	0.090852396	0.091161545	0.091467352	0.091768942	0.092042883	0.092334147	0.092619074	0.092897161	0.093168038	0.093431485	0.093668001	0.093917059	0.09415885	0.094393689	0.094622001	0.094844305	0.095044694	0.095257177	0.095465543	0.095670498
1118.425	0.082257468	0.082614846	0.082991666	0.083360115	0.083722245	0.084079708	0.084433778	0.084785381	0.085108283	0.085456636	0.085803609	0.086149168	0.08649315	0.086835294	0.087149209	0.087486871	0.08782164	0.088153099	0.088480824	0.08880438	0.089098976	0.089413309	0.089722234	0.090025353	0.090322293	0.090612715	0.090874751	0.091151837	0.091421671	0.091684118	0.091939111	0.092186661	0.092426861	0.092642212	0.092868851	0.093088904	0.093302801	0.093511053	0.093714235	0.09389784	0.094093104	0.094285275	0.094475078	0.094663239	0.094850465	0.095023047	0.095210339	0.095398529	0.095588118
1123.425	0.087162747	0.087419409	0.087677256	0.087917786	0.088144455	0.088360346	0.088568162	0.088770233	0.088953362	0.089149609	0.089344927	0.089540378	0.089736782	0.089934742	0.090119215	0.090321179	0.090525437	0.090731941	0.090940509	0.091150838	0.091346198	0.091558678	0.091771476	0.091983955	0.092195443	0.092405246	0.092596813	0.092801437	0.09300241	0.093199146	0.093391128	0.093577924	0.093759205	0.093921453	0.094091606	0.094255933	0.094414564	0.094567754	0.094715866	0.094848481	0.094988221	0.095124486	0.095257956	0.095389352	0.095519411	0.095638918	0.095768466	0.095898767	0.096030451
1128.425	0.088568127	0.088805707	0.089052137	0.089289779	0.089520808	0.089746907	0.089969309	0.090188837	0.090389337	0.090604396	0.090817168	0.091027426	0.091234821	0.091438927	0.091624021	0.091820519	0.092012401	0.092199255	0.092380708	0.092556438	0.092713341	0.092877369	0.093035064	0.093186343	0.093331188	0.09346965	0.093591897	0.093718477	0.093839216	0.093954429	0.094064499	0.094169869	0.094271041	0.094361184	0.094455889	0.094548155	0.094638663	0.094728119	0.094817247	0.094899855	0.094990382	0.095082661	0.095177354	0.095275071	0.095376367	0.09547347	0.095582948	0.0956972	0.095816465
1133.425	0.08641244	0.08669137	0.086970336	0.087228036	0.087467272	0.087690665	0.087900644	0.088099428	0.088274738	0.088457512	0.088634471	0.088807115	0.088976791	0.08914471	0.089299087	0.089466542	0.089635018	0.089805196	0.089977617	0.090152676	0.090316832	0.090497556	0.090681275	0.090867859	0.09105707	0.091248578	0.091427044	0.091621781	0.091817487	0.09201365	0.09220976	0.092405327	0.092599906	0.092778302	0.092969946	0.093159672	0.093347327	0.093532849	0.093716269	0.09388382	0.094063612	0.094241879	0.094418952	0.094595214	0.094771081	0.094933451	0.095109801	0.095287046	0.095465601
1138.425	0.081240342	0.081576461	0.081912813	0.082223171	0.082510576	0.082778078	0.083028697	0.083265379	0.083473944	0.0836917	0.083903451	0.08411162	0.084318454	0.084526022	0.084719886	0.084933905	0.085153468	0.085379745	0.085613647	0.085855811	0.086087006	0.086345875	0.086613358	0.086889096	0.087172515	0.087462855	0.087736214	0.088037182	0.088342079	0.088649728	0.088958936	0.089268522	0.089577356	0.089860857	0.090165386	0.090466415	0.090763264	0.091055414	0.091342508	0.091602863	0.091879839	0.092151646	0.092418535	0.092680882	0.092939169	0.093174475	0.093426606	0.093676496	0.093924831
1143.425	0.076628414	0.077085685	0.077564322	0.078027442	0.078476909	0.078914472	0.079341764	0.079760291	0.080140039	0.080545481	0.080945856	0.08134221	0.08173549	0.082126547	0.082486201	0.082875004	0.083263479	0.083652048	0.084041003	0.084430509	0.08479057	0.085181111	0.085571939	0.085962734	0.086353079	0.086742473	0.087100583	0.087486528	0.087869769	0.088249675	0.088625631	0.088997059	0.089363438	0.089696764	0.090052249	0.090401631	0.090744742	0.091081526	0.091412028	0.091711661	0.092030586	0.092343919	0.092652048	0.092955415	0.093254505	0.093527226	0.093819512	0.094108997	0.094396154
1148.425	0.079667682	0.080164487	0.080684878	0.08118858	0.081677407	0.082153069	0.082617154	0.083071125	0.083482351	0.083920504	0.084352089	0.084778099	0.085199424	0.085616864	0.085999357	0.086411228	0.086821002	0.087229086	0.087635771	0.088041232	0.088414465	0.088817624	0.089219398	0.089619524	0.090017647	0.090413338	0.090776008	0.091165603	0.091551224	0.091932302	0.092308279	0.092678623	0.093042843	0.093373237	0.093724529	0.094068643	0.094405377	0.094734621	0.095056355	0.095346727	0.095654262	0.095954682	0.096248249	0.096535269	0.096816082	0.09707009	0.097339962	0.097604658	0.097864496
1153.425	0.085817618	0.08616694	0.0865382	0.086904159	0.087266581	0.087626781	0.087985657	0.088343738	0.088673746	0.089030629	0.089386597	0.089741222	0.090093963	0.090444215	0.090764763	0.091108429	0.091447738	0.091782079	0.092110875	0.092433583	0.092725635	0.093035281	0.093337521	0.093632002	0.093918428	0.094196557	0.094445771	0.094707489	0.094960555	0.09520497	0.095440797	0.09566817	0.095887283	0.096082436	0.096286454	0.096483152	0.096672966	0.096856384	0.097033932	0.097193099	0.097360952	0.097524614	0.097684666	0.09784167	0.097996159	0.098136958	0.098287947	0.098437702	0.098586536
1158.425	0.08945495	0.089719326	0.089983273	0.090227371	0.090454947	0.090669017	0.090872278	0.091067098	0.091241219	0.09142531	0.091606128	0.091784905	0.091962648	0.092140152	0.092304316	0.092482912	0.092662553	0.092843354	0.09302528	0.093208156	0.093377544	0.093561285	0.093744769	0.093927399	0.094108509	0.094287391	0.094449904	0.094622444	0.09479063	0.094953785	0.095111288	0.095262598	0.095407264	0.095534606	0.095665636	0.095789361	0.095905804	0.096015116	0.096117576	0.09620641	0.096296891	0.096381954	0.096462262	0.096538533	0.096611526	0.09667667	0.096745557	0.096813436	0.096881043
1163.425	0.089562202	0.089737764	0.089901555	0.090042263	0.090164134	0.090271126	0.090366868	0.090454648	0.090531153	0.090611575	0.090691651	0.090773337	0.090858283	0.090947849	0.091035568	0.091136833	0.091245144	0.091360829	0.091483975	0.091614446	0.091741085	0.091884498	0.092033703	0.09218786	0.092346014	0.092507123	0.092657508	0.092821179	0.092984539	0.093146495	0.093306016	0.093462158	0.093614087	0.093749981	0.093891966	0.094028119	0.094158205	0.094282162	0.094400095	0.094503835	0.094611057	0.094713433	0.094811616	0.094906352	0.094998457	0.095081894	0.0951714	0.095260861	0.095351146
1168.425	0.086043497	0.086308901	0.086575344	0.086822666	0.087053587	0.087270649	0.0874762	0.08767239	0.087846874	0.088030392	0.08820974	0.088386353	0.088561513	0.088736352	0.088898315	0.089075193	0.089254229	0.089435975	0.089620827	0.089809023	0.089985786	0.09018052	0.090378435	0.090579209	0.090782412	0.090987515	0.091178011	0.091385038	0.091592084	0.09179846	0.09200349	0.092206534	0.092407008	0.092589338	0.092783511	0.092973885	0.09316024	0.093342471	0.093520586	0.093681448	0.093852069	0.094019199	0.094183223	0.094344595	0.094503822	0.094649363	0.094806003	0.094962121	0.09511827
1173.425	0.080442743	0.080804133	0.081201291	0.081605011	0.082015498	0.082432495	0.082855345	0.083283064	0.083681136	0.084114582	0.084548836	0.084982339	0.085413556	0.085841021	0.086231105	0.086647677	0.087056949	0.087458012	0.087850118	0.08823268	0.088576968	0.088940089	0.089292803	0.089635073	0.089966977	0.090288693	0.090576853	0.090879806	0.091173579	0.091458648	0.091735544	0.092004842	0.092267157	0.09250365	0.092754363	0.093000033	0.093241353	0.093479015	0.093713702	0.093928271	0.094159079	0.094388762	0.094617872	0.094846903	0.095076287	0.095288654	0.095519669	0.09575188	0.095985418
1178.425	0.079668173	0.080111345	0.080577025	0.081029683	0.081471201	0.081903295	0.0823275	0.082745171	0.083125936	0.083534214	0.083938955	0.084340898	0.084740665	0.085138764	0.085505111	0.085901052	0.086296213	0.086690692	0.087084473	0.087477432	0.087839236	0.088229882	0.088618765	0.089005395	0.089389221	0.089769643	0.090117239	0.090489345	0.090856208	0.091217228	0.091571856	0.091919607	0.092260076	0.092567622	0.092893311	0.093211117	0.093521064	0.093823287	0.094118037	0.094383786	0.094665247	0.094940532	0.095210232	0.095474993	0.09573549	0.095972763	0.096227001	0.096478971	0.096729301
1183.425	0.080945272	0.081361011	0.08180868	0.082254405	0.082698735	0.083141889	0.083583794	0.084024136	0.084428782	0.084864571	0.085296971	0.085725214	0.086148537	0.086566214	0.086946175	0.087351191	0.087748833	0.088138667	0.088520338	0.088893562	0.089230393	0.089586823	0.089934349	0.090272923	0.090602546	0.090923265	0.091211486	0.091515366	0.091810717	0.092097745	0.092376699	0.092647868	0.092911589	0.093148737	0.093399233	0.093643513	0.093882085	0.094115499	0.094344334	0.094552028	0.094773781	0.094992767	0.095209612	0.095424926	0.095639292	0.095836798	0.096050833	0.096265371	0.096480788
1188.425	0.085915349	0.086298097	0.086684867	0.087045627	0.087383349	0.087700885	0.088000927	0.088285987	0.088537833	0.08880044	0.089054311	0.089301209	0.089542726	0.089780277	0.089997116	0.090230397	0.090462871	0.090695275	0.090928162	0.09116191	0.091378616	0.091614433	0.091851232	0.092088762	0.09232664	0.092564386	0.092783234	0.093019078	0.093252987	0.09348429	0.093712329	0.09393648	0.094156176	0.094354592	0.094564422	0.094768634	0.094967044	0.095159583	0.095346304	0.095513642	0.09568974	0.095860803	0.096027283	0.096189698	0.09634862	0.096492743	0.096646669	0.096798908	0.096950064
1193.425	0.091089279	0.091330607	0.091558553	0.091755823	0.091926592	0.092074874	0.092204474	0.09231896	0.092414086	0.09250855	0.092596768	0.092681226	0.09276413	0.092847416	0.092926083	0.093014562	0.093107546	0.093205928	0.093310338	0.093421153	0.093529255	0.093652592	0.093782141	0.093917455	0.094057934	0.094202853	0.094339858	0.094490956	0.09464394	0.094797887	0.094951889	0.09510509	0.095256704	0.095394643	0.095541347	0.095684756	0.095824535	0.095960481	0.096092533	0.096211024	0.096335878	0.096457362	0.096575861	0.096691836	0.09680581	0.096909725	0.097021445	0.097132844	0.097244485
1198.425	0.08915486	0.089338444	0.089515356	0.089673082	0.089815141	0.089944771	0.090064902	0.090178153	0.090278581	0.090384814	0.090490064	0.090595807	0.090703275	0.090813479	0.090918337	0.091035913	0.091158067	0.091285082	0.091417076	0.091554016	0.091684666	0.091830523	0.091980478	0.092134036	0.092290623	0.092449613	0.09259793	0.09275966	0.092921826	0.093083774	0.093244893	0.09340463	0.093562503	0.093706236	0.093859503	0.094010035	0.09415774	0.094302635	0.094444842	0.094573914	0.094711647	0.094847571	0.094982124	0.095115793	0.095249091	0.095372263	0.095506331	0.095641548	0.095778389
1203.425	0.083142355	0.083360873	0.083586867	0.083804734	0.08401725	0.084226831	0.084435529	0.084645043	0.084840352	0.085055013	0.085273654	0.085496842	0.085724939	0.085958126	0.086177923	0.08642087	0.08666863	0.086920877	0.087177185	0.087437036	0.087679531	0.087944469	0.088211041	0.088478503	0.088746089	0.089013033	0.08925822	0.08952184	0.089782721	0.090040252	0.090293897	0.090543214	0.090787862	0.091009345	0.091244469	0.091474584	0.091699809	0.09192038	0.092136642	0.092332825	0.092542115	0.092748611	0.092952955	0.093155825	0.093357913	0.093544359	0.093746865	0.093950531	0.094155937
1208.425	0.078646541	0.078984267	0.07934187	0.079692779	0.080038695	0.080381071	0.080721119	0.081059832	0.081371998	0.081710243	0.082049046	0.082388804	0.08272983	0.083072367	0.083390064	0.083735998	0.084083847	0.084433635	0.084785321	0.085138792	0.085466501	0.085822824	0.08618019	0.086538209	0.086896433	0.087254366	0.087584049	0.087939911	0.088293882	0.08864541	0.088993965	0.089339061	0.08968026	0.089991435	0.090324173	0.090652164	0.090975289	0.091293521	0.091606928	0.091892073	0.092196694	0.092497146	0.09279378	0.09308699	0.093377199	0.093642798	0.093928464	0.09421239	0.094494965
1213.425	0.078344359	0.078853845	0.079381302	0.079885187	0.080367536	0.080830423	0.08127594	0.081706157	0.082091463	0.08249793	0.082894878	0.083284145	0.083667477	0.084046519	0.084393913	0.084768857	0.085143542	0.085519022	0.085896158	0.086275601	0.086628297	0.087013255	0.087401242	0.087792114	0.088185546	0.088581054	0.088947446	0.089345099	0.089742717	0.090139421	0.090534303	0.09092645	0.09131497	0.091669653	0.092048884	0.092422231	0.092789104	0.093149022	0.093501628	0.093820411	0.094158387	0.094488683	0.094811387	0.09512668	0.095434825	0.095713202	0.096008556	0.096297833	0.096581452
1218.425	0.083015727	0.083431571	0.083868753	0.084294574	0.084711303	0.0851209	0.085525013	0.085924982	0.08629142	0.086686148	0.087079096	0.087470638	0.087860979	0.088250186	0.088608408	0.088995212	0.089380474	0.089763886	0.090145076	0.090523608	0.090870241	0.091242255	0.09161008	0.091973137	0.092330845	0.092682624	0.093001598	0.093340437	0.09367182	0.09399532	0.094310579	0.094617316	0.09491534	0.095182615	0.095463683	0.095736021	0.095999818	0.096255358	0.096503011	0.096724997	0.096958791	0.097186165	0.097407709	0.097624027	0.097835724	0.098027547	0.09823199	0.098433436	0.09863234
1223.425	0.088832243	0.089141201	0.089439531	0.089705027	0.089942735	0.090157515	0.090353986	0.090536459	0.090695906	0.090862284	0.091025201	0.091187508	0.091351666	0.091519752	0.091679867	0.091859946	0.092047858	0.092244216	0.092449289	0.09266301	0.092867649	0.093096707	0.093332556	0.093574095	0.093820043	0.094068984	0.094300125	0.094550527	0.094799393	0.095045177	0.095286398	0.095521679	0.095749776	0.095953012	0.096164414	0.096366008	0.096557299	0.09673801	0.096908083	0.097055757	0.097205961	0.097346499	0.097478041	0.097601391	0.097717459	0.097818992	0.097923887	0.098024515	0.098121935
1228.425	0.089588788	0.089796983	0.089998611	0.090179562	0.090343841	0.090495107	0.090636642	0.090771343	0.090891798	0.091020106	0.091147908	0.091276696	0.091407662	0.091541727	0.091668812	0.091810514	0.09195663	0.092107191	0.092262042	0.092420854	0.092570548	0.092735501	0.09290264	0.093071151	0.093240152	0.093408718	0.093563118	0.093728213	0.093890173	0.09404815	0.094201379	0.094349189	0.09449102	0.094616264	0.094745516	0.094867937	0.094983521	0.095092412	0.095194895	0.095284168	0.095375608	0.095462184	0.095544615	0.095623687	0.095700233	0.095769394	0.095843506	0.095917602	0.095992501
1233.425	0.086810965	0.087003201	0.087209583	0.087416632	0.087626416	0.087840409	0.088059533	0.088284218	0.088496562	0.088731639	0.08897135	0.089214867	0.089461214	0.089709328	0.089938976	0.090187403	0.090434413	0.090678987	0.090920169	0.091157081	0.091371298	0.091597864	0.091818122	0.09203157	0.092237808	0.092436542	0.092613163	0.092797025	0.092973119	0.093141555	0.093302536	0.093456362	0.093603417	0.093733558	0.093868983	0.093999223	0.094124951	0.094246893	0.094365814	0.094473585	0.094588916	0.094703544	0.094818244	0.094933758	0.095050782	0.095160696	0.095282352	0.095407171	0.095535558
1238.425	0.083899424	0.084197752	0.08451145	0.084817336	0.085117216	0.085412578	0.085704608	0.085994217	0.086259976	0.086546611	0.086832207	0.087116922	0.087400812	0.087683863	0.087944339	0.088225555	0.088505637	0.088784426	0.089061736	0.089337357	0.089590077	0.089861778	0.090131058	0.090397635	0.090661224	0.090921535	0.091158674	0.091411913	0.09166111	0.091906055	0.092146576	0.092382551	0.092613911	0.092823374	0.093045904	0.093263993	0.093477838	0.093687704	0.093893917	0.094081359	0.09428167	0.094479572	0.094675555	0.094870119	0.095063764	0.095242118	0.095435341	0.095628986	0.095823427
1243.425	0.080079973	0.080496576	0.080936968	0.081367707	0.081790305	0.082206023	0.082615876	0.083020657	0.083390315	0.083786861	0.084179618	0.084568775	0.084954439	0.085336664	0.085686447	0.086062068	0.086434204	0.086802782	0.087167703	0.087528837	0.087858695	0.088212078	0.088561139	0.088905646	0.089245358	0.089580022	0.089884246	0.090208504	0.090527013	0.090839571	0.091146015	0.091446226	0.09174014	0.09200585	0.092287698	0.09256343	0.092833249	0.093097431	0.09335632	0.09359095	0.093840851	0.094086788	0.094329291	0.094568909	0.094806196	0.095023631	0.095257947	0.095491451	0.095724588
1248.425	0.079857005	0.080208853	0.080599036	0.080999658	0.081411185	0.081833506	0.082266001	0.082707618	0.083122158	0.083577164	0.084036548	0.084498383	0.084960713	0.085421617	0.085844208	0.086297306	0.086743966	0.08718277	0.087612472	0.088032006	0.088409473	0.088807117	0.089192501	0.089565248	0.089925145	0.090272129	0.090581029	0.09090353	0.09121373	0.091512077	0.091799125	0.092075518	0.092341988	0.092579844	0.092829536	0.093071813	0.093307623	0.093537942	0.093763758	0.093969058	0.094188964	0.094407177	0.094624584	0.094842008	0.095060202	0.09526287	0.095484329	0.095708224	0.095934917
1253.425	0.083541617	0.083865517	0.084221508	0.084583724	0.084952512	0.085327667	0.085708511	0.08609397	0.086452689	0.086842964	0.087233298	0.087621919	0.08800708	0.088387115	0.088732036	0.089098039	0.089454909	0.089801641	0.090137434	0.090461681	0.090750379	0.091051422	0.091340217	0.091616849	0.091881551	0.092134678	0.09235847	0.09259076	0.09281313	0.093026309	0.093231085	0.093428297	0.093618824	0.093789542	0.093969773	0.094146011	0.09431919	0.094490234	0.094660046	0.094816454	0.094986299	0.095157316	0.095330211	0.095505614	0.095684071	0.095851906	0.09603743	0.096227058	0.096420945
1258.425	0.087041078	0.087341743	0.087658169	0.087966918	0.088269576	0.0885673	0.088860846	0.089150624	0.089414873	0.089697537	0.089976181	0.090250424	0.090519823	0.090783924	0.091022634	0.091275373	0.091521696	0.09176134	0.091994113	0.092219892	0.092422046	0.092634273	0.092839517	0.093037896	0.093229581	0.09341479	0.093580231	0.093753765	0.093921712	0.094084454	0.094242411	0.094396033	0.094545805	0.094681084	0.094824922	0.094966486	0.095106358	0.095245134	0.095383413	0.095511131	0.095650121	0.09579031	0.095932225	0.096076351	0.096223121	0.096361269	0.096514106	0.096670475	0.09683053
1263.425	0.08857819	0.088810555	0.089043532	0.089260253	0.089463729	0.089656625	0.089841263	0.090019632	0.090180175	0.090350967	0.090519641	0.090687151	0.090854268	0.09102161	0.091176701	0.09134574	0.091516105	0.091687964	0.09186139	0.09203637	0.092199185	0.092376811	0.092555506	0.092734981	0.092914906	0.093094922	0.093260845	0.093439973	0.093618096	0.093794867	0.093969978	0.094143169	0.094314239	0.094470152	0.094636837	0.094801228	0.094963423	0.095123596	0.095281996	0.095426909	0.09558283	0.09573804	0.095892978	0.096048099	0.096203859	0.096348589	0.096506804	0.096666872	0.096829124
1268.425	0.085108108	0.08530663	0.085523246	0.085743435	0.08596862	0.086199667	0.086436946	0.086680398	0.086910247	0.087164161	0.087422321	0.087683712	0.087947252	0.088211849	0.088456112	0.088719822	0.088981698	0.089240934	0.089496828	0.089748791	0.089977474	0.090220642	0.090458798	0.090691776	0.090919501	0.091141983	0.091342776	0.091555491	0.091763419	0.091966838	0.092166077	0.092361514	0.092553564	0.092728229	0.092915073	0.093099947	0.093283382	0.093465931	0.093648147	0.093816532	0.093999658	0.094184028	0.094370135	0.094558427	0.094749306	0.094928093	0.095124849	0.095324999	0.095528677
1273.425	0.080756343	0.08113088	0.081527956	0.081917077	0.08229918	0.082675047	0.083045313	0.08341049	0.083743413	0.084099879	0.084452252	0.08480078	0.085145706	0.085487272	0.085799799	0.086135616	0.086468814	0.086799636	0.087128295	0.087454972	0.087754877	0.088078071	0.088399521	0.088719198	0.089037013	0.089352826	0.089642405	0.089953803	0.090262546	0.090568362	0.090870971	0.091170101	0.0914655	0.09173467	0.092022304	0.092305685	0.092584738	0.092859451	0.093129876	0.093375789	0.093638332	0.093897068	0.094152258	0.094404192	0.094653188	0.094880707	0.095124978	0.095367264	0.095607864
1278.425	0.079850297	0.08025707	0.080696493	0.081135234	0.081573683	0.082011998	0.082450131	0.08288787	0.08329129	0.08372722	0.084161524	0.084593702	0.08502327	0.085449785	0.085840444	0.086260046	0.086675627	0.087086963	0.087493875	0.087896217	0.088263445	0.088656661	0.089044977	0.08942829	0.089806493	0.090179475	0.090519032	0.090881641	0.091238681	0.091590031	0.091935585	0.092275252	0.092608962	0.092911682	0.093233862	0.093550082	0.093860422	0.09416501	0.094464017	0.094735252	0.095024151	0.09530818	0.095587631	0.095862806	0.096134009	0.096381081	0.096645459	0.096906665	0.097164911
1283.425	0.083814319	0.084229516	0.084662193	0.085079263	0.085482801	0.08587468	0.086256565	0.086629912	0.086968056	0.087328371	0.087683339	0.088033747	0.088380257	0.088723425	0.089037625	0.089375571	0.089711248	0.090044842	0.090376443	0.09070605	0.091008452	0.091333884	0.091656815	0.091976923	0.092293831	0.092607115	0.092892693	0.093197725	0.093497784	0.093792424	0.094081227	0.094363827	0.094639916	0.094888785	0.095151768	0.095407798	0.095656898	0.095899189	0.096134879	0.096346831	0.09657071	0.096789034	0.097002272	0.097210929	0.097415526	0.097601234	0.097799483	0.097995151	0.098188683
1288.425	0.087682235	0.088006495	0.088339354	0.088655989	0.088959146	0.089251274	0.089534516	0.089810715	0.090060766	0.090327557	0.090591117	0.090852287	0.091111722	0.091369909	0.091607422	0.091864046	0.092120044	0.092375385	0.09262993	0.092883434	0.093116225	0.093366709	0.093614949	0.09386041	0.094102516	0.094340672	0.094556486	0.094785381	0.095008638	0.095225755	0.095436294	0.095639897	0.095836298	0.096011057	0.096193244	0.096368065	0.096535686	0.096696386	0.096850551	0.096987467	0.097130478	0.097268567	0.097402404	0.097532694	0.097660152	0.097775907	0.0978999	0.098023061	0.098145987
1293.425	0.089498776	0.089733399	0.089970306	0.090192121	0.090401492	0.090600762	0.090791969	0.090976855	0.091143183	0.091319828	0.091493777	0.091665865	0.091836768	0.09200703	0.092163997	0.09233414	0.092504606	0.092675534	0.092846967	0.093018854	0.093177804	0.093350101	0.093522215	0.093693784	0.093864387	0.094033562	0.094188032	0.094353073	0.094515234	0.094674039	0.094829048	0.094979875	0.095126201	0.095257072	0.09539416	0.095526324	0.095653618	0.095776202	0.09589434	0.095999758	0.096110444	0.096217986	0.096322969	0.096426032	0.096527846	0.096621312	0.096722654	0.096824739	0.096928205
1298.425	0.087062189	0.08731185	0.087566855	0.087808671	0.088039937	0.088262949	0.088479668	0.088691731	0.08888451	0.089091147	0.089296315	0.089500666	0.089704683	0.089908712	0.090097256	0.09030186	0.090506868	0.090712238	0.090917849	0.091123505	0.091313159	0.091518119	0.091722201	0.091924992	0.09212605	0.092324914	0.092506128	0.092699461	0.092889266	0.093075135	0.093256708	0.093433687	0.093605846	0.093760356	0.093922915	0.094080488	0.094233209	0.094381311	0.09452512	0.094654415	0.094791206	0.094925131	0.095056803	0.095186873	0.095316021	0.095435012	0.095564316	0.095694682	0.095826736
1303.425	0.083981245	0.084350714	0.084728483	0.085085044	0.085422614	0.085743346	0.086049313	0.086342487	0.086603365	0.086877067	0.087143096	0.087402983	0.08765815	0.087909909	0.088140314	0.088388771	0.088636953	0.088885655	0.089135516	0.08938701	0.089620879	0.089876244	0.090133694	0.090393087	0.090654145	0.090916477	0.091159341	0.091422694	0.091685713	0.091947762	0.0922082	0.092466401	0.092721777	0.092954545	0.093203074	0.093447465	0.093687454	0.093922885	0.094153717	0.094362766	0.094585034	0.094803191	0.095017588	0.095228652	0.095436866	0.095626993	0.095831237	0.096034236	0.096236545
1308.425	0.081442593	0.081820527	0.082212751	0.082589778	0.082954217	0.083308485	0.083654785	0.083995089	0.084305409	0.084638895	0.084970863	0.085302427	0.085634516	0.085967875	0.086277217	0.086614488	0.086954234	0.087296545	0.087641351	0.087988425	0.088310504	0.08866081	0.089011979	0.089363329	0.089714105	0.090063507	0.090384103	0.090728553	0.09106925	0.091405437	0.091736425	0.09206161	0.092380491	0.092668908	0.092974685	0.093273389	0.093565019	0.093849712	0.094127731	0.094378772	0.094645131	0.094906226	0.095162702	0.095415262	0.095664639	0.095892655	0.096138005	0.096382316	0.096626251
1313.425	0.080008086	0.080440832	0.080904684	0.081364288	0.081820273	0.08227299	0.082722542	0.083168831	0.083577671	0.084016857	0.084451743	0.084881867	0.085306776	0.085726055	0.086107775	0.086515279	0.086916294	0.087310654	0.087698254	0.088079038	0.088424471	0.088792148	0.089153071	0.089507315	0.089854972	0.090196149	0.09050543	0.090834481	0.09115742	0.091474392	0.091785554	0.092091077	0.092391152	0.092663491	0.092953707	0.09323917	0.093520173	0.09379704	0.09407012	0.094319155	0.094586014	0.094850213	0.09511215	0.095372217	0.095630788	0.095868445	0.096125091	0.096381157	0.096636864
1318.425	0.082910701	0.083263422	0.083644612	0.084026345	0.084409691	0.084795273	0.085183301	0.085573632	0.085935602	0.086328913	0.086722631	0.087115809	0.087507444	0.087896528	0.088252575	0.088634066	0.089010338	0.089380635	0.089744296	0.090100756	0.090423	0.090764384	0.091097472	0.091422071	0.091738075	0.092045457	0.092321586	0.092612598	0.092895341	0.093170063	0.093437072	0.093696732	0.093949453	0.094176971	0.094417673	0.094652886	0.094883175	0.095109125	0.095331339	0.095533667	0.095750392	0.095965122	0.096178413	0.096390779	0.096602687	0.096798242	0.097010356	0.097223005	0.09743638
1323.425	0.088411178	0.088709424	0.088997061	0.089252036	0.089478676	0.089681226	0.08986379	0.090030277	0.090172871	0.09031855	0.090458155	0.090594557	0.090730332	0.090867757	0.09099778	0.091143633	0.091295995	0.091455905	0.091624076	0.09180091	0.091971926	0.092165465	0.092367194	0.092576465	0.092792427	0.093014068	0.093222716	0.093451998	0.093683413	0.09391567	0.094147499	0.094377686	0.094605102	0.094811685	0.095031035	0.095245045	0.095453144	0.095654935	0.095850194	0.096024586	0.096207275	0.096383715	0.096554282	0.096719462	0.09687983	0.097024147	0.097177111	0.097327249	0.097475269
1328.425	0.089740366	0.090024249	0.090295922	0.090533967	0.090742175	0.090924298	0.091083997	0.091224799	0.091340906	0.091454647	0.091558762	0.091656017	0.091748949	0.091839859	0.091923767	0.09201636	0.092112227	0.092212657	0.09231866	0.092430972	0.09254065	0.092666173	0.092798648	0.092937831	0.093083285	0.093234401	0.093378273	0.093538087	0.093701115	0.093866398	0.094032969	0.094199883	0.094366251	0.09451863	0.094681748	0.094842244	0.094999644	0.095153619	0.095303981	0.095439524	0.095582916	0.09572292	0.095859844	0.095994094	0.09612615	0.096246565	0.096375947	0.096504794	0.096633698
1333.425	0.086104936	0.086310697	0.086529197	0.086745417	0.086961222	0.087177992	0.087396664	0.087617781	0.087824239	0.088050387	0.088278852	0.088509201	0.088740902	0.088973367	0.089188106	0.089420353	0.089651646	0.08988146	0.090109316	0.090334786	0.090540468	0.090760345	0.090976895	0.091189904	0.091399209	0.091604701	0.091790955	0.091989009	0.092183238	0.092373744	0.09256068	0.092744253	0.09292472	0.093088817	0.093264226	0.09343757	0.093609288	0.093779857	0.09394978	0.094106503	0.094276638	0.09444764	0.094620006	0.094794205	0.094970665	0.095135886	0.095317703	0.095502709	0.095691081
1338.425	0.081898501	0.082228952	0.08256753	0.082888224	0.083193366	0.083485222	0.083765972	0.084037689	0.084282187	0.084541945	0.084798071	0.085052178	0.085305763	0.085560198	0.085796896	0.086056342	0.086319862	0.086588245	0.086862097	0.087141836	0.087405478	0.087697001	0.087994528	0.088297743	0.088606164	0.088919168	0.089211518	0.089531152	0.089852935	0.090175914	0.090499117	0.09082158	0.091142379	0.091436274	0.091751514	0.092062814	0.092369599	0.092671423	0.092967967	0.09323685	0.093522821	0.09380331	0.094078473	0.094348562	0.094613911	0.094854982	0.095112372	0.0953663	0.095617249
1343.425	0.079122128	0.079577478	0.080050968	0.080505972	0.080944663	0.081369184	0.081781611	0.082183926	0.082547942	0.082935976	0.08331903	0.083698612	0.084076092	0.084452704	0.084800517	0.085178377	0.085558091	0.085940252	0.086325267	0.086713349	0.087074327	0.08746822	0.087864741	0.08826341	0.0886636	0.089064563	0.089434642	0.089834659	0.090232803	0.090628096	0.091019567	0.09140628	0.091787356	0.092133424	0.092501506	0.092861916	0.093214193	0.093558009	0.093893174	0.094194829	0.094513314	0.094823338	0.095125191	0.095419256	0.095705991	0.095964611	0.096238738	0.09650714	0.096770397
1348.425	0.081957391	0.082465592	0.082987374	0.083481723	0.083951294	0.084398787	0.084826891	0.085238246	0.085605301	0.085991522	0.086368116	0.086737246	0.087100909	0.087460917	0.087791386	0.088148711	0.088506468	0.08886559	0.089226754	0.089590374	0.089928348	0.090296936	0.09066778	0.091040377	0.091414043	0.091787939	0.092132451	0.092504021	0.092872808	0.093237699	0.093597594	0.093951441	0.094298264	0.094611413	0.09494237	0.095264107	0.095576153	0.095878201	0.096170104	0.096430553	0.096703102	0.096965942	0.097219479	0.097464226	0.097700775	0.09791242	0.098135086	0.098351567	0.098562573
1353.425	0.086709984	0.087110178	0.087522134	0.087914168	0.08828871	0.088647986	0.088994013	0.089328589	0.089628638	0.089945475	0.090254948	0.09055811	0.09085587	0.091149002	0.091416053	0.091702043	0.091985012	0.092265285	0.092543072	0.092818465	0.093070536	0.093341181	0.093609083	0.093873936	0.094135356	0.094392899	0.094626773	0.094875474	0.095118826	0.095356318	0.095587476	0.09581187	0.096029133	0.096223105	0.096425926	0.096621039	0.096808444	0.096988248	0.097160665	0.097313532	0.097472703	0.097625651	0.097772918	0.097915104	0.098052841	0.098176597	0.098307612	0.098436071	0.098562586
1358.425	0.089832252	0.090085199	0.090347438	0.090599954	0.090844905	0.091084007	0.091318567	0.091549514	0.091760019	0.091985486	0.092208393	0.092428701	0.092646257	0.092860835	0.09305603	0.093264112	0.093468397	0.093668607	0.09386447	0.094055729	0.094227978	0.094409715	0.094586181	0.094757184	0.094922549	0.095082124	0.095224181	0.095372305	0.095514369	0.095650355	0.095780286	0.095904236	0.096022332	0.096126308	0.096233722	0.096335999	0.096433503	0.096526661	0.096615951	0.096695397	0.096778765	0.096859901	0.096939409	0.097017896	0.09709596	0.097168143	0.097246983	0.097326979	0.097408575
1363.425	0.08991045	0.090093765	0.090274028	0.09043889	0.090591763	0.090735682	0.090873297	0.091006877	0.091128253	0.091259132	0.091390615	0.091523702	0.091659148	0.091797496	0.091928088	0.092072869	0.092221128	0.092372769	0.092527567	0.092685177	0.092832775	0.092994462	0.093157418	0.093320983	0.093484456	0.093647116	0.093795919	0.093955001	0.094111226	0.094263974	0.094412695	0.094556927	0.094696302	0.094820421	0.094949837	0.095073985	0.095192963	0.095306998	0.095416431	0.09551375	0.09561568	0.095714575	0.095811117	0.095906034	0.09600008	0.096086778	0.096181282	0.096277098	0.096374902
1368.425	0.085687723	0.08595073	0.086214089	0.086458286	0.086686501	0.086901702	0.08710662	0.087303734	0.087480689	0.087668836	0.087854985	0.088040655	0.088227144	0.088415547	0.088591929	0.088786349	0.088984743	0.08918744	0.089394584	0.089606138	0.089805159	0.090024482	0.090247193	0.090472684	0.090700248	0.090929103	0.091140782	0.091369767	0.091597571	0.091823366	0.092046374	0.092265886	0.092481282	0.092676012	0.092882163	0.093083057	0.093278563	0.093468694	0.093653594	0.093819868	0.093995595	0.094167225	0.094335342	0.0945006	0.094663709	0.094813004	0.094974072	0.095135175	0.095297032
1373.425	0.081227116	0.08161243	0.082019545	0.08241744	0.082807417	0.083190532	0.083567616	0.083939293	0.084277968	0.084640376	0.084998306	0.085351881	0.08570117	0.086046218	0.086360989	0.086697972	0.087030804	0.08735951	0.087684107	0.088004602	0.088296798	0.088609371	0.088917773	0.08922195	0.089521829	0.089817331	0.090086145	0.090372993	0.090655231	0.090932801	0.091205675	0.091473856	0.091737392	0.091976618	0.092231546	0.092482279	0.092729088	0.092972312	0.093212343	0.093431463	0.093666653	0.093900072	0.094132268	0.094363796	0.094595212	0.094809193	0.095041881	0.095275937	0.095511778
1378.425	0.080669487	0.081091186	0.081535978	0.081969833	0.08239422	0.082810435	0.083219588	0.083622625	0.083989911	0.084383272	0.084772446	0.085157879	0.085539947	0.085918969	0.086266371	0.086640273	0.087011815	0.087381146	0.087748365	0.088113516	0.088448737	0.088809836	0.089168681	0.0895251	0.089878879	0.090229763	0.090550841	0.090895346	0.091236089	0.091572769	0.091905105	0.092232847	0.092555791	0.092849505	0.093162861	0.093471179	0.09377452	0.094073029	0.094366927	0.094634379	0.094920296	0.095202637	0.095481856	0.095758438	0.096032884	0.096284758	0.0965565	0.096827525	0.097098255
1383.425	0.082366046	0.082809167	0.083260828	0.083685725	0.084086721	0.084466659	0.084828315	0.085174373	0.08548218	0.085805308	0.086119909	0.086428101	0.086731836	0.087032895	0.087309809	0.087610058	0.087911766	0.088215943	0.088523381	0.088834648	0.089125673	0.089445088	0.089768743	0.090096387	0.090427594	0.090761789	0.091072323	0.091410204	0.091748765	0.092087092	0.092424255	0.092759335	0.09309145	0.093394678	0.093718865	0.094037949	0.094351407	0.094658844	0.094959995	0.095232282	0.095521078	0.095803548	0.096079906	0.096350459	0.096615596	0.096855919	0.097111944	0.097363974	0.097612532
1388.425	0.085573048	0.085918186	0.086270546	0.086604037	0.086922019	0.087227546	0.087523341	0.087811793	0.088073321	0.088353148	0.08863076	0.088907341	0.089183836	0.089460966	0.0897178	0.089997476	0.090278834	0.090561912	0.090846606	0.09113268	0.091397671	0.091685323	0.091973057	0.092260276	0.092546331	0.092830549	0.093090683	0.093369455	0.093644441	0.093915041	0.094180718	0.094441015	0.094695565	0.094925197	0.095168034	0.095404649	0.095635102	0.09585956	0.096078299	0.096275452	0.096484294	0.096688704	0.09688924	0.097086492	0.097281063	0.097458809	0.097649894	0.097839977	0.098029545
1393.425	0.089102405	0.089416562	0.089727013	0.090009355	0.090266653	0.090501932	0.090718142	0.090918119	0.091090643	0.091266863	0.09143431	0.09159522	0.091751664	0.091905532	0.092046763	0.092200326	0.092355767	0.092514204	0.092676531	0.092843416	0.093001892	0.093178585	0.093360507	0.093547483	0.093739163	0.093935037	0.094119016	0.094321073	0.094525194	0.094730524	0.094936188	0.095141321	0.095345098	0.095531332	0.095730419	0.095926159	0.096118072	0.0963058	0.096489108	0.096654296	0.096828896	0.096999077	0.097165045	0.09732709	0.097485572	0.097629057	0.097781875	0.097932413	0.098081136
1398.425	0.088362817	0.088585539	0.088806022	0.089008512	0.089196482	0.089373106	0.089541237	0.089703397	0.089849689	0.090006271	0.09016244	0.090319535	0.090478649	0.090640651	0.090793332	0.090962588	0.091136147	0.091314141	0.091496546	0.091683183	0.091858947	0.092052722	0.092249468	0.092448551	0.092649266	0.092850859	0.093037046	0.093238113	0.093437759	0.093635234	0.093829841	0.094020949	0.094208015	0.094376719	0.094554858	0.094727973	0.094895956	0.095058824	0.095216711	0.09535824	0.095507316	0.095652389	0.095793951	0.095932553	0.096068781	0.096192951	0.096326331	0.096459111	0.09659186
1403.425	0.084944601	0.0851537	0.085376402	0.085598002	0.085820947	0.086047183	0.086278173	0.086514938	0.086739153	0.086988445	0.087244366	0.087506655	0.087774856	0.088048367	0.088304934	0.088586583	0.088871259	0.089158087	0.08944617	0.089734606	0.090000396	0.090287021	0.090571459	0.090852911	0.091130633	0.091403945	0.091651796	0.091914997	0.092172259	0.092423236	0.092667686	0.09290547	0.093136558	0.093343988	0.093562498	0.093774824	0.093981336	0.094182487	0.09437881	0.094556256	0.094744992	0.094930736	0.095114163	0.095295941	0.09547672	0.095643236	0.095823769	0.096004938	0.096187169
1408.425	0.082328915	0.082653968	0.082993805	0.083323374	0.083645021	0.083960829	0.084272615	0.084581938	0.084866417	0.085174494	0.085483332	0.085793656	0.086106039	0.086420918	0.086714067	0.087034537	0.087358113	0.087684785	0.088014437	0.088346848	0.088655861	0.088992589	0.089330875	0.089670148	0.090009772	0.090349067	0.090661355	0.090998001	0.09133221	0.091663277	0.091990535	0.092313368	0.092631233	0.092919836	0.093226929	0.093527973	0.093822804	0.094111363	0.094393702	0.09464893	0.094919812	0.095185166	0.095445379	0.095700892	0.095952186	0.096180838	0.096425432	0.096667274	0.096906835
1413.425	0.080760895	0.081110167	0.081506897	0.081923131	0.082358527	0.08281204	0.083282026	0.083766343	0.084223951	0.084728508	0.085239364	0.085753514	0.086267989	0.086779933	0.087247931	0.087747684	0.088237762	0.088716254	0.089181544	0.089632327	0.090034687	0.090455011	0.090858718	0.091245631	0.091615819	0.091969577	0.092281965	0.09260567	0.092914864	0.093210481	0.09349356	0.093765215	0.094026615	0.094259846	0.094504922	0.09474329	0.094976146	0.095204654	0.095429924	0.095635897	0.09585781	0.096079306	0.096301163	0.09652405	0.096748517	0.096957492	0.097186096	0.097417182	0.097650812
1418.425	0.084646136	0.085081591	0.085539378	0.085984469	0.086418494	0.086842836	0.087258634	0.0876668	0.088037407	0.088432724	0.088821998	0.089205504	0.089583428	0.089955893	0.090294925	0.090657061	0.091013845	0.091365244	0.091711185	0.092051564	0.092360696	0.09268994	0.093013101	0.093329947	0.09364022	0.093943658	0.094217454	0.094507001	0.094788968	0.095063147	0.095329375	0.095587542	0.095837598	0.09606124	0.096295835	0.096522613	0.096741837	0.096953855	0.097159093	0.097342954	0.097536605	0.097725095	0.097909066	0.098089184	0.098266122	0.098427203	0.098599876	0.098771233	0.09894183
1423.425	0.088222689	0.088564789	0.088910355	0.089233325	0.089537059	0.089824683	0.090099062	0.090362773	0.090598717	0.090848107	0.091092731	0.091334079	0.0915734	0.091811722	0.092031535	0.092270061	0.092509427	0.092749893	0.092991543	0.093234294	0.093459145	0.093703221	0.093947318	0.094190838	0.094433093	0.094673336	0.094892633	0.095126784	0.095356604	0.095581337	0.095800278	0.096012803	0.096218384	0.096401628	0.096592802	0.09677619	0.096951774	0.097119683	0.097280183	0.097422108	0.097569595	0.097711172	0.097847551	0.09797951	0.09810788	0.098223934	0.098347824	0.098470636	0.098593189
1428.425	0.088287424	0.088559744	0.088842725	0.089115697	0.089380789	0.089639698	0.089893717	0.090143773	0.090371608	0.090615525	0.090856559	0.091094696	0.091329807	0.091561698	0.091772692	0.091997727	0.092218844	0.092435815	0.09264843	0.092856498	0.09304438	0.093243253	0.093437155	0.093625986	0.093809673	0.093988167	0.094148306	0.094316788	0.094480111	0.094638354	0.094791638	0.094940125	0.095084028	0.095213017	0.095348883	0.095481076	0.095610011	0.095736153	0.095860008	0.095972776	0.096093784	0.096214158	0.096334491	0.096455366	0.096577349	0.0966914	0.096816994	0.096945147	0.097076248
1433.425	0.087136646	0.087443387	0.087744198	0.08801595	0.088262407	0.088487253	0.088694027	0.088886091	0.089053053	0.089225483	0.089391753	0.089554305	0.089715332	0.08987677	0.090027607	0.090194315	0.090365582	0.090542297	0.090725076	0.090914268	0.091094683	0.091296261	0.091503863	0.091716942	0.091934778	0.092156515	0.092363827	0.0925903	0.09281769	0.09304492	0.09327094	0.093494753	0.093715447	0.093915698	0.09412824	0.094335683	0.094537636	0.09473387	0.094924312	0.095095039	0.095274714	0.095449247	0.095619106	0.095784862	0.095947159	0.096094508	0.096252154	0.096408465	0.096564177
1438.425	0.084143761	0.084426917	0.084719595	0.085000803	0.085273485	0.085540247	0.085803348	0.086064698	0.086305756	0.086567892	0.086832021	0.087098884	0.087368995	0.087642675	0.087898601	0.08817943	0.088463846	0.088751594	0.089042301	0.08933549	0.089607841	0.089904144	0.09020107	0.090497873	0.090793779	0.091088003	0.091357431	0.091646265	0.09193124	0.092211708	0.092487093	0.092756912	0.093020778	0.093258828	0.093510584	0.093755926	0.093994934	0.094227809	0.094454865	0.094659648	0.094876762	0.095089512	0.095298532	0.095504498	0.095708104	0.095894558	0.096095581	0.096296232	0.096497119
1443.425	0.082195196	0.082598942	0.083013996	0.083408692	0.083785863	0.084148177	0.084498111	0.084837928	0.085144396	0.085470304	0.085791447	0.086109242	0.086424914	0.086739508	0.087029702	0.087344529	0.087660354	0.087977564	0.08829638	0.088616869	0.088914118	0.089237465	0.089561861	0.089886859	0.090211918	0.09053643	0.090834922	0.091156499	0.091475537	0.091791353	0.0921033	0.092410785	0.092713283	0.092987709	0.093279482	0.093565283	0.093844995	0.094118612	0.094386247	0.094628172	0.094885002	0.095136756	0.095383904	0.095626976	0.095866541	0.096085076	0.096319567	0.096552282	0.096783778
1448.425	0.08218596	0.082594646	0.083028221	0.083453824	0.083872762	0.084286043	0.084694395	0.085098296	0.085467402	0.085863315	0.086255068	0.08664252	0.087025471	0.087403693	0.087748425	0.088116923	0.088480068	0.08883769	0.089189643	0.089535807	0.08985012	0.090184896	0.09051366	0.090836376	0.091153031	0.091463635	0.091745002	0.092044081	0.092337277	0.092624705	0.092906516	0.093182897	0.093454077	0.093700013	0.093961991	0.094219686	0.0944735	0.094723874	0.094971285	0.095197467	0.0954406	0.095682267	0.095922982	0.096163237	0.096403496	0.096625638	0.096867032	0.097109486	0.097353229
1453.425	0.084419992	0.084713884	0.08502799	0.085339946	0.085651616	0.08596438	0.086279166	0.086596494	0.086891819	0.087214251	0.087538935	0.087865344	0.088192827	0.088520658	0.088822925	0.089149289	0.08947379	0.089795711	0.090114378	0.090429171	0.090715819	0.091021627	0.091322089	0.091616834	0.091905563	0.092188048	0.092443131	0.092713251	0.092976899	0.093234146	0.093485135	0.093730089	0.093969294	0.094185305	0.09441452	0.094639207	0.094859894	0.095077152	0.095291585	0.095487552	0.095698305	0.095908057	0.096117412	0.09632694	0.096537162	0.096732233	0.096945038	0.097159693	0.097376437
1458.425	0.087051832	0.087313105	0.087589134	0.087860258	0.088128466	0.088395285	0.088661815	0.088928765	0.089175881	0.089444439	0.089713758	0.08998354	0.090253368	0.090522751	0.090770556	0.091037574	0.091302572	0.091565027	0.091824442	0.092080352	0.092313098	0.09256111	0.092804492	0.093042955	0.093276257	0.093504214	0.093709781	0.093927158	0.094138996	0.094345353	0.094546354	0.094742189	0.094933113	0.095105267	0.0952877	0.095466324	0.095641624	0.095814127	0.095984393	0.096140077	0.096307677	0.096474744	0.09664184	0.096809497	0.096978203	0.097135237	0.097307117	0.097481115	0.097657449
1463.425	0.088038843	0.088309863	0.088593374	0.088868562	0.089137293	0.089401075	0.089661081	0.089918173	0.090153426	0.090406405	0.090657635	0.090907192	0.091155059	0.091401161	0.091626674	0.091869064	0.092109335	0.092347347	0.092582959	0.092816026	0.093028777	0.093256529	0.093481291	0.09370291	0.093921231	0.094136109	0.094331284	0.09453917	0.094743263	0.094943487	0.095139798	0.095332188	0.095520693	0.095691317	0.09587262	0.096050417	0.096224937	0.096396462	0.096565316	0.096719126	0.096883891	0.09704712	0.097209232	0.097370645	0.097531761	0.097680549	0.097842131	0.098004416	0.098167652
1468.425	0.086312706	0.086553915	0.086805578	0.087050026	0.087289782	0.087526986	0.087763401	0.088000443	0.088220752	0.088461806	0.088705889	0.088953356	0.089204386	0.089459011	0.08969717	0.089958384	0.090222669	0.090489677	0.090758982	0.091030098	0.091281495	0.091554517	0.091827628	0.092100173	0.092371481	0.092640881	0.092887292	0.093151187	0.093411324	0.093667155	0.093918188	0.094164008	0.094404282	0.094620937	0.094849941	0.095072959	0.095290037	0.095501321	0.095707047	0.095892295	0.096088309	0.096279915	0.096467617	0.096651963	0.096833516	0.096999121	0.097176908	0.097353541	0.097529528
1473.425	0.083073062	0.083485789	0.083913339	0.084322144	0.084713818	0.085089922	0.085451955	0.08580136	0.086113875	0.086442834	0.086763065	0.087075818	0.087382304	0.087683698	0.087958361	0.088253067	0.08854577	0.088837357	0.089128594	0.089420114	0.089689887	0.0899832	0.090277803	0.090573749	0.090870946	0.091169169	0.091445069	0.091744223	0.092043144	0.092341255	0.092637943	0.092932574	0.093224524	0.093491115	0.093776262	0.09405712	0.094333272	0.094604386	0.094870222	0.095110801	0.095366167	0.095616099	0.095860714	0.096100207	0.096334839	0.096547377	0.096773576	0.096995931	0.097214833
1478.425	0.082578944	0.082959356	0.083362814	0.083759248	0.084150384	0.08453764	0.084922144	0.085304753	0.085656785	0.086037303	0.08641718	0.086796532	0.087175373	0.087553638	0.087902189	0.088278958	0.08865466	0.089029041	0.08940181	0.089772632	0.090112879	0.090478878	0.090841743	0.091201008	0.091556184	0.091906776	0.092225898	0.092566278	0.092900655	0.093228591	0.093549697	0.093863642	0.094170162	0.094446353	0.094738152	0.095022237	0.09529869	0.095567689	0.095829501	0.096065096	0.096314134	0.096557201	0.096794824	0.097027562	0.09725599	0.097463521	0.097685271	0.097904342	0.098121227
1483.425	0.084574286	0.08496329	0.08537246	0.085771065	0.086161054	0.086544083	0.086921523	0.087294473	0.087635486	0.088001995	0.088365908	0.088727525	0.08908702	0.08944447	0.089772602	0.090126037	0.090477214	0.090825936	0.091171949	0.091514942	0.09182856	0.092164693	0.092496626	0.092823886	0.093145978	0.093462395	0.093749001	0.094053103	0.094350113	0.094639608	0.09492122	0.095194645	0.095459656	0.095696691	0.09594521	0.096185175	0.096416733	0.096640134	0.096855722	0.097048165	0.097250012	0.09744552	0.09763531	0.09782004	0.098000389	0.098163565	0.098337391	0.098508771	0.098678304
1488.425	0.08772794	0.088077065	0.088427327	0.088752413	0.089056178	0.089342278	0.089614116	0.089874813	0.090108008	0.090354927	0.090598063	0.09083933	0.091080343	0.091322435	0.091547777	0.09179467	0.092044968	0.092298958	0.092556676	0.092817934	0.093061888	0.093328646	0.093597242	0.093866784	0.09413627	0.094404617	0.094650334	0.094913303	0.095171814	0.095424785	0.095671205	0.095910162	0.096140874	0.096345962	0.096559152	0.096762682	0.096956406	0.097140359	0.097314747	0.09746755	0.097624718	0.097773815	0.097915598	0.098050919	0.098180693	0.098296395	0.098418224	0.098537345	0.098654705
1493.425	0.089610255	0.089851704	0.090088778	0.090303851	0.090500338	0.090681456	0.090850195	0.091009298	0.091149762	0.091297091	0.091441325	0.091584212	0.091727269	0.091871787	0.092007423	0.092157599	0.092311791	0.092470463	0.092633873	0.092802081	0.092961502	0.093138431	0.093319315	0.093503571	0.093690501	0.093879318	0.094054547	0.094244564	0.094433897	0.094621663	0.094807024	0.094989205	0.095167524	0.0953282	0.09549759	0.095661807	0.09582068	0.095974187	0.096122452	0.096254888	0.096393935	0.096528875	0.09666031	0.096788926	0.096915469	0.097031117	0.097155896	0.097280924	0.097406974
1498.425	0.088292198	0.088572847	0.088847614	0.089095087	0.089318466	0.089520875	0.089705322	0.089874679	0.090019957	0.090167758	0.090307902	0.090442591	0.090573842	0.090703492	0.090823178	0.090954212	0.091087899	0.091225283	0.091367185	0.091514202	0.091654777	0.091812498	0.091975838	0.092144584	0.092318354	0.092496626	0.092664629	0.092849681	0.093037136	0.093226175	0.093415972	0.093605725	0.09379468	0.093967803	0.094153391	0.094336465	0.094516661	0.094693739	0.094867593	0.095025231	0.095193059	0.095358073	0.095520628	0.095681171	0.09584022	0.095986206	0.09614403	0.096302124	0.096461117
1503.425	0.084965004	0.08530441	0.085644856	0.085960198	0.086253736	0.086528696	0.086788184	0.087035151	0.087254407	0.087484912	0.087710428	0.087933119	0.088154929	0.088377579	0.088585138	0.088813381	0.089046141	0.089284195	0.089528069	0.089778042	0.09001424	0.090275868	0.090543109	0.090815407	0.091092053	0.091372209	0.091633122	0.091917343	0.092202186	0.092486616	0.092769624	0.093050258	0.09332764	0.093580132	0.0938492	0.094113117	0.0943715	0.094624119	0.094870891	0.095093543	0.095329362	0.095559882	0.095785521	0.096006786	0.096224256	0.096422175	0.096634149	0.09684424	0.09705311
1508.425	0.083108265	0.08347832	0.083855939	0.084212542	0.08455131	0.084875291	0.085187351	0.085490157	0.085763572	0.086055247	0.086344164	0.086632097	0.086920599	0.087211004	0.087481731	0.087778751	0.08808033	0.088386943	0.08869885	0.089016095	0.08931354	0.089640443	0.089971709	0.090306683	0.090644585	0.090984537	0.091299337	0.091640525	0.091980894	0.092319455	0.092655256	0.092987415	0.093315134	0.093613106	0.093930461	0.094241725	0.094546604	0.09484495	0.095136757	0.095400428	0.095680146	0.095954057	0.096222621	0.096486379	0.096745928	0.096982325	0.097235583	0.097486524	0.097735772
1513.425	0.082627683	0.083002953	0.083399852	0.083788813	0.084171645	0.084549817	0.084924481	0.085296488	0.085638037	0.086006407	0.086373265	0.086738671	0.087102585	0.087464894	0.087797775	0.088156531	0.088513145	0.088867392	0.089219034	0.089567819	0.089887017	0.090229576	0.090568503	0.09090353	0.091234393	0.091560838	0.091858049	0.092175362	0.092487644	0.092794752	0.093096587	0.093393097	0.093684291	0.093948424	0.094229638	0.094505916	0.094777514	0.095044749	0.095307997	0.095547817	0.095804605	0.09605872	0.096310652	0.096560887	0.096809898	0.097039053	0.097286926	0.09753475	0.097782818
1518.425	0.08412801	0.084497518	0.084887264	0.085267758	0.085640473	0.086006594	0.08636704	0.086722499	0.087046616	0.087393731	0.08773689	0.088076238	0.088411868	0.088743853	0.089047119	0.08937227	0.089693959	0.09001225	0.090327194	0.090638829	0.090923575	0.091228885	0.091530878	0.091829502	0.092124681	0.09241632	0.092682287	0.092966796	0.093247421	0.093524046	0.093796567	0.094064909	0.094329022	0.094569058	0.094825054	0.095076929	0.095324814	0.095568899	0.095809416	0.096028505	0.096262975	0.096494781	0.096724277	0.096951821	0.097177767	0.097385205	0.097608994	0.097832072	0.098054659
1523.425	0.086853853	0.087126911	0.08741311	0.087692102	0.087966303	0.088237683	0.088507781	0.088777739	0.089027495	0.089299137	0.089572126	0.089846497	0.090122122	0.090398759	0.09065473	0.090932334	0.091209834	0.091486773	0.091762673	0.092037045	0.092288528	0.092558576	0.092825669	0.093089339	0.09334915	0.093604691	0.093836466	0.094082801	0.094323924	0.094559623	0.094789749	0.095014222	0.09523304	0.095430065	0.095638272	0.095841252	0.096039298	0.096232775	0.096422107	0.096593605	0.096776335	0.096956404	0.097134361	0.097310752	0.097486107	0.097647487	0.097822218	0.097997245	0.098172908
1528.425	0.087915976	0.08816325	0.088410306	0.088639795	0.08885559	0.089061196	0.089259728	0.089453906	0.089631297	0.089823304	0.090016712	0.090212815	0.090412613	0.090616844	0.090809733	0.091023697	0.09124295	0.091467402	0.091696791	0.091930702	0.092150161	0.092391122	0.092634686	0.092880019	0.09312623	0.093372396	0.093598779	0.093842244	0.094082985	0.09432016	0.094552997	0.094780811	0.095003019	0.095202751	0.095412966	0.095616552	0.095813416	0.096003587	0.096187224	0.096351166	0.096523082	0.096689525	0.09685102	0.097008144	0.097161513	0.097300298	0.097448225	0.097594232	0.097738904
1533.425	0.086268066	0.086518994	0.08678869	0.087058228	0.087329194	0.08760266	0.087879224	0.088159077	0.088420186	0.088705665	0.088993234	0.089282106	0.089571408	0.089860232	0.090125634	0.090411038	0.090693452	0.090972134	0.091246423	0.091515737	0.091759491	0.092017917	0.092270156	0.092515949	0.092755122	0.092987573	0.093196149	0.09341565	0.093628537	0.093834978	0.094035203	0.094229503	0.094418227	0.09458783	0.094767003	0.094941913	0.095113099	0.09528113	0.0954466	0.095597592	0.09575984	0.09592129	0.096082518	0.096244064	0.096406426	0.096557406	0.096722526	0.096889566	0.097058762
1538.425	0.084120903	0.084374445	0.084654628	0.084941985	0.085237416	0.085541279	0.085853451	0.086173398	0.086474887	0.086807116	0.087143919	0.087483889	0.087825574	0.088167534	0.088482236	0.088820914	0.089156092	0.0894867	0.089811797	0.090130574	0.090418633	0.090723471	0.091020379	0.091309048	0.091589289	0.09186102	0.092104311	0.092359817	0.092607137	0.092846555	0.09307843	0.093303193	0.093521342	0.093717319	0.093924356	0.094126549	0.094324589	0.0945192	0.094711121	0.094886541	0.095075391	0.095263714	0.095452205	0.095641515	0.095832243	0.09601002	0.096204906	0.096402548	0.096603234
1543.425	0.080437845	0.080788988	0.081195126	0.081627186	0.082083476	0.082561581	0.083058494	0.083570755	0.084053976	0.084584999	0.085119962	0.085654936	0.086186162	0.086710143	0.087184643	0.087686119	0.088172193	0.088640889	0.089090671	0.089520431	0.089898762	0.090288432	0.090657163	0.091005347	0.091333679	0.091643118	0.091913008	0.092189607	0.09245126	0.092699579	0.092936245	0.093162977	0.093381497	0.093577392	0.093784858	0.093988927	0.094191097	0.094392763	0.094595196	0.094783723	0.094990703	0.095201359	0.095416385	0.095636312	0.09586151	0.096074247	0.096310035	0.096551274	0.096797736
1548.425	0.082556813	0.082987043	0.083449369	0.083908847	0.084366202	0.084821818	0.085275775	0.085727892	0.086143264	0.08659061	0.087034578	0.087474466	0.087909557	0.088339156	0.088730278	0.089147565	0.089557668	0.089960153	0.090354662	0.090740906	0.091089916	0.091459713	0.091820789	0.092173102	0.092516664	0.092851536	0.093153027	0.093471525	0.093781768	0.094083986	0.094378451	0.094665474	0.094945406	0.095197847	0.095465267	0.095726835	0.095983042	0.096234406	0.096481462	0.096706163	0.096946474	0.097184069	0.097419466	0.097653152	0.097885572	0.098099334	0.09833038	0.098561138	0.098791804
1553.425	0.08711487	0.087516487	0.087917524	0.088286589	0.088627292	0.088943256	0.089238058	0.08951517	0.089758152	0.090010466	0.090254321	0.090492476	0.090727451	0.090961518	0.091178517	0.091416239	0.09165812	0.091905307	0.092158641	0.092418649	0.092664781	0.092938007	0.093217768	0.093503501	0.093794421	0.09408956	0.094364775	0.094664782	0.094965453	0.095265448	0.095563431	0.095858102	0.096148231	0.096411037	0.09668938	0.096960274	0.097223026	0.097477118	0.097722215	0.097940337	0.098167844	0.098386371	0.098596226	0.098797853	0.0989918	0.099164565	0.099345601	0.099520992	0.099691505
1558.425	0.08860018	0.088981486	0.089356341	0.089694933	0.090000968	0.090278204	0.090530388	0.090761189	0.090958334	0.091157871	0.091345955	0.09152561	0.091699637	0.091870592	0.092027658	0.092198907	0.092372982	0.092551303	0.092734972	0.092924765	0.093105792	0.093308373	0.093517552	0.093732935	0.093953885	0.094179559	0.094391187	0.094622971	0.094856171	0.0950895	0.095321658	0.095551372	0.095777432	0.095981892	0.096197896	0.09640736	0.096609596	0.096804095	0.096990533	0.09715535	0.097326045	0.097488761	0.097643846	0.097791788	0.09793319	0.098058518	0.098189383	0.098315946	0.098439055
1563.425	0.088033526	0.088313802	0.088596841	0.088861593	0.089111035	0.089347874	0.089574536	0.089793161	0.089989443	0.090197597	0.090402409	0.090605016	0.090806356	0.091007185	0.091192629	0.091394015	0.09159621	0.091799384	0.092003579	0.092208709	0.092398718	0.092604991	0.092811329	0.093017266	0.093222278	0.093425795	0.093611824	0.093810816	0.094006611	0.094198668	0.094386507	0.094569713	0.094747959	0.094907891	0.095076047	0.095238879	0.095396489	0.095549094	0.095697021	0.095829787	0.095970003	0.096107039	0.096241544	0.096374211	0.096505758	0.096626816	0.096758229	0.096890581	0.097024508
1568.425	0.086407625	0.086665915	0.086922944	0.087160302	0.087381858	0.087591171	0.087791461	0.087985591	0.088161496	0.088350526	0.088539755	0.088730713	0.08892464	0.089122502	0.089309262	0.089516504	0.089729128	0.089947199	0.090170592	0.090398999	0.090613887	0.090850511	0.091090421	0.091332815	0.09157682	0.091821526	0.092047228	0.092290681	0.092532171	0.092770866	0.093006008	0.093236935	0.093463097	0.093667261	0.093883177	0.094093467	0.094298114	0.094497244	0.094691116	0.094865739	0.095050679	0.095231785	0.095409714	0.095585186	0.095758951	0.095918496	0.096091126	0.096264251	0.096438562
1573.425	0.083960816	0.084338575	0.084727804	0.085098133	0.085451432	0.085789462	0.086113868	0.086426175	0.086704944	0.086997867	0.087282544	0.087560122	0.087831685	0.088098254	0.088340717	0.088600327	0.088857559	0.089113153	0.089367752	0.089621899	0.089856466	0.09011085	0.090365721	0.090621189	0.090877259	0.091133852	0.091371032	0.091628121	0.091885096	0.092141651	0.092397468	0.092652225	0.092905618	0.093138071	0.093388112	0.093636129	0.093882011	0.094125715	0.09436727	0.094588417	0.094826159	0.095062201	0.095296793	0.095530223	0.095762802	0.095977009	0.096208842	0.09644073	0.096672941
1578.425	0.082282107	0.08266288	0.083066214	0.083461604	0.0838504	0.08423368	0.084612265	0.084986743	0.085329115	0.085696671	0.086060861	0.086421727	0.086779254	0.087133408	0.087457287	0.087804838	0.088148911	0.088489487	0.088826555	0.089160106	0.089464872	0.089791643	0.090114876	0.090434561	0.090750687	0.091063238	0.091348568	0.091654225	0.091956299	0.092254809	0.09254979	0.092841302	0.09312943	0.093392493	0.093674475	0.093953516	0.094229841	0.094503708	0.094775406	0.095024549	0.095292974	0.095560186	0.095826523	0.096092309	0.096357847	0.096602972	0.096868756	0.097134955	0.097401692
1583.425	0.082296915	0.082635988	0.082996941	0.083353831	0.083708839	0.084063695	0.084419702	0.084777764	0.085110593	0.085473901	0.085840072	0.086208914	0.086580075	0.086953088	0.087298577	0.087673555	0.088048631	0.088423134	0.08879638	0.089167678	0.089508095	0.08987374	0.09023549	0.090592731	0.090944889	0.091291442	0.091605959	0.091940484	0.09226824	0.092588975	0.092902524	0.09320881	0.093507848	0.093777544	0.094063029	0.094341843	0.094614355	0.094881015	0.095142339	0.095379318	0.095632022	0.095881161	0.096127381	0.096371325	0.096613612	0.096836296	0.097076994	0.097317586	0.097558474
1588.425	0.083798629	0.084154657	0.084533657	0.084907502	0.085277675	0.085645293	0.086011132	0.086375672	0.086711215	0.087073704	0.087435006	0.087794871	0.088152978	0.088508968	0.088835373	0.089186249	0.089533942	0.089878112	0.090218439	0.09055462	0.090861014	0.091188432	0.091510915	0.091828225	0.092140144	0.092446475	0.092724134	0.093019262	0.093308386	0.09359143	0.093868362	0.094139195	0.094403991	0.094643159	0.094896721	0.09514474	0.095387492	0.095625306	0.095858552	0.096070152	0.096295779	0.096518092	0.096737543	0.096954579	0.097169627	0.097366715	0.097579029	0.097790403	0.098001091
1593.425	0.087275679	0.087612571	0.087951588	0.088267073	0.088562439	0.088840912	0.0891055	0.089358974	0.089585268	0.089824233	0.090058744	0.090290603	0.090521376	0.090752409	0.090966884	0.091201413	0.091438908	0.09167988	0.09192463	0.092173254	0.092406117	0.092661777	0.092920552	0.093181875	0.093445063	0.093709335	0.093953505	0.094217436	0.094479874	0.094739923	0.094996722	0.095249471	0.095497449	0.095721579	0.095958735	0.096189636	0.096414026	0.096631781	0.096842913	0.097032044	0.097230932	0.09742392	0.097611448	0.09779403	0.097972229	0.098133348	0.098304814	0.098473668	0.098640492
1598.425	0.087325624	0.087606366	0.087895268	0.08817137	0.088437463	0.08869598	0.088948998	0.089198253	0.089426216	0.089671939	0.089917224	0.090162719	0.090408887	0.090656026	0.090885165	0.091134546	0.091385073	0.091636611	0.091888936	0.092141745	0.092375217	0.092627859	0.092879731	0.09313031	0.093379041	0.093625353	0.093850072	0.09409012	0.094326104	0.094557516	0.094783894	0.095004844	0.095220037	0.095413359	0.095616883	0.095814205	0.096005362	0.09619049	0.096369818	0.09653048	0.09669962	0.096864103	0.097024439	0.097181183	0.09733491	0.097474641	0.097624206	0.097772432	0.097919841
1603.425	0.086621475	0.086997286	0.087362518	0.087688203	0.087978675	0.088238371	0.088471749	0.088683203	0.088862627	0.089043761	0.0892149	0.089379661	0.089541378	0.089703061	0.089854595	0.090023409	0.09019896	0.090382807	0.09057611	0.090779626	0.090976877	0.091200747	0.09143488	0.091678636	0.091931088	0.092191073	0.092436575	0.092707104	0.092980827	0.093256094	0.093531246	0.093804661	0.094074798	0.094320011	0.094579966	0.094832922	0.095077959	0.095314371	0.095541669	0.095743152	0.095952338	0.0961522	0.096343048	0.096525362	0.096699767	0.096854376	0.09701574	0.097171601	0.097322897
1608.425	0.084967184	0.085292775	0.085621677	0.085929069	0.08621825	0.086492406	0.086754571	0.087007588	0.087235302	0.087477923	0.087718436	0.087958784	0.08820067	0.088445556	0.088675318	0.088929165	0.089188854	0.089454856	0.089727389	0.090006422	0.090269528	0.090560105	0.090855784	0.091155711	0.091458881	0.091764176	0.092046834	0.092352793	0.09265726	0.092958989	0.093256789	0.093549549	0.093836269	0.094094821	0.094367619	0.094632286	0.094888437	0.095135871	0.095374566	0.09558727	0.09580972	0.096024309	0.096231612	0.096432311	0.096627173	0.096802582	0.096988582	0.09717125	0.097351449
1613.425	0.083738044	0.084116039	0.084510518	0.084891597	0.085261337	0.085621563	0.085973862	0.086319593	0.086633888	0.086970025	0.0873024	0.087631657	0.087958313	0.088282784	0.088580636	0.088901739	0.08922137	0.089539612	0.089856468	0.090171864	0.090461572	0.090773668	0.09108366	0.091391206	0.091695917	0.09199737	0.092272359	0.092566293	0.092855665	0.093140052	0.093419071	0.093692385	0.093959722	0.094201022	0.09445639	0.094705455	0.094948284	0.095185045	0.095415995	0.095624322	0.095845141	0.09606137	0.096273552	0.096482263	0.096688106	0.096876097	0.097078131	0.097279042	0.09747937
1618.425	0.08559265	0.08601918	0.08645132	0.086855309	0.087234183	0.087590907	0.087928335	0.08824918	0.088532839	0.088828835	0.089115246	0.089394127	0.089667366	0.089936674	0.090183107	0.090449011	0.090714943	0.090981876	0.091250571	0.09152158	0.091774098	0.092050348	0.092329356	0.09261091	0.092894631	0.093180007	0.093444356	0.093731066	0.09401736	0.094302423	0.094585427	0.094865562	0.095142062	0.095393456	0.095661063	0.095923239	0.096179579	0.096429803	0.09667376	0.096893368	0.097125315	0.097351263	0.09757152	0.097786481	0.097996612	0.098186746	0.09838909	0.098588215	0.098784691
1623.425	0.086653216	0.086976828	0.087314207	0.08764021	0.087956932	0.088266138	0.088569278	0.088867513	0.089139232	0.089430362	0.089718612	0.090004334	0.090287764	0.09056905	0.090826874	0.09110424	0.091379585	0.091652866	0.091924007	0.092192893	0.092438966	0.092703075	0.092964412	0.093222751	0.093477848	0.093729451	0.093958378	0.094202552	0.094442522	0.094678083	0.09490907	0.095135361	0.095356891	0.095557152	0.095769576	0.095977425	0.096180908	0.096380303	0.096575963	0.096753612	0.096943294	0.097130588	0.097316031	0.097500175	0.097683577	0.097852686	0.098036172	0.098220426	0.098405878
1628.425	0.086049001	0.086393409	0.086744898	0.087076453	0.087390558	0.08768953	0.087975517	0.088250478	0.088496045	0.088754659	0.089006981	0.089254321	0.08949786	0.089738651	0.089959288	0.090197307	0.090434955	0.090672792	0.090911245	0.091150597	0.091372467	0.091613846	0.09185618	0.092099242	0.092342702	0.092586135	0.092810393	0.093052343	0.093292693	0.093530856	0.093766252	0.093998332	0.094226598	0.094433542	0.094653327	0.094868279	0.095078241	0.095283168	0.095483124	0.095663434	0.095854405	0.096041189	0.096224226	0.096404023	0.096581139	0.096742763	0.096916405	0.097089129	0.097261529
1633.425	0.08599195	0.086321891	0.086652867	0.086960035	0.087247057	0.0875174	0.087774297	0.088020718	0.088241222	0.088474829	0.088705048	0.088933762	0.08916259	0.089392902	0.089607786	0.089843891	0.090084081	0.090328784	0.090578199	0.090832312	0.091070863	0.091333238	0.091599175	0.091867978	0.092138837	0.092410854	0.092662148	0.092933678	0.093203515	0.093470697	0.093734317	0.093993546	0.094247651	0.094477132	0.094719784	0.09495591	0.095185319	0.095407967	0.095623965	0.095817656	0.096021672	0.096220109	0.096413546	0.096602638	0.096788096	0.096956705	0.097137275	0.097316402	0.097494806
1638.425	0.085812158	0.086097423	0.086394916	0.086683315	0.086965217	0.087242814	0.087517901	0.087791893	0.08804477	0.088319402	0.088595243	0.088872583	0.089151532	0.089432052	0.089692259	0.089975293	0.090259208	0.090543626	0.09082812	0.091112221	0.091373691	0.091655627	0.09193568	0.092213331	0.09248808	0.092759452	0.093006573	0.093270264	0.093529447	0.093783852	0.094033285	0.094277634	0.094516874	0.094733229	0.094962901	0.095187905	0.095408567	0.095625289	0.095838546	0.09603278	0.096240899	0.096447208	0.096652318	0.096856835	0.097061344	0.097250592	0.09745659	0.097664035	0.097873291
1643.425	0.08518645	0.085554335	0.08592242	0.086262124	0.086576845	0.08686993	0.087144632	0.087404068	0.087632556	0.087870779	0.088101849	0.088328158	0.088551894	0.088775032	0.088981999	0.089208727	0.08943934	0.0896749	0.089916215	0.090163842	0.090398295	0.090658726	0.090925721	0.091198944	0.091477873	0.091761831	0.092027718	0.092319002	0.092612712	0.092907844	0.09320338	0.093498327	0.093791737	0.094060456	0.094348535	0.094632802	0.094912705	0.095187822	0.095457867	0.095702506	0.095962485	0.096217301	0.096467146	0.096712303	0.096953132	0.097171951	0.097405656	0.097636335	0.097864461
1648.425	0.083901993	0.084289723	0.084691548	0.085076719	0.085447422	0.085805651	0.086153202	0.086491676	0.086797283	0.08712213	0.087441576	0.0877566	0.088068072	0.088376764	0.088659842	0.088965054	0.089269261	0.089572896	0.089876298	0.090179704	0.090459895	0.090763605	0.091067437	0.091371245	0.0916748	0.0919778	0.092256692	0.092557579	0.092856753	0.093153771	0.093448196	0.093739611	0.094027636	0.094290211	0.094570845	0.094847312	0.09511949	0.095387337	0.095650895	0.095890471	0.096146163	0.09639809	0.096646538	0.096891832	0.097134318	0.097355967	0.097594048	0.097830332	0.098065119
1653.425	0.084006511	0.084300006	0.084614297	0.084927466	0.085241764	0.085558942	0.085880275	0.086206603	0.086512656	0.086849562	0.087191885	0.087539254	0.087891123	0.088246818	0.088577889	0.088938741	0.089301029	0.089663864	0.090026345	0.090387572	0.090719132	0.091075472	0.091428035	0.091776028	0.092118709	0.092455399	0.092760342	0.093083864	0.09339984	0.093707914	0.094007828	0.094299426	0.09458266	0.094836731	0.095104138	0.095363652	0.095615634	0.095860536	0.096098892	0.09631362	0.096541114	0.09676394	0.096982799	0.097198391	0.0974114	0.097606298	0.097816132	0.098025141	0.098233791
1658.425	0.085325703	0.085738595	0.086163657	0.086567855	0.086953407	0.087322394	0.087676761	0.088018304	0.088323625	0.088645036	0.088958085	0.089264062	0.089564148	0.08985943	0.090128585	0.0904173	0.090703779	0.09098867	0.091272488	0.091555605	0.091816527	0.092098833	0.092380731	0.092662061	0.092942555	0.09322184	0.093478181	0.093753826	0.094026798	0.094296528	0.094562453	0.09482403	0.09508076	0.095313057	0.095559293	0.095799619	0.09603385	0.0962619	0.096483787	0.096683237	0.096893684	0.097098566	0.097298244	0.097493139	0.097683718	0.097856235	0.098039921	0.098220765	0.098399258
1663.425	0.087661239	0.088023986	0.088397934	0.08875429	0.089095112	0.089422248	0.08973734	0.090041829	0.090314575	0.090602072	0.090882221	0.091155884	0.091423838	0.09168679	0.091925634	0.092180731	0.092432549	0.092681556	0.09292815	0.093172649	0.093396691	0.093637763	0.093877206	0.094115022	0.094351137	0.094585412	0.094799864	0.095030015	0.095257645	0.095482466	0.09570419	0.095922537	0.096137253	0.096332042	0.096539211	0.096742265	0.096941155	0.097135905	0.097326604	0.097499173	0.097682575	0.097862547	0.098039398	0.098213472	0.098385131	0.098541766	0.098709833	0.098876561	0.099042283
1668.425	0.087218238	0.087509698	0.087817974	0.088120681	0.088419625	0.088716175	0.089011282	0.089305532	0.089576622	0.089869741	0.090162086	0.090453315	0.090742983	0.091030585	0.09129378	0.091575948	0.091854551	0.092129117	0.092399216	0.092664457	0.092904682	0.093159642	0.093408855	0.093652107	0.093889229	0.094120101	0.094327604	0.094546297	0.094758668	0.094964793	0.095164799	0.095358873	0.095547253	0.095716348	0.095894671	0.096068335	0.096237803	0.096403588	0.096566241	0.096714109	0.096872402	0.097029324	0.09718549	0.097341498	0.097497925	0.097643153	0.097801848	0.09796238	0.098125112
1673.425	0.084086185	0.084406348	0.084757995	0.085115739	0.085480131	0.085851186	0.086228453	0.086611091	0.086968068	0.087357601	0.087748577	0.088139414	0.088528532	0.088914405	0.089266486	0.089642246	0.09001101	0.090371803	0.090723821	0.091066428	0.09137392	0.091697244	0.092010214	0.092312786	0.09260504	0.092887165	0.093138845	0.09340237	0.09365683	0.093902721	0.094140594	0.094371037	0.094594673	0.094795625	0.095008007	0.095215522	0.095418852	0.095618679	0.095815674	0.095995569	0.096188933	0.096381295	0.096573203	0.096765163	0.096957617	0.09713604	0.097330465	0.097526308	0.097723742
1678.425	0.084872624	0.085231575	0.085609245	0.085977398	0.086337904	0.086692321	0.087041906	0.087387634	0.087703977	0.088044142	0.088382	0.088717754	0.089051498	0.089383249	0.089687676	0.090015437	0.090340962	0.090664093	0.090984641	0.091302388	0.091592993	0.091904636	0.092212693	0.09251686	0.092816827	0.093112288	0.093380762	0.093666734	0.093947389	0.09422251	0.094491924	0.094755512	0.095013215	0.095245877	0.095492344	0.09573315	0.095968514	0.09619873	0.096424156	0.096628349	0.096845776	0.097059756	0.097270814	0.097479482	0.097686296	0.097876002	0.098080677	0.098284917	0.098489118
1683.425	0.085774917	0.086096161	0.086434355	0.086765086	0.087090756	0.087413339	0.087734396	0.088055099	0.088351534	0.088673596	0.088996876	0.089321419	0.089647101	0.08997366	0.090275565	0.090602721	0.090929485	0.091255307	0.091579602	0.091901757	0.092196687	0.092512951	0.092825225	0.09313289	0.093435351	0.093732053	0.094000376	0.094284618	0.094561783	0.094831563	0.095093734	0.095348168	0.095594835	0.095815695	0.09604772	0.096272486	0.096490366	0.096701827	0.09690742	0.097092528	0.097288635	0.097480835	0.097669866	0.097856474	0.098041389	0.098211188	0.098394789	0.098578613	0.098763189
1688.425	0.086251248	0.086619243	0.086998227	0.08735937	0.087705143	0.088037772	0.088359232	0.088671246	0.088952168	0.089250014	0.089542178	0.089829579	0.090112993	0.090393069	0.090649102	0.090924176	0.091197193	0.091468396	0.091737934	0.092005865	0.092251731	0.092516407	0.092779158	0.093039742	0.093297859	0.093553178	0.093786063	0.094034987	0.094280057	0.094520935	0.09475732	0.094988958	0.095215661	0.09542044	0.09563739	0.095849292	0.096056278	0.096258569	0.096456467	0.09663557	0.096826143	0.097013605	0.097198489	0.097381354	0.097562771	0.097729437	0.097909637	0.098089967	0.098270886
1693.425	0.086906845	0.087203822	0.087505205	0.087788931	0.088058333	0.088316455	0.088566031	0.08880947	0.089030555	0.089267821	0.089504235	0.089741053	0.089979286	0.09021972	0.090444114	0.090690232	0.090939694	0.091192534	0.091448616	0.091707659	0.091949039	0.092212483	0.092477336	0.092742881	0.09300835	0.093272933	0.093515671	0.093776261	0.094033623	0.094287032	0.094535835	0.094779468	0.095017471	0.095231872	0.095458197	0.09567825	0.095892072	0.096099828	0.096301814	0.096483487	0.096675595	0.096863374	0.09704747	0.097228572	0.097407393	0.097571058	0.097747504	0.097923718	0.098100319
1698.425	0.086771097	0.087093198	0.087419847	0.08772596	0.088014156	0.088286925	0.088546602	0.088795366	0.089017049	0.089250334	0.089478128	0.089701983	0.089923306	0.090143368	0.090346362	0.090567047	0.090789358	0.091013978	0.091241425	0.091472049	0.09168791	0.091925009	0.092165361	0.092408697	0.09265462	0.092902621	0.093132876	0.09338314	0.09363357	0.093883439	0.094132025	0.094378629	0.0946226	0.094844962	0.095082307	0.095315568	0.095544448	0.095768763	0.095988448	0.096187165	0.096398173	0.096604983	0.096807926	0.097007405	0.097203881	0.097383008	0.097575131	0.097765757	0.097955404
1703.425	0.086265397	0.086563354	0.086872688	0.087171083	0.087461278	0.087745601	0.088025984	0.088303973	0.088559496	0.08883598	0.08911273	0.089390157	0.089668485	0.089947791	0.090206451	0.090487453	0.090769075	0.091051049	0.091333052	0.091614716	0.091874061	0.092153904	0.092432149	0.092708333	0.092981995	0.093252685	0.093499546	0.093763346	0.094023024	0.094278274	0.094528853	0.094774588	0.095015379	0.095233244	0.095464555	0.095691114	0.095913153	0.096130983	0.096344988	0.09653952	0.09674746	0.096952996	0.097156673	0.097359036	0.097560625	0.097746461	0.097947961	0.098150056	0.098353104
1708.425	0.085985051	0.086290381	0.086612227	0.086927067	0.087236876	0.087543251	0.087847436	0.088150346	0.088429367	0.088731359	0.089033236	0.089335022	0.089636622	0.089937859	0.090215404	0.090515265	0.090814001	0.091111313	0.091406891	0.09170042	0.091969278	0.092257981	0.092543721	0.092826204	0.093105147	0.093380292	0.093630702	0.093897926	0.094160781	0.094419157	0.094672999	0.094922307	0.095167147	0.095389303	0.095625986	0.095858784	0.096088029	0.096314116	0.096537488	0.096741692	0.096961245	0.097179585	0.097397249	0.097614762	0.097832624	0.098034436	0.098254217	0.098475535	0.098698664
1713.425	0.08452626	0.084925864	0.085345033	0.085751069	0.086145006	0.086527736	0.086900021	0.087262516	0.087588928	0.087934135	0.088271063	0.088600175	0.088921946	0.08923687	0.089521943	0.089825186	0.090123157	0.090416409	0.090705478	0.090990868	0.09125144	0.091531006	0.091808084	0.092082959	0.092355848	0.092626901	0.092875552	0.093143273	0.093409262	0.093673466	0.093935803	0.094196176	0.094454482	0.094691002	0.094945087	0.095196893	0.095446408	0.095693663	0.095938727	0.096163094	0.096404301	0.096643754	0.096881665	0.097118262	0.097353785	0.097570444	0.097804563	0.098038269	0.098271741
1718.425	0.084250994	0.084660059	0.085076575	0.0854684	0.085838605	0.086190185	0.086526023	0.08684885	0.087137519	0.087442378	0.087741203	0.088036003	0.088328593	0.088620586	0.088890809	0.089185426	0.089482955	0.089784163	0.090089584	0.090399526	0.090689717	0.091008412	0.0913313	0.091657897	0.091987562	0.092319524	0.092627237	0.092961098	0.09329452	0.093626492	0.093956018	0.094282136	0.094603949	0.094896481	0.095207819	0.095512782	0.095810902	0.096101845	0.096385415	0.096640573	0.0969099	0.097172018	0.0974272	0.097675804	0.097918261	0.098137026	0.098369039	0.098596383	0.098819577
1723.425	0.086229377	0.086604335	0.08698192	0.087333441	0.08766264	0.087973137	0.088268372	0.088551569	0.088804879	0.089073067	0.089337169	0.089599365	0.089861558	0.090125377	0.090371521	0.090642035	0.090917361	0.091198055	0.091484404	0.091776442	0.092050891	0.092353096	0.092659785	0.092970169	0.093283321	0.093598196	0.093889407	0.094204392	0.094517706	0.094828173	0.09513466	0.095436107	0.095731549	0.095998202	0.096279836	0.096553387	0.096818441	0.097074748	0.097322213	0.097542848	0.097773611	0.097996104	0.098210765	0.098418123	0.098618786	0.098798641	0.098988308	0.099173276	0.099354237
1728.425	0.087126485	0.087468843	0.087825143	0.088168902	0.08850248	0.088827881	0.089146764	0.089460461	0.089746317	0.0900527	0.090356191	0.090657152	0.090955791	0.091252196	0.091523815	0.091815845	0.092105423	0.092392353	0.09267639	0.092957245	0.093213391	0.093487186	0.093756769	0.094021747	0.094281724	0.094536304	0.094766185	0.095009346	0.095246083	0.095476122	0.09569924	0.09591528	0.096124156	0.096310599	0.096505748	0.096693946	0.096875429	0.09705052	0.097219615	0.097370781	0.097529698	0.097684123	0.097834648	0.097981883	0.09812644	0.098258019	0.09839909	0.098539154	0.098678698
1733.425	0.087344847	0.087634808	0.087939358	0.088236781	0.088529511	0.088819502	0.089108252	0.08939683	0.089663653	0.08995353	0.09024433	0.090535904	0.090827918	0.091119903	0.091388914	0.091679196	0.091967634	0.092253529	0.092536179	0.092814878	0.093068039	0.093337232	0.093600546	0.093857398	0.094107258	0.094349661	0.094566459	0.094793488	0.095012145	0.09522229	0.095423881	0.095616981	0.095801754	0.095965155	0.096134761	0.096297118	0.096452782	0.096602399	0.096746687	0.096875816	0.097012073	0.097145372	0.097276563	0.097406486	0.097535951	0.097655717	0.097786409	0.097918708	0.098053164
1738.425	0.08607621	0.08634496	0.086632989	0.086920072	0.087208016	0.087498088	0.087791067	0.088087292	0.08836358	0.08866566	0.08897005	0.089275992	0.089582609	0.089888964	0.090170693	0.090473867	0.090774048	0.091070387	0.091362104	0.091648494	0.091907586	0.092182058	0.092449628	0.09270993	0.092962684	0.093207702	0.093426914	0.093656837	0.09387896	0.094093427	0.094300459	0.094500358	0.094693502	0.09486618	0.095047656	0.095223883	0.095395499	0.095563192	0.095727687	0.095877346	0.096037829	0.09619735	0.096356663	0.096516495	0.096677533	0.096827801	0.096992875	0.097160805	0.097331997
1743.425	0.084064283	0.084385542	0.084722986	0.085052161	0.085375488	0.085694987	0.08601229	0.086328662	0.086620687	0.086937645	0.087255623	0.08757482	0.087895271	0.088216876	0.088514592	0.08883777	0.089161284	0.089484722	0.089807625	0.090129488	0.090425208	0.090743546	0.091059218	0.091371644	0.091680249	0.091984477	0.092260962	0.092555327	0.0928439	0.093126306	0.093402244	0.093671496	0.093933933	0.094170103	0.094419428	0.094662124	0.09489845	0.095128761	0.095353501	0.095556455	0.095771994	0.095983646	0.096192075	0.096397965	0.096601999	0.096789275	0.096991606	0.097193949	0.097396847
1748.425	0.083576453	0.083930426	0.084309532	0.084686169	0.085061997	0.085438216	0.085815601	0.086194542	0.086545772	0.086927631	0.087310491	0.087693768	0.088076767	0.088458732	0.088809719	0.089187495	0.089561971	0.089932418	0.090298153	0.090658539	0.090985954	0.091334477	0.091676127	0.092010506	0.092337284	0.092656204	0.092943455	0.093246806	0.093541969	0.093828981	0.094107959	0.094379097	0.09464267	0.094879555	0.095129627	0.095373362	0.095611314	0.095844094	0.096072361	0.096279662	0.096501217	0.096720332	0.096937721	0.097154078	0.097370061	0.097569625	0.097786544	0.098004682	0.098224431
1753.425	0.084696154	0.085082911	0.085488583	0.085882228	0.086265477	0.086639722	0.087006127	0.087365642	0.08769205	0.088040319	0.088383503	0.088721981	0.08905606	0.089385991	0.089687048	0.090009579	0.090328499	0.090643926	0.090955941	0.091264586	0.091546494	0.09184861	0.092147227	0.092442222	0.092733439	0.093020694	0.093282163	0.093561229	0.093835733	0.094105481	0.094370299	0.094630052	0.094884648	0.095115049	0.095359679	0.095599226	0.095833852	0.096063794	0.096289357	0.096494001	0.096712234	0.096927325	0.097139779	0.09735013	0.097558919	0.097750727	0.097958009	0.098165239	0.098372864
1758.425	0.085449022	0.085808588	0.086177485	0.086527879	0.086862614	0.087184301	0.08749531	0.08779775	0.088070932	0.088361908	0.088649077	0.088933632	0.089216576	0.089498733	0.089759064	0.090041435	0.09032452	0.090608533	0.090893545	0.091179487	0.091444087	0.091731149	0.092018232	0.09230483	0.092590363	0.092874204	0.093134139	0.093412865	0.093687967	0.09395882	0.094224852	0.094485558	0.094740519	0.094970491	0.0952136	0.095450343	0.095680735	0.095904913	0.096123127	0.09631957	0.096527398	0.096730558	0.096929638	0.097125278	0.097318145	0.097494302	0.097683738	0.097872345	0.098060731
1763.425	0.086219941	0.086497303	0.086795051	0.087092064	0.08739	0.087690029	0.087992868	0.088298832	0.088584011	0.088895646	0.089209565	0.08952508	0.0898414	0.090157679	0.090448849	0.090762651	0.091073968	0.091382049	0.091686197	0.09198579	0.092257819	0.092547173	0.09283058	0.09310772	0.093378352	0.093642314	0.093879981	0.094130959	0.09437525	0.094612997	0.094844418	0.095069795	0.095289481	0.095487573	0.095697527	0.095903155	0.09610502	0.096303725	0.096499894	0.096679275	0.096872362	0.097064768	0.097257095	0.097449903	0.097643704	0.097823869	0.098020778	0.098219781	0.098421088
1768.425	0.086790042	0.08708445	0.087397498	0.087705974	0.088011091	0.088313694	0.088614299	0.088913141	0.089187432	0.089482728	0.08977581	0.090066311	0.090353832	0.090637986	0.090896987	0.091173713	0.091446185	0.091714211	0.091977654	0.092236431	0.092471127	0.092720858	0.092965919	0.093206374	0.093442309	0.093673837	0.093883756	0.094107191	0.094326651	0.094542321	0.094754403	0.094963121	0.095168722	0.095355974	0.095556361	0.095754491	0.095950709	0.096145378	0.096338881	0.096516802	0.096709166	0.096901507	0.097094198	0.097287589	0.097481995	0.097662582	0.09785966	0.098058401	0.098258908
1773.425	0.086280646	0.086575878	0.086880865	0.087173363	0.087456061	0.087731293	0.08800104	0.088266947	0.08851015	0.088772182	0.089033524	0.089294799	0.089556456	0.089818803	0.090061749	0.090325867	0.090590952	0.090856922	0.091123619	0.091390815	0.091637649	0.091904935	0.092171721	0.092437578	0.092702057	0.092964695	0.093205096	0.093462905	0.093717572	0.093968711	0.094215987	0.094459125	0.094697921	0.094914382	0.095144542	0.095370227	0.095591556	0.095808736	0.096022048	0.096215818	0.096422718	0.096626909	0.096828861	0.097029055	0.097227968	0.097410842	0.097608559	0.097806237	0.098004203
1778.425	0.085725643	0.08605258	0.086386861	0.086703187	0.087004239	0.087292533	0.087570403	0.087839984	0.088083153	0.088342084	0.088597866	0.088851901	0.08910543	0.08935953	0.089595392	0.089853049	0.090113527	0.090377276	0.090644575	0.090915536	0.091168861	0.091446584	0.091727391	0.092010812	0.092296267	0.092583084	0.09284841	0.093135732	0.093422153	0.093706875	0.093989123	0.094268173	0.094543371	0.094793488	0.095059772	0.095320847	0.095576474	0.095826544	0.096071067	0.096291968	0.096526282	0.096755718	0.09698068	0.097201638	0.097419107	0.097617217	0.097829501	0.098039882	0.098248868
1783.425	0.084048407	0.084397536	0.084761605	0.085113452	0.085455388	0.085789466	0.086117471	0.086440942	0.086736631	0.087054844	0.087371738	0.087688053	0.088004391	0.088321226	0.088614448	0.088933173	0.089253169	0.089574497	0.089897122	0.090220905	0.090520609	0.090845887	0.091171396	0.091496664	0.091821161	0.092144307	0.092440871	0.092759694	0.09307536	0.093387261	0.093694828	0.093997538	0.094294936	0.094564414	0.094850609	0.095130646	0.095404425	0.095671956	0.095933347	0.096169356	0.096419589	0.096664515	0.096904559	0.097140194	0.09737193	0.097582831	0.097808544	0.098031879	0.09825332
1788.425	0.083558596	0.083959398	0.084389221	0.084815644	0.085239488	0.085661224	0.086081017	0.086498773	0.086882326	0.087295178	0.087704723	0.088110356	0.08851147	0.088907483	0.089268047	0.08965282	0.090031142	0.090402694	0.090767226	0.091124557	0.091447901	0.09179108	0.092126837	0.092455184	0.092776166	0.093089858	0.093373039	0.093673022	0.093966081	0.094252388	0.094532134	0.094805536	0.095072835	0.095314386	0.095570726	0.095821824	0.096068031	0.096309721	0.096547289	0.09676328	0.096994083	0.097221981	0.097447381	0.097670678	0.097892238	0.098095501	0.098314619	0.098532845	0.098750367
1793.425	0.085601545	0.086026737	0.086470049	0.086897234	0.087310058	0.087710099	0.088098758	0.088477259	0.088818559	0.089180417	0.089534882	0.089882685	0.090224486	0.090560882	0.090867075	0.091194556	0.091518057	0.091837941	0.092154495	0.09246792	0.092754562	0.093062222	0.093366845	0.093668298	0.093966369	0.094260783	0.09452902	0.094815444	0.095097158	0.095373764	0.095644878	0.095910136	0.09616922	0.096402664	0.096649188	0.096888965	0.097121954	0.097348205	0.097567853	0.097764937	0.097972579	0.098174478	0.098371053	0.098562773	0.098750135	0.098919663	0.099100099	0.099277683	0.099452896
1798.425	0.087890488	0.088257107	0.088625536	0.088967613	0.08928687	0.089586683	0.089870232	0.090140472	0.090380459	0.090632501	0.090878441	0.091120245	0.091359636	0.091598095	0.091818462	0.092058416	0.092300406	0.092544984	0.092792472	0.093042969	0.093276774	0.093532571	0.093790513	0.094049973	0.094310192	0.094570305	0.094809508	0.095066746	0.095321039	0.095571401	0.095816888	0.096056623	0.096289819	0.09649869	0.096717534	0.096928253	0.09713059	0.097324448	0.097509889	0.097673774	0.097843743	0.0980063	0.098162035	0.098311628	0.098455838	0.098584882	0.098721053	0.098854287	0.098985427
1803.425	0.086996836	0.087345376	0.087701838	0.088039335	0.088360718	0.088668579	0.088965234	0.089252724	0.089511502	0.089786129	0.090056078	0.090322444	0.090586129	0.09084787	0.091088258	0.091347769	0.091606632	0.091865017	0.092122967	0.092380394	0.092617382	0.092873144	0.093127506	0.093379994	0.093630072	0.093877164	0.094102078	0.094341736	0.094576662	0.094806308	0.09503018	0.095247857	0.095459006	0.09564792	0.095845971	0.096037146	0.09622156	0.096399449	0.096571164	0.096724583	0.096885786	0.097042398	0.0971951	0.097344621	0.09749171	0.097625983	0.097770513	0.097914769	0.098059414
1808.425	0.087158158	0.08748628	0.087811017	0.088107651	0.088380082	0.088632087	0.088867274	0.089089034	0.089284551	0.089489135	0.08968878	0.089885865	0.090082498	0.090280514	0.090465879	0.090670703	0.090880692	0.091096594	0.09131888	0.091547751	0.09176482	0.092006003	0.09225297	0.092505044	0.092761383	0.093021019	0.093262689	0.09352562	0.093788596	0.094050473	0.094310146	0.09456658	0.094818838	0.095047279	0.095289342	0.095525266	0.095754695	0.095977447	0.096193513	0.096387156	0.096590935	0.096788901	0.096981613	0.097169726	0.097353974	0.097521294	0.097700331	0.097877843	0.098054617
1813.425	0.08522459	0.085548733	0.085893018	0.086231836	0.086566521	0.086898044	0.087227037	0.087553849	0.087853681	0.088176439	0.088496858	0.088814656	0.089129511	0.089441103	0.08972557	0.090030084	0.090330582	0.090626899	0.090918911	0.091206539	0.091468105	0.091747184	0.092021806	0.09229199	0.092557765	0.092819175	0.093056645	0.093309814	0.093558797	0.093803684	0.094044575	0.094281595	0.094514889	0.094727082	0.094953733	0.095177263	0.095397948	0.095616096	0.095832051	0.096029765	0.096242554	0.096454275	0.096665331	0.096876123	0.097087032	0.097282132	0.097494243	0.097707412	0.097921868
1818.425	0.083873672	0.084248744	0.084648574	0.085043139	0.085433612	0.085820826	0.086205303	0.086587295	0.086937725	0.087314862	0.087689144	0.088060221	0.088427707	0.088791209	0.089122891	0.089477715	0.08982757	0.090172201	0.090511391	0.090844967	0.091147778	0.091470192	0.091786669	0.092097157	0.092401625	0.092700068	0.092970223	0.093257158	0.093538199	0.093813448	0.094083038	0.094347138	0.094605956	0.094840394	0.095089796	0.095334771	0.095575696	0.095812986	0.096047092	0.096260772	0.096490101	0.096717669	0.096943967	0.09716947	0.097394626	0.097602508	0.097828101	0.098054395	0.098281626
1823.425	0.083906082	0.084275582	0.084672132	0.085066269	0.085459078	0.085851241	0.086243072	0.086634565	0.086995411	0.087385311	0.08777355	0.08815942	0.088542169	0.08892105	0.089266734	0.089636219	0.089999922	0.090357331	0.09070801	0.091051608	0.091362252	0.091691523	0.092013117	0.092326965	0.092633065	0.092931472	0.093200193	0.093484167	0.093760921	0.094030713	0.094293849	0.094550676	0.094801587	0.095028319	0.095269101	0.095505341	0.095737577	0.095966379	0.096192335	0.096398904	0.096621077	0.096842156	0.097062715	0.097283299	0.097504411	0.097709376	0.09793272	0.09815773	0.098384649
1828.425	0.084363573	0.084740041	0.085140347	0.08553413	0.085922403	0.086305854	0.086684882	0.087059634	0.08740172	0.087767964	0.088129391	0.088485647	0.088836363	0.089181195	0.089494022	0.089826757	0.090152918	0.090472398	0.090785154	0.091091199	0.0913678	0.091661154	0.091948094	0.092228787	0.092503425	0.092772215	0.093015335	0.09327353	0.093526576	0.093774739	0.094018296	0.094257538	0.094492774	0.094706638	0.094935095	0.095160548	0.095383377	0.09560398	0.095822769	0.096023481	0.096239961	0.096455849	0.096671544	0.096887424	0.097103834	0.097304334	0.097522584	0.097742118	0.097963085
1833.425	0.086955993	0.087285698	0.087623153	0.08794268	0.088246765	0.088537696	0.088817553	0.0890882	0.089331286	0.089588698	0.089841195	0.090089905	0.090335814	0.090579778	0.09080389	0.091046091	0.091288187	0.091530583	0.09177357	0.092017322	0.092243059	0.092488368	0.092734336	0.09298074	0.093227285	0.093473614	0.093700457	0.093945222	0.09418854	0.094429975	0.094669117	0.09490559	0.095139068	0.095351697	0.095578734	0.095802213	0.096022099	0.096238441	0.096451369	0.096645067	0.09685207	0.097056441	0.097258552	0.097458802	0.097657606	0.097840198	0.098037388	0.098234308	0.098431295
1838.425	0.087474717	0.087746613	0.088030913	0.088307267	0.088578045	0.08884518	0.089110197	0.089374238	0.089617799	0.089881954	0.090146685	0.090412069	0.090678034	0.090944402	0.091190419	0.091456803	0.091722723	0.091987825	0.092251741	0.0925141	0.092754576	0.09301291	0.093268631	0.09352141	0.09377094	0.094016943	0.094240684	0.094479263	0.094713728	0.09494397	0.095169933	0.095391616	0.095609075	0.095806159	0.096015878	0.096221884	0.096424465	0.096623957	0.096820742	0.097000344	0.097193107	0.097384428	0.097574756	0.097764526	0.09795415	0.098129384	0.098319745	0.098510918	0.098703117
1843.425	0.085441131	0.085775481	0.086127112	0.086469736	0.086805073	0.087134512	0.087459136	0.08777975	0.088072634	0.088386951	0.088698388	0.089007047	0.089312955	0.089616087	0.089893396	0.090191046	0.09048575	0.090777441	0.091066046	0.091351485	0.091612081	0.091891176	0.09216682	0.092438898	0.092707284	0.09297185	0.093212561	0.093469418	0.093722091	0.093970478	0.0942145	0.094454103	0.094689272	0.094902436	0.095129182	0.095351694	0.095570136	0.095784723	0.095995717	0.096187554	0.096392522	0.096594874	0.096794989	0.096993252	0.097190044	0.097370711	0.097565686	0.097760185	0.097954473
1848.425	0.084749486	0.085112958	0.085473836	0.0858043	0.086108329	0.086389916	0.086652999	0.086901394	0.087120807	0.087351032	0.087576619	0.087800518	0.088025396	0.088253617	0.088469022	0.088709122	0.088957584	0.089215438	0.089483356	0.089761657	0.090027754	0.090325684	0.090633053	0.090948975	0.091272334	0.09160182	0.091910138	0.092247211	0.092585883	0.092924509	0.093261461	0.093595174	0.093924178	0.094222538	0.09453887	0.094847052	0.095146273	0.095435926	0.095715619	0.095964795	0.096224988	0.096475234	0.09671589	0.096947466	0.097170596	0.097369701	0.09757872	0.097781628	0.097979296
1853.425	0.083753184	0.084117904	0.08450091	0.084873558	0.085237882	0.085595644	0.085948329	0.086297162	0.086616594	0.086960582	0.087302989	0.087644235	0.087984609	0.088324286	0.088637292	0.088975802	0.089313648	0.089650694	0.089986739	0.090321515	0.090629133	0.090960503	0.0912895	0.091615657	0.091938485	0.092257475	0.092548078	0.092858264	0.093163168	0.093462355	0.093755443	0.094042113	0.094322127	0.094574555	0.094841406	0.095101407	0.095354682	0.095601452	0.095842027	0.096058938	0.096288767	0.096513738	0.09673441	0.096951372	0.097165224	0.097360382	0.097569912	0.097778004	0.097985154
1858.425	0.084470673	0.084867497	0.08528041	0.08567829	0.08606358	0.086438456	0.086804808	0.087164254	0.087491097	0.087840861	0.088187021	0.088530299	0.088871248	0.089210285	0.089521797	0.089857871	0.090192569	0.090525868	0.090857651	0.091187708	0.091490591	0.091816435	0.092139485	0.092459257	0.092775221	0.093086826	0.093370106	0.093671754	0.093967436	0.09425666	0.094538988	0.094814051	0.095081565	0.095321629	0.095574161	0.095818861	0.096055834	0.096285296	0.096507556	0.096706673	0.096916277	0.097120055	0.097318593	0.097512508	0.097702435	0.097874759	0.098058781	0.098240602	0.09842076
1863.425	0.086532378	0.0868711	0.087221383	0.087557469	0.08788224	0.08819822	0.088507571	0.088812111	0.089090243	0.089389446	0.089687367	0.089984715	0.090281996	0.090579549	0.090854625	0.091153134	0.09145213	0.091751463	0.09205088	0.092350039	0.092625589	0.092922991	0.093218698	0.093512109	0.093802592	0.094089495	0.094350591	0.094628804	0.094901606	0.095168444	0.095428834	0.095682368	0.095928728	0.096149579	0.096381625	0.096606169	0.096823316	0.097033284	0.097236395	0.097418151	0.09760931	0.097795042	0.097975959	0.098152711	0.098325965	0.098483365	0.098651755	0.098818541	0.098984296
1868.425	0.087799886	0.088101912	0.088408304	0.088696388	0.088969346	0.089230098	0.089481276	0.089725218	0.089945745	0.090181271	0.090414758	0.090647472	0.090880455	0.091114541	0.091332154	0.091569997	0.091810301	0.092053186	0.092298607	0.092546364	0.09277684	0.093028008	0.093280152	0.093532598	0.093784597	0.094035347	0.094264987	0.094511013	0.094753388	0.094991345	0.095224181	0.095451278	0.095672119	0.095870072	0.096077872	0.096278616	0.096472298	0.096659054	0.09683915	0.096999819	0.097168309	0.09733159	0.097490335	0.097645283	0.097797213	0.09793547	0.09808385	0.098231542	0.098379294
1873.425	0.086359978	0.086643919	0.086942527	0.087234366	0.087521656	0.087806185	0.088089326	0.088372075	0.088633298	0.088916882	0.089201205	0.089486204	0.089771661	0.090057248	0.090320632	0.090605278	0.09088873	0.091170471	0.09144997	0.091726691	0.091979201	0.092249096	0.092514699	0.092775531	0.093031153	0.093281166	0.093506666	0.093744964	0.093976807	0.094202042	0.094420591	0.09463246	0.094837744	0.09502155	0.095214766	0.095402186	0.095584254	0.095761492	0.095934491	0.096090982	0.096257699	0.096422194	0.096585206	0.096747477	0.096909729	0.097060086	0.097224216	0.097390217	0.097558608
1878.425	0.085743272	0.086032251	0.086338863	0.086640876	0.086940049	0.087237746	0.087534955	0.08783233	0.088107287	0.088405762	0.088704784	0.089004122	0.089303435	0.089602311	0.089877422	0.090174179	0.090469146	0.090761854	0.091051844	0.091338676	0.091600273	0.091879859	0.092155117	0.092425706	0.092691319	0.092951693	0.093187203	0.093436945	0.093680977	0.093919256	0.094151809	0.094378738	0.094600217	0.094800042	0.095011826	0.095219124	0.095422411	0.095622229	0.095819176	0.095998982	0.096192243	0.096384586	0.096576702	0.096769265	0.096962923	0.097143175	0.097340572	0.097540638	0.097743761
1883.425	0.084538736	0.084896385	0.085272039	0.085637428	0.085994328	0.086344223	0.086688321	0.087027576	0.087337064	0.087668873	0.087997443	0.088323029	0.088645797	0.088965841	0.089258893	0.089573809	0.089886052	0.09019558	0.090502328	0.090806201	0.091084046	0.091382042	0.091676759	0.091968025	0.092255659	0.092539479	0.092797926	0.093073923	0.093345631	0.093612938	0.093875767	0.094134089	0.094387923	0.094618319	0.094863807	0.095105222	0.095342832	0.095576969	0.095808018	0.096018929	0.096245293	0.096469933	0.096693355	0.096916068	0.097138562	0.097344151	0.097567497	0.097791856	0.098017536
1888.425	0.083029162	0.083362294	0.083729077	0.084103123	0.084484991	0.084874669	0.085271648	0.085675001	0.086051898	0.08646375	0.086877675	0.087291934	0.087704781	0.088114525	0.088488624	0.088888071	0.089280209	0.089663934	0.090038329	0.090402674	0.09072961	0.091073295	0.091405884	0.091727359	0.09203785	0.092337628	0.092605178	0.09288556	0.093156677	0.093419204	0.093673881	0.093921502	0.094162901	0.094380954	0.094612827	0.094841033	0.095066452	0.095289941	0.09551233	0.095717312	0.095939738	0.096163187	0.096388245	0.096615415	0.0968451	0.097059615	0.097294902	0.097533294	0.097774778
1893.425	0.084783562	0.085102775	0.085446468	0.085789669	0.086133663	0.086479279	0.086826933	0.087176675	0.087501153	0.087853987	0.088207542	0.08856103	0.088913602	0.089264389	0.089585876	0.089930894	0.090271807	0.090607953	0.090938755	0.091263724	0.091558168	0.091870859	0.092176778	0.092475766	0.092767742	0.093052699	0.093309561	0.093581257	0.093846303	0.094104947	0.094357492	0.094604293	0.094845757	0.095064294	0.095296789	0.095525369	0.095750588	0.09597302	0.09619325	0.096395093	0.096612731	0.096829839	0.097046936	0.097264495	0.097482931	0.097685643	0.097906671	0.098129368	0.098353836
1898.425	0.086057056	0.086367022	0.08670013	0.087032255	0.087364737	0.087698416	0.088033687	0.088370556	0.088682659	0.089021487	0.089360332	0.089698332	0.090034564	0.090368098	0.090672807	0.090998691	0.091319454	0.091634432	0.091943061	0.092244879	0.092517121	0.092804914	0.093085118	0.093357652	0.093622518	0.0938798	0.094110692	0.094353883	0.094590124	0.094819752	0.09504315	0.095260746	0.095473009	0.095664646	0.095868093	0.096067758	0.096264214	0.096458046	0.096649841	0.096825576	0.097015065	0.097204148	0.097393318	0.097583022	0.097773648	0.097950709	0.098143954	0.098338857	0.098535513
1903.425	0.086616972	0.086951124	0.087301611	0.087642328	0.087975147	0.088301554	0.088622673	0.088939305	0.089228053	0.089537321	0.089843021	0.090145143	0.090443591	0.090738223	0.091006665	0.091293508	0.091576083	0.091854264	0.092127947	0.09239705	0.092641333	0.092901468	0.093156891	0.093407588	0.093653561	0.093894826	0.094113379	0.094345688	0.094573425	0.094796676	0.095015547	0.095230176	0.095440727	0.095631632	0.095834928	0.096034825	0.096231627	0.096425668	0.096617313	0.096792421	0.096980551	0.097167438	0.097353478	0.09753905	0.097724507	0.097895872	0.098081963	0.098268734	0.098456344
1908.425	0.086068614	0.086313663	0.086581917	0.086855239	0.087135213	0.0874228	0.087718395	0.0880219	0.088308634	0.088625593	0.08894806	0.08927475	0.089604273	0.089935199	0.09024068	0.090570346	0.090897427	0.091220733	0.091539192	0.09185186	0.092134635	0.092434015	0.092725631	0.093009077	0.093284081	0.093550497	0.093788776	0.094038709	0.094280299	0.094513832	0.094739689	0.094958327	0.095170282	0.095360518	0.09556135	0.095757397	0.095949394	0.096138099	0.096324284	0.096494576	0.096678065	0.096861226	0.097044739	0.097229232	0.09741526	0.097588754	0.097778998	0.097971913	0.098167697
1913.425	0.084839725	0.085167852	0.08550064	0.085813123	0.086108582	0.086390159	0.086660815	0.0869233	0.087160528	0.087414187	0.08766638	0.08791893	0.088173425	0.08843122	0.088673088	0.088940178	0.089213185	0.089492539	0.089778429	0.090070815	0.090346252	0.090650212	0.090959335	0.091272807	0.091589677	0.091908879	0.092204608	0.092525032	0.092844326	0.093161288	0.093474757	0.093783645	0.09408696	0.094361238	0.094651506	0.09493406	0.09520848	0.095474515	0.095732086	0.095962401	0.096204065	0.096437935	0.096664506	0.096884379	0.097098236	0.09729095	0.097495372	0.097696048	0.09789377
1918.425	0.083114777	0.083493016	0.083898788	0.08430165	0.084702555	0.085102143	0.085500777	0.085898576	0.086264965	0.086660786	0.087055124	0.08744756	0.087837641	0.088224911	0.088579516	0.088960175	0.089336832	0.089709144	0.090076802	0.090439521	0.090769731	0.091122241	0.091469105	0.091810114	0.092145071	0.092473798	0.092771568	0.093087878	0.093397549	0.093700495	0.093996664	0.094286046	0.094568679	0.094823653	0.0950936	0.095357214	0.095614751	0.095866527	0.096112909	0.096335907	0.096573112	0.09680623	0.097035754	0.097262186	0.097486017	0.097690735	0.097910875	0.098129707	0.098347583
1923.425	0.084221225	0.084591721	0.084991714	0.085391888	0.085793395	0.086196906	0.086602664	0.087010536	0.08738853	0.087799008	0.088209674	0.088619552	0.08902761	0.089432801	0.089803397	0.090200258	0.090591443	0.090976138	0.091353618	0.09172325	0.092057018	0.092410131	0.092754089	0.093088627	0.093413568	0.093728822	0.094011219	0.094307896	0.094595092	0.094873031	0.09514201	0.095402394	0.095654616	0.095880617	0.096118578	0.096349974	0.096575449	0.09679568	0.097011369	0.097207054	0.097416019	0.097622519	0.097827229	0.098030783	0.098233766	0.09842108	0.098624362	0.098828378	0.099033405
1928.425	0.085757471	0.086116586	0.086499223	0.08687694	0.0872511	0.087622661	0.08799221	0.088360013	0.088697972	0.08906221	0.089424125	0.08978324	0.090139015	0.090490895	0.090811779	0.091154667	0.09149217	0.09182387	0.092149396	0.092468427	0.092756917	0.093062735	0.093361391	0.093652737	0.093936668	0.094213111	0.094461614	0.094723597	0.094978103	0.095225209	0.09546504	0.095697761	0.095923586	0.096126145	0.096339489	0.096546847	0.096748626	0.096945279	0.0971373	0.09731089	0.097495491	0.097677038	0.097856087	0.09803318	0.098208834	0.098370119	0.098544325	0.098718368	0.098892566
1933.425	0.086651066	0.086989299	0.087348792	0.087702485	0.088051443	0.088396376	0.088737675	0.089075459	0.08938406	0.08971467	0.090041063	0.090362812	0.090679471	0.090990618	0.091272608	0.091572142	0.091865234	0.092151698	0.092431409	0.092704301	0.092950132	0.093209896	0.093462902	0.093709235	0.093949007	0.094182345	0.094392149	0.094613541	0.094828972	0.095038636	0.095242746	0.095441534	0.095635258	0.095809834	0.09599465	0.096175324	0.096352232	0.096525784	0.096696411	0.096851711	0.097018006	0.097182735	0.097346364	0.097509348	0.097672115	0.097822508	0.097985924	0.09815014	0.098315396
1938.425	0.087908426	0.088188029	0.088470255	0.088734455	0.088983916	0.089221617	0.089450203	0.089671999	0.089872443	0.090086551	0.090298904	0.090510697	0.090722902	0.090936287	0.091134816	0.091351968	0.091571544	0.091793654	0.092018267	0.092245216	0.092456526	0.092687036	0.092918713	0.093150972	0.093383165	0.093614599	0.093826934	0.094054883	0.09427998	0.094501552	0.094718985	0.094931737	0.095139356	0.095326146	0.095523016	0.095714067	0.095899307	0.096078869	0.096253007	0.096409254	0.096574088	0.096734848	0.096892158	0.097046694	0.097199168	0.097338712	0.097489262	0.097639846	0.097791129
1943.425	0.086259397	0.086591556	0.086927644	0.08724212	0.087538018	0.087818194	0.088085302	0.088341776	0.088570993	0.088813021	0.089050239	0.08928422	0.089516346	0.089747812	0.089961773	0.090194687	0.090429429	0.090666508	0.090906254	0.091148829	0.09137525	0.091623107	0.091873339	0.092125516	0.092379096	0.092633446	0.092868306	0.093122117	0.093374532	0.093624782	0.093872122	0.094115857	0.094355358	0.094572214	0.094802157	0.095026605	0.095245362	0.095458365	0.095665683	0.095852176	0.096049217	0.09624147	0.096429445	0.096613725	0.096794955	0.096960129	0.097137431	0.097313717	0.097489668
1948.425	0.084149236	0.084512518	0.084898645	0.085278582	0.085653561	0.086024485	0.086391949	0.086756279	0.087089895	0.087448331	0.08780347	0.088155026	0.088502669	0.088846061	0.089158989	0.089493338	0.089822605	0.090146591	0.090465141	0.090778143	0.091062079	0.091364234	0.091660721	0.091951558	0.09223679	0.092516483	0.092769824	0.093039145	0.093303261	0.093562338	0.093816568	0.094066175	0.094311416	0.09453417	0.094771873	0.095006177	0.095237485	0.09546624	0.095692909	0.095900716	0.096124766	0.096348195	0.096571498	0.096795158	0.097019621	0.097227886	0.097454999	0.097683955	0.097914983
1953.425	0.083575677	0.083925744	0.084297604	0.084663623	0.085025362	0.085384058	0.085740643	0.086095772	0.08642265	0.086775959	0.087128481	0.087480155	0.087830835	0.088180326	0.088501683	0.088848246	0.089192938	0.089535518	0.089875745	0.090213381	0.090522536	0.090854517	0.091183211	0.091508389	0.091829824	0.092147303	0.092436677	0.092746008	0.093050865	0.093351125	0.093646707	0.093937569	0.094223723	0.094483742	0.094761075	0.095034057	0.095302925	0.095567978	0.095829562	0.096068287	0.096324339	0.096578161	0.096830214	0.09708096	0.097330845	0.097561112	0.097810497	0.098060138	0.098310309
1958.425	0.083537474	0.08392634	0.084335366	0.084733133	0.08512097	0.085500023	0.085871262	0.086235498	0.086566089	0.08691867	0.087265947	0.087608358	0.087946306	0.088280179	0.088585079	0.08891217	0.089236262	0.089557689	0.089876754	0.090193715	0.090484608	0.090798058	0.091109847	0.091420008	0.091728512	0.092035273	0.092316773	0.092619759	0.092920488	0.093218726	0.093514226	0.093806742	0.094096042	0.094360054	0.094642617	0.094921467	0.095196527	0.095467777	0.095735255	0.095978891	0.096239429	0.096496618	0.09675069	0.097001908	0.097250554	0.097478043	0.09772256	0.097965341	0.098206634
1963.425	0.085153397	0.085469339	0.085818413	0.086175523	0.086541045	0.086914793	0.087296094	0.087683875	0.088046377	0.088442512	0.088840501	0.089238537	0.089634824	0.090027642	0.090385782	0.090767582	0.091141718	0.091507116	0.091862901	0.092208395	0.092517758	0.09284226	0.093155561	0.093457679	0.093748775	0.094029138	0.094278758	0.094539703	0.094791355	0.095034362	0.095269422	0.09549728	0.095718705	0.095918074	0.096129363	0.096336553	0.096540436	0.096741784	0.096941344	0.097124576	0.097322635	0.097520817	0.097719651	0.09791959	0.098121003	0.09830847	0.098513409	0.098720357	0.0989293
1968.425	0.087157723	0.087457106	0.087779072	0.088100441	0.088422588	0.088746362	0.089072148	0.089399919	0.089703922	0.090034235	0.090364757	0.09069453	0.091022531	0.091347725	0.091644541	0.091961568	0.092273052	0.092578231	0.092876455	0.093167181	0.093428516	0.093703712	0.093970463	0.094228651	0.094478255	0.094719345	0.094934463	0.095159678	0.095377043	0.09558692	0.095789731	0.095985953	0.09617611	0.096346742	0.096526852	0.09670264	0.096874759	0.097043871	0.097210644	0.097363082	0.097527193	0.097690827	0.097854552	0.098018885	0.098184275	0.098338212	0.098506635	0.098676994	0.098849416
1973.425	0.087562668	0.08786797	0.088178974	0.088472329	0.088750762	0.089016748	0.0892725	0.089519973	0.089742546	0.089978709	0.090210974	0.090440451	0.090668092	0.09089471	0.091103581	0.091330051	0.091557164	0.091785262	0.092014566	0.092245187	0.092459233	0.092692278	0.092926332	0.093161102	0.093396215	0.093631238	0.093847683	0.094081142	0.09431302	0.094542786	0.094769927	0.094993965	0.095214469	0.095414555	0.095627294	0.095835641	0.096039469	0.096238742	0.096433515	0.096609431	0.096796014	0.096978719	0.097157891	0.097333914	0.097507208	0.097665126	0.097834401	0.098002217	0.09816898
1978.425	0.086686926	0.086978064	0.087271367	0.087545266	0.087803231	0.088048492	0.088284007	0.088512448	0.088719107	0.088940401	0.0891608	0.089381893	0.089605024	0.089831311	0.090043775	0.090278478	0.090518379	0.090763771	0.091014753	0.091271233	0.091512633	0.091778784	0.092049192	0.092323159	0.092599874	0.092878447	0.09313642	0.093415872	0.093694341	0.093970859	0.094244502	0.094514411	0.094779814	0.095020224	0.095275195	0.095524066	0.095766556	0.096002524	0.096231973	0.096438102	0.096655502	0.096867118	0.097073403	0.097274893	0.097472178	0.097651099	0.097842083	0.09803073	0.098217663
1983.425	0.084152435	0.08447074	0.084804663	0.085130178	0.085449945	0.08576626	0.086081047	0.086395869	0.086687572	0.087005643	0.087326495	0.087650547	0.087978009	0.088308916	0.088617329	0.088954427	0.089294279	0.089636431	0.089980333	0.090325356	0.09064423	0.090989397	0.091333498	0.091675714	0.09201521	0.092351161	0.092657422	0.092984316	0.093305424	0.093620096	0.093927761	0.094227943	0.094520277	0.094782936	0.095059571	0.095327965	0.095588231	0.095840605	0.09608544	0.096305143	0.096536846	0.096762596	0.096983075	0.097199011	0.097411154	0.097604264	0.097811221	0.098016534	0.098220863
1988.425	0.082634341	0.083045993	0.083493435	0.08394336	0.08439626	0.084852188	0.085310806	0.085771446	0.086197645	0.086659387	0.087119937	0.087577982	0.088032202	0.088481315	0.088890312	0.089326331	0.089754057	0.090172643	0.090581379	0.090979692	0.091337728	0.091714862	0.092080631	0.092434947	0.092777827	0.093109387	0.093405574	0.09371602	0.094015976	0.094305872	0.094586196	0.094857494	0.095120357	0.095356062	0.09560452	0.095846494	0.096082704	0.096313885	0.096540773	0.096747032	0.096967709	0.097186174	0.097403077	0.097619017	0.097834536	0.098033514	0.098249491	0.098466217	0.098683925
1993.425	0.084833242	0.085262926	0.085711404	0.086144367	0.086563855	0.086971697	0.087369499	0.087758648	0.088111204	0.088486861	0.088856795	0.089221688	0.089582101	0.089938488	0.090264199	0.090613779	0.090960143	0.091303402	0.091643588	0.091980645	0.092288887	0.092619499	0.0929464	0.09326927	0.09358774	0.093901411	0.094186333	0.094489598	0.094786847	0.0950777	0.095361816	0.095638914	0.095908781	0.096151357	0.09640703	0.096655349	0.096896465	0.097130621	0.097358162	0.097562695	0.097778778	0.097989695	0.098196055	0.0983985	0.098597687	0.098779228	0.098973976	0.099167312	0.099359789
1998.425	0.087611686	0.087902386	0.088206206	0.088501061	0.088789231	0.089072615	0.089352738	0.089630776	0.089886323	0.090162524	0.090438408	0.090714147	0.090989762	0.091265163	0.091519035	0.091793465	0.09206699	0.09233928	0.092609967	0.092878658	0.093124547	0.093388214	0.093648627	0.093905346	0.094157937	0.094405981	0.09463057	0.094868802	0.095101456	0.095328276	0.095549071	0.095763722	0.095972195	0.096159187	0.096355992	0.096547016	0.09673257	0.096913055	0.097088945	0.097247696	0.097416326	0.097582091	0.097745651	0.09790768	0.098068839	0.098217388	0.09837865	0.098540801	0.098704328
2003.425	0.08803593	0.088351626	0.088679423	0.088994448	0.089298466	0.089592959	0.089879134	0.090157959	0.090409472	0.090676152	0.090937259	0.091193164	0.091444177	0.09169057	0.091914127	0.092152333	0.09238663	0.092617234	0.092844352	0.093068162	0.09327195	0.093489794	0.093704676	0.093916648	0.094125726	0.0943319	0.094519604	0.09472007	0.094917479	0.095111765	0.095302867	0.095490743	0.095675372	0.09584293	0.096021393	0.096196772	0.096369215	0.096538922	0.096706141	0.096858542	0.097021836	0.097183604	0.097344229	0.097504107	0.097663636	0.097810921	0.097970857	0.098131517	0.098293204
2008.425	0.08734849	0.087667058	0.087990818	0.088295293	0.088583288	0.088857379	0.089119907	0.089372967	0.089599772	0.089839665	0.090074926	0.090306825	0.090536471	0.090764825	0.090975184	0.091203269	0.091432118	0.091662181	0.091893778	0.092127099	0.092344056	0.092580754	0.092819016	0.093058565	0.093299038	0.093539991	0.093762401	0.094002825	0.094242157	0.094479821	0.094715258	0.094947941	0.09517739	0.095385959	0.095608094	0.095826016	0.096039569	0.0962487	0.096453454	0.096638698	0.096835523	0.097028643	0.097218442	0.097405356	0.097589873	0.097758506	0.097939853	0.09812031	0.098300374
2013.425	0.085196647	0.085543237	0.085906205	0.086257817	0.086599528	0.08693256	0.08725792	0.08757642	0.087864898	0.088171925	0.088473661	0.088770476	0.089062707	0.089350677	0.089612996	0.089893691	0.090171086	0.090445507	0.090717268	0.090986655	0.091233433	0.091498934	0.091762685	0.092024803	0.092285357	0.092544365	0.092782056	0.093037983	0.093292182	0.093544534	0.09379491	0.094043177	0.094289215	0.094514262	0.094755761	0.094994838	0.09523151	0.095465843	0.095697956	0.095910386	0.096138736	0.096365471	0.096590867	0.096815221	0.09703884	0.097244868	0.097467922	0.097691091	0.097914616
2018.425	0.083713758	0.084143152	0.084582957	0.084998892	0.085393516	0.085769325	0.086128718	0.086473971	0.086781968	0.087105919	0.087421583	0.087730678	0.08803478	0.088335322	0.088610702	0.088907886	0.089204837	0.089502373	0.089801139	0.090101598	0.090380702	0.090685087	0.090991541	0.091299885	0.091609809	0.091920887	0.092208614	0.092520398	0.092831656	0.093141737	0.093449996	0.093755813	0.094058613	0.094335003	0.094630646	0.094922032	0.095208927	0.095491204	0.095768843	0.09602108	0.096290118	0.09655502	0.096816112	0.097073778	0.097328439	0.097561231	0.09781137	0.098059806	0.098306948
2023.425	0.083720733	0.084080449	0.084463061	0.084840204	0.085213446	0.085583995	0.085952719	0.086320185	0.086658531	0.087024232	0.087388983	0.087752582	0.088114744	0.088475137	0.088805937	0.089161948	0.089515181	0.089865316	0.090212054	0.090555115	0.090868301	0.091203589	0.091534511	0.091860875	0.092182514	0.092499286	0.092787274	0.093094401	0.093396429	0.09369335	0.093985202	0.094272067	0.09455408	0.094810251	0.095083499	0.095352588	0.095617858	0.095879698	0.096138535	0.096375191	0.096629555	0.096882298	0.097133895	0.097384807	0.097635463	0.097866942	0.098118135	0.098370025	0.0986228
2028.425	0.084151195	0.084477739	0.084837881	0.085205838	0.085582178	0.085966876	0.086359392	0.086758753	0.087132334	0.087540933	0.087951889	0.088363395	0.088773638	0.089180862	0.089552663	0.089949609	0.090339195	0.090720286	0.091091948	0.091453445	0.091777642	0.092118233	0.092447596	0.092765706	0.093072689	0.093368804	0.093632822	0.093909195	0.094176087	0.094434139	0.094684048	0.094926562	0.095162462	0.09537504	0.095600497	0.095821723	0.096039537	0.096254741	0.096468108	0.09666407	0.096875932	0.097087958	0.097300706	0.097514656	0.097730196	0.097930826	0.098150172	0.098371689	0.098595373
2033.425	0.086550628	0.086890608	0.087244954	0.08758745	0.087920516	0.088246228	0.088566327	0.088882237	0.089171103	0.089481884	0.089791046	0.09009904	0.090406157	0.090712559	0.090994808	0.09129992	0.091604247	0.09190762	0.092209805	0.092510514	0.092786489	0.093083369	0.09337767	0.093668954	0.093956768	0.094240654	0.094498827	0.094773911	0.095043816	0.095308178	0.095566689	0.095819098	0.096065228	0.09628676	0.096520598	0.096748091	0.096969386	0.097184708	0.09739436	0.097583172	0.09778301	0.097978405	0.098169852	0.098357862	0.098542946	0.098711626	0.098892456	0.099071721	0.099249801
2038.425	0.087704152	0.087991711	0.088299952	0.088606854	0.088914003	0.089222455	0.089532791	0.089845166	0.090135154	0.090450639	0.090766832	0.09108289	0.091397882	0.091710841	0.091997095	0.092303491	0.092605194	0.092901421	0.093191481	0.09347477	0.093729816	0.093998737	0.094259668	0.094512376	0.094756718	0.094992637	0.095202961	0.095422842	0.095634615	0.095838538	0.096034939	0.096224211	0.096406811	0.096569886	0.096741141	0.096907363	0.097069199	0.097227323	0.097382432	0.097523542	0.097674825	0.097825125	0.097975096	0.098125348	0.098276442	0.09841709	0.09857113	0.098727247	0.098885696
2043.425	0.086847135	0.087121447	0.087410783	0.087694401	0.087974376	0.088252364	0.088529618	0.088807024	0.089063713	0.089342733	0.089622784	0.089903744	0.090185351	0.09046725	0.090727362	0.091008613	0.091288845	0.09156757	0.091844302	0.092118559	0.092369111	0.092637287	0.092901646	0.093161769	0.093417265	0.093667777	0.093894319	0.094134391	0.09436868	0.094597019	0.094819298	0.095035481	0.095245597	0.095434259	0.095633081	0.095826371	0.096014461	0.096197756	0.096376722	0.09653853	0.096710675	0.096880121	0.097047476	0.097213348	0.097378334	0.097530337	0.097695189	0.097860701	0.098027294
2048.425	0.08501621	0.085424993	0.085836001	0.086217038	0.086571405	0.086902412	0.087213326	0.087507314	0.087766297	0.088036146	0.088297492	0.088552854	0.088804544	0.089054653	0.089285728	0.089537793	0.089792986	0.090052393	0.090316823	0.090586803	0.09084116	0.091122285	0.091408958	0.091700709	0.091996865	0.092296581	0.092575556	0.092879272	0.093183426	0.093486839	0.093788339	0.09408679	0.094381127	0.094648336	0.094932156	0.095209409	0.095479544	0.09574218	0.095997104	0.096225537	0.096465654	0.096698375	0.096924091	0.097143304	0.097356613	0.097548853	0.097752734	0.097952785	0.098149749
2053.425	0.083698986	0.084110495	0.084536714	0.084945063	0.085337958	0.085717642	0.086086167	0.086445389	0.086770159	0.087115992	0.087456855	0.087793897	0.088128116	0.088460378	0.088765979	0.089096424	0.089426692	0.089757131	0.090087955	0.090419244	0.090725418	0.091057339	0.091389223	0.091720678	0.092051223	0.092380309	0.092682263	0.093006815	0.093328071	0.093645391	0.093958167	0.094265834	0.094567896	0.094841389	0.095131588	0.095415245	0.095692248	0.095962597	0.096226406	0.096464304	0.096716231	0.096962514	0.097203616	0.097440052	0.097672375	0.097883671	0.098109692	0.098333255	0.098554885
2058.425	0.084466264	0.08487547	0.085296272	0.08569693	0.086080596	0.086450181	0.086808327	0.087157394	0.087473349	0.087810542	0.088143944	0.088474856	0.088804348	0.089133283	0.089437	0.089766579	0.090097039	0.09042853	0.090761043	0.091094412	0.091402634	0.091736683	0.092070354	0.092403022	0.09273399	0.09306251	0.093362915	0.09368454	0.094001454	0.094312927	0.094618289	0.094916942	0.095208382	0.095470654	0.095747202	0.096015704	0.096276122	0.096528541	0.096773174	0.096992357	0.097223021	0.097447126	0.097665258	0.097878058	0.098086201	0.0982748	0.098475937	0.098674422	0.098870887
2063.425	0.086260237	0.086661738	0.08707914	0.087480662	0.087868481	0.088244491	0.088610315	0.088967309	0.089289976	0.089632949	0.089969795	0.090301101	0.090627339	0.090948885	0.091241791	0.091555094	0.091864394	0.092169807	0.092471386	0.092769125	0.093040501	0.093330634	0.093616597	0.093898186	0.094175166	0.094447278	0.094693908	0.094955908	0.095212272	0.095462771	0.095707216	0.095945464	0.096177434	0.096385973	0.096605892	0.096819706	0.097027631	0.097229962	0.09742707	0.097604759	0.097793104	0.097977658	0.098158987	0.098337677	0.098514312	0.098676032	0.098850301	0.099024091	0.099197848
2068.425	0.088691149	0.089039861	0.089384862	0.089699425	0.089987231	0.090251845	0.090496677	0.090724947	0.090923561	0.09112824	0.09132452	0.091514746	0.091701041	0.091885298	0.092055018	0.092239838	0.092426828	0.092616958	0.092810949	0.093009278	0.093196415	0.093403572	0.093615154	0.093830795	0.094049965	0.094271992	0.094478806	0.094704074	0.094929732	0.095154863	0.095378559	0.095599955	0.095818254	0.096016399	0.096226851	0.096432468	0.096632911	0.096827983	0.097017633	0.097187957	0.097367545	0.097542332	0.097712752	0.09787933	0.098042656	0.098191083	0.098349969	0.098507521	0.09866439
2073.425	0.088063483	0.088403701	0.088734647	0.089030925	0.089297071	0.089537502	0.08975645	0.089957914	0.090131595	0.090309676	0.090480352	0.090646477	0.090810588	0.090974918	0.091128464	0.091298338	0.091473165	0.091653959	0.091841426	0.092035978	0.092221971	0.09243029	0.092645361	0.092866618	0.093093313	0.093324547	0.093541149	0.093778194	0.094016622	0.094255288	0.094493066	0.094728889	0.094961768	0.09517336	0.095398229	0.095617974	0.095832144	0.096040457	0.096242791	0.096424291	0.096615383	0.09680104	0.096981709	0.097157942	0.097330371	0.097486758	0.097653852	0.097819252	0.097983689
2078.425	0.085762503	0.086147812	0.086534276	0.086891772	0.08722363	0.087533136	0.087823484	0.088097737	0.088339125	0.088590441	0.088833643	0.089071081	0.089304899	0.08953703	0.08975129	0.089984788	0.090220946	0.090460782	0.090705057	0.090954287	0.091188979	0.09144829	0.091712698	0.091981838	0.09225517	0.092532009	0.092789972	0.093071221	0.093353412	0.093635579	0.093916762	0.094196035	0.094472539	0.094724643	0.094993737	0.095258116	0.095517367	0.095771219	0.096019543	0.09624387	0.096481719	0.096714444	0.096942406	0.09716606	0.097385926	0.097586009	0.097800218	0.098012366	0.098223045
2083.425	0.082823447	0.083188123	0.083579845	0.083969375	0.084357666	0.084745327	0.085132659	0.0855197	0.085876557	0.086262387	0.08664698	0.087029812	0.087410335	0.087788006	0.088133653	0.088504448	0.088871035	0.089233056	0.089590202	0.089942211	0.090262397	0.090603957	0.090939859	0.091269992	0.091594281	0.091912679	0.092201343	0.092508399	0.092809614	0.093105073	0.093394901	0.093679263	0.093958368	0.094211556	0.094481305	0.094746671	0.095008042	0.095265846	0.095520545	0.095753316	0.096003424	0.096251882	0.096499191	0.096745829	0.096992247	0.09721987	0.097466971	0.097714891	0.097963857
2088.425	0.081852338	0.082272632	0.082718804	0.083157411	0.083590114	0.084018234	0.084442762	0.084864399	0.085251412	0.085668507	0.086083383	0.086495941	0.086905981	0.087313238	0.087686433	0.088087459	0.088484758	0.088877987	0.089266806	0.089650878	0.090000907	0.090374931	0.090743274	0.091105644	0.09146177	0.091811408	0.092128208	0.092464807	0.092794411	0.09311694	0.093432365	0.09374072	0.094042105	0.094314262	0.094602768	0.094884984	0.095161273	0.095432063	0.095697834	0.095939158	0.096196775	0.096450981	0.096702356	0.096951467	0.097198864	0.09742615	0.097671641	0.097916757	0.098161829
2093.425	0.083765866	0.084093626	0.084453916	0.084821209	0.085196501	0.085580201	0.08597219	0.086371895	0.086746878	0.087158473	0.087574224	0.087992534	0.088411737	0.088830166	0.089214318	0.08962678	0.09003401	0.090434726	0.0908278	0.091212264	0.091558817	0.09192462	0.092279941	0.092624462	0.092958016	0.093280583	0.093568685	0.09387056	0.094162134	0.09444386	0.094716281	0.094980024	0.095235783	0.095465429	0.095707979	0.095944851	0.096176892	0.096404953	0.096629883	0.096835446	0.097056644	0.097277011	0.097497229	0.097717904	0.097939557	0.098145396	0.098370031	0.098596585	0.098825161
2098.425	0.086889297	0.087223244	0.087567222	0.087895606	0.088211121	0.0885162	0.08881298	0.089103298	0.0893669	0.089648944	0.089928369	0.090206047	0.090482674	0.090758792	0.091013574	0.091289762	0.091566316	0.091843326	0.092120785	0.092398591	0.092655177	0.092933065	0.093210545	0.09348723	0.093762684	0.094036431	0.094287178	0.094556244	0.094822144	0.095084397	0.095342557	0.095596226	0.095845065	0.09607024	0.0963091	0.096542572	0.096770632	0.096993347	0.09721087	0.09740725	0.097615497	0.097819411	0.098019391	0.098215868	0.098409288	0.098585504	0.098774292	0.098961279	0.099146835
2103.425	0.087912204	0.08827182	0.088637726	0.088981993	0.089307497	0.089616898	0.089912624	0.090196863	0.090450737	0.090718187	0.090979252	0.091235282	0.091487456	0.091736797	0.091965207	0.092211449	0.092457037	0.092702441	0.092947997	0.093193906	0.093421269	0.093667932	0.093914793	0.09416158	0.094407924	0.094653379	0.09487873	0.09512102	0.095360841	0.095597621	0.095830798	0.096059845	0.096284284	0.09648701	0.096701499	0.09691041	0.097113588	0.097310984	0.097502644	0.097674591	0.097855701	0.098031731	0.098203054	0.098370093	0.098533312	0.098681003	0.098838246	0.098993098	0.099146025
2108.425	0.088298821	0.08860135	0.088910869	0.089204644	0.089485657	0.089756559	0.090019658	0.090276922	0.090510648	0.090761061	0.091009638	0.091257232	0.091504492	0.091751884	0.091980633	0.092229024	0.092478066	0.092727691	0.09297772	0.09322788	0.093458598	0.093707918	0.093956103	0.094202605	0.094446846	0.094688227	0.094907983	0.095142196	0.095371857	0.095596459	0.095815556	0.096028777	0.096235837	0.096421338	0.096616116	0.096804485	0.096986577	0.097162632	0.097332992	0.09748557	0.09764628	0.097802793	0.097955742	0.0981058	0.098253656	0.098388782	0.098534332	0.098679641	0.098825304
2113.425	0.08600756	0.086334094	0.086670806	0.086992401	0.087301334	0.08759983	0.087889871	0.088173201	0.088430097	0.088704603	0.08897626	0.089246028	0.08951472	0.089783018	0.090030815	0.090299833	0.09056977	0.090840852	0.091113183	0.091386752	0.091640272	0.091915782	0.092191875	0.092468137	0.092744081	0.093019158	0.093271795	0.093543516	0.093812582	0.094078373	0.094340304	0.094597835	0.094850488	0.095079033	0.095321273	0.095557747	0.095788355	0.096013113	0.096232145	0.096429446	0.096638206	0.096842187	0.097041879	0.097237829	0.09743063	0.097606342	0.097794841	0.097982016	0.098168466
2118.425	0.083720052	0.084085998	0.084473732	0.084854332	0.085229453	0.08560043	0.085968297	0.086333809	0.086669556	0.087031784	0.087392591	0.087751984	0.088109878	0.08846612	0.088793319	0.089145796	0.089495959	0.089843537	0.090188244	0.090529779	0.090841956	0.091176502	0.091506941	0.091832949	0.09215421	0.092470421	0.092757583	0.09306332	0.093363278	0.093657287	0.093945228	0.094227042	0.094502738	0.094751862	0.095016078	0.095274618	0.095527784	0.095775951	0.096019555	0.096240801	0.096477068	0.096710339	0.096941205	0.097170261	0.097398093	0.097607799	0.097834818	0.09806213	0.09829014
2123.425	0.084468693	0.084821911	0.085189667	0.085545087	0.085891116	0.086230379	0.086565157	0.086897397	0.087203229	0.087534856	0.087867812	0.088202874	0.088540584	0.088881281	0.089198554	0.08954527	0.089894947	0.090247273	0.090601806	0.090957983	0.091287643	0.091645025	0.092001867	0.092357303	0.092710434	0.093060358	0.093379751	0.093721044	0.094056656	0.094385863	0.094708034	0.095022644	0.095329289	0.095605036	0.095895711	0.096178006	0.09645205	0.096718105	0.096976559	0.097208814	0.097454129	0.097693544	0.09792778	0.098157588	0.098383739	0.098589907	0.098811145	0.099030858	0.099249671
2128.425	0.086075153	0.086448008	0.086833473	0.08720242	0.087557371	0.0879006	0.08823412	0.088559691	0.088854479	0.089168831	0.089479056	0.089786078	0.090090667	0.090393459	0.09067181	0.090972486	0.091272545	0.091572171	0.091871441	0.092170324	0.092445761	0.092743443	0.093040089	0.09333531	0.093628657	0.093919631	0.09418566	0.094470572	0.094751542	0.095028048	0.095299607	0.095565792	0.095826239	0.096061316	0.096310022	0.096552436	0.096788562	0.097018509	0.097242483	0.097444185	0.097657585	0.097866104	0.098070242	0.098270537	0.098467549	0.098646983	0.098839266	0.099029878	0.099219305
2133.425	0.087775399	0.088042324	0.08832871	0.088614807	0.088902684	0.089193813	0.089489111	0.089788987	0.090069842	0.09037812	0.090689905	0.091004285	0.091320184	0.091636424	0.091927586	0.092241047	0.092551301	0.092857203	0.09315769	0.093451786	0.093716839	0.093996312	0.094267194	0.094528974	0.094781274	0.095023847	0.095239024	0.095462676	0.095676622	0.095881109	0.096076499	0.096263259	0.096441957	0.096600316	0.096765409	0.096924558	0.097078609	0.097228448	0.097374987	0.09750812	0.097650887	0.097792999	0.097935295	0.098078562	0.098223508	0.098359339	0.098509192	0.098662273	0.098818902
2138.425	0.089485721	0.089713286	0.089934658	0.090134557	0.090317524	0.090487758	0.090649071	0.090804864	0.090946359	0.091099551	0.091254765	0.091413796	0.091578074	0.091748688	0.091912474	0.092097184	0.092289667	0.092489877	0.092697531	0.092912122	0.093115765	0.093341594	0.093571883	0.09380553	0.094041368	0.09427818	0.094496582	0.094731852	0.094964613	0.095193791	0.095418418	0.095637651	0.095850792	0.096041665	0.096241731	0.096434622	0.096620314	0.096798954	0.096970859	0.09712396	0.097284334	0.097439689	0.09759082	0.097738592	0.097883909	0.098016669	0.098159855	0.098303242	0.098447663
2143.425	0.08658032	0.086861641	0.08715303	0.087432701	0.087702678	0.08796475	0.088220475	0.08847119	0.088699161	0.088943285	0.089185247	0.089425738	0.089665343	0.089904562	0.090125405	0.090365014	0.090605279	0.090846414	0.091088557	0.091331762	0.091557183	0.091802294	0.092048177	0.09229459	0.092541233	0.092787756	0.093014877	0.093260071	0.093503973	0.09374618	0.093986306	0.094224006	0.094458981	0.094673255	0.094902383	0.095128296	0.095350981	0.095570509	0.095787028	0.095984413	0.096195829	0.096405063	0.096612496	0.09681854	0.097023621	0.097212442	0.097416866	0.097621531	0.09782679
2148.425	0.083108183	0.083454513	0.083829852	0.084206783	0.084586278	0.084968841	0.085354551	0.085743132	0.086103878	0.086496175	0.086889101	0.087281621	0.087672666	0.088061186	0.088416717	0.088797659	0.089173419	0.089543292	0.089906687	0.090263125	0.090585658	0.090927797	0.09126222	0.091588868	0.091907769	0.092219031	0.09249973	0.092796884	0.093087125	0.093370817	0.093648371	0.09392024	0.094186916	0.094428921	0.094687106	0.0949417	0.095193293	0.095442482	0.095689865	0.095917122	0.096162666	0.096408054	0.096653786	0.096900308	0.097148006	0.097377969	0.097628751	0.097881412	0.098136024
2153.425	0.083222946	0.08361229	0.084011828	0.084391471	0.084754423	0.085103717	0.085442177	0.0857724	0.086071946	0.086392724	0.086711451	0.08702977	0.087349101	0.087670644	0.087970273	0.08829866	0.088631553	0.088969325	0.089312147	0.089659988	0.089985338	0.09034206	0.090702678	0.091066506	0.091432739	0.091800477	0.092140423	0.092508288	0.092874723	0.093238706	0.093599251	0.093955431	0.094306398	0.094625095	0.094964047	0.095295955	0.095620453	0.095937322	0.096246485	0.096525078	0.096819707	0.097107161	0.097387838	0.097662219	0.097930848	0.098174216	0.098433456	0.098688704	0.09894055
2158.425	0.08320138	0.083640582	0.0841049	0.084558863	0.085003841	0.085440945	0.085871047	0.086294799	0.086680726	0.087093447	0.087500784	0.087902858	0.088299735	0.088691454	0.089048488	0.089430365	0.089807166	0.090178915	0.090545635	0.09090734	0.091236773	0.091588827	0.09193583	0.092277737	0.092614487	0.092946007	0.093247313	0.093568539	0.093884285	0.094194474	0.09449904	0.094797941	0.095091165	0.09535681	0.095639212	0.095916122	0.096187696	0.096454137	0.096715697	0.096953055	0.097206077	0.097455161	0.097700673	0.097942989	0.098182479	0.098401348	0.098636382	0.098869548	0.099101097
2163.425	0.08624803	0.086592338	0.086955049	0.087309408	0.087657469	0.088000924	0.088341111	0.088679047	0.088989617	0.089325032	0.08965963	0.089993515	0.09032666	0.090658941	0.090964728	0.091294757	0.091623219	0.091949797	0.092274146	0.092595899	0.092890262	0.093205925	0.093517828	0.093825565	0.094128733	0.094426941	0.094697491	0.094985154	0.095266874	0.095542395	0.09581151	0.09607408	0.096330026	0.096560399	0.09680366	0.097040495	0.09727112	0.097495822	0.097714951	0.097912628	0.098122218	0.09832753	0.09852906	0.098727307	0.098922759	0.099101101	0.099292459	0.099482273	0.099670865
2168.425	0.088829131	0.089089882	0.089354521	0.089604546	0.08984359	0.090074846	0.090301058	0.090524532	0.090730025	0.090953203	0.091178102	0.091405586	0.091636247	0.091870442	0.092089895	0.092331167	0.092575944	0.092823919	0.093074658	0.093327621	0.093562555	0.093817961	0.094073557	0.094328555	0.094582147	0.094833526	0.095062927	0.095307881	0.095548454	0.09578402	0.09601404	0.096238071	0.096455774	0.096650919	0.096855927	0.097054289	0.097246127	0.097431682	0.097611296	0.097772197	0.097941681	0.098106705	0.098267889	0.098425877	0.098581326	0.098723124	0.098875487	0.099027119	0.099178545
2173.425	0.088432241	0.088721289	0.089003804	0.089259193	0.089492095	0.089706874	0.089907578	0.090097898	0.090267241	0.090446607	0.090624251	0.090802418	0.090983006	0.091167585	0.091342593	0.091538097	0.091740398	0.091949887	0.092166678	0.092390632	0.092603395	0.092839883	0.093081858	0.093328396	0.093578445	0.09383085	0.094064882	0.094318377	0.094570616	0.094820384	0.095066523	0.095307967	0.095543759	0.095755682	0.095978423	0.096193537	0.096400673	0.096599649	0.096790452	0.096959453	0.097135095	0.097303415	0.097464959	0.09762037	0.097770373	0.09790471	0.098046527	0.098185283	0.09832179
2178.425	0.085427969	0.085775506	0.086135691	0.08648119	0.08681414	0.08713645	0.087449808	0.087755677	0.088032468	0.088327327	0.08861789	0.088904944	0.089189162	0.089471114	0.089729785	0.090008658	0.090286433	0.090563337	0.090839509	0.091114994	0.09136864	0.091642594	0.091915479	0.092187003	0.092456811	0.092724493	0.092969312	0.09323163	0.093490463	0.093745344	0.093995831	0.094241522	0.094482075	0.094699323	0.094929293	0.09515356	0.095372108	0.095585021	0.095792477	0.09597936	0.096177145	0.096370477	0.096559831	0.096745727	0.096928719	0.097095547	0.097274546	0.097452283	0.097629278
2183.425	0.082773989	0.083170218	0.083588874	0.083998007	0.084398892	0.084792559	0.085179806	0.085561231	0.085908521	0.086279837	0.086646237	0.087007859	0.087364803	0.087717159	0.088038418	0.088382217	0.088721721	0.089057038	0.089388274	0.08971552	0.090014112	0.090333857	0.090649739	0.090961742	0.091269817	0.091573888	0.09185093	0.092147005	0.092438741	0.09272601	0.093008692	0.093286689	0.093559927	0.093807897	0.094071938	0.094331268	0.094586014	0.09483636	0.095082556	0.095306389	0.095545495	0.095781468	0.096014731	0.096245731	0.096474925	0.096685277	0.096912257	0.097138704	0.097364991
2188.425	0.08180269	0.082212494	0.082653152	0.083091618	0.083528756	0.083965052	0.084400649	0.084835393	0.085235603	0.085667447	0.086096829	0.086522983	0.086945121	0.087362475	0.087742859	0.088149061	0.088548597	0.088940986	0.089325837	0.089702843	0.090043689	0.090405037	0.090758087	0.091102813	0.09143925	0.091767483	0.092063302	0.092376174	0.092681358	0.09297911	0.093269727	0.093553545	0.093830938	0.094081645	0.094347873	0.094608985	0.094865497	0.095117955	0.095366926	0.095594152	0.095838051	0.096080159	0.096321033	0.096561205	0.096801162	0.097022851	0.097263575	0.097505185	0.097747914
2193.425	0.084164129	0.084543438	0.084946776	0.085343969	0.085736474	0.086125425	0.086511646	0.086895686	0.087248518	0.087629047	0.088007758	0.088384482	0.088758971	0.089130924	0.089471736	0.089837896	0.090200556	0.090559389	0.09091407	0.091264288	0.091583341	0.091924125	0.092259586	0.092589453	0.09291348	0.09323144	0.093519389	0.093825164	0.094124408	0.094417045	0.094703053	0.094982469	0.095255393	0.095501705	0.095762674	0.096017828	0.096267535	0.096512218	0.096752355	0.096970436	0.097203324	0.097433263	0.097660826	0.097886574	0.098111041	0.098317535	0.09854089	0.098764255	0.098987939
2198.425	0.087077553	0.087486729	0.087901803	0.088289993	0.088653791	0.088995642	0.089317916	0.089622887	0.089890921	0.090168628	0.090435072	0.090692105	0.090941471	0.091184802	0.091405373	0.091641256	0.091875173	0.092108232	0.092341378	0.092575379	0.092792651	0.093029788	0.093268986	0.093510308	0.09375366	0.093998798	0.094226345	0.094473784	0.094721645	0.094969313	0.095216134	0.095461446	0.095704599	0.095926602	0.096163931	0.096397491	0.096626887	0.096851825	0.097072119	0.097271273	0.097482502	0.097689144	0.097891407	0.098089577	0.098284006	0.098460506	0.0986489	0.098834808	0.099018682
2203.425	0.086972233	0.087314871	0.087678598	0.088035704	0.088386981	0.088732876	0.08907353	0.08940884	0.089713362	0.090037452	0.090355025	0.09066557	0.090968609	0.091263728	0.091528841	0.091807937	0.092078498	0.092340534	0.092594153	0.092839553	0.093059019	0.093289439	0.093512603	0.093728926	0.093938844	0.094142805	0.094326179	0.09451995	0.094709064	0.094893947	0.095075012	0.095252653	0.095427255	0.095586048	0.095755842	0.095923663	0.096089868	0.096254812	0.096418843	0.096569748	0.096732991	0.096896306	0.097059997	0.097224346	0.097389608	0.097543155	0.097710748	0.097879771	0.09805031
2208.425	0.08673547	0.087003884	0.087286062	0.087561881	0.087833555	0.088102852	0.088371118	0.088639316	0.088887359	0.0891569	0.089427393	0.089698742	0.089970707	0.090242952	0.090494154	0.090765768	0.091036388	0.091305545	0.091572768	0.091837596	0.092079539	0.092338519	0.092593858	0.092845184	0.093092162	0.0933345	0.093553871	0.093786657	0.094014256	0.0942366	0.094453691	0.094665599	0.094872472	0.095059151	0.095257023	0.095450711	0.095640643	0.09582731	0.096011254	0.096179136	0.096359503	0.096538912	0.09671798	0.096897311	0.097077478	0.097244986	0.097428193	0.097613608	0.097801556
2213.425	0.08537148	0.08570725	0.086046873	0.086364399	0.086662809	0.086944946	0.087213489	0.087470931	0.087700712	0.087943108	0.088180589	0.088414901	0.088647613	0.088880122	0.089095631	0.08933105	0.089569361	0.089811271	0.0900573	0.090307783	0.090543084	0.090802403	0.091066135	0.091333955	0.091605405	0.091879916	0.092135459	0.092413949	0.092693413	0.09297307	0.093252151	0.09352991	0.093805659	0.094057877	0.094328099	0.094594766	0.094857554	0.095116255	0.09537078	0.095602038	0.095848689	0.096091521	0.096330835	0.096567003	0.096800445	0.097013906	0.097243406	0.097471547	0.097698784
2218.425	0.082618972	0.083065784	0.083532169	0.083981513	0.084415134	0.084834296	0.085240202	0.085633995	0.08598769	0.086361218	0.086725708	0.087082153	0.087431527	0.08777479	0.088087038	0.088421166	0.088751828	0.089079827	0.089405884	0.089730626	0.090029671	0.090353242	0.090676684	0.091000169	0.091323748	0.091647362	0.091945975	0.092269122	0.092591594	0.092913008	0.09323295	0.093550977	0.093866648	0.094155575	0.094465544	0.094772017	0.095074703	0.09537338	0.095667896	0.095935998	0.096222361	0.096504535	0.096782639	0.097056837	0.09732734	0.097573958	0.097838032	0.098099135	0.098357516
2223.425	0.082956409	0.083365399	0.083799511	0.084226054	0.084646547	0.085062228	0.085474071	0.085882811	0.086257811	0.086661898	0.087063944	0.087464052	0.08786225	0.088258515	0.088622529	0.08901488	0.089405047	0.089792897	0.090178271	0.090560979	0.090911694	0.091288638	0.091662198	0.092032073	0.092397945	0.092759481	0.093089066	0.093441319	0.093788271	0.094129625	0.09446512	0.094794539	0.095117716	0.095410405	0.095721351	0.09602595	0.096324307	0.096616598	0.096903066	0.09716259	0.097438753	0.097710105	0.097977059	0.098240041	0.098499475	0.098736159	0.098989899	0.0992412	0.099490355
2228.425	0.085185329	0.085488683	0.08581987	0.086155566	0.086497111	0.086845312	0.087200489	0.087562532	0.087902416	0.088276082	0.088654473	0.089036459	0.089420816	0.08980628	0.090161987	0.090546073	0.09092771	0.091305803	0.091679346	0.092047423	0.092381627	0.092736983	0.093084765	0.093424452	0.09375562	0.094077947	0.094367436	0.094672209	0.094967747	0.0952541	0.095531402	0.095799876	0.096059827	0.096292545	0.096537243	0.096774735	0.097005601	0.097230467	0.097449998	0.097648504	0.097859724	0.098067638	0.098272926	0.098476227	0.098678138	0.098863747	0.099064425	0.099265065	0.099465963
2233.425	0.087930651	0.088243619	0.088574792	0.08889993	0.089220797	0.089538717	0.089854611	0.090169041	0.090458208	0.090770311	0.091081024	0.091390021	0.09169688	0.092001132	0.092279245	0.09257712	0.092870998	0.093160442	0.093445057	0.093724476	0.093977506	0.094246046	0.094508538	0.094764762	0.095014538	0.095257725	0.095476268	0.095706538	0.095930049	0.096146839	0.096356994	0.096560658	0.096758032	0.096934861	0.097120915	0.097301598	0.097477336	0.097648605	0.097815917	0.09796732	0.098128577	0.098287517	0.098444705	0.098600688	0.098755983	0.098899131	0.099054383	0.099210168	0.099366768
2238.425	0.088967224	0.089259348	0.089570885	0.089878938	0.090184703	0.090488923	0.090791926	0.091093699	0.091370909	0.091669284	0.091965012	0.092257359	0.092545568	0.092828906	0.093085542	0.093357693	0.093623254	0.093881825	0.094133112	0.094376917	0.094595234	0.094824423	0.095046046	0.095260215	0.095467103	0.09566693	0.095845351	0.096032385	0.096213243	0.09638829	0.096557919	0.096722545	0.096882608	0.097026706	0.097179301	0.097328729	0.097475497	0.097620124	0.097763133	0.097894154	0.0980355	0.098176706	0.098318231	0.098460501	0.098603895	0.09873754	0.098883966	0.099032301	0.099182684
2243.425	0.086828527	0.087111143	0.08741645	0.087722638	0.08803096	0.088342136	0.088656408	0.088973609	0.089268578	0.089589767	0.089911746	0.090233464	0.090553817	0.090871709	0.091162055	0.091472333	0.091777322	0.09207625	0.092368458	0.092653407	0.09290962	0.093179498	0.093441167	0.093694505	0.093939483	0.094176154	0.094387365	0.094608508	0.09482194	0.095027995	0.095227062	0.095419581	0.09560604	0.095773235	0.095949564	0.096121485	0.096289625	0.096454631	0.096617162	0.096765564	0.096925183	0.097084223	0.097243291	0.097402952	0.097563725	0.097713517	0.097877663	0.098044077	0.098213004
2248.425	0.083988939	0.08434552	0.084715149	0.085070191	0.085413252	0.085746688	0.086072605	0.08639285	0.086684815	0.08699845	0.087310451	0.087621793	0.087933277	0.088245544	0.088534917	0.088849963	0.089166853	0.089485682	0.089806412	0.09012888	0.090427836	0.090752739	0.091078234	0.091403744	0.09172862	0.092052163	0.092349	0.092667908	0.092983327	0.093294549	0.093600912	0.093901821	0.094196765	0.094463365	0.094745762	0.09502129	0.095289873	0.095551553	0.095806493	0.096036074	0.096278905	0.096516065	0.096748081	0.096975539	0.097199062	0.097402457	0.097620232	0.097835952	0.098050221
2253.425	0.082846751	0.083285327	0.083738893	0.084172438	0.084588355	0.084988937	0.085376349	0.085752618	0.086091676	0.086451647	0.086805521	0.08715473	0.087500561	0.087844157	0.088160207	0.088502183	0.088844412	0.089187428	0.089531597	0.089877114	0.090197274	0.09054532	0.09089435	0.091243961	0.09159363	0.091942738	0.092263896	0.092609939	0.092953282	0.093293164	0.093628843	0.093959627	0.094284895	0.094579784	0.094893039	0.095199529	0.095499066	0.095791587	0.096077165	0.096334777	0.096607646	0.096874452	0.097135688	0.097391919	0.097643765	0.097872908	0.098118163	0.098360957	0.098601924
2258.425	0.08346145	0.08393788	0.084436823	0.084919546	0.08538757	0.085842231	0.086284685	0.086715925	0.087104774	0.087516725	0.087919626	0.088314047	0.088700512	0.089079512	0.089423139	0.089789081	0.090148862	0.090502871	0.090851458	0.091194925	0.091507645	0.091841921	0.092171647	0.092496908	0.092817734	0.093134109	0.093422147	0.093729774	0.094032705	0.094330824	0.094624016	0.094912184	0.095195252	0.095451987	0.09572519	0.095993329	0.096256525	0.096514964	0.096768887	0.096999531	0.09724566	0.097488284	0.09772782	0.097964703	0.098199376	0.098414412	0.098646039	0.098876657	0.099106604
2263.425	0.086758725	0.087157853	0.087575356	0.087979027	0.088370316	0.088750429	0.08912035	0.089480859	0.089805818	0.090149837	0.090485896	0.090814318	0.091135398	0.091449421	0.09173328	0.092034573	0.092329711	0.092619024	0.092902845	0.093181499	0.0934344	0.093703966	0.0939692	0.09423033	0.094487551	0.094741024	0.094971785	0.095218391	0.095461556	0.095701347	0.095937821	0.096171035	0.096401057	0.096610621	0.096834752	0.097056001	0.097274532	0.097490545	0.09770427	0.09789975	0.098109828	0.098318437	0.098525881	0.09873246	0.098938464	0.09912834	0.099333952	0.099539661	0.099745607
2268.425	0.088741786	0.088984409	0.089250857	0.089522611	0.089800615	0.090085206	0.090376192	0.090672928	0.090951078	0.09125581	0.091562671	0.091870113	0.092176565	0.092480498	0.092757573	0.093052743	0.093341593	0.093623139	0.093896575	0.094161276	0.094397476	0.094644277	0.094881517	0.095109221	0.095327558	0.095536819	0.095722274	0.0959153	0.096100692	0.0962791	0.096451234	0.096617853	0.096779749	0.096925706	0.097080832	0.097233662	0.097385028	0.097535747	0.097686609	0.097826641	0.097979839	0.098135212	0.098293327	0.098454666	0.098619621	0.098775354	0.098948005	0.099124845	0.099305861
2273.425	0.08795884	0.088232994	0.088515594	0.088785973	0.089046642	0.089299784	0.08954725	0.089790577	0.090012589	0.090251212	0.090488611	0.090725352	0.090961841	0.091198353	0.091416839	0.091653788	0.091891009	0.092128437	0.092365945	0.092603349	0.092822197	0.093058703	0.093294302	0.093528656	0.093761404	0.093992179	0.094203136	0.094429101	0.094652071	0.094871746	0.095087873	0.09530025	0.095508735	0.095697668	0.095898535	0.096095513	0.096288751	0.096478479	0.096664989	0.096834605	0.097015978	0.097195309	0.09737307	0.097549744	0.097725809	0.097888197	0.098064382	0.098241229	0.098419088
2278.425	0.086008678	0.086353549	0.08670738	0.087043204	0.087363509	0.087670612	0.087966638	0.088253519	0.088511722	0.088785745	0.089055198	0.089321322	0.089585213	0.089847837	0.090089862	0.090352302	0.090615577	0.090880159	0.091146383	0.091414453	0.091663603	0.091935314	0.092208731	0.092483582	0.092759498	0.093036029	0.093291392	0.09356763	0.093842877	0.094116546	0.094388059	0.094656869	0.094922478	0.095164436	0.095422732	0.095676784	0.095926413	0.09617154	0.096412186	0.096630446	0.096862885	0.097091428	0.097316423	0.097538268	0.097757403	0.097957673	0.098172894	0.09838675	0.098599671
2283.425	0.084562352	0.084977942	0.085395281	0.085781408	0.08613955	0.086473017	0.086785148	0.087079253	0.087337533	0.087605968	0.087865491	0.088118928	0.088368918	0.088617888	0.088848705	0.089101662	0.08935928	0.089622951	0.089893766	0.090172506	0.090437252	0.090732301	0.091035829	0.09134748	0.091666656	0.09199255	0.092298485	0.092634396	0.092973769	0.093315302	0.093657666	0.09399953	0.094339606	0.094650884	0.094984192	0.095312465	0.09563485	0.095950652	0.096259344	0.096537671	0.096831833	0.097118307	0.0973972	0.097668753	0.097933325	0.098171741	0.098424231	0.098671259	0.098913434
2288.425	0.083227454	0.083694745	0.084167445	0.084608219	0.085020254	0.085406833	0.085771264	0.086116826	0.08642183	0.086740005	0.087048317	0.087349548	0.087646286	0.087940906	0.08821284	0.088509183	0.088808928	0.089113416	0.089423687	0.089740469	0.09003904	0.090369295	0.090706494	0.091050246	0.091399928	0.091754706	0.092085847	0.092447476	0.092810906	0.093174834	0.093537934	0.093898886	0.094256419	0.094582382	0.09493008	0.095271196	0.095604917	0.095930594	0.09624775	0.096532683	0.096832752	0.097123888	0.097406262	0.09768018	0.09794606	0.098184805	0.098436754	0.098682368	0.098922314
2293.425	0.084802061	0.085198482	0.085602935	0.085984774	0.086347372	0.086693945	0.087027505	0.08735084	0.087642429	0.087953024	0.088260111	0.088565501	0.088870762	0.089177227	0.089462149	0.089773847	0.090089345	0.09040909	0.090733302	0.091061985	0.091369182	0.091705729	0.09204563	0.092388174	0.092732516	0.093077711	0.093396223	0.093740136	0.094081799	0.094420132	0.094754095	0.095082708	0.095405081	0.095696441	0.096004732	0.096304873	0.096596491	0.096879366	0.097153431	0.097398662	0.097656131	0.097905397	0.098146898	0.09838116	0.098608779	0.098813547	0.099030216	0.099242171	0.099450065
2298.425	0.087643549	0.087957403	0.088288341	0.088611962	0.088930058	0.089244045	0.089554993	0.089863656	0.09014697	0.090452401	0.090756365	0.091058815	0.091359609	0.091658548	0.091932643	0.092227344	0.092519473	0.092808771	0.093094983	0.093377852	0.093635771	0.093911486	0.094183102	0.09445036	0.094713006	0.094970792	0.095204231	0.09545202	0.095694311	0.095930936	0.096161763	0.096386704	0.096605723	0.096802653	0.09701039	0.097212434	0.097408992	0.097600331	0.097786781	0.097954878	0.098133035	0.098307534	0.098478853	0.098647486	0.098813923	0.098966018	0.099129542	0.099292173	0.099454273
2303.425	0.088917787	0.089204857	0.089505161	0.089796762	0.090081746	0.090361804	0.090638251	0.090912051	0.091163011	0.091433328	0.091702201	0.091969636	0.092235512	0.092499615	0.092741597	0.093001501	0.093258755	0.093513019	0.093763952	0.094011211	0.0942359	0.094475156	0.094709782	0.094939478	0.095163966	0.095382994	0.095580138	0.095788084	0.095990041	0.096185916	0.096375672	0.096559326	0.096736961	0.096895717	0.097062251	0.09722339	0.097379476	0.097530918	0.097678176	0.097810832	0.097951506	0.098089572	0.098225611	0.098360199	0.098493902	0.098616998	0.098750473	0.098884511	0.099019505
2308.425	0.088329948	0.088607659	0.088889943	0.089156165	0.089409392	0.089652388	0.089887598	0.090117151	0.090325601	0.090549125	0.090771496	0.090993745	0.091216687	0.091440944	0.09164951	0.091877431	0.092107557	0.092339912	0.092574388	0.092810755	0.093030325	0.093269286	0.093508877	0.09374851	0.093987545	0.094225308	0.094443055	0.094676436	0.094906558	0.095132799	0.095354595	0.095571459	0.095782992	0.095973262	0.096173805	0.096368467	0.096557292	0.096740442	0.096918193	0.097077805	0.097246319	0.097410791	0.097571828	0.097730081	0.097886227	0.098029083	0.098183093	0.098336947	0.098491247
2313.425	0.085923076	0.086274443	0.086620784	0.086934951	0.087220686	0.087481793	0.087722067	0.087945237	0.088139184	0.08833947	0.088532728	0.08872201	0.08891013	0.089099638	0.089277763	0.089476041	0.089681454	0.089895329	0.090118644	0.090352035	0.090576674	0.090829979	0.091093308	0.091366055	0.091647361	0.091936148	0.092208278	0.092507804	0.092810795	0.093115718	0.093421031	0.093725225	0.094026858	0.094301862	0.094594943	0.094881975	0.095162096	0.095434637	0.095699134	0.095935919	0.096184388	0.096424603	0.096656849	0.096881568	0.097099336	0.097294774	0.097501176	0.097702846	0.097900638
2318.425	0.082593825	0.083019497	0.083469733	0.083909713	0.084340378	0.084762503	0.085176709	0.085583488	0.085952719	0.086346238	0.086733277	0.087114083	0.087488907	0.087858011	0.088193891	0.088552811	0.088906887	0.089256431	0.089601742	0.089943092	0.090254875	0.090589234	0.09092019	0.091247832	0.091572193	0.091893251	0.092186624	0.092501104	0.092811974	0.093119069	0.093422217	0.093721247	0.094016004	0.094284182	0.094570394	0.094852075	0.095129237	0.095401952	0.095670351	0.09591444	0.09617513	0.096432214	0.096686026	0.096936926	0.097185296	0.097412651	0.097657243	0.097900416	0.098142506
2323.425	0.084027242	0.084429668	0.084849148	0.085253889	0.085646177	0.086028097	0.086401522	0.086768106	0.087101675	0.087458996	0.08781316	0.08816508	0.088515525	0.088865129	0.089187539	0.089536863	0.089886511	0.090236647	0.090587319	0.090938459	0.091262849	0.091614289	0.091965378	0.092315655	0.092664585	0.093011578	0.093329616	0.093671096	0.094008758	0.094341966	0.09467012	0.094992676	0.095309156	0.095595561	0.095899347	0.096196203	0.096486044	0.096768906	0.097044931	0.097293868	0.097557524	0.097815325	0.098067756	0.098315358	0.098558706	0.09878007	0.099016898	0.09925118	0.099483455
2328.425	0.086275492	0.086674658	0.087086685	0.087479961	0.087856868	0.088219606	0.088570181	0.088910396	0.089216637	0.089541275	0.089859721	0.09017307	0.090482271	0.090788143	0.091068139	0.091369474	0.091669195	0.091967658	0.092265105	0.092561658	0.092834617	0.093129392	0.093423016	0.093715219	0.094005656	0.094293925	0.094557712	0.094840543	0.095119857	0.09539519	0.095666108	0.095932219	0.096193196	0.096429317	0.096679771	0.096924586	0.097163774	0.097397444	0.0976258	0.097832127	0.098051156	0.09826594	0.098476963	0.098684753	0.098889854	0.099077271	0.099278746	0.099479101	0.099678807
2333.425	0.087555696	0.08780818	0.088085884	0.08837016	0.08866254	0.088963839	0.089274228	0.089593314	0.089894833	0.090227884	0.090566125	0.090907859	0.091251284	0.091594572	0.091909778	0.09224784	0.092580806	0.092907242	0.093225884	0.093535656	0.093812957	0.094103356	0.094382851	0.09465113	0.094908058	0.095153682	0.095370553	0.095595145	0.095809446	0.096014059	0.096209697	0.096397161	0.096577329	0.096737969	0.096906773	0.097071126	0.097232046	0.097390547	0.097547625	0.097692187	0.097849178	0.098007386	0.098167571	0.098330404	0.09849645	0.098652967	0.098826361	0.099003954	0.09918584
2338.425	0.088421652	0.088624099	0.088842207	0.089061772	0.089284935	0.089513212	0.089747539	0.089988338	0.090216341	0.090469188	0.090727456	0.090990254	0.091256547	0.091525216	0.091774335	0.092044356	0.092313461	0.092580617	0.092844876	0.093105382	0.093341863	0.093593124	0.093838731	0.094078249	0.094311358	0.094537842	0.094740933	0.094954473	0.095161372	0.095361814	0.095556079	0.095744529	0.095927605	0.096092273	0.096266517	0.096437062	0.096604585	0.096769795	0.096933424	0.097083701	0.097246353	0.097409539	0.097573925	0.097740125	0.097908682	0.098066774	0.098241107	0.098418908	0.098600362
2343.425	0.086198439	0.086454271	0.08672993	0.087006267	0.087285021	0.087567402	0.087854136	0.088145518	0.088418555	0.088718412	0.089021921	0.089328321	0.089636745	0.089946267	0.090232141	0.090541149	0.09084858	0.091153607	0.09145547	0.091753483	0.092024633	0.092313619	0.092597226	0.092875096	0.093146954	0.093412611	0.093652234	0.093905727	0.094152919	0.094393922	0.094628922	0.094858169	0.09508198	0.095284073	0.095498535	0.095708811	0.095915424	0.096118932	0.096319918	0.096503718	0.096701528	0.096898546	0.097095335	0.097292418	0.097490269	0.097673944	0.09787438	0.098076594	0.098280774
2348.425	0.08386238	0.084188259	0.084539079	0.084889633	0.085241528	0.085595907	0.085953478	0.08631457	0.08665101	0.087018625	0.087389036	0.087761616	0.08813563	0.088510287	0.088855991	0.089229602	0.089601507	0.089970953	0.090337234	0.090699688	0.091030344	0.091383799	0.091731834	0.092074026	0.09241002	0.092739526	0.093037735	0.093354208	0.093663749	0.093966345	0.094262056	0.094551008	0.094833398	0.095088467	0.095359029	0.095623972	0.095883727	0.096138776	0.096389631	0.096617936	0.096862257	0.097103986	0.09734366	0.097581792	0.097818856	0.098037104	0.098273256	0.098509403	0.098745769
2353.425	0.083888599	0.084296405	0.084723586	0.085137249	0.085538983	0.085930234	0.086312304	0.086686353	0.087025405	0.087386837	0.087742969	0.088094558	0.088442302	0.088786844	0.089102558	0.089442577	0.089780984	0.0901182	0.090454562	0.090790321	0.091099852	0.091434801	0.091769324	0.092103295	0.0924365	0.092768647	0.093073998	0.093403064	0.093729897	0.094054034	0.094375008	0.094692367	0.095005688	0.095290998	0.095595549	0.095895144	0.096189612	0.096478871	0.096762922	0.097020573	0.097294918	0.097564518	0.097829658	0.098090676	0.09834794	0.098582415	0.098833549	0.099082058	0.099328297
2358.425	0.083666377	0.084118023	0.084589787	0.085045342	0.085486581	0.085915215	0.08633276	0.086740548	0.087109317	0.087501475	0.08788686	0.088266247	0.088640323	0.089009699	0.089346964	0.089708782	0.090067318	0.090422921	0.090775868	0.091126356	0.091447796	0.091793793	0.09213742	0.092478551	0.092816988	0.093152469	0.093459249	0.09378813	0.09411304	0.094433592	0.0947494	0.095060099	0.095365357	0.095642056	0.095936099	0.096224044	0.096505806	0.096781379	0.097050839	0.097294275	0.09755247	0.097805192	0.098052775	0.098295598	0.098534066	0.098750689	0.098981963	0.0992101	0.09943548
2363.425	0.086759113	0.087185172	0.087613759	0.088011367	0.088381456	0.088727466	0.089052762	0.089360592	0.089631911	0.089914668	0.090188451	0.090455765	0.09071889	0.090979877	0.091220457	0.091482193	0.091746352	0.092013973	0.092285813	0.092562358	0.092821993	0.093107956	0.093398533	0.093693234	0.09399138	0.094292123	0.094571198	0.094874116	0.095176545	0.095477326	0.095775311	0.096069385	0.096358505	0.096620164	0.096897189	0.097166833	0.097428543	0.097681923	0.09792674	0.09814506	0.098373337	0.098593256	0.098805155	0.099009484	0.099206782	0.09938319	0.099568725	0.09974913	0.099925094
2368.425	0.08913694	0.089394622	0.089661385	0.089918976	0.09017072	0.090419423	0.090667385	0.090916409	0.091148392	0.091402881	0.091661234	0.091923715	0.092190313	0.092460798	0.09271357	0.092990234	0.093269176	0.093549622	0.093830721	0.094111565	0.094369764	0.094647451	0.094922097	0.095192762	0.095458545	0.095718603	0.095952906	0.096199855	0.096439075	0.09667008	0.096892505	0.097106113	0.097310797	0.097491839	0.09767956	0.097858816	0.098030019	0.098193694	0.098350471	0.098489686	0.098635276	0.098776243	0.098913452	0.099047776	0.099180078	0.09930113	0.099431842	0.099562813	0.099694683
2373.425	0.088583801	0.088912758	0.089244684	0.089554519	0.089845457	0.090120436	0.090382118	0.090632889	0.090856514	0.091092003	0.091322026	0.09154798	0.091771058	0.09199227	0.092195536	0.092415376	0.092635349	0.092855835	0.093077062	0.093299115	0.093504778	0.093728163	0.093951876	0.094175531	0.094398657	0.09462072	0.094824253	0.095042609	0.095258143	0.095470255	0.095678379	0.095882003	0.096080681	0.096259377	0.096447625	0.096630169	0.096806963	0.096978074	0.09714369	0.097291939	0.097447891	0.097599467	0.09774721	0.09789172	0.09803364	0.098162916	0.098301719	0.098439864	0.098577974
2378.425	0.086057291	0.08638497	0.086724001	0.087048879	0.087361852	0.087664903	0.087959749	0.088247856	0.088508891	0.08878733	0.089062084	0.089333869	0.089603279	0.08987081	0.090116449	0.090381454	0.090645572	0.090908999	0.091171859	0.091434197	0.091675872	0.091937073	0.092197478	0.092456864	0.092714956	0.092971437	0.093206457	0.093458841	0.093708554	0.093955231	0.094198531	0.094438149	0.09467383	0.094887719	0.095115348	0.095338685	0.095557765	0.095772712	0.095983734	0.096175287	0.096379629	0.096581075	0.09678009	0.096977172	0.097172841	0.097352658	0.097547077	0.097741576	0.097936608
2383.425	0.083270253	0.083578993	0.08391486	0.084253873	0.08459724	0.084945673	0.085299433	0.08565839	0.085993957	0.086361397	0.08673203	0.08710483	0.087478705	0.087852543	0.088196652	0.08856741	0.088935122	0.089298903	0.089657965	0.090011617	0.090332749	0.090674416	0.091009218	0.091336845	0.091657085	0.09196981	0.092251774	0.09255001	0.092840847	0.093124477	0.093401165	0.093671242	0.093935109	0.094173558	0.094426813	0.094675345	0.094919761	0.095160696	0.095398818	0.09561671	0.095851323	0.096085093	0.096318659	0.096552626	0.096787545	0.097005663	0.097243726	0.097483956	0.097726602
2388.425	0.082389848	0.082758288	0.083157071	0.083557012	0.083959216	0.084364342	0.084772647	0.085184033	0.085566175	0.08598219	0.086399548	0.086817355	0.087234658	0.087650494	0.088032229	0.088442655	0.088849034	0.089250625	0.089646766	0.090036881	0.090391216	0.090768442	0.091138447	0.091500979	0.091855866	0.092203004	0.092516535	0.092848743	0.093173297	0.093490353	0.093800125	0.094102886	0.094398958	0.094666642	0.094950944	0.09522978	0.095503646	0.095773073	0.096038611	0.096280759	0.0965404	0.09679779	0.097053459	0.097307907	0.097561587	0.097795419	0.098048692	0.098302178	0.098556067
2393.425	0.084819158	0.085199347	0.08560342	0.086001302	0.086394583	0.086784481	0.087171869	0.087557307	0.087911622	0.088293937	0.088674573	0.089053312	0.089429847	0.089803832	0.090146465	0.09051451	0.09087894	0.091239416	0.091595623	0.091947267	0.092267576	0.092609703	0.092946543	0.093277896	0.093603593	0.093923487	0.094213529	0.094521983	0.094824408	0.0951208	0.095411198	0.095695685	0.095974395	0.096226693	0.096494844	0.096757888	0.09701615	0.09727	0.097519841	0.097747283	0.097990654	0.098231328	0.098469759	0.098706388	0.098941628	0.099157866	0.099391448	0.099624593	0.099857504
2398.425	0.0871755	0.087476544	0.08780257	0.088130404	0.088461421	0.088796433	0.089135747	0.089479225	0.089799541	0.090149338	0.090501049	0.09085352	0.091205518	0.091555792	0.091876535	0.092220117	0.092558611	0.092891049	0.093216582	0.093534482	0.093820632	0.094122273	0.094414876	0.094698199	0.094972117	0.095236615	0.095472482	0.095719203	0.095957038	0.096186346	0.096407567	0.096621208	0.096827845	0.097012914	0.097207894	0.09739784	0.097583497	0.097765632	0.097945018	0.098108826	0.09828506	0.098460717	0.098636466	0.09881292	0.09899062	0.099156161	0.099337487	0.099521162	0.099707372
2403.425	0.087799069	0.088059676	0.088343739	0.08863122	0.088923151	0.089219996	0.089521703	0.08982779	0.0901135	0.090425426	0.090738612	0.091051681	0.091363227	0.091671877	0.091953099	0.092252661	0.092545915	0.092831977	0.093110126	0.0933798	0.093620858	0.093873238	0.094116388	0.094350328	0.094575196	0.094791245	0.094983149	0.0951833	0.095375894	0.095561506	0.095740765	0.095914346	0.096082958	0.096234827	0.096395966	0.096554328	0.096710673	0.096865752	0.097020297	0.097163085	0.09731853	0.097475356	0.09763411	0.097795264	0.097959214	0.098113303	0.098283421	0.09845698	0.098634012
2408.425	0.087891036	0.088118441	0.088352391	0.088577119	0.088795943	0.089011707	0.089226774	0.089443059	0.089645076	0.089867535	0.090094501	0.090326449	0.090563605	0.090805982	0.091034208	0.091286033	0.0915422	0.091802174	0.092065329	0.092330966	0.092577722	0.092845981	0.093114428	0.093382246	0.093648626	0.093912791	0.094154033	0.094411924	0.094665629	0.094914622	0.095158471	0.095396847	0.095629533	0.095839176	0.096060724	0.0962766	0.096487034	0.096692357	0.096892993	0.097074472	0.097267568	0.097457612	0.097645243	0.097831109	0.09801585	0.098185914	0.098370183	0.098554992	0.098740785
2413.425	0.086289607	0.086633861	0.086974517	0.087285697	0.087571599	0.087836346	0.088083912	0.088318078	0.088525412	0.08874356	0.088957932	0.089171266	0.089385999	0.089604257	0.089810428	0.090040275	0.090278025	0.090524527	0.090780303	0.091045553	0.091298726	0.091581663	0.091873001	0.092171888	0.092477277	0.092787967	0.093078323	0.093395435	0.093713812	0.094032026	0.09434868	0.094662449	0.09497211	0.095253354	0.095552164	0.095844101	0.096128555	0.0964051	0.096673495	0.096913956	0.097166658	0.097411497	0.097648868	0.097879277	0.098103331	0.098305093	0.098518868	0.098728378	0.098934367
2418.425	0.08225009	0.082657252	0.083101604	0.083549836	0.084002007	0.08445778	0.084916477	0.085377149	0.085803141	0.086264253	0.086723656	0.087179999	0.087631983	0.088078397	0.088484594	0.088917387	0.089341864	0.089757379	0.090163435	0.090559674	0.09091652	0.091293337	0.091659984	0.092016539	0.092363159	0.092700078	0.093002718	0.093321845	0.093632265	0.09393441	0.094228741	0.09451575	0.094795958	0.095049041	0.095317703	0.095581192	0.095840089	0.096094982	0.096346451	0.096576033	0.096822506	0.097067156	0.097310469	0.097552879	0.09779477	0.098017871	0.098259601	0.098501548	0.098743817
2423.425	0.083569073	0.084014342	0.08447898	0.08492708	0.085360489	0.085780917	0.08618993	0.086588954	0.086949533	0.087332855	0.087709608	0.088080748	0.088447145	0.08880959	0.089141267	0.089498051	0.089852736	0.090205776	0.090557518	0.090908196	0.091231059	0.091579923	0.091927748	0.092274329	0.092619366	0.092962479	0.093277108	0.093615233	0.093950021	0.094280946	0.09460749	0.094929165	0.095245527	0.09553251	0.095837656	0.096136606	0.09642923	0.096715498	0.096995474	0.097248463	0.097516854	0.097779641	0.098037192	0.098289924	0.098538286	0.098764066	0.099005325	0.099243551	0.099479157
2428.425	0.085744744	0.086113444	0.086500446	0.086876686	0.087244098	0.087604322	0.087958714	0.088308361	0.088627632	0.088970335	0.089310183	0.08964749	0.089982456	0.090315194	0.0906204	0.090948935	0.09127523	0.091599189	0.091920675	0.092239508	0.092531276	0.092844372	0.093154092	0.093460133	0.093762177	0.094059894	0.094330589	0.09461908	0.094902332	0.095180077	0.09545209	0.095718194	0.095978268	0.096212937	0.096461326	0.096703729	0.096940305	0.097171288	0.097396981	0.09760093	0.097817514	0.098030002	0.098238874	0.098444623	0.098647742	0.09883332	0.099032713	0.099230797	0.099427939
2433.425	0.087838076	0.088132358	0.088450075	0.088768637	0.089089451	0.08941335	0.089740635	0.090071153	0.090378661	0.090713637	0.091049517	0.091385118	0.091719188	0.092050464	0.092352723	0.092675267	0.092991698	0.093301094	0.093602662	0.093895748	0.09415831	0.094433744	0.094699556	0.094955606	0.095201875	0.095438451	0.095648388	0.095866937	0.0960766	0.096277811	0.096471073	0.096656943	0.096836031	0.096995887	0.097163795	0.097326917	0.097485981	0.097641729	0.097794897	0.09793462	0.09808484	0.098234517	0.098384266	0.098534647	0.098686148	0.09882735	0.098982097	0.099138932	0.099298006
2438.425	0.089514319	0.089781822	0.090054205	0.090311721	0.090557365	0.090793769	0.091023209	0.091247607	0.091451657	0.091670589	0.091888336	0.092105718	0.092323357	0.09254171	0.092744175	0.092964678	0.093186469	0.093409526	0.093633722	0.09385884	0.094067196	0.094293162	0.094518949	0.094744059	0.094967953	0.095190062	0.095393	0.095610054	0.095823657	0.096033291	0.096238485	0.096438836	0.096634017	0.096809388	0.096994044	0.097173118	0.097346672	0.097514876	0.097678003	0.097824387	0.097978842	0.098129503	0.098276933	0.098421734	0.098564532	0.098695108	0.098835802	0.098976273	0.099117061
2443.425	0.08701159	0.087299467	0.087600292	0.087891994	0.088176669	0.088456078	0.088731661	0.089004553	0.089254818	0.08952476	0.089793897	0.090062501	0.090330711	0.090598564	0.090845461	0.091112453	0.09137879	0.091644266	0.091908625	0.09217157	0.092412745	0.092672005	0.092928789	0.09318269	0.093433289	0.093680166	0.093904396	0.094142982	0.09437672	0.094605291	0.094828431	0.095045943	0.0952577	0.095448021	0.095648663	0.095843674	0.096033273	0.096217774	0.096397574	0.096559783	0.096731938	0.096900955	0.097067464	0.09723212	0.097395585	0.097545986	0.097708985	0.097872631	0.09803747
2448.425	0.084602253	0.084949098	0.085305682	0.085644992	0.085969617	0.086281976	0.086584298	0.086878619	0.087144789	0.087428719	0.087709488	0.087988404	0.088266621	0.08854514	0.088803248	0.089084637	0.089368426	0.089655042	0.089944752	0.090237678	0.090510895	0.09080978	0.091111388	0.091415297	0.091720981	0.092027829	0.092311519	0.092618656	0.092924864	0.093229395	0.093531521	0.093830551	0.094125861	0.094394672	0.094681357	0.094962984	0.095239303	0.095510183	0.095775606	0.096015849	0.096271137	0.096521528	0.096767388	0.09700915	0.097247295	0.097464357	0.097697012	0.097927586	0.098156591
2453.425	0.083592154	0.083956397	0.084339921	0.084714275	0.085081556	0.085443537	0.085801673	0.086157129	0.086483639	0.086836241	0.087188138	0.087539633	0.087890902	0.088242017	0.088565983	0.088916729	0.089267127	0.089617001	0.089966127	0.090314238	0.090634404	0.090979665	0.091322914	0.091663761	0.092001798	0.092336615	0.092642469	0.092969975	0.093293142	0.09361165	0.093925228	0.094233665	0.094536818	0.094811901	0.095104767	0.095392379	0.095674907	0.095952606	0.096225806	0.096474339	0.096740048	0.097002561	0.097262397	0.09752009	0.097776176	0.098011584	0.098266006	0.098520231	0.098774645
2458.425	0.083299003	0.083652828	0.084052775	0.084469905	0.084903398	0.085351811	0.085813184	0.08628515	0.086727914	0.08721261	0.087699702	0.088186296	0.088669602	0.089147019	0.089580434	0.090040124	0.090487828	0.090922069	0.09134169	0.091745856	0.092104753	0.092477967	0.092834988	0.09317608	0.093501732	0.093812626	0.094087238	0.094372258	0.094645363	0.094907727	0.095160579	0.095405182	0.095642812	0.095857069	0.096084825	0.096309221	0.096531401	0.09675244	0.09697333	0.097177874	0.097400908	0.097626114	0.097854056	0.098085178	0.098319789	0.09853961	0.098781328	0.0990267	0.09927553
2463.425	0.086332049	0.08671846	0.087124878	0.087520156	0.08790562	0.088282347	0.088651183	0.089012764	0.089340496	0.089689308	0.090031865	0.090368337	0.090698858	0.091023557	0.091318231	0.091632134	0.09194066	0.092243989	0.092542307	0.092835794	0.09310257	0.093387246	0.093667555	0.093943616	0.094215524	0.094483355	0.094727012	0.094987139	0.095243306	0.095495534	0.095743849	0.095988283	0.096228888	0.096447649	0.096681122	0.096911073	0.097137674	0.097361143	0.097581729	0.097783038	0.097998913	0.098212811	0.098425075	0.098636048	0.098846062	0.099039343	0.099248368	0.09945725	0.099666182
2468.425	0.089854023	0.090151439	0.090430957	0.090671155	0.090877352	0.091054869	0.091208932	0.091344583	0.09145761	0.091571072	0.091679256	0.091785971	0.091894634	0.092008253	0.092119773	0.092249814	0.092391145	0.092545069	0.092712452	0.092893735	0.093073448	0.093281238	0.093502001	0.093734769	0.093978311	0.094231177	0.094471472	0.094737622	0.095008086	0.095281043	0.095554703	0.09582734	0.096097342	0.096342965	0.096603925	0.096858473	0.097105714	0.097344979	0.097575827	0.097781255	0.097995494	0.098201272	0.098398951	0.098589051	0.098772222	0.098935805	0.099107833	0.099275316	0.099439136
2473.425	0.088557078	0.088840294	0.089121142	0.089378616	0.089616299	0.089837574	0.090045586	0.090243232	0.090418756	0.09060364	0.090785122	0.090965087	0.091145185	0.091326842	0.091496954	0.091684811	0.091877143	0.092074532	0.092277343	0.092485738	0.092683031	0.092901908	0.093125763	0.093354074	0.093586187	0.093821347	0.0940404	0.094279024	0.094518129	0.094756804	0.09499416	0.095229361	0.095461641	0.095672877	0.095897739	0.096118025	0.09633341	0.0965437	0.096748835	0.096933673	0.097129186	0.097320062	0.097506674	0.097689472	0.097868962	0.098032179	0.098206853	0.098379843	0.098551689
2478.425	0.086483777	0.086890944	0.087297314	0.087670542	0.088013824	0.088330437	0.088623679	0.088896817	0.089133862	0.08937722	0.089609482	0.089833459	0.090051788	0.090266915	0.090464586	0.090679634	0.090897338	0.0911192	0.091346438	0.091579977	0.091801696	0.092048886	0.092303432	0.092565167	0.092833685	0.09310837	0.093366711	0.093650884	0.093938508	0.094228453	0.094519548	0.094810612	0.095100491	0.095366069	0.095650659	0.095931119	0.096206663	0.096476648	0.096740579	0.096978535	0.097229987	0.097474793	0.097713025	0.097944872	0.098170625	0.098373928	0.098589082	0.098799413	0.099005433
2483.425	0.084255261	0.084614458	0.084991093	0.085357152	0.085714847	0.086066104	0.086412566	0.086755598	0.087070164	0.087409522	0.087748068	0.088086321	0.08842465	0.088763305	0.089076327	0.089415939	0.089756051	0.090096555	0.090437266	0.090777919	0.09109203	0.091431573	0.091769901	0.092106507	0.092440847	0.092772355	0.093075347	0.093399782	0.093719714	0.094034619	0.094344021	0.094647502	0.094944725	0.09521331	0.095497865	0.095775692	0.096046828	0.096311413	0.096569688	0.096802779	0.097049913	0.097291913	0.0975293	0.097762635	0.097992493	0.098202087	0.09842688	0.098649838	0.09887145
2488.425	0.083000035	0.083425701	0.083876758	0.084319254	0.084754837	0.085184823	0.085610217	0.086031741	0.086417813	0.086833028	0.087245182	0.087654242	0.088060075	0.088462488	0.08883071	0.089225871	0.089616874	0.090003442	0.090385291	0.090762135	0.091105296	0.0914717	0.091832252	0.092186672	0.092534686	0.092876035	0.093185004	0.09351289	0.093833494	0.094146673	0.09445233	0.094750417	0.095040947	0.095302484	0.095578748	0.095847861	0.096110098	0.096365801	0.096615371	0.096840695	0.097079794	0.097314209	0.097544493	0.097771205	0.097994901	0.098199179	0.098418558	0.098636394	0.098853095
2493.425	0.084723011	0.085179798	0.08565431	0.086109927	0.086548804	0.086972907	0.087384008	0.087783687	0.088143693	0.088525185	0.088898883	0.089265743	0.089626613	0.089982239	0.090306421	0.09065372	0.090997429	0.091337928	0.091675496	0.092010307	0.09231698	0.092646601	0.092973395	0.093297153	0.093617597	0.093934383	0.094223215	0.094531839	0.094835592	0.095134041	0.095426777	0.095713425	0.095993666	0.096246441	0.096513713	0.096774068	0.097027508	0.097274132	0.097514135	0.097730043	0.097958183	0.098180752	0.098398241	0.098611179	0.098820127	0.099009953	0.099212822	0.099413335	0.099611995
2498.425	0.086905011	0.087210453	0.087544806	0.087884611	0.088231054	0.08858465	0.088945311	0.089312433	0.089656163	0.090032524	0.090411487	0.09079132	0.091170228	0.091546425	0.09188979	0.092256047	0.092614926	0.092965131	0.093305545	0.093635242	0.093929428	0.094236618	0.094531476	0.094813808	0.095083593	0.095340963	0.095567758	0.095802161	0.096025336	0.096237916	0.096440626	0.096634274	0.096819731	0.096984449	0.097156785	0.097323733	0.097486298	0.097645485	0.097802287	0.097945744	0.098100629	0.09825581	0.098412083	0.09857016	0.098730659	0.098881408	0.099047913	0.099218025	0.099391914
2503.425	0.088232359	0.088516472	0.088816926	0.089112251	0.08940448	0.089695128	0.089985223	0.09027536	0.090543412	0.090833975	0.091124403	0.091414191	0.091702713	0.091989277	0.092251444	0.092532252	0.092809073	0.093081289	0.093348344	0.093609748	0.093845666	0.094095088	0.094337841	0.09457372	0.09480259	0.095024391	0.09522286	0.095431143	0.095632563	0.095827319	0.096015671	0.096197937	0.096374495	0.096532775	0.096699606	0.096862127	0.097020902	0.097176533	0.097329648	0.097469306	0.097619389	0.097768832	0.097918249	0.098068227	0.098219304	0.098360155	0.098514648	0.098671457	0.098830848
2508.425	0.088018631	0.088299986	0.088578562	0.088833869	0.089069859	0.089290255	0.089498524	0.089697836	0.089876349	0.090066215	0.090254616	0.090443512	0.090634572	0.090829187	0.09101296	0.09121734	0.091427831	0.091644817	0.091868448	0.092098647	0.092316729	0.092558606	0.092805716	0.093057294	0.093312454	0.093570223	0.093809587	0.094069444	0.094328832	0.094586708	0.094842081	0.095094037	0.095341753	0.095566042	0.095803741	0.096035523	0.096261092	0.096480308	0.096693178	0.096884169	0.097085369	0.097281013	0.097471592	0.097657674	0.097839895	0.098005252	0.098181954	0.098356798	0.098530453
2513.425	0.085762539	0.08606412	0.086369905	0.086657315	0.086929653	0.087190008	0.087441214	0.087685843	0.087907801	0.088145985	0.088383531	0.088621961	0.088862562	0.089106399	0.089335089	0.089587359	0.089844777	0.090107605	0.09037591	0.090649576	0.090906698	0.091189711	0.09147679	0.091767222	0.09206019	0.092354797	0.092627374	0.092922434	0.093216298	0.093508007	0.093796649	0.094081384	0.094361461	0.094615305	0.094884735	0.095148001	0.095404857	0.095655204	0.095899084	0.09611862	0.096350682	0.096577145	0.096798515	0.097015371	0.097228356	0.097422102	0.097629553	0.097835134	0.098039509
2518.425	0.083214002	0.08362216	0.084044827	0.084449692	0.084839155	0.085215443	0.08558059	0.08593644	0.086258094	0.086600543	0.086938018	0.087271674	0.087602528	0.087931465	0.088234058	0.088561342	0.088888583	0.089216175	0.089544378	0.089873316	0.090177606	0.090507845	0.090838471	0.091169143	0.091499433	0.091828839	0.092131641	0.092457753	0.092781274	0.093101606	0.093418174	0.093730448	0.09403796	0.094317253	0.094614592	0.094906295	0.095192264	0.095472507	0.09574714	0.095995851	0.096260374	0.096520153	0.096775626	0.097027277	0.097275623	0.097502387	0.097745852	0.09798752	0.098227852
2523.425	0.084432501	0.084890403	0.085343656	0.085756531	0.086133491	0.086479112	0.086797987	0.087094642	0.087352556	0.087618658	0.08787479	0.088124649	0.088371626	0.08861877	0.088849383	0.089104075	0.089365701	0.089635789	0.089915453	0.090205395	0.09048243	0.090792682	0.091113088	0.09144295	0.091781296	0.092126924	0.092451237	0.092806869	0.093165407	0.093525213	0.093884656	0.094242152	0.094596209	0.094918792	0.095262524	0.095599278	0.095928204	0.096248663	0.096560225	0.096839733	0.097133745	0.09741877	0.097695129	0.097963289	0.098223841	0.098458186	0.098706083	0.09894853	0.099186324
2528.425	0.086578454	0.086959531	0.08734095	0.087693218	0.088019962	0.088324759	0.088611076	0.088882234	0.089121792	0.089372428	0.089616475	0.089856425	0.090094533	0.090332811	0.090554434	0.090797754	0.09104564	0.091299065	0.091558724	0.091825031	0.092076889	0.092356184	0.092641866	0.092933399	0.093230057	0.09353096	0.093811615	0.094117771	0.094425003	0.094732134	0.095037996	0.09534146	0.095641468	0.095914492	0.09620524	0.096490061	0.096768381	0.097039788	0.097304027	0.097541492	0.097791807	0.098035083	0.098271625	0.098501847	0.098726246	0.098928703	0.099143529	0.099354284	0.099561592
2533.425	0.087906761	0.088306598	0.088696778	0.089046316	0.089359576	0.089641035	0.089895191	0.090126488	0.090323445	0.090522782	0.090711368	0.090892897	0.091070781	0.091248119	0.091413728	0.091597475	0.091787732	0.09198616	0.092194025	0.092412196	0.092623147	0.092862149	0.093111822	0.093371627	0.093640738	0.093918086	0.094180314	0.094469794	0.094763396	0.095059522	0.095356552	0.095652891	0.095947002	0.096215269	0.096501176	0.096781054	0.09705392	0.097318987	0.097575665	0.097804814	0.09804444	0.098275085	0.098496903	0.098710202	0.098915423	0.099098166	0.099289483	0.099474559	0.099654125
2538.425	0.086502704	0.086828008	0.08718266	0.087540524	0.08790196	0.088266836	0.088634599	0.089004353	0.089346435	0.089716611	0.090084967	0.090450044	0.090810427	0.091164788	0.091485511	0.091825073	0.092155583	0.092476343	0.092786832	0.093086703	0.093353917	0.093632971	0.093901272	0.094159031	0.094406574	0.094644317	0.094855503	0.095075859	0.095288049	0.095492734	0.09569061	0.095882397	0.096068833	0.096236825	0.096415076	0.09659017	0.096762847	0.096933836	0.097103838	0.097260467	0.097430417	0.097601209	0.09777336	0.09794732	0.09812346	0.098288237	0.098469306	0.09865315	0.098839788
2543.425	0.085985968	0.086266647	0.086570987	0.086877353	0.087187005	0.087500704	0.087818759	0.088141086	0.088442056	0.088771208	0.089102749	0.0894357	0.08976901	0.090101614	0.090407107	0.09073548	0.091060281	0.091380681	0.091695945	0.092005436	0.092285528	0.092582487	0.092872369	0.093154914	0.093429951	0.09369739	0.093937508	0.094190385	0.094435858	0.09467413	0.094905471	0.095130214	0.095348744	0.095545331	0.095753196	0.095956268	0.096155114	0.096350328	0.096542525	0.096717798	0.096905941	0.097092866	0.097279152	0.097465338	0.097651915	0.09782486	0.098013338	0.098203264	0.098394844
2548.425	0.084510288	0.084860855	0.085235186	0.085605542	0.085973282	0.08633939	0.086704507	0.087068971	0.08740489	0.087768133	0.088130406	0.088491317	0.088850408	0.089207192	0.089534062	0.089885053	0.090232367	0.090575593	0.090914351	0.0912483	0.091552027	0.09187589	0.092194138	0.092506559	0.092812972	0.093113234	0.093384844	0.093673003	0.0939548	0.094230245	0.094499394	0.094762354	0.09501928	0.095251272	0.095497242	0.095737956	0.095973781	0.09620514	0.096432492	0.096639224	0.096860277	0.097078816	0.097295367	0.097510443	0.097724531	0.097921663	0.098135073	0.098348663	0.098562713
2553.425	0.083560178	0.08390365	0.084282369	0.084668718	0.085062939	0.085464809	0.085873689	0.086288605	0.086675895	0.087098776	0.087523613	0.087948831	0.088372872	0.088794247	0.089179652	0.089592151	0.089998355	0.090397325	0.090788275	0.091170582	0.091515393	0.091879859	0.092234675	0.092579749	0.092915093	0.093240819	0.093533122	0.09384097	0.094139982	0.094430546	0.094713105	0.094988141	0.095256176	0.095497857	0.095754003	0.096004832	0.09625096	0.096493011	0.096731612	0.096949332	0.097183023	0.097415018	0.097645859	0.097876043	0.098106011	0.098318427	0.098548984	0.098780227	0.099012307
2558.425	0.08449351	0.084891093	0.085313111	0.085727409	0.086135076	0.086536938	0.086933579	0.087325368	0.08768288	0.088065758	0.088443995	0.088817497	0.089186144	0.08954982	0.089881028	0.090234908	0.090583627	0.090927178	0.091265574	0.091598838	0.091901935	0.092225403	0.092543806	0.092857145	0.093165408	0.093468566	0.093743837	0.094037053	0.094325018	0.094607675	0.094884978	0.095156894	0.095423416	0.095664667	0.095920917	0.096171961	0.096417954	0.096659103	0.096895665	0.09711022	0.097338845	0.097563873	0.097785698	0.098004731	0.098221381	0.0984196	0.098632783	0.098844692	0.09905564
2563.425	0.086849024	0.087262669	0.087690864	0.088100237	0.088492635	0.088869783	0.089233273	0.089584558	0.08989913	0.090230544	0.090553271	0.090868308	0.091176568	0.091478892	0.091753359	0.092046377	0.092335514	0.092621323	0.092904264	0.093184701	0.093441575	0.093717855	0.093992123	0.09426436	0.094534457	0.094802231	0.095047133	0.095309706	0.095569113	0.095825008	0.096077043	0.096324887	0.096568235	0.09678865	0.097022675	0.097251619	0.097475418	0.097694088	0.097907726	0.098100611	0.098305118	0.098505291	0.098701485	0.098894096	0.099083547	0.099255999	0.099440603	0.099623312	0.09980452
2568.425	0.088886659	0.089165811	0.089456139	0.089736669	0.090009851	0.090277725	0.090541944	0.090803794	0.091044228	0.091303952	0.091563323	0.091822579	0.092081801	0.092340949	0.092579987	0.092838572	0.093096526	0.093353557	0.093609338	0.093863512	0.094096377	0.094346373	0.094593608	0.094837673	0.095078169	0.095314711	0.095529238	0.095757203	0.095980276	0.096198231	0.0964109	0.096618187	0.096820068	0.097001671	0.097193385	0.097380091	0.097562082	0.097739732	0.097913483	0.098070838	0.098238537	0.098403919	0.098567581	0.098730125	0.09889214	0.099041715	0.099204269	0.09936782	0.099532777
2573.425	0.088518099	0.088805568	0.089095469	0.089366289	0.089621175	0.089862998	0.090094337	0.090317479	0.090517911	0.090730664	0.090940312	0.091148116	0.091355138	0.091562257	0.09175415	0.091963329	0.092174264	0.092387239	0.092602399	0.092819758	0.093022254	0.093243429	0.093466167	0.093690059	0.093914621	0.094139313	0.09434634	0.094569645	0.094791359	0.095010904	0.095227736	0.095441368	0.095651381	0.095841733	0.096043918	0.096241767	0.096435235	0.096624385	0.096809379	0.096976681	0.097154497	0.097329155	0.097501136	0.097670962	0.097839188	0.097993544	0.098160281	0.098327047	0.098494347
2578.425	0.085874039	0.086157947	0.086462401	0.086765405	0.087068348	0.087372184	0.087677474	0.087984437	0.088269212	0.088578981	0.088889604	0.089200492	0.089510989	0.089820414	0.090104508	0.090410023	0.090712623	0.091011778	0.091307018	0.09159794	0.091862354	0.092144064	0.092420628	0.092691878	0.092957702	0.093218042	0.093453482	0.093703301	0.093947759	0.094186994	0.094421193	0.094650587	0.094875458	0.095079295	0.095296414	0.095510077	0.095720726	0.095928834	0.096134899	0.096323742	0.096527318	0.096730347	0.09693332	0.0971367	0.09734091	0.097530473	0.097737281	0.097945838	0.098156324
2583.425	0.08450931	0.084831749	0.08516726	0.085491129	0.085805881	0.086113767	0.086416756	0.086716534	0.086991636	0.087289016	0.087586658	0.087885328	0.088185617	0.088487966	0.088769155	0.089076228	0.089385926	0.089698222	0.090012977	0.090329958	0.090624245	0.090944497	0.091265772	0.091587517	0.09190913	0.092229975	0.09252489	0.092842414	0.093157267	0.09346884	0.093776569	0.094079955	0.094378573	0.094649696	0.094938285	0.095221404	0.095499017	0.095771193	0.096038105	0.096280045	0.09653766	0.096791017	0.097040587	0.097286883	0.097530438	0.097753293	0.097993084	0.098231664	0.098469486
2588.425	0.084270628	0.084661553	0.08506234	0.085442363	0.085804477	0.086151418	0.086485768	0.086809925	0.08710201	0.087412592	0.08771887	0.088022472	0.088324841	0.088627231	0.088907314	0.089212608	0.089520545	0.089831653	0.090146267	0.090464534	0.090761534	0.091086572	0.091414681	0.091745358	0.092077978	0.092411816	0.092720362	0.093054246	0.09338689	0.093717422	0.094044999	0.094368828	0.094688187	0.09497847	0.095287567	0.095590675	0.095887517	0.09617794	0.096461929	0.096718449	0.096990455	0.09725664	0.097517406	0.097773221	0.098024604	0.098253195	0.09849762	0.098739245	0.098978603
2593.425	0.084816602	0.085223239	0.085656143	0.086082474	0.086503288	0.086919324	0.08733103	0.087738606	0.088111159	0.08851063	0.088905544	0.089295565	0.089680338	0.090059517	0.090404294	0.090771891	0.091133142	0.091487901	0.091836076	0.092177624	0.092487018	0.092815856	0.093138164	0.093454031	0.093763567	0.0940669	0.094341519	0.094633342	0.094919429	0.09519997	0.095475176	0.09574528	0.096010535	0.096251325	0.096508069	0.096760861	0.097010062	0.097256055	0.097499242	0.097721591	0.097960549	0.09819791	0.098434069	0.098669394	0.098904215	0.099120773	0.099355377	0.099590145	0.099825171
2598.425	0.086988037	0.087332526	0.087690393	0.088034774	0.088367915	0.088691763	0.089007979	0.089317949	0.089599516	0.089900472	0.090197906	0.090492404	0.090784427	0.091074343	0.091340338	0.09162696	0.091912149	0.092196022	0.092478642	0.092760015	0.093018596	0.09329739	0.093574648	0.093850178	0.094123748	0.094395092	0.094643343	0.094909598	0.095172773	0.095432584	0.095688766	0.095941091	0.096189371	0.096414847	0.096655029	0.096890956	0.097122683	0.09735034	0.097574121	0.097777467	0.09799455	0.098208635	0.098420091	0.09862931	0.098836682	0.099026797	0.099231677	0.099435753	0.099639302
2603.425	0.08744837	0.087728991	0.088026339	0.088319203	0.088609606	0.0888991	0.089188801	0.089479425	0.08974884	0.090042032	0.090336466	0.090631823	0.090927661	0.091223452	0.091495956	0.09179004	0.092082377	0.092372395	0.092659542	0.092943301	0.093201804	0.093477715	0.093748933	0.094015098	0.094275896	0.094531066	0.094761435	0.095005251	0.095242996	0.095474632	0.095700187	0.095919748	0.09613347	0.096325754	0.096528906	0.096727024	0.096920494	0.097109754	0.097295281	0.09746366	0.097643444	0.097821013	0.097996887	0.098171569	0.09834553	0.098505841	0.098679574	0.098853681	0.099028409
2608.425	0.087415657	0.087718011	0.088043834	0.088369506	0.088696198	0.089024589	0.089354925	0.089687064	0.089994873	0.090329007	0.090663011	0.090995918	0.09132672	0.091654412	0.091953303	0.09227238	0.092585766	0.092892768	0.093192795	0.093485371	0.093748505	0.094025797	0.09429484	0.094555552	0.094807936	0.095052078	0.095270262	0.095499062	0.095720273	0.095934237	0.09614135	0.096342053	0.096536833	0.096711824	0.09689671	0.09707729	0.097254169	0.097427967	0.09759931	0.097755832	0.097924192	0.098091868	0.098259412	0.098427329	0.098596069	0.098752897	0.098924248	0.099097348	0.099272354
2613.425	0.087547991	0.087876911	0.0882029	0.088500649	0.088773643	0.089025382	0.089259322	0.089478824	0.089671419	0.089872081	0.09006725	0.090259604	0.090451596	0.09064544	0.090827712	0.091030377	0.091239827	0.091457176	0.091683225	0.09191847	0.092143948	0.09239715	0.092659285	0.092929744	0.093207687	0.093492089	0.093759324	0.094052719	0.09434882	0.094646214	0.094943482	0.095239242	0.095532179	0.095799024	0.096083228	0.096361435	0.096632863	0.096896911	0.097153158	0.097382565	0.097623305	0.097856053	0.098081062	0.098298723	0.098509548	0.098698608	0.098898045	0.09909259	0.099282984
2618.425	0.085020568	0.085412787	0.085808231	0.086176661	0.086521773	0.086847161	0.087156276	0.087452374	0.08771677	0.087996157	0.088270709	0.088542728	0.088814249	0.089087049	0.089341307	0.089620565	0.089904735	0.09019452	0.090490343	0.090792358	0.091076549	0.091389964	0.0917086	0.09203171	0.092358378	0.092687553	0.09299264	0.093323347	0.093653046	0.093980494	0.094304485	0.094623881	0.094937637	0.095221456	0.095521908	0.095814449	0.096098624	0.096374152	0.096640931	0.096879481	0.097129771	0.097371959	0.097606543	0.097834132	0.098055423	0.098254757	0.098466105	0.098673461	0.09887763
2623.425	0.084375742	0.084723424	0.085083623	0.085430183	0.085766394	0.086095224	0.0864193	0.086740896	0.087037225	0.087359177	0.087683358	0.088010776	0.088342174	0.088678055	0.088992325	0.089337438	0.08968729	0.090041598	0.090399913	0.090761632	0.091097913	0.091464006	0.091831039	0.092197997	0.092563812	0.092927397	0.093260089	0.093616339	0.093967263	0.094311912	0.094649427	0.094979061	0.095300189	0.095588646	0.095892187	0.096186232	0.096470742	0.096745837	0.097011779	0.097249483	0.097499049	0.097740949	0.09797588	0.098204603	0.098427916	0.098629956	0.098845158	0.099057304	0.09926713
2628.425	0.086193623	0.086564452	0.08694499	0.087306064	0.087650208	0.087979812	0.088297103	0.088604134	0.08888007	0.089172509	0.089459717	0.089743106	0.090023943	0.090303363	0.090560896	0.090840274	0.091120754	0.091402903	0.091687132	0.091973687	0.092240337	0.092531456	0.092824698	0.093119705	0.093415991	0.093712966	0.093987123	0.094283463	0.094578352	0.094870995	0.095160603	0.09544642	0.095727743	0.095982889	0.096253877	0.096518803	0.096777345	0.097029307	0.097274618	0.0974952	0.097727971	0.097954565	0.09817535	0.098390768	0.098601332	0.098791868	0.098994679	0.099194319	0.099391369
2633.425	0.087792227	0.088165098	0.088546728	0.088907679	0.0892504	0.089577171	0.089890086	0.090191053	0.090459757	0.090742437	0.091017728	0.091286889	0.091551046	0.091811214	0.092048609	0.092303545	0.092556816	0.092808995	0.093060532	0.093311749	0.093543532	0.093794586	0.094045556	0.094296298	0.094546564	0.094796025	0.095025236	0.095271973	0.0955166	0.095758614	0.095997518	0.096232837	0.096464135	0.096673745	0.096896311	0.097113966	0.097326569	0.097534078	0.097736545	0.097919089	0.098112347	0.098301223	0.098486084	0.098667351	0.09884548	0.099007536	0.099180981	0.099352689	0.099523109
2638.425	0.088428362	0.088710739	0.089000935	0.089277627	0.089543451	0.08980075	0.090051562	0.090297634	0.090521839	0.090762685	0.091002364	0.09124166	0.091481185	0.091721393	0.091944015	0.092186351	0.092429997	0.092674953	0.092921123	0.093168314	0.093397161	0.093645476	0.093893803	0.094141674	0.094388582	0.094633993	0.094858728	0.095099737	0.095337687	0.095572092	0.095802517	0.096028589	0.096250012	0.096450092	0.096662063	0.096869042	0.097071105	0.097268435	0.097461309	0.097635705	0.0978211	0.098003308	0.098182876	0.098360381	0.098536416	0.098698113	0.098872952	0.099047961	0.099223614
2643.425	0.086500503	0.086812538	0.087138491	0.087453713	0.087759817	0.088058153	0.088349819	0.08863569	0.088895021	0.089171532	0.08944384	0.089712271	0.089977101	0.090238574	0.090477152	0.090732805	0.090985749	0.091236188	0.091484309	0.091730275	0.091955525	0.092197696	0.092438008	0.092676493	0.092913146	0.093147928	0.093362934	0.093593919	0.093822788	0.094049438	0.094273766	0.094495683	0.094715122	0.094915452	0.095130062	0.09534221	0.095551994	0.095759562	0.095965118	0.096153288	0.096355702	0.096556931	0.096757316	0.096957209	0.097156965	0.09734153	0.09754197	0.097743209	0.097945494
2648.425	0.084262232	0.084589397	0.084937108	0.085279942	0.085619661	0.085957629	0.086294835	0.086631932	0.086943317	0.087280996	0.087618965	0.087957001	0.088294782	0.08863192	0.088942191	0.089276907	0.089609739	0.08994027	0.090268103	0.090592859	0.09088959	0.091207438	0.091521224	0.091830663	0.092135493	0.092435491	0.092707955	0.092998151	0.093283067	0.093562635	0.09383684	0.094105718	0.094369366	0.094608222	0.094862292	0.095111745	0.095356905	0.095598147	0.095835889	0.096052629	0.096284938	0.096515129	0.096743692	0.096971102	0.09719781	0.097406814	0.097633292	0.09786013	0.098087572
2653.425	0.083803323	0.084180742	0.084576973	0.084962216	0.085338436	0.085707343	0.086070386	0.086428776	0.086756324	0.08710837	0.087458127	0.087806101	0.088152685	0.088498193	0.088816376	0.089160434	0.089503945	0.089846974	0.090189522	0.090531528	0.090846636	0.091187191	0.091526668	0.091864773	0.092201167	0.092535479	0.092841883	0.093171062	0.093496975	0.093819226	0.094137444	0.094451298	0.094760506	0.095041613	0.095341325	0.095635945	0.095925472	0.096209981	0.096489626	0.096743634	0.097014601	0.097281514	0.097544741	0.097804672	0.098061707	0.098296744	0.098549309	0.098800072	0.099049334
2658.425	0.083820528	0.084223199	0.084652493	0.085075997	0.085494857	0.085909915	0.086321734	0.086730629	0.087105573	0.087509003	0.087909393	0.088306484	0.088699973	0.089089546	0.089445411	0.089826615	0.090203084	0.090574597	0.090940963	0.09130202	0.091630472	0.091980951	0.092325778	0.092664871	0.092998165	0.093325609	0.093622647	0.093938766	0.094248992	0.09455335	0.09485189	0.095144695	0.095431877	0.095692108	0.095968933	0.096240685	0.096507629	0.096770071	0.097028349	0.097263378	0.097514693	0.097762959	0.098008572	0.098251921	0.098493373	0.098714861	0.098953582	0.099191276	0.099428141
2663.425	0.086211698	0.086619477	0.087034383	0.087424185	0.08779176	0.088139913	0.088471339	0.088788592	0.089070939	0.08936753	0.089656476	0.08993967	0.090218825	0.090495485	0.090749828	0.091025357	0.091301845	0.091580095	0.091860705	0.09214407	0.092408255	0.092697302	0.092989146	0.093283459	0.093579767	0.093877474	0.094152918	0.094451288	0.094748834	0.09504472	0.095338115	0.095628215	0.095914273	0.096174156	0.096450628	0.096721367	0.096986008	0.097244315	0.097496176	0.097722949	0.097962545	0.098196041	0.098423753	0.098646073	0.098863456	0.099060161	0.099269457	0.099475308	0.099678223
2668.425	0.087356978	0.087667009	0.087992216	0.088308766	0.088618783	0.088924015	0.089225853	0.089525355	0.089800405	0.090097321	0.090393432	0.090688864	0.090983614	0.091277586	0.091548111	0.09184008	0.092130666	0.092419601	0.092706595	0.092991344	0.093251923	0.09353146	0.093807814	0.094080663	0.094349693	0.094614606	0.094855246	0.095111484	0.095362878	0.095609251	0.095850475	0.096086474	0.096317233	0.09652563	0.096746504	0.096962463	0.097173755	0.097380685	0.097583617	0.097767747	0.097964184	0.098157924	0.098349453	0.098539259	0.098727813	0.098901139	0.099088505	0.0992758	0.099463316
2673.425	0.087360951	0.087660204	0.087975206	0.088282867	0.088585083	0.088883371	0.089178889	0.089472469	0.089742222	0.090033399	0.090323593	0.090612777	0.090900814	0.091187502	0.091450728	0.091734115	0.092015391	0.092294279	0.092570505	0.092843798	0.093093234	0.093360139	0.093623345	0.093882604	0.094137679	0.09438835	0.094615656	0.094857316	0.095094061	0.09532578	0.095552403	0.095773909	0.095990328	0.096185658	0.096392588	0.096594856	0.096792722	0.096986511	0.097176596	0.097349134	0.097533304	0.097715082	0.097894956	0.098073413	0.098250925	0.098414329	0.098591245	0.098768401	0.098946099
2678.425	0.086510503	0.086849228	0.087193009	0.087516077	0.08782176	0.088113187	0.088393261	0.088664632	0.088909472	0.089170585	0.089429231	0.089687039	0.089945402	0.090205479	0.090447888	0.090713714	0.090983391	0.091257233	0.091535346	0.091817642	0.092081699	0.092371115	0.092663447	0.092957979	0.093253887	0.093550267	0.09382344	0.094118012	0.094410204	0.094699061	0.094983675	0.095263219	0.095536957	0.095783951	0.096044904	0.096298621	0.096544889	0.096783643	0.097014959	0.09722206	0.097439773	0.097650999	0.097856262	0.098056157	0.098251332	0.098427888	0.098615895	0.098801163	0.09898434
2683.425	0.085154857	0.085503703	0.085868431	0.086221971	0.086566645	0.086904478	0.087237198	0.08756625	0.087867749	0.088192823	0.088516987	0.08884078	0.089164582	0.08948864	0.089788116	0.090112956	0.090438166	0.090763608	0.091089056	0.091414212	0.091713776	0.092037269	0.092359215	0.092679086	0.092996321	0.093310347	0.093596867	0.093903105	0.094204491	0.094500529	0.094790777	0.095074862	0.095352496	0.095602872	0.095867624	0.096125626	0.096376979	0.096621887	0.096860655	0.097075943	0.097304068	0.097527399	0.097746511	0.09796201	0.098174516	0.098368554	0.098577023	0.098784232	0.098990695
2688.425	0.083677609	0.084001342	0.084360115	0.084728497	0.08510711	0.085495977	0.085894593	0.086302002	0.086684741	0.087105108	0.087529698	0.087956619	0.088383937	0.088809751	0.089199901	0.089617824	0.090029311	0.090432984	0.090827657	0.091212334	0.091557855	0.091921233	0.09227282	0.092612365	0.092939789	0.09325517	0.093535794	0.093828759	0.094110693	0.094382161	0.094643819	0.094896396	0.095140685	0.095359549	0.095590286	0.095815275	0.096035428	0.09625165	0.096464838	0.096659682	0.096869432	0.097078551	0.097287746	0.097497651	0.097708811	0.097905235	0.098119991	0.098337036	0.098556513
2693.425	0.08531485	0.085730764	0.086157394	0.086561894	0.086946991	0.087315256	0.087669076	0.088010641	0.088316778	0.088640196	0.08895662	0.089267489	0.089574072	0.089877488	0.090155591	0.090455507	0.090754675	0.09105363	0.091352762	0.091652306	0.091929256	0.092229727	0.092530493	0.092831263	0.093131648	0.09343117	0.093706419	0.094002717	0.094296459	0.094587028	0.094873829	0.095156303	0.095433948	0.095685579	0.095952815	0.096214234	0.096469696	0.096719174	0.096962748	0.097182504	0.097415327	0.097643044	0.097866082	0.098084924	0.098300087	0.098495901	0.098705504	0.09891299	0.099118848
2698.425	0.086241976	0.086563648	0.08690364	0.087237198	0.08756634	0.087892655	0.088217323	0.088541149	0.088839734	0.089163037	0.089486151	0.089808885	0.090130921	0.090451861	0.090746751	0.091064297	0.091379377	0.091691514	0.092000238	0.092305095	0.092582692	0.092878904	0.093170038	0.093455732	0.093735656	0.094009519	0.094256721	0.094518276	0.094773191	0.09502138	0.095262823	0.09549757	0.095725745	0.095930707	0.096146875	0.096357275	0.096562329	0.096762524	0.096958407	0.097135906	0.097325191	0.097511974	0.097696905	0.097880619	0.098063726	0.098232703	0.098416194	0.098600573	0.098786212
2703.425	0.08665993	0.086952901	0.087267719	0.087581773	0.087896482	0.088212759	0.088531049	0.088851393	0.089148662	0.089471877	0.089795571	0.090118854	0.090440765	0.090760325	0.091052395	0.091364814	0.091672286	0.091974079	0.092269559	0.092558192	0.092818165	0.093092485	0.09335895	0.093617394	0.093867737	0.09410998	0.094326462	0.094553399	0.09477265	0.09498449	0.095189251	0.095387324	0.095579156	0.09575112	0.095932387	0.096108996	0.09628157	0.096450763	0.096617248	0.096769118	0.096932323	0.09709481	0.097257226	0.097420181	0.097584235	0.097737081	0.0979046	0.09807448	0.098246996
2708.425	0.086435139	0.086702436	0.086995718	0.087294285	0.087599	0.087910161	0.088227578	0.088550645	0.088853069	0.08918415	0.089517519	0.089851748	0.090185399	0.090517073	0.090820352	0.091144676	0.091463591	0.091776219	0.092081839	0.092379894	0.092647956	0.092930456	0.093204613	0.093470419	0.093727976	0.093977486	0.094200906	0.094435809	0.0946637	0.094885053	0.095100386	0.095310253	0.095515241	0.095700658	0.095897997	0.096092291	0.096284192	0.09647435	0.096663412	0.096837499	0.097026192	0.097215539	0.097406063	0.097598229	0.09779244	0.097973811	0.098172807	0.098374575	0.098579194
2713.425	0.085342383	0.085669727	0.086017676	0.086360575	0.08669994	0.08703688	0.087372133	0.087706113	0.0880134	0.088345143	0.088675468	0.08900404	0.089330464	0.089654326	0.089950647	0.090268461	0.090582612	0.090892805	0.091198785	0.091500346	0.091774643	0.092067271	0.0923551	0.092638069	0.092916148	0.093189335	0.093437191	0.093701077	0.093960236	0.094214789	0.094464885	0.094710712	0.094952497	0.095172325	0.095407122	0.095638775	0.09586767	0.096094228	0.096318904	0.096525034	0.096747427	0.096969342	0.097191253	0.097413611	0.097636835	0.09784398	0.098069871	0.098297551	0.098527202
2718.425	0.083528502	0.083818253	0.084148484	0.084496536	0.084862481	0.085245674	0.085644852	0.086058237	0.086450556	0.086884892	0.087326352	0.087772218	0.088219781	0.088666425	0.089075765	0.089513904	0.089944542	0.090365907	0.090776507	0.091175131	0.091531656	0.091904882	0.092264188	0.09260942	0.092940659	0.093258197	0.093539565	0.093832264	0.094113132	0.094383079	0.094643112	0.094894317	0.095137833	0.095356805	0.09558884	0.095816636	0.096041354	0.096264117	0.09648599	0.096690868	0.096913747	0.097138378	0.097365462	0.097595569	0.097829146	0.098048101	0.098289091	0.098534055	0.098782891
2723.425	0.084427047	0.084777544	0.085151288	0.085520593	0.085886927	0.086251425	0.08661491	0.086977927	0.087312871	0.08767567	0.088038371	0.088400822	0.088762795	0.089124017	0.089456529	0.089815467	0.090172774	0.090528147	0.090881291	0.091231909	0.091553065	0.091898016	0.092239605	0.092577553	0.092911594	0.093241467	0.093542058	0.093863256	0.094179643	0.094491051	0.094797355	0.095098466	0.095394351	0.09566285	0.095948782	0.096229703	0.096505802	0.096777324	0.097044566	0.097287743	0.097547731	0.097804508	0.098058475	0.098310028	0.09855955	0.098788383	0.09903496	0.099280419	0.099524964
2728.425	0.086058035	0.086440186	0.086826517	0.087187669	0.087527245	0.087848706	0.088155324	0.088450154	0.088714279	0.088994125	0.089269688	0.089543032	0.089815966	0.090090052	0.090345212	0.090624977	0.090909018	0.091197915	0.091492	0.091791367	0.092072283	0.092381254	0.092694545	0.093011469	0.093331191	0.093652764	0.093950352	0.094272532	0.094593415	0.094911891	0.095226884	0.095537381	0.095842451	0.096118528	0.096410969	0.096695961	0.096973094	0.097242116	0.097502932	0.09773645	0.097981772	0.098219444	0.098449899	0.098673665	0.098891345	0.099087444	0.099295291	0.099499034	0.099699355
2733.425	0.087186701	0.087589085	0.087990382	0.088359139	0.088698975	0.089013498	0.089306261	0.089580702	0.089820624	0.090068944	0.090308068	0.090540731	0.090769447	0.090996493	0.091206349	0.091435654	0.091668457	0.091905971	0.092149108	0.092398482	0.092634486	0.092896495	0.093164881	0.093439183	0.093718719	0.094002623	0.094267684	0.094557012	0.094847425	0.095137664	0.095426466	0.095712596	0.095994882	0.096251108	0.096523076	0.096788406	0.09704643	0.097296644	0.097538721	0.097754814	0.097980941	0.098198924	0.098409056	0.098611751	0.098807529	0.098982626	0.099166843	0.099346044	0.099520937
2738.425	0.087060267	0.087350018	0.087661075	0.087971487	0.088283057	0.088597041	0.088914189	0.089234804	0.089533766	0.089860533	0.090189686	0.09052041	0.09085177	0.091182769	0.091487108	0.091814574	0.092138782	0.09245883	0.092773885	0.093083191	0.093363022	0.093659465	0.093948449	0.094229567	0.094502505	0.094767043	0.095003664	0.095251772	0.095491367	0.095722591	0.095945672	0.096160922	0.096368736	0.09655437	0.096749267	0.096938295	0.09712211	0.097301412	0.097476934	0.097636248	0.097806611	0.09797538	0.098143269	0.098310949	0.098479035	0.098635026	0.098805358	0.098977454	0.099151595
2743.425	0.087015872	0.087335967	0.087667072	0.087984673	0.088291328	0.088589267	0.088880403	0.089166333	0.089426786	0.089706162	0.089983458	0.090259317	0.090534217	0.090808503	0.091061349	0.091335027	0.091608512	0.091881779	0.092154732	0.092427201	0.09267808	0.09294891	0.093218416	0.093486216	0.093751897	0.094015025	0.094255264	0.094512242	0.094765397	0.095014334	0.0952587	0.095498197	0.095732587	0.095944275	0.096168461	0.0963873	0.096600878	0.096809369	0.097013029	0.097197023	0.097392388	0.097584069	0.097772555	0.097958359	0.098142006	0.098310063	0.098491005	0.098671238	0.098851177
2748.425	0.085364521	0.085703803	0.086063164	0.086416329	0.08676526	0.087111487	0.087456142	0.087799992	0.088117068	0.08846039	0.088803498	0.089146197	0.089488171	0.089829023	0.09014228	0.090479715	0.090814685	0.09114672	0.09147536	0.091800156	0.092096182	0.092412393	0.092723562	0.09302933	0.093329365	0.093623374	0.093889197	0.094170937	0.094446031	0.09471437	0.094975895	0.095230615	0.095478606	0.095701672	0.095937191	0.096166606	0.096390271	0.096608606	0.096822091	0.097015307	0.097220984	0.097423453	0.097623316	0.097821175	0.098017613	0.098198158	0.098393382	0.098588667	0.098784399
2753.425	0.086086052	0.086473201	0.086854283	0.087199646	0.087513689	0.087800866	0.088065601	0.088312213	0.088527368	0.088750627	0.088967279	0.08918075	0.089394158	0.08961029	0.089814326	0.090042214	0.090278876	0.090525618	0.090783338	0.09105254	0.091311331	0.09160262	0.091904722	0.092216764	0.092537605	0.092865878	0.093174161	0.093512267	0.093852963	0.094194462	0.094534987	0.094872822	0.095206349	0.095509111	0.095830334	0.096143419	0.096447448	0.096741732	0.097025812	0.097278786	0.097542804	0.097796573	0.098040477	0.098275069	0.098501046	0.098702697	0.098914473	0.099120231	0.09932095
2758.425	0.085387601	0.085791433	0.086207215	0.086602782	0.086980457	0.087342439	0.087690783	0.088027392	0.088329207	0.088648034	0.088959824	0.089265913	0.089567513	0.089865719	0.090138825	0.090433157	0.090726617	0.091019816	0.091313226	0.091607174	0.091879151	0.092174531	0.092470597	0.092767142	0.093063846	0.093360294	0.093633284	0.093927799	0.09422047	0.094510692	0.09479787	0.095081429	0.095360846	0.095614693	0.095884919	0.096149895	0.096409425	0.096663425	0.096911914	0.097136501	0.097374822	0.097608254	0.097837173	0.098062015	0.098283261	0.098484735	0.098700506	0.098914187	0.099126271
2763.425	0.085233472	0.085635657	0.086063645	0.086485106	0.08690118	0.087312622	0.087719851	0.088122985	0.088491371	0.088886122	0.089275942	0.089660317	0.090038704	0.090410571	0.090747618	0.091105616	0.091455837	0.091797997	0.092131889	0.09245738	0.092750325	0.093059552	0.093360392	0.093652967	0.093937451	0.094214067	0.094462649	0.094724909	0.094980176	0.095228819	0.095471236	0.09570785	0.095939114	0.096148251	0.096370583	0.096589018	0.09680409	0.097016345	0.097226335	0.097418635	0.097625796	0.09783225	0.098038479	0.098244924	0.098451975	0.098643922	0.098853003	0.099063451	0.099275374
2768.425	0.086690126	0.086954962	0.087240783	0.087527942	0.087818382	0.088113479	0.088414072	0.088720528	0.089008577	0.08932587	0.089647973	0.08997403	0.09030304	0.090633923	0.090940047	0.091271389	0.091601369	0.091928947	0.092253155	0.092573101	0.092863954	0.093173524	0.09347675	0.093773118	0.094062215	0.094343737	0.094596701	0.094863171	0.095121758	0.095372553	0.095615739	0.095851589	0.09608046	0.096285907	0.096502647	0.096713881	0.096920237	0.097122384	0.09732103	0.097501914	0.097695864	0.097888427	0.098080292	0.098272111	0.098464475	0.098642984	0.098837807	0.099034476	0.099233252
2773.425	0.087251974	0.087519079	0.087796284	0.088063785	0.088324218	0.088579819	0.088832437	0.089083556	0.089315023	0.089566226	0.089818487	0.090072203	0.090327601	0.090584763	0.090823689	0.091084094	0.091345945	0.091608988	0.091872908	0.092137343	0.092381541	0.092645786	0.092909258	0.093171466	0.093431911	0.093690093	0.093925983	0.09417846	0.094427318	0.094672168	0.09491267	0.09514855	0.095379607	0.095588502	0.095810012	0.096026581	0.096238343	0.096445515	0.096648398	0.096832188	0.097027917	0.097220601	0.09741075	0.097598896	0.097785574	0.097957044	0.098142354	0.098327648	0.098513334
2778.425	0.085854759	0.086170348	0.086507982	0.08684276	0.087175877	0.087508123	0.087839933	0.088171429	0.088477034	0.088807374	0.089136498	0.089463846	0.089788823	0.09011083	0.09040494	0.090719685	0.091029955	0.091335358	0.091635569	0.091930334	0.09219742	0.092481215	0.092759158	0.093031219	0.09329741	0.093557789	0.093793063	0.094042567	0.094286643	0.094525492	0.094759345	0.094988469	0.095213162	0.095416926	0.095634059	0.09584782	0.096058629	0.096266931	0.09647319	0.096662181	0.096865845	0.097068849	0.09727164	0.097474643	0.097678239	0.097866992	0.098072621	0.098279655	0.098488234
2783.425	0.085396715	0.085724809	0.08606797	0.086400836	0.086725616	0.087044192	0.087358126	0.087668686	0.08795323	0.088259911	0.088565518	0.088870476	0.08917508	0.089479523	0.089760502	0.090064892	0.090369264	0.090673545	0.090977613	0.091281287	0.091561056	0.091863293	0.092164347	0.092463876	0.092761516	0.093056886	0.093327189	0.093617125	0.093903703	0.094186594	0.094465508	0.094740208	0.095010513	0.095256027	0.09551763	0.095774722	0.096027415	0.096275898	0.096520433	0.096742934	0.096980841	0.097215894	0.097448544	0.097679255	0.097908493	0.09811918	0.098346829	0.098574231	0.098801713
2788.425	0.084627277	0.084974255	0.085333174	0.085677024	0.086008281	0.086329223	0.086641913	0.0869482	0.087226664	0.087525078	0.087821346	0.088116583	0.088411757	0.088707701	0.088982176	0.089281476	0.089583253	0.089887839	0.090195433	0.090506101	0.090795542	0.091111821	0.091430627	0.091751548	0.092074077	0.092397628	0.092696636	0.093020291	0.093342969	0.093663949	0.093982529	0.094298034	0.094609847	0.094893915	0.095197136	0.095495283	0.095788068	0.096075306	0.096356919	0.096611894	0.096882831	0.097148463	0.097409058	0.097664945	0.097916497	0.098145204	0.098389574	0.098630819	0.098869341
2793.425	0.084218006	0.08460897	0.085026698	0.085439485	0.08584818	0.086253346	0.086655298	0.087054133	0.087419458	0.087811974	0.088200827	0.088585686	0.088966217	0.089342103	0.089684715	0.090050948	0.090411886	0.090767411	0.091117448	0.091461961	0.091775063	0.092108953	0.092437356	0.092760314	0.093077875	0.09339009	0.093673595	0.093975698	0.094272635	0.094564482	0.094851328	0.095133275	0.095410447	0.095662188	0.09593062	0.096194794	0.096454948	0.096711351	0.096964302	0.097195007	0.09744223	0.097686972	0.097929572	0.098170358	0.098409639	0.098629418	0.098866548	0.099102859	0.099338485
2798.425	0.085770265	0.086123366	0.08649919	0.086870211	0.087238208	0.08760452	0.087970075	0.088335438	0.088672741	0.089038187	0.089403459	0.089768183	0.090131883	0.090494023	0.090826433	0.091183983	0.091538333	0.091888952	0.092235338	0.092577025	0.092887883	0.093219351	0.093544965	0.093864404	0.094177393	0.094483699	0.094760349	0.095053317	0.095339191	0.095617928	0.095889542	0.096154105	0.096411744	0.096643583	0.096888493	0.097127203	0.097360075	0.097587523	0.097810007	0.098011401	0.098225756	0.09843666	0.098644647	0.098850243	0.099053951	0.099240717	0.099442064	0.099642746	0.099843061
2803.425	0.087970707	0.088334816	0.088695262	0.089024841	0.089328064	0.089609259	0.089872517	0.090121643	0.09034209	0.09057358	0.090800225	0.091024547	0.091248735	0.091474655	0.091686078	0.091919404	0.092158103	0.092402814	0.092653885	0.092911377	0.093154596	0.093423671	0.093697931	0.093976548	0.094258537	0.094542793	0.094806163	0.095091378	0.095375259	0.095656561	0.095934086	0.096206716	0.096473436	0.096713627	0.096966625	0.097211557	0.097448011	0.097675752	0.097894721	0.098089155	0.098291704	0.098486241	0.098673295	0.098853504	0.099027587	0.099183518	0.099348047	0.099508812	0.099666629
2808.425	0.087344915	0.087665733	0.088003137	0.088332536	0.088656119	0.088975649	0.08929248	0.08960759	0.089897492	0.09021084	0.090523566	0.090835601	0.091146731	0.091456638	0.091741284	0.092047705	0.092351656	0.092652664	0.092950251	0.093243941	0.093511181	0.093796093	0.094075808	0.094349934	0.094618115	0.094880037	0.095116027	0.095365222	0.095607554	0.095842938	0.096071364	0.096292895	0.096507671	0.096700118	0.096902585	0.097099153	0.097290262	0.097476413	0.097658167	0.097822558	0.097997574	0.098170022	0.098340551	0.09850979	0.098678342	0.098833799	0.099002542	0.099172051	0.099342681
2813.425	0.087037572	0.087335841	0.087642914	0.087936457	0.088219405	0.088494353	0.088763557	0.089028936	0.089271896	0.089534164	0.089796486	0.090059686	0.090324384	0.090591022	0.090839122	0.091110169	0.091383601	0.091659314	0.091937088	0.092216598	0.09247578	0.092757351	0.093039176	0.093320612	0.093600972	0.093879543	0.094134475	0.094407593	0.094676868	0.094941672	0.095201438	0.095455685	0.095704024	0.095927773	0.096164067	0.096393967	0.096617542	0.096834984	0.097046596	0.097237104	0.09743872	0.097635924	0.097829334	0.098019603	0.098207401	0.09837914	0.09856405	0.098748369	0.098932652
2818.425	0.085416047	0.085770563	0.086131454	0.086471542	0.086794067	0.087102092	0.087398464	0.087685798	0.087945061	0.088221457	0.088495043	0.088767475	0.08904018	0.089314366	0.089569638	0.089849281	0.090132716	0.090420325	0.090712285	0.091008576	0.091285747	0.091589645	0.09189681	0.092206585	0.092518203	0.092830808	0.093119447	0.093431335	0.093741446	0.094048832	0.094352583	0.094651855	0.094945886	0.095212077	0.095494284	0.095769671	0.096037955	0.096298993	0.096552778	0.096780709	0.097021001	0.097254729	0.097482334	0.097704327	0.097921279	0.098117595	0.098326584	0.098532348	0.098735499
2823.425	0.084352039	0.084733038	0.085138602	0.085538502	0.085934204	0.086326798	0.086717018	0.087105284	0.08746208	0.087846808	0.088229431	0.088609587	0.088986841	0.089360714	0.089702412	0.090068442	0.090429731	0.090785869	0.091136484	0.091481245	0.091794039	0.092126766	0.092452911	0.092772311	0.093084841	0.093390423	0.093666303	0.093958473	0.09424373	0.094522182	0.094793985	0.095059347	0.09531853	0.095552562	0.095800785	0.096043889	0.096282331	0.096516609	0.096747258	0.096957425	0.097182672	0.097405946	0.097627812	0.09784881	0.098069449	0.098273199	0.098494402	0.098716434	0.098939567
2828.425	0.08456812	0.084920624	0.085296557	0.085668493	0.086038225	0.086407102	0.086776053	0.087145627	0.087487519	0.087858665	0.088230342	0.088602114	0.088973432	0.089343675	0.089683917	0.090050242	0.090413571	0.090773269	0.091128735	0.091479403	0.091798382	0.092138387	0.092472188	0.092799403	0.093119704	0.093432821	0.093715294	0.094014068	0.094305237	0.094588792	0.094864796	0.095133386	0.095394775	0.095629915	0.095878329	0.096120586	0.09635718	0.09658866	0.096815626	0.097021678	0.097241779	0.097459286	0.09767487	0.097889181	0.098102839	0.098299978	0.098513938	0.098728741	0.098944753
2833.425	0.084631002	0.084956587	0.085324763	0.085709279	0.086109616	0.086524539	0.086952222	0.087390363	0.08780179	0.088252381	0.088705133	0.089157054	0.089605244	0.090046978	0.090446851	0.090869438	0.091279147	0.091674411	0.092054004	0.092417043	0.092736977	0.09306689	0.093379488	0.093675071	0.093954182	0.094217579	0.094447581	0.094683543	0.094906955	0.095119128	0.095321442	0.095515318	0.0957022	0.095869742	0.096047193	0.096221769	0.096394786	0.096567488	0.096741028	0.096902872	0.097080872	0.097262444	0.097448269	0.09763889	0.097834703	0.098020282	0.098226659	0.098438549	0.098655782
[truncated: 317 more rows]
[truncated: 730 more columns]
