# Supplementary material for: Ultrafast structural rearrangement dynamics induced by the photodetachment of phenoxide in aqueous solution
Source: Nat Commun. 2019 Jul 3;10:2944. doi: 10.1038/s41467-019-10989-1 (PMC6610110; doi:10.1038/s41467-019-10989-1)
Supplement: Supplementary file 3 — Source Data [file 41467_2019_10989_MOESM3_ESM.zip › Source Data/Figure 3/Figure3b.dat]

Delay
fs
	406nm	400nm
-506.575	9.59097E-4	0.001279735
-501.575	9.69708E-4	0.001292181
-496.575	9.68488E-4	0.001303246
-491.575	9.7354E-4	0.001306363
-486.575	9.77284E-4	0.001317351
-481.575	9.81312E-4	0.001308661
-476.575	9.83099E-4	0.001319464
-471.575	9.83315E-4	0.001308951
-466.575	9.76832E-4	0.001308458
-461.575	9.70358E-4	0.001308494
-456.575	9.71108E-4	0.001298928
-451.575	9.72671E-4	0.001316177
-446.575	9.69751E-4	0.001311063
-441.575	9.78609E-4	0.001310006
-436.575	9.80184E-4	0.001326398
-431.575	9.75079E-4	0.001317015
-426.575	9.75064E-4	0.001305393
-421.575	9.82184E-4	0.001312619
-416.575	9.80762E-4	0.001314513
-411.575	9.7493E-4	0.001311609
-406.575	9.73292E-4	0.001309487
-401.575	9.76323E-4	0.001293748
-396.575	9.86443E-4	0.001302565
-391.575	9.71564E-4	0.001320963
-386.575	9.66227E-4	0.001301305
-381.575	9.66626E-4	0.001292066
-376.575	9.66027E-4	0.00129816
-371.575	9.69034E-4	0.001302455
-366.575	9.74623E-4	0.001295281
-361.575	9.97098E-4	0.001297333
-356.575	9.86082E-4	0.001308769
-351.575	9.6888E-4	0.00129865
-346.575	9.81953E-4	0.001307244
-341.575	9.81399E-4	0.001319031
-336.575	9.73103E-4	0.001310518
-331.575	9.75996E-4	0.00131809
-326.575	9.68733E-4	0.001308471
-321.575	9.69089E-4	0.001294009
-316.575	9.90512E-4	0.00129985
-311.575	9.85428E-4	0.001322503
-306.575	9.86143E-4	0.001313664
-301.575	9.77137E-4	0.001310603
-296.575	9.74262E-4	0.001309118
-291.575	9.8687E-4	0.001294973
-286.575	9.78561E-4	0.001300934
-281.575	9.76757E-4	0.001316721
-276.575	9.7656E-4	0.001305646
-271.575	9.68957E-4	0.001301855
-266.575	9.70455E-4	0.00131007
-261.575	9.7803E-4	0.001314226
-256.575	9.90338E-4	0.001321221
-251.575	9.78682E-4	0.001313881
-246.575	9.70857E-4	0.001299249
-241.575	9.77865E-4	0.001300079
-236.575	9.76831E-4	0.001318367
-231.575	9.64543E-4	0.001311678
-226.575	9.70906E-4	0.00131493
-221.575	9.75789E-4	0.001320769
-216.575	9.74279E-4	0.001341682
-211.575	9.77986E-4	0.001361037
-206.575	9.65908E-4	0.001380447
-201.575	9.74758E-4	0.001335701
-196.575	0.001000864	0.001283186
-191.575	9.85479E-4	0.001297781
-186.575	9.8966E-4	0.001321287
-181.575	0.001022374	0.001337254
-176.575	0.001006039	0.001285816
-171.575	9.55821E-4	0.00122577
-166.575	9.2623E-4	0.001311262
-161.575	0.001024713	0.001687064
-156.575	0.001030824	0.002208167
-151.575	7.34129E-4	0.002363077
-146.575	5.21122E-4	0.002181737
-141.575	7.3647E-4	0.002272158
-136.575	0.001077152	0.002442223
-131.575	0.001393876	0.001842296
-126.575	0.001800101	0.001005501
-121.575	0.001857269	7.58241E-4
-116.575	0.001448074	9.44454E-4
-111.575	0.001199368	0.001223294
-106.575	0.001349641	0.001689215
-101.575	4.18084E-4	0.002947327
-96.575	-0.002903456	0.005422155
-91.575	-0.004108203	0.00607162
-86.575	-0.003349161	0.002029833
-81.575	-0.012595806	-0.003871541
-76.575	-0.01951164	-0.001445678
-71.575	-0.008541492	0.005637009
-66.575	0.001101891	-0.002051976
-61.575	0.004853447	-0.019793624
-56.575	0.017148017	-0.016516701
-51.575	0.013121215	-0.005366057
-46.575	-0.001555916	-0.009267568
-41.575	-0.006040317	-0.0696110875054945
-36.575	0.016870787	-0.0266252286813187
-31.575	0.047772732	0.0150397468431568
-26.575	-0.009910088	0.0553838390679321
-21.575	-0.030893981	0.094407047993007
-16.575	0.151202108	0.132109373618382
-11.575	0.257005651	0.168490815944056
-6.575	0.209681915	0.238808276111888
-1.575	0.311710365	0.291568070762238
3.425	0.635290232	0.308310737902098
8.425	0.776333772	0.291777078538462
13.425	0.54372209	0.252609843678322
18.425	0.183957742	0.235047789723277
23.425	-0.005601609	0.209916442264735
28.425	-0.013046139	0.177215801302697
33.425	0.05153911	0.136945866837163
38.425	0.065393741	0.089106638868132
43.425	0.085267232	0.0336981173956046
48.425	0.122504933	0.106895317
53.425	0.105343015	0.069678361
58.425	0.088940663	0.080018893
63.425	0.086189713	0.086777781
68.425	0.08063324	0.088447181
73.425	0.072859589	0.076293145
78.425	0.063053246	0.063771175
83.425	0.058651411	0.061091194
88.425	0.059723279	0.060401896
93.425	0.065594198	0.056622205
98.425	0.073657338	0.067662778
103.425	0.076769868	0.081975226
108.425	0.07486831	0.080884912
113.425	0.076787597	0.071897992
118.425	0.081516716	0.074807098
123.425	0.080680194	0.079774646
128.425	0.077431305	0.08475022
133.425	0.072582927	0.087891677
138.425	0.068940149	0.084372261
143.425	0.068168713	0.082455053
148.425	0.066415992	0.084742287
153.425	0.063861199	0.083353463
158.425	0.064772804	0.07984892
163.425	0.067797027	0.077102017
168.425	0.073165204	0.076738886
173.425	0.079137441	0.079814
178.425	0.083497676	0.082706441
183.425	0.084812732	0.084243021
188.425	0.081746811	0.085653568
193.425	0.076788157	0.089362391
198.425	0.072546005	0.093231093
203.425	0.070224703	0.092531821
208.425	0.071139164	0.089015612
213.425	0.072830012	0.088356624
218.425	0.072998237	0.087960816
223.425	0.07454503	0.085390425
228.425	0.078381564	0.084656822
233.425	0.080609436	0.085932198
238.425	0.083200341	0.087611441
243.425	0.087555868	0.091861631
248.425	0.090657965	0.094456569
253.425	0.090621538	0.094560322
258.425	0.086448684	0.096924373
263.425	0.079996282	0.098892472
268.425	0.075970597	0.097161953
273.425	0.075486726	0.094493142
278.425	0.076636384	0.093178734
283.425	0.079073064	0.09277465
288.425	0.082757415	0.093023587
293.425	0.087429405	0.093055987
298.425	0.089712822	0.093055625
303.425	0.089973959	0.095158492
308.425	0.091025601	0.098957857
313.425	0.092623517	0.10141845
318.425	0.091778849	0.100540778
323.425	0.088361842	0.10001152
328.425	0.084081661	0.103806751
333.425	0.081002385	0.104951386
338.425	0.080716865	0.09937924
343.425	0.082217563	0.096113607
348.425	0.084034219	0.097266519
353.425	0.087818822	0.098465115
358.425	0.092891852	0.100083632
363.425	0.094576001	0.099663174
368.425	0.09512354	0.099976131
373.425	0.096485137	0.105167094
378.425	0.097726107	0.108062119
383.425	0.096692094	0.105493408
388.425	0.092269978	0.104315358
393.425	0.085950672	0.107072082
398.425	0.082577347	0.107918511
403.425	0.082817083	0.103584301
408.425	0.084599685	0.099147022
413.425	0.088772776	0.100275237
418.425	0.093781631	0.10396461
423.425	0.098495511	0.104107424
428.425	0.100951891	0.102966385
433.425	0.100360003	0.104625394
438.425	0.099577858	0.10907869
443.425	0.098852832	0.112972928
448.425	0.09629331	0.110863203
453.425	0.093512882	0.107146576
458.425	0.09066727	0.109109278
463.425	0.087633493	0.111461923
468.425	0.087175741	0.108530632
473.425	0.08903172	0.105073485
478.425	0.092289514	0.104893098
483.425	0.097404947	0.107270737
488.425	0.102794128	0.10929357
493.425	0.10589369	0.109380651
498.425	0.106103779	0.110234149
503.425	0.104894797	0.114509641
508.425	0.102703461	0.117561212
513.425	0.100227858	0.116065367
518.425	0.097291275	0.113476712
523.425	0.094949615	0.11324153
528.425	0.093172355	0.114527087
533.425	0.0929729	0.113050889
538.425	0.096185823	0.110156115
543.425	0.101113435	0.111307668
548.425	0.104663167	0.113971272
553.425	0.108221913	0.115084279
558.425	0.110227151	0.115909167
563.425	0.109743419	0.116718569
568.425	0.107945999	0.119405381
573.425	0.10602354	0.122567081
578.425	0.103014344	0.12094792
583.425	0.101643898	0.117327175
588.425	0.101047307	0.118064848
593.425	0.098718194	0.118937269
598.425	0.098851349	0.11667553
603.425	0.101806046	0.115538124
608.425	0.105713235	0.116509273
613.425	0.109428858	0.118602747
618.425	0.111999721	0.120901375
623.425	0.114032295	0.121167393
628.425	0.1148646	0.121005384
633.425	0.112565494	0.122895493
638.425	0.108208422	0.124772592
643.425	0.104851861	0.124305817
648.425	0.102958126	0.121219503
653.425	0.102373327	0.119044964
658.425	0.102662248	0.11996079
663.425	0.104067857	0.119968077
668.425	0.108049885	0.119355908
673.425	0.111449574	0.121172134
678.425	0.112217061	0.122569378
683.425	0.113439238	0.123152848
688.425	0.115783744	0.125054471
693.425	0.116911209	0.125337737
698.425	0.11583871	0.12626511
703.425	0.111167975	0.12932163
708.425	0.106917284	0.129110277
713.425	0.105767091	0.125946298
718.425	0.105137385	0.123355698
723.425	0.104709358	0.122886938
728.425	0.10667283	0.123849769
733.425	0.110735985	0.124372544
738.425	0.114942101	0.124015142
743.425	0.117128294	0.125239688
748.425	0.118286588	0.12787378
753.425	0.119043932	0.129590984
758.425	0.118740225	0.129906896
763.425	0.115416172	0.129234633
768.425	0.110934702	0.129464348
773.425	0.107526599	0.130631456
778.425	0.106087856	0.129008214
783.425	0.107009325	0.125886213
788.425	0.108462315	0.125083245
793.425	0.110522192	0.125868546
798.425	0.115061643	0.126731356
803.425	0.118561611	0.127893669
808.425	0.119380071	0.128825957
813.425	0.119870385	0.130590455
818.425	0.120194946	0.133266708
823.425	0.119511994	0.133077691
828.425	0.117490904	0.131711709
833.425	0.113299822	0.132138775
838.425	0.109373264	0.131991576
843.425	0.107402336	0.130450688
848.425	0.107518532	0.128043784
853.425	0.11011648	0.126512608
858.425	0.114171081	0.127652658
863.425	0.118034627	0.129174227
868.425	0.121264064	0.129661604
873.425	0.122070244	0.131115045
878.425	0.121274281	0.133293104
883.425	0.12056539	0.134685628
888.425	0.119330355	0.134464137
893.425	0.117264134	0.132487335
898.425	0.114760606	0.132194993
903.425	0.111771382	0.133452364
908.425	0.109807722	0.131755817
913.425	0.11067326	0.128964404
918.425	0.113694973	0.129164957
923.425	0.117251846	0.1308162
928.425	0.120575666	0.132269602
933.425	0.122428031	0.132837577
938.425	0.12298267	0.132781032
943.425	0.122853264	0.134252075
948.425	0.121804019	0.136759556
953.425	0.120357795	0.136347071
958.425	0.119022457	0.134635393
963.425	0.115992292	0.134446456
968.425	0.112213998	0.134069993
973.425	0.110480055	0.132868053
978.425	0.111771347	0.130900727
983.425	0.11581678	0.130465875
988.425	0.120298237	0.132954959
993.425	0.122841361	0.135103527
998.425	0.124218454	0.135145794
1003.425	0.124361225	0.135304867
1008.425	0.123582934	0.135864223
1013.425	0.122066061	0.137718727
1018.425	0.119424628	0.138757469
1023.425	0.117413887	0.136282281
1028.425	0.11573274	0.133613197
1033.425	0.113295735	0.13333149
1038.425	0.111830065	0.133794761
1043.425	0.113508865	0.133828805
1048.425	0.117269046	0.1340219
1053.425	0.121197856	0.133886865
1058.425	0.124300459	0.135621878
1063.425	0.125581644	0.137559458
1068.425	0.125997695	0.137874241
1073.425	0.125053355	0.138742976
1078.425	0.122065936	0.139427313
1083.425	0.119726107	0.139609489
1088.425	0.118303967	0.139418293
1093.425	0.116601055	0.13685648
1098.425	0.114878556	0.1342272
1103.425	0.113944896	0.134912757
1108.425	0.115145853	0.135600432
1113.425	0.119782067	0.1352427
1118.425	0.124417001	0.136316968
1123.425	0.126432011	0.137882808
1128.425	0.127004284	0.139297998
1133.425	0.1262823	0.140149955
1138.425	0.124156108	0.139658225
1143.425	0.121473471	0.139326341
1148.425	0.119357697	0.139991789
1153.425	0.118205026	0.139295314
1158.425	0.117600031	0.137660517
1163.425	0.116493893	0.136511231
1168.425	0.115922795	0.135753946
1173.425	0.117750383	0.136567221
1178.425	0.121614066	0.137292114
1183.425	0.125653835	0.137791924
1188.425	0.12766309	0.139836249
1193.425	0.127049175	0.140986605
1198.425	0.126209392	0.140544797
1203.425	0.124199378	0.140150491
1208.425	0.121012184	0.14009765
1213.425	0.119058484	0.140492819
1218.425	0.117824899	0.140086402
1223.425	0.116732861	0.137319433
1228.425	0.1165814	0.135112585
1233.425	0.117115373	0.135717634
1238.425	0.11912685	0.136628559
1243.425	0.123419607	0.137794652
1248.425	0.126234801	0.139102746
1253.425	0.127649934	0.139871571
1258.425	0.127877564	0.141591025
1263.425	0.126369354	0.141906187
1268.425	0.124189912	0.140344824
1273.425	0.121568194	0.140417386
1278.425	0.118576231	0.141775041
1283.425	0.117567624	0.140649228
1288.425	0.117816931	0.138378305
1293.425	0.117869334	0.136848529
1298.425	0.118641035	0.137360637
1303.425	0.120684496	0.139509044
1308.425	0.123134714	0.139724087
1313.425	0.126273016	0.138905419
1318.425	0.128572313	0.140766532
1323.425	0.128011602	0.142820824
1328.425	0.126497335	0.143022965
1333.425	0.123021888	0.142262983
1338.425	0.119310707	0.140088228
1343.425	0.117402351	0.139644943
1348.425	0.116905718	0.140489621
1353.425	0.11715583	0.139005546
1358.425	0.118801218	0.137304431
1363.425	0.120220855	0.138071176
1368.425	0.121330877	0.139391851
1373.425	0.12385353	0.140286289
1378.425	0.126328347	0.141045197
1383.425	0.127798986	0.141697748
1388.425	0.128381126	0.143174158
1393.425	0.126046567	0.144253641
1398.425	0.122874236	0.14292883
1403.425	0.120122584	0.141835666
1408.425	0.117630159	0.141059044
1413.425	0.116657819	0.140296633
1418.425	0.117305546	0.14037596
1423.425	0.118880338	0.139606533
1428.425	0.121625699	0.139162629
1433.425	0.123403527	0.140404101
1438.425	0.124615352	0.141150972
1443.425	0.126788431	0.142036203
1448.425	0.128167815	0.143957884
1453.425	0.127390478	0.14461268
1458.425	0.125679724	0.144350327
1463.425	0.122614273	0.143905605
1468.425	0.119861622	0.142347808
1473.425	0.118529101	0.141678163
1478.425	0.117612724	0.141450292
1483.425	0.11820111	0.140041133
1488.425	0.120911463	0.140040063
1493.425	0.123100083	0.141205744
1498.425	0.124883016	0.141522018
1503.425	0.125915844	0.142735485
1508.425	0.126649185	0.143266496
1513.425	0.127434916	0.143161556
1518.425	0.126927411	0.143984865
1523.425	0.124589834	0.143718777
1528.425	0.12214294	0.142669892
1533.425	0.119749392	0.142254343
1538.425	0.117858449	0.141358738
1543.425	0.117583868	0.140809914
1548.425	0.118785021	0.140822891
1553.425	0.121430879	0.140268119
1558.425	0.12458041	0.14083503
1563.425	0.125710695	0.14243452
1568.425	0.125650407	0.142888456
1573.425	0.126146011	0.14332424
1578.425	0.126298799	0.143792226
1583.425	0.125790904	0.143637143
1588.425	0.12419089	0.144462374
1593.425	0.121466618	0.144301467
1598.425	0.119128729	0.141930404
1603.425	0.117885561	0.140064376
1608.425	0.117658729	0.140463995
1613.425	0.11906816	0.141175428
1618.425	0.122311297	0.141961509
1623.425	0.12508771	0.142336976
1628.425	0.127256387	0.142767733
1633.425	0.127730086	0.144453813
1638.425	0.127054738	0.144935089
1643.425	0.126453505	0.144501521
1648.425	0.125244926	0.144609661
1653.425	0.123027824	0.144651653
1658.425	0.121104348	0.144418944
1663.425	0.119649761	0.144078367
1668.425	0.118366434	0.141845483
1673.425	0.118787348	0.14094961
1678.425	0.12006126	0.142338718
1683.425	0.122820698	0.14288542
1688.425	0.126202615	0.143491728
1693.425	0.127990747	0.144454299
1698.425	0.128172708	0.145129091
1703.425	0.127544434	0.146353947
1708.425	0.125707286	0.146659852
1713.425	0.123916781	0.144956645
1718.425	0.122510878	0.144156462
1723.425	0.120506434	0.143881703
1728.425	0.119081339	0.142745163
1733.425	0.118846493	0.142500167
1738.425	0.118728213	0.141992207
1743.425	0.120332892	0.141406266
1748.425	0.123444997	0.14294978
1753.425	0.126478184	0.144310141
1758.425	0.128409052	0.145051027
1763.425	0.128433742	0.146219183
1768.425	0.126821151	0.146177767
1773.425	0.125128502	0.145897871
1778.425	0.122850278	0.145771032
1783.425	0.121206593	0.144539827
1788.425	0.120452687	0.144308617
1793.425	0.119468581	0.144014165
1798.425	0.119758976	0.142694061
1803.425	0.120788014	0.142839874
1808.425	0.121988588	0.143318982
1813.425	0.123800887	0.143534399
1818.425	0.12614526	0.144685629
1823.425	0.127474364	0.145548246
1828.425	0.127827316	0.145888445
1833.425	0.126581565	0.146310915
1838.425	0.124394138	0.145416771
1843.425	0.122331335	0.144135969
1848.425	0.120451248	0.144028614
1853.425	0.119328251	0.143858867
1858.425	0.11919124	0.1430216
1863.425	0.119997774	0.142694645
1868.425	0.120819335	0.142293817
1873.425	0.122775039	0.143020709
1878.425	0.124130008	0.144470719
1883.425	0.125788909	0.144503398
1888.425	0.127571285	0.145291264
1893.425	0.127432772	0.146131194
1898.425	0.126183199	0.146081748
1903.425	0.124664624	0.146471072
1908.425	0.122093221	0.14612037
1913.425	0.119981949	0.144117016
1918.425	0.118985226	0.1436252
1923.425	0.118949908	0.143707861
1928.425	0.120493147	0.142974317
1933.425	0.122564973	0.143612872
1938.425	0.123390637	0.144236436
1943.425	0.124431496	0.144586391
1948.425	0.125855846	0.145741423
1953.425	0.126598653	0.146134486
1958.425	0.127011474	0.145910313
1963.425	0.126229418	0.146756442
1968.425	0.123885307	0.147036606
1973.425	0.121788986	0.146043219
1978.425	0.119694804	0.144799652
1983.425	0.117936143	0.14317983
1988.425	0.118861135	0.143195691
1993.425	0.120826067	0.144719996
1998.425	0.123253902	0.144788682
2003.425	0.125396381	0.144847589
2008.425	0.125947119	0.145736277
2013.425	0.125904633	0.146172201
2018.425	0.126144734	0.146744885
2023.425	0.125427599	0.146959789
2028.425	0.124559807	0.146196277
2033.425	0.123497209	0.146454242
2038.425	0.121104392	0.146123568
2043.425	0.11938204	0.144533811
2048.425	0.118745703	0.144109787
2053.425	0.119069643	0.14414408
2058.425	0.121229575	0.144210354
2063.425	0.12367339	0.145063113
2068.425	0.125218352	0.145462643
2073.425	0.126296482	0.145868944
2078.425	0.126228086	0.147041931
2083.425	0.125188551	0.146746618
2088.425	0.125023544	0.146142524
2093.425	0.124252381	0.146640075
2098.425	0.122717623	0.145961879
2103.425	0.121507592	0.145404208
2108.425	0.119384167	0.145060789
2113.425	0.118253636	0.143873948
2118.425	0.119672662	0.144130237
2123.425	0.121521398	0.144744767
2128.425	0.124277815	0.144593982
2133.425	0.126751371	0.1461825
2138.425	0.126901944	0.147531973
2143.425	0.126107911	0.147335694
2148.425	0.124966996	0.147178733
2153.425	0.123691432	0.146620833
2158.425	0.123247467	0.146328024
2163.425	0.122155263	0.146738592
2168.425	0.120352307	0.145372074
2173.425	0.119536283	0.143767122
2178.425	0.118729858	0.143584455
2183.425	0.119469224	0.143985796
2188.425	0.121415166	0.144834156
2193.425	0.123820749	0.145472196
2198.425	0.12625494	0.145779323
2203.425	0.127648776	0.146895567
2208.425	0.126859936	0.148163814
2213.425	0.12512614	0.147793687
2218.425	0.123740659	0.147184602
2223.425	0.122336853	0.146745636
2228.425	0.121495351	0.146145919
2233.425	0.121000575	0.146286851
2238.425	0.120274606	0.145589186
2243.425	0.120303456	0.144533421
2248.425	0.120880559	0.145249728
2253.425	0.122250838	0.146126934
2258.425	0.124554161	0.146447696
2263.425	0.126847623	0.147178547
2268.425	0.127618746	0.147651462
2273.425	0.12668228	0.147952271
2278.425	0.124357688	0.148366696
2283.425	0.122168298	0.147408896
2288.425	0.121722009	0.146475072
2293.425	0.121034609	0.146427466
2298.425	0.120089806	0.145367351
2303.425	0.120407584	0.145156528
2308.425	0.120653752	0.145812594
2313.425	0.121269942	0.145626399
2318.425	0.122871817	0.146126057
2323.425	0.124423806	0.147148343
2328.425	0.126449614	0.147200294
2333.425	0.128034591	0.148225069
2338.425	0.126583576	0.14887997
2343.425	0.124457721	0.148053653
2348.425	0.122204405	0.147999674
2353.425	0.120537701	0.147040091
2358.425	0.120137957	0.145827538
2363.425	0.120237257	0.145577302
2368.425	0.120421468	0.145475487
2373.425	0.121160349	0.145388277
2378.425	0.12232846	0.146229932
2383.425	0.123133805	0.146627529
2388.425	0.124549875	0.146906078
2393.425	0.126160875	0.148055244
2398.425	0.126919474	0.148531869
2403.425	0.126213187	0.148593582
2408.425	0.124100188	0.148215663
2413.425	0.121794173	0.147256974
2418.425	0.120395215	0.146686673
2423.425	0.119533294	0.146425248
2428.425	0.119892299	0.1455637
2433.425	0.121286223	0.145572811
2438.425	0.122280942	0.146322723
2443.425	0.12300821	0.146424374
2448.425	0.123934848	0.147534026
2453.425	0.124387964	0.148078657
2458.425	0.125599868	0.147576278
2463.425	0.126335444	0.148015458
2468.425	0.125250971	0.148063371
2473.425	0.123346182	0.147391075
2478.425	0.121417512	0.147349004
2483.425	0.119658855	0.146541192
2488.425	0.119381595	0.145624315
2493.425	0.119830099	0.146036502
2498.425	0.120855358	0.145812796
2503.425	0.122466587	0.145739361
2508.425	0.123264488	0.146724568
2513.425	0.123708038	0.146919439
2518.425	0.124868095	0.147860204
2523.425	0.125330239	0.149160277
2528.425	0.125326918	0.148112661
2533.425	0.12505201	0.147828875
2538.425	0.123153944	0.148316724
2543.425	0.12103851	0.147704293
2548.425	0.11980539	0.146971981
2553.425	0.119288691	0.14632755
2558.425	0.1196583	0.145657714
2563.425	0.12116764	0.146250528
2568.425	0.122548837	0.147026021
2573.425	0.124241904	0.147093165
2578.425	0.12497665	0.147860232
2583.425	0.125068087	0.148556461
2588.425	0.125163019	0.148922544
2593.425	0.124863842	0.14909718
2598.425	0.124092095	0.148351062
2603.425	0.123034361	0.147901078
2608.425	0.12085312	0.147828015
2613.425	0.119392384	0.146969268
2618.425	0.119440811	0.146562416
2623.425	0.119849839	0.146647031
2628.425	0.121293811	0.146538398
2633.425	0.122935089	0.146994688
2638.425	0.124190483	0.147595451
2643.425	0.125016431	0.147749051
2648.425	0.125457719	0.148707002
2653.425	0.124414649	0.149342448
2658.425	0.123998708	0.148737437
2663.425	0.123310609	0.148688711
2668.425	0.122068637	0.147799073
2673.425	0.120845303	0.147002422
2678.425	0.119252453	0.146924936
2683.425	0.118375158	0.146251408
2688.425	0.119272276	0.145658558
2693.425	0.121254528	0.146138215
2698.425	0.123429616	0.147139631
2703.425	0.125284625	0.148109835
2708.425	0.125347027	0.149248813
2713.425	0.124658366	0.149095637
2718.425	0.124246112	0.148911334
2723.425	0.122922529	0.148955109
2728.425	0.121957865	0.147851725
2733.425	0.121419084	0.147659999
2738.425	0.120519978	0.147699819
2743.425	0.119914077	0.146958829
2748.425	0.11991678	0.146896833
2753.425	0.120196424	0.147115888
2758.425	0.121584505	0.147042823
2763.425	0.123294904	0.147693898
2768.425	0.124576631	0.148252286
2773.425	0.125081393	0.14843057
2778.425	0.12478844	0.148902977
2783.425	0.12371188	0.149056337
2788.425	0.122838347	0.14869159
2793.425	0.12168825	0.148302351
2798.425	0.120710004	0.147392434
2803.425	0.120405284	0.147020467
2808.425	0.120176162	0.147380739
2813.425	0.120167703	0.146755637
2818.425	0.120780639	0.146434172
2823.425	0.121953435	0.147363243
2828.425	0.123169658	0.148254682
2833.425	0.124203001	0.148459649
2838.425	0.124889044	0.148369692
2843.425	0.124686532	0.148488277
2848.425	0.123570211	0.148856835
2853.425	0.122389178	0.149361652
2858.425	0.121030391	0.148587986
2863.425	0.120678397	0.147727703
2868.425	0.12000613	0.147530546
2873.425	0.120203274	0.147214312
2878.425	0.120767536	0.147642279
2883.425	0.12171097	0.14787957
2888.425	0.122527544	0.148123672
2893.425	0.12367995	0.148807464
2898.425	0.124397801	0.149215181
2903.425	0.124697495	0.149093204
2908.425	0.124152041	0.149090663
2913.425	0.123601509	0.148931751
2918.425	0.122106499	0.149279148
2923.425	0.120530403	0.148943649
2928.425	0.1197837	0.147644062
2933.425	0.119941492	0.147082203
2938.425	0.120330319	0.147261521
2943.425	0.121054534	0.147487814
2948.425	0.122034006	0.148152279
2953.425	0.122792076	0.148794203
2958.425	0.12342497	0.148642186
2963.425	0.124494865	0.149100472
2968.425	0.124394932	0.149789731
2973.425	0.124177096	0.149328423
2978.425	0.123325392	0.149597756
2983.425	0.121742515	0.149107689
2988.425	0.120419541	0.148302573
2993.425	0.119573427	0.148291882
2998.425	0.119418162	0.147870171
3003.425	0.120293591	0.147333654
3008.425	0.12114835	0.147472476
3013.425	0.121871048	0.147614837
3018.425	0.123012297	0.148204795
3023.425	0.123562953	0.149353434
3028.425	0.12355394	0.149327875
3033.425	0.123699029	0.149118726
3038.425	0.123192856	0.149272275
3043.425	0.122351257	0.148739376
3048.425	0.12125497	0.148573573
3053.425	0.119850374	0.148275609
3058.425	0.118988612	0.147340126
3063.425	0.11959367	0.147523812
3068.425	0.120500097	0.148280272
3073.425	0.121493496	0.147923398
3078.425	0.122962687	0.148280673
3083.425	0.123451073	0.14915437
3088.425	0.123614467	0.14941416
3093.425	0.123730849	0.149972539
3098.425	0.123394699	0.149875383
3103.425	0.123025444	0.149286353
3108.425	0.122041847	0.149049885
3113.425	0.120628156	0.148717575
3118.425	0.119846825	0.148289536
3123.425	0.119510294	0.148365224
3128.425	0.119336798	0.1476767
3133.425	0.120471601	0.147559753
3138.425	0.12156372	0.148452618
3143.425	0.123065621	0.148618189
3148.425	0.123836819	0.149279697
3153.425	0.123632095	0.14984188
3158.425	0.123363671	0.149758049
3163.425	0.122930364	0.150303767
3168.425	0.121945089	0.149726638
3173.425	0.121402381	0.148520068
3178.425	0.120660119	0.148270611
3183.425	0.119696568	0.148403804
3188.425	0.119579422	0.148180745
3193.425	0.120142939	0.148737141
3198.425	0.120417892	0.148589005
3203.425	0.122002343	0.148372013
3208.425	0.123138662	0.149479755
3213.425	0.123919426	0.149514278
3218.425	0.123531643	0.149496518
3223.425	0.122857622	0.149610192
3228.425	0.122494352	0.149896493
3233.425	0.121788763	0.150222209
3238.425	0.121016564	0.149659624
3243.425	0.120496366	0.148403489
3248.425	0.120265595	0.148217918
3253.425	0.119456838	0.14858524
3258.425	0.119477315	0.148206924
3263.425	0.120792794	0.148555917
3268.425	0.121878086	0.149047956
3273.425	0.123082476	0.148976146
3278.425	0.124194067	0.149933706
3283.425	0.123705248	0.150724561
3288.425	0.122873804	0.150216285
3293.425	0.122210372	0.150286307
3298.425	0.121578032	0.150364713
3303.425	0.121331251	0.149786903
3308.425	0.120937043	0.149605784
3313.425	0.119995431	0.149055687
3318.425	0.119800604	0.148406586
3323.425	0.120228229	0.14892023
3328.425	0.121086631	0.149212474
3333.425	0.122372401	0.149504221
3338.425	0.123333885	0.149976704
3343.425	0.123664674	0.149720515
3348.425	0.123414625	0.149892174
3353.425	0.122236033	0.15007422
3358.425	0.121583938	0.14977012
3363.425	0.121097223	0.149993153
3368.425	0.11994933	0.149560432
3373.425	0.119738016	0.148351024
3378.425	0.119896962	0.148381751
3383.425	0.119751676	0.148646419
3388.425	0.120084399	0.148111561
3393.425	0.12112188	0.148805434
3398.425	0.121799542	0.149838681
3403.425	0.123071235	0.149961618
3408.425	0.123886593	0.150491307
3413.425	0.123261555	0.150181764
3418.425	0.1222991	0.149712549
3423.425	0.120757731	0.150012063
3428.425	0.119780437	0.149484499
3433.425	0.120064067	0.148862879
3438.425	0.120391512	0.149202775
3443.425	0.120274176	0.149168568
3448.425	0.120849002	0.149316486
3453.425	0.1207303	0.14961253
3458.425	0.121310763	0.149142105
3463.425	0.123060298	0.14995904
3468.425	0.123564457	0.151364962
3473.425	0.123697665	0.150981558
3478.425	0.123298981	0.150660434
3483.425	0.121721912	0.150031031
3488.425	0.120914308	0.149384423
3493.425	0.119883432	0.150168152
3498.425	0.118980328	0.149473869
3503.425	0.119593866	0.148348576
3508.425	0.120102203	0.148691177
3513.425	0.120317618	0.148905581
3518.425	0.120782494	0.148917401
3523.425	0.121761607	0.149675116
3528.425	0.122064421	0.150277652
3533.425	0.12235869	0.149860826
3538.425	0.122947146	0.150204398
3543.425	0.122443734	0.150394521
3548.425	0.121704539	0.150063678
3553.425	0.119983221	0.149765676
3558.425	0.118990886	0.148679936
3563.425	0.11915519	0.149022123
3568.425	0.119053153	0.149180732
3573.425	0.120048573	0.148700555
3578.425	0.121095486	0.149249899
3583.425	0.121222395	0.149645691
3588.425	0.121329276	0.149377224
3593.425	0.121605535	0.149866112
3598.425	0.121867302	0.150001595
3603.425	0.122465447	0.149867609
3608.425	0.12232079	0.150439907
3613.425	0.121271196	0.150241482
3618.425	0.12019008	0.149470265
3623.425	0.119189195	0.149422895
3628.425	0.118406516	0.148799698
3633.425	0.118986484	0.148449458
3638.425	0.12010252	0.149100037
3643.425	0.120911434	0.149462504
3648.425	0.121223495	0.149424505
3653.425	0.121578751	0.149528961
3658.425	0.121481193	0.149744972
3663.425	0.121872216	0.150170812
3668.425	0.121604075	0.150338738
3673.425	0.121626155	0.149826845
3678.425	0.12094653	0.149665224
3683.425	0.11998255	0.149684598
3688.425	0.118961107	0.149459662
3693.425	0.118574251	0.149075995
3698.425	0.118839275	0.148936803
3703.425	0.119913183	0.14856584
3708.425	0.121462455	0.149830812
3713.425	0.121828544	0.15059988
3718.425	0.122086729	0.150236792
3723.425	0.121893641	0.150384455
3728.425	0.121126354	0.150002496
3733.425	0.121523233	0.150273086
3738.425	0.121244109	0.150888881
3743.425	0.120537059	0.150054144
3748.425	0.120193229	0.149489269
3753.425	0.1194516	0.149889495
3758.425	0.119000619	0.149661719
3763.425	0.119636291	0.149650796
3768.425	0.120378923	0.150024087
3773.425	0.12106164	0.149705573
3778.425	0.121782028	0.150185699
3783.425	0.121616974	0.150598821
3788.425	0.12139987	0.149964926
3793.425	0.1216018	0.150103135
3798.425	0.12110425	0.150387075
3803.425	0.120872249	0.15031804
3808.425	0.120289764	0.150532451
3813.425	0.11976858	0.149950064
3818.425	0.119585259	0.149425752
3823.425	0.119453425	0.149855339
3828.425	0.119354914	0.149905936
3833.425	0.120165979	0.149776279
3838.425	0.120775449	0.149809607
3843.425	0.121313581	0.149619872
3848.425	0.121830298	0.150049962
3853.425	0.121880836	0.15087005
3858.425	0.121216298	0.150839496
3863.425	0.120616031	0.150342504
3868.425	0.12027942	0.150259815
3873.425	0.119875125	0.150109382
3878.425	0.119980085	0.150016602
3883.425	0.119659115	0.150156635
3888.425	0.11932663	0.149788601
3893.425	0.119655052	0.149713248
3898.425	0.120390895	0.150393043
3903.425	0.121087764	0.150469545
3908.425	0.122001864	0.150624719
3913.425	0.12204855	0.150821967
3918.425	0.121928446	0.150704045
3923.425	0.121092069	0.151087467
3928.425	0.119965816	0.150434834
3933.425	0.119683178	0.149792261
3938.425	0.119599807	0.15015985
3943.425	0.118859479	0.149822409
3948.425	0.118791106	0.149004677
3953.425	0.119027368	0.149414365
3958.425	0.119112856	0.149425665
3963.425	0.120117534	0.149351968
3968.425	0.120936448	0.150319935
3973.425	0.121268058	0.150537754
3978.425	0.121910402	0.150675998
3983.425	0.121844234	0.151261803
3988.425	0.121151914	0.150912677
3993.425	0.120602644	0.150783566
3998.425	0.11986565	0.151064095
4003.425	0.119541133	0.150725526
4008.425	0.119268689	0.150229123
4013.425	0.119096112	0.149532524
4018.425	0.119583329	0.149443512
4023.425	0.119834906	0.150214357
4028.425	0.119837104	0.150189786
4033.425	0.12039522	0.149549532
4038.425	0.121075667	0.150175223
4043.425	0.121091233	0.150746894
4048.425	0.12086946	0.15046414
4053.425	0.120176117	0.150300941
4058.425	0.11944065	0.149568968
4063.425	0.118960701	0.149788176
4068.425	0.118223496	0.150015073
4073.425	0.118320472	0.149218817
4078.425	0.119073697	0.149049128
4083.425	0.119529853	0.149705381
4088.425	0.119564369	0.149961279
4093.425	0.120036461	0.150161131
4098.425	0.12033301	0.150344532
4103.425	0.120416757	0.150107743
4108.425	0.120747762	0.150203083
4113.425	0.120762319	0.150758231
4118.425	0.12018338	0.150595079
4123.425	0.119741783	0.150355435
4128.425	0.118733836	0.150322705
4133.425	0.118454932	0.149899046
4138.425	0.118472782	0.149999139
4143.425	0.119087363	0.149901376
4148.425	0.120003262	0.150144421
4153.425	0.119729565	0.150245622
4158.425	0.119947153	0.149990281
4163.425	0.120255479	0.150326635
4168.425	0.120446034	0.150595863
4173.425	0.120557261	0.150537847
4178.425	0.120484804	0.150636853
4183.425	0.11974721	0.150752595
4188.425	0.118610969	0.149963524
4193.425	0.118341558	0.149534117
4198.425	0.117997051	0.149694117
4203.425	0.118474736	0.149641544
4208.425	0.119500155	0.150337501
4213.425	0.119727799	0.150689746
4218.425	0.120540353	0.150549706
4223.425	0.120746522	0.150872395
4228.425	0.120545414	0.150949881
4233.425	0.12014554	0.150800528
4238.425	0.120237783	0.150954457
4243.425	0.119810863	0.150828321
4248.425	0.119629931	0.150157763
4253.425	0.119288766	0.150197249
4258.425	0.11858408	0.150438589
4263.425	0.118207785	0.150216792
4268.425	0.118266783	0.149934044
4273.425	0.119139458	0.149902731
4278.425	0.120077284	0.150451895
4283.425	0.120665023	0.151021186
4288.425	0.12080197	0.151046651
4293.425	0.120618111	0.151024248
4298.425	0.119886621	0.150931765
4303.425	0.119502251	0.150491639
4308.425	0.119457183	0.150661261
4313.425	0.119394393	0.150680884
4318.425	0.119267465	0.15027242
4323.425	0.118968884	0.150289717
4328.425	0.118639793	0.15072124
4333.425	0.118673724	0.150419826
4338.425	0.119193239	0.150479485
4343.425	0.119644953	0.150442204
4348.425	0.120440169	0.150573661
4353.425	0.120327587	0.151064722
4358.425	0.120458416	0.150941671
4363.425	0.120341491	0.151028245
4368.425	0.11990689	0.151192036
4373.425	0.119250224	0.151122935
4378.425	0.118967261	0.150619684
4383.425	0.118818862	0.150399825
4388.425	0.118695171	0.150090189
4393.425	0.118436454	0.150207376
4398.425	0.117943542	0.150302251
4403.425	0.11887756	0.149985944
4408.425	0.12015841	0.150970612
4413.425	0.120630427	0.151420208
4418.425	0.120877401	0.151163401
