# Supplementary material for: Ultrafast structural rearrangement dynamics induced by the photodetachment of phenoxide in aqueous solution
Source: Nat Commun. 2019 Jul 3;10:2944. doi: 10.1038/s41467-019-10989-1 (PMC6610110; doi:10.1038/s41467-019-10989-1)
Supplement: Supplementary file 3 — Source Data [file 41467_2019_10989_MOESM3_ESM.zip › Source Data/Figure 4/Figure4a.dat]

	362.1	362.23	362.36	362.49	362.61	362.74	362.87	363	363.13	363.26	363.38	363.51	363.64	363.77	363.9	364.03	364.16	364.28	364.41	364.54	364.67	364.8	364.93	365.05	365.18	365.31	365.44	365.57	365.7	365.82	365.95	366.08	366.21	366.34	366.47	366.59	366.72	366.85	366.98	367.11	367.24	367.37	367.49	367.62	367.75	367.88	368.01	368.14	368.26
1	0.973423333	0.904353333	0.866343421	0.821075206	0.758471847	0.697873333	0.605443333	0.586596667	0.509573333	0.486106667	0.472923333	0.400516667	0.35133	0.347173333	0.367466667	0.344133333	0.318993333	0.26391	0.204103333	0.163086667	0.170993333	0.22425	0.203623333	0.18206	0.140366667	0.180776667	0.16348	0.163976667	0.13847	0.17112	0.164246667	0.163903333	0.199683333	0.200813333	0.21077	0.18439	0.157723333	0.14584	0.162126667	0.16979	0.18336	0.1574	0.163403333	0.130853333	0.120996667	0.117893333	0.124706667	0.127656667	0.10942
1.628	2.04918	1.89997	1.84161	1.73742	1.587173333	1.461733333	1.263216667	1.22068	1.061803333	1.012663333	0.977713333	0.821936667	0.71726	0.70828	0.75311	0.703673333	0.650863333	0.534053333	0.413013333	0.32789	0.34352	0.447533333	0.406593333	0.363993333	0.27951	0.35775	0.323896667	0.326423333	0.27636	0.338813333	0.32417	0.32354	0.39254	0.39595	0.417543333	0.365006667	0.312326667	0.287423333	0.320456667	0.335393333	0.364793333	0.313846667	0.325086667	0.260153333	0.242113333	0.237206667	0.253386667	0.259906667	0.22446
3.256	2.293306667	2.117176667	2.103466667	1.965746667	1.75418	1.619593333	1.38818	1.333636667	1.163346667	1.1088	1.05333	0.871056667	0.75119	0.74086	0.79585	0.739666667	0.680756667	0.54824	0.42424	0.33175	0.34676	0.443836667	0.403883333	0.362823333	0.27592	0.347153333	0.315286667	0.32177	0.274396667	0.329286667	0.312283333	0.311726667	0.373846667	0.380356667	0.40625	0.354603333	0.303866667	0.27608	0.310266667	0.32412	0.35933	0.311173333	0.32036	0.256123333	0.24256	0.241073333	0.263783333	0.271723333	0.23913
4.884	2.52704	2.323313333	2.360866667	2.187586667	1.911573333	1.77138	1.507266667	1.439763333	1.2591	1.198973333	1.123346667	0.914646667	0.779773333	0.768963333	0.833686667	0.77077	0.705853333	0.55888	0.433666667	0.334323333	0.348076667	0.435323333	0.397156667	0.35862	0.270313333	0.331956667	0.30285	0.31392	0.270523333	0.315586667	0.295846667	0.295266667	0.348153333	0.358536667	0.389356667	0.33977	0.292396667	0.26145	0.29673	0.30901	0.35095	0.307133333	0.313693333	0.251293333	0.243593333	0.24629	0.276653333	0.285786667	0.25735
6.512	2.594326667	2.37802	2.45194	2.259033333	1.948826667	1.814166667	1.53749	1.46261	1.280863333	1.218203333	1.134413333	0.91573	0.77556	0.76637	0.834013333	0.76866	0.70186	0.552453333	0.431476667	0.33116	0.342806667	0.419226667	0.383933333	0.348903333	0.26338	0.31497	0.289023333	0.302853333	0.264186667	0.299983333	0.27891	0.278363333	0.321773333	0.334886667	0.368553333	0.3229	0.280526667	0.24832	0.283283333	0.293806667	0.339856667	0.3016	0.306106667	0.247806667	0.24547	0.251433333	0.286966667	0.296443333	0.272846667
8.14	2.415996667	2.210043333	2.293966667	2.10592	1.80744	1.691596667	1.432353333	1.359243333	1.19041	1.130196667	1.054636667	0.851123333	0.720486667	0.715283333	0.776	0.715036667	0.652903333	0.518873333	0.40995	0.318106667	0.326673333	0.392893333	0.36194	0.331426667	0.25571	0.298326667	0.27592	0.288393333	0.254826667	0.283953333	0.26497	0.26502	0.299896667	0.312436667	0.344423333	0.30519	0.269723333	0.240303333	0.27194	0.280816667	0.325173333	0.293416667	0.29767	0.24711	0.247983333	0.254913333	0.290266667	0.299623333	0.281053333
9.768	2.019416667	1.843686667	1.91473	1.75223	1.503466667	1.415603333	1.199506667	1.136596667	0.993756667	0.941003333	0.885973333	0.72012	0.612533333	0.613086667	0.65868	0.60857	0.55743	0.45512	0.366023333	0.292386667	0.297063333	0.3545	0.329553333	0.304536667	0.246906667	0.282156667	0.26407	0.26996	0.241713333	0.26723	0.255093333	0.256843333	0.2841	0.291353333	0.316	0.285833333	0.259266667	0.237876667	0.26202	0.269536667	0.304943333	0.28043	0.286916667	0.24872	0.249866667	0.254993333	0.28383	0.293673333	0.280203333
11.396	1.508666667	1.37216	1.421866667	1.294043333	1.10969	1.051526667	0.889993333	0.841796667	0.732366667	0.690583333	0.6598	0.542596667	0.46531	0.472506667	0.499706667	0.464116667	0.427636667	0.366146667	0.302183333	0.25372	0.25409	0.303966667	0.286396667	0.267646667	0.235173333	0.264253333	0.251666667	0.24645	0.223906667	0.247826667	0.24705	0.251763333	0.271393333	0.268926667	0.281386667	0.2624	0.246436667	0.23784	0.25035	0.256786667	0.276983333	0.260303333	0.271153333	0.249816667	0.248726667	0.24987	0.267063333	0.278923333	0.270773333
13.024	1.005106667	0.904953333	0.940163333	0.84486	0.716346667	0.68266	0.57142	0.537916667	0.461913333	0.432516667	0.421866667	0.350583333	0.303283333	0.316913333	0.327746667	0.306606667	0.284793333	0.263693333	0.226253333	0.205293333	0.201483333	0.243923333	0.234206667	0.222	0.218073333	0.24134	0.235393333	0.21702	0.20071	0.22325	0.236283333	0.24468	0.255923333	0.241433333	0.239393333	0.232483333	0.227996667	0.23481	0.233093333	0.238553333	0.240403333	0.2319	0.24782	0.24628	0.241836667	0.238156667	0.241286667	0.25654	0.254186667
14.652	0.59961	0.52593	0.560176667	0.49002	0.39719	0.37843	0.303476667	0.281696667	0.23317	0.215676667	0.216786667	0.179036667	0.155753333	0.17383	0.173666667	0.16377	0.153516667	0.163903333	0.150266667	0.154163333	0.14679	0.180376667	0.177703333	0.17165	0.194456667	0.211473333	0.212566667	0.18231	0.172666667	0.192563333	0.218623333	0.23038	0.232586667	0.206943333	0.19133	0.195826667	0.20245	0.224226667	0.20826	0.212656667	0.196906667	0.196443333	0.21637	0.234933333	0.22755	0.219616667	0.209223333	0.227973333	0.231886667
16.28	0.337926667	0.280393333	0.322506667	0.271123333	0.19564	0.180406667	0.126016667	0.11233	0.0825	0.074923333	0.078196667	0.058536667	0.050863333	0.06874	0.063636667	0.060166667	0.056786667	0.084036667	0.088283333	0.110226667	0.100153333	0.122316667	0.124656667	0.123673333	0.166276667	0.176233333	0.18348	0.145533333	0.142463333	0.15792	0.193106667	0.206843333	0.20048	0.167433333	0.14189	0.155573333	0.171546667	0.205056667	0.177483333	0.180636667	0.1512	0.15794	0.179503333	0.21556	0.206663333	0.195973333	0.174636667	0.195343333	0.20552
17.908	0.230826667	0.182643333	0.230486667	0.19468	0.12652	0.10341	0.057326667	0.048826667	0.02892	0.02817	0.0241	0.009234718	0.00875	0.01932	0.014241368	0.012332193	0.011163333	0.038433333	0.052816667	0.083336667	0.071426667	0.079613333	0.084266667	0.086763333	0.138793333	0.141106667	0.15227	0.11238	0.114926667	0.12465	0.163226667	0.177	0.164076667	0.128813333	0.098376667	0.11794	0.140353333	0.18061	0.145953333	0.147736667	0.110183333	0.1225	0.14307	0.191576667	0.182793333	0.17107	0.14237	0.162446667	0.17801
19.536	0.265713333	0.22366	0.26673	0.24431	0.17998	0.139853333	0.094196667	0.08874	0.071556667	0.073797045	0.054046667	0.034853333	0.034303333	0.030243333	0.028596667	0.024363333	0.0218	0.033896667	0.050413333	0.079303333	0.066313333	0.05973	0.064116667	0.068316667	0.11856	0.113506667	0.125603333	0.089373333	0.095703333	0.099563333	0.135626667	0.147626667	0.131326667	0.09878	0.068533333	0.090223333	0.115536667	0.157063333	0.12056	0.120993333	0.081243333	0.09685	0.114503333	0.168976667	0.16155	0.15038	0.11823	0.135193333	0.154376667
21.164	0.40668	0.368963333	0.396926667	0.38348	0.32098	0.260183333	0.21024	0.205806667	0.18615	0.18744	0.147243333	0.118693333	0.112493333	0.090156667	0.093846667	0.084943333	0.078806667	0.06643	0.078263333	0.09679	0.083383333	0.06451	0.066816667	0.07106	0.110263333	0.09946	0.10964	0.081206667	0.08897	0.088093333	0.117053333	0.126106667	0.109846667	0.08358	0.0578	0.07809	0.102773333	0.140586667	0.107176667	0.106466667	0.070056667	0.086466667	0.10041	0.153966667	0.148753333	0.139466667	0.108123333	0.12063	0.1411
22.792	0.59091	0.55553	0.565906667	0.554143333	0.490463333	0.41373	0.357266667	0.35172	0.326606667	0.323863333	0.26521	0.225893333	0.210836667	0.173393333	0.18279	0.168656667	0.158233333	0.121166667	0.123943333	0.126983333	0.113853333	0.088666667	0.08819	0.09118	0.114053333	0.100523333	0.106926667	0.08825	0.095213333	0.091636667	0.11101	0.116753333	0.10338	0.085226667	0.06692	0.08316	0.10434	0.134636667	0.108246667	0.106786667	0.078496667	0.093523333	0.104006667	0.15048	0.148103333	0.141903333	0.115813333	0.123996667	0.143493333
24.42	0.738626667	0.703706667	0.70322	0.68571	0.618723333	0.538983333	0.477003333	0.468593333	0.43766	0.429556667	0.362376667	0.314556667	0.29065	0.247983333	0.261616667	0.24347	0.229416667	0.176806667	0.16937	0.156673333	0.144546667	0.121016667	0.118046667	0.119023333	0.12506	0.11265	0.114783333	0.105646667	0.110213333	0.106376667	0.11594	0.11873	0.11004	0.100256667	0.09096	0.101763333	0.117756667	0.13841	0.121476667	0.119826667	0.10307	0.115286667	0.123226667	0.15821	0.159163333	0.156956667	0.140006667	0.14515	0.16204
26.048	0.782156667	0.74739	0.746813333	0.719953333	0.651643333	0.585326667	0.522683333	0.51097	0.47654	0.463866667	0.402913333	0.352233333	0.322823333	0.287416667	0.302183333	0.28258	0.266653333	0.21322	0.19755	0.173453333	0.16297	0.148233333	0.143666667	0.1425	0.135296667	0.127506667	0.126093333	0.124533333	0.126113333	0.12419	0.125653333	0.126326667	0.122996667	0.120573333	0.120076667	0.12553	0.136043333	0.146983333	0.14003	0.138823333	0.13479	0.14371	0.150193333	0.172016667	0.176383333	0.178406667	0.172643333	0.17642	0.189973333
27.676	0.698876667	0.66616	0.67325	0.639176667	0.576156667	0.535723333	0.479703333	0.465903333	0.432166667	0.41731	0.375616667	0.329343333	0.299816667	0.280823333	0.29308	0.274993333	0.25945	0.2189	0.199076667	0.17048	0.16206	0.15957	0.154483333	0.151576667	0.137076667	0.135723333	0.13221	0.135296667	0.134243333	0.135506667	0.131826667	0.13145	0.133096667	0.136043333	0.142416667	0.143806667	0.149746667	0.1529	0.154423333	0.154203333	0.16117	0.16714	0.173106667	0.183086667	0.1902	0.195706667	0.200266667	0.204013333	0.214306667
29.304	0.523656667	0.496016667	0.511653333	0.476616667	0.426553333	0.414593333	0.371503333	0.357886667	0.329033333	0.31481	0.297546667	0.261533333	0.236906667	0.23601	0.243186667	0.228846667	0.215603333	0.194643333	0.175056667	0.148623333	0.142306667	0.150716667	0.14596	0.142083333	0.12623	0.130793333	0.126686667	0.13143	0.128726667	0.133136667	0.127576667	0.12713	0.132473333	0.138226667	0.148266667	0.14746	0.15043	0.14899	0.15587	0.1569	0.17054	0.174366667	0.180276667	0.182083333	0.190476667	0.197813333	0.209023333	0.21332	0.220903333
30.932	0.328883333	0.30828	0.32789	0.29836	0.265063333	0.273716667	0.245453333	0.234116667	0.21232	0.200766667	0.20345	0.179466667	0.16216	0.173706667	0.17554	0.165563333	0.15548	0.151716667	0.135383333	0.11512	0.110673333	0.124956667	0.120926667	0.116856667	0.103743333	0.111733333	0.108126667	0.112263333	0.109013333	0.1153	0.11044	0.110543333	0.11765	0.12373	0.13399	0.13268	0.134236667	0.131456667	0.139946667	0.142063333	0.15701	0.159503333	0.165223333	0.163336667	0.17118	0.178356667	0.19119	0.19583	0.20134
32.56	0.18398	0.16986	0.18784	0.16707	0.148043333	0.16393	0.147116667	0.138936667	0.123523333	0.115233333	0.12724	0.11245	0.101626667	0.11656	0.114963333	0.10837	0.10102	0.105743333	0.09347	0.079923333	0.07693	0.091186667	0.087823333	0.08406	0.075026667	0.083293333	0.08065	0.083103333	0.08011	0.086383333	0.08345	0.084193333	0.091026667	0.0957	0.103636667	0.102763333	0.103853333	0.101816667	0.108896667	0.111546667	0.123446667	0.125136667	0.130016667	0.127986667	0.1338	0.139236667	0.14948	0.153736667	0.15766
34.188	0.120946667	0.110643333	0.12397	0.111113333	0.099406667	0.11065	0.098923333	0.0934	0.081666667	0.075906667	0.086626667	0.075653333	0.068313333	0.079106667	0.076923333	0.07187	0.065983333	0.069653333	0.060386667	0.05152	0.049566667	0.059656667	0.056603333	0.053276667	0.04736	0.05353	0.051703333	0.052586667	0.05013	0.05476	0.053546667	0.054586667	0.05965	0.062353333	0.067096667	0.06666	0.067473333	0.06665	0.07092	0.07342	0.08042	0.08142	0.084723333	0.084083333	0.087303333	0.09039	0.096143333	0.099263333	0.10186
35.816	0.126376667	0.11701	0.1257	0.11749	0.106126667	0.1071	0.094903333	0.090823333	0.07996	0.075453333	0.078826667	0.06704	0.060163333	0.063603333	0.06298	0.05786	0.05221	0.04908	0.04112	0.03413	0.03287	0.037603333	0.03448	0.03148	0.026693333	0.029936667	0.02848	0.028566667	0.026526667	0.02883	0.02829	0.029083333	0.03191	0.03311	0.03532	0.034796667	0.035016667	0.03467	0.036463333	0.038286667	0.04114	0.041363333	0.042723333	0.0431	0.044156667	0.045276667	0.047166667	0.048753333	0.05017
37.444	0.160083333	0.150406667	0.1556	0.148883333	0.134543333	0.126153333	0.111486667	0.10783	0.09664	0.092336667	0.087696667	0.073536667	0.06568	0.06261	0.064053333	0.058263333	0.052326667	0.04201	0.03425	0.027206667	0.0263	0.026783333	0.02347	0.020663333	0.015453333	0.016286667	0.01473	0.01488	0.012986667	0.013333333	0.012403333	0.01258	0.01368	0.01429	0.015363333	0.01425	0.013583333	0.012776667	0.013416667	0.014386667	0.015256667	0.014676667	0.01444	0.014596667	0.0145	0.014583333	0.01464	0.014893333	0.01533
39.072	0.183423333	0.17427	0.17637	0.169673333	0.153306667	0.140016667	0.124503333	0.12095	0.110196667	0.10565	0.095653333	0.080723333	0.072346667	0.065503333	0.06804	0.06195	0.056053333	0.041973333	0.034456667	0.026953333	0.026023333	0.02417	0.020843333	0.018296667	0.0123	0.0118	0.009933333	0.010506667	0.008633333	0.008006667	0.006246667	0.00575	0.006093333	0.006823333	0.007926667	0.006176667	0.00473	0.003183333	0.003896667	0.004163333	0.00505	0.003916667	0.00302	0.002093333	0.00186	0.001773333	0.001943333	0.001551297	0.00135035
40.7	0.178503333	0.17169	0.170353333	0.16372	0.148436667	0.13492	0.12171	0.118476667	0.10982	0.105073333	0.09312	0.08035	0.072893333	0.064996667	0.066986667	0.061373333	0.056196556	0.042872465	0.036398541	0.029110996	0.027735964	0.025076667	0.02204	0.01988	0.013860825	0.012946667	0.01081	0.011506667	0.00971	0.009073333	0.006756667	0.0058	0.006166667	0.0071	0.008566667	0.00662	0.004946667	0.003193333	0.00443	0.004266667	0.00599	0.004776667	0.00431	0.002453333	0.002647641	0.002856667	0.00399	0.003816667	0.003441737
42.328	0.150956667	0.14763	0.143233333	0.13706	0.12532	0.1149	0.106113333	0.103396667	0.097766667	0.092886667	0.081913333	0.073276667	0.067873333	0.060983333	0.060903333	0.056163333	0.052006667	0.042973333	0.038193333	0.031846667	0.029496667	0.026946667	0.024276667	0.02243	0.01746	0.016603333	0.01428	0.014316667	0.012626667	0.01246	0.010206667	0.008976667	0.009553333	0.010183333	0.011563333	0.010023333	0.00879	0.007683333	0.009033333	0.008633333	0.010796667	0.01	0.01067	0.008813333	0.009466667	0.009936667	0.011763333	0.012443333	0.012343333
43.956	0.121193333	0.120963333	0.11594	0.10982	0.101826667	0.09677	0.09215	0.08971	0.086343333	0.08098	0.073373333	0.06864	0.065313333	0.06107	0.057786667	0.053396667	0.0497	0.046756667	0.043356667	0.037716667	0.033653333	0.03169	0.028976667	0.02692	0.023403333	0.022693333	0.020053333	0.018386667	0.016553333	0.016736667	0.01492	0.013363333	0.013663333	0.01323	0.01376	0.012983333	0.01259	0.01253	0.013163333	0.012513333	0.014193333	0.014066667	0.015873333	0.01501	0.015773333	0.016183333	0.017856667	0.019503333	0.019986667
45.584	0.113466667	0.114793333	0.113373333	0.10589	0.099786667	0.102086667	0.09944	0.096576667	0.093206667	0.08635	0.083963333	0.080936667	0.07865	0.07828	0.070853333	0.06529	0.06062	0.063953333	0.06056	0.05391	0.046966667	0.045683333	0.041906667	0.038626667	0.03585	0.034993333	0.031456667	0.02702	0.02435	0.024236667	0.02263	0.02025	0.019316667	0.017163333	0.01621	0.01611	0.016486667	0.016996667	0.016156667	0.015006667	0.01548	0.015926667	0.018153333	0.018763333	0.019196667	0.019133333	0.019886667	0.021946667	0.023156667
47.212	0.148233333	0.14981	0.15621	0.14549	0.138676667	0.150113333	0.146816667	0.1427	0.136746667	0.126803333	0.130156667	0.12598	0.123276667	0.126963333	0.114176667	0.10524	0.09765	0.10628	0.10097	0.090346667	0.0787	0.07731	0.07103	0.0652	0.061506667	0.059633333	0.054166667	0.04594	0.041366667	0.039853333	0.037623333	0.033596667	0.030166667	0.02583	0.023143333	0.023253333	0.02402	0.02377	0.02102	0.018933333	0.01798	0.01866	0.020183333	0.022123333	0.02185	0.020946667	0.020356667	0.021756667	0.023696667
48.84	0.238166667	0.240163333	0.25647	0.241003333	0.231343333	0.25277	0.247273333	0.24127	0.231146667	0.216133333	0.223423333	0.2159	0.211646667	0.21771	0.197763333	0.183033333	0.17055	0.182646667	0.173806667	0.15576	0.1369	0.133203333	0.12283	0.11316	0.106626667	0.102083333	0.093446667	0.080363333	0.07278	0.068363333	0.064406667	0.0577	0.05037	0.043546667	0.039083333	0.038873333	0.03957	0.03695	0.0321	0.028546667	0.02629	0.026816667	0.026446667	0.02927	0.028073333	0.02601	0.023943333	0.023323333	0.025956667
50.468	0.385763333	0.390216667	0.415223333	0.394456667	0.38081	0.411243333	0.403683333	0.395513333	0.381286667	0.359146667	0.365903333	0.35406	0.347816667	0.35247	0.32305	0.300353333	0.281313333	0.29456	0.28138	0.253056667	0.224206667	0.214533333	0.198586667	0.184066667	0.173193333	0.16372	0.150833333	0.131816667	0.12038	0.111346667	0.104666667	0.094326667	0.081766667	0.072206667	0.065923333	0.06502	0.06537	0.0591	0.05205	0.04659	0.043126667	0.043236667	0.040083333	0.043383333	0.04114	0.03769	0.03409	0.030243333	0.033456667
52.096	0.582023333	0.592226667	0.621766667	0.596213333	0.57819	0.614406667	0.606256667	0.595933333	0.5791	0.548016667	0.547906667	0.531723333	0.523673333	0.521763333	0.480536667	0.44828	0.421473333	0.43334	0.415963333	0.37595	0.33481	0.314776667	0.292106667	0.272143333	0.256306667	0.239613333	0.221886667	0.19611	0.18047	0.165246667	0.155293333	0.14064	0.121983333	0.10956	0.10131	0.099576667	0.09951	0.08908	0.079843333	0.072233333	0.067476667	0.06708	0.060753333	0.064323333	0.060983333	0.056073333	0.05085	0.04313	0.046706667
53.724	0.806946667	0.826263333	0.85459	0.82559	0.803083333	0.839966667	0.833116667	0.820813333	0.80352	0.76234	0.748733333	0.72855	0.71913	0.705443333	0.650826667	0.608256667	0.573063333	0.581103333	0.56027	0.50897	0.45455	0.420303333	0.39033	0.364796667	0.344256667	0.318786667	0.296356667	0.263573333	0.24399	0.22163	0.208383333	0.18931	0.16451	0.149336667	0.138986667	0.136476667	0.136033333	0.121926667	0.110673333	0.101083333	0.09481	0.093873333	0.08463	0.08841	0.083993333	0.077766667	0.070883333	0.05952	0.063096667
55.352	1.032583333	1.063346667	1.084876667	1.05408	1.027063333	1.058756667	1.054666667	1.040613333	1.02494	0.973513333	0.941136667	0.917256667	0.906886667	0.877463333	0.80937	0.756806667	0.713383333	0.71543	0.692186667	0.631616667	0.564723333	0.514083333	0.47698	0.446343333	0.422026667	0.38747	0.361196667	0.322073333	0.299386667	0.269856667	0.25384	0.23088	0.200916667	0.1835	0.171083333	0.167993333	0.16727	0.150766667	0.13796	0.12697	0.119016667	0.11761	0.106293333	0.110283333	0.104943333	0.09777	0.089366667	0.075493333	0.07865
56.98	1.228326667	1.271283333	1.28201	1.250883333	1.219596667	1.24121	1.24054	1.225086667	1.21256	1.152	1.098233333	1.07108	1.060096667	1.013246667	0.93338	0.872313333	0.821793333	0.816443333	0.791933333	0.72507	0.64818	0.58128	0.53818	0.503496667	0.47676	0.434066667	0.405333333	0.361453333	0.33693	0.301193333	0.28334	0.257616667	0.224216667	0.20542	0.191283333	0.18794	0.18715	0.169966667	0.156283333	0.14478	0.135223333	0.133563333	0.12138	0.125673333	0.119726667	0.112203333	0.102663333	0.087956667	0.090426667
58.608	1.36749	1.42174	1.420206667	1.389623333	1.354966667	1.364306667	1.367076667	1.350726667	1.34223	1.274806667	1.20047	1.171063333	1.159833333	1.09666	1.008233333	0.941226667	0.88574	0.872863333	0.84833	0.77832	0.694993333	0.614263333	0.56717	0.530046667	0.50243	0.453453333	0.42386	0.377403333	0.35247	0.3122	0.293613333	0.266623333	0.23174	0.212563333	0.19734	0.194233333	0.19374	0.177516667	0.1637	0.152613333	0.14187	0.14034	0.128536667	0.13336	0.127326667	0.120106667	0.110006667	0.096206667	0.09801
60.236	1.43363	1.49692	1.484486667	1.454576667	1.4183	1.416883333	1.42282	1.4062	1.401996667	1.330766667	1.24025	1.210386667	1.199453333	1.123826667	1.030753333	0.961033333	0.903406667	0.88459	0.861286667	0.790893333	0.704846667	0.61454	0.565986667	0.528256667	0.5013	0.448283333	0.419303333	0.372456667	0.348443333	0.305553333	0.28733	0.260533333	0.22576	0.207133333	0.191573333	0.189276667	0.18959	0.175436667	0.16211	0.152153333	0.14088	0.14001	0.129533333	0.13521	0.129683333	0.123366667	0.11342	0.101743333	0.103223333
61.864	1.42459	1.493793333	1.474183333	1.444516667	1.409	1.401663333	1.410443333	1.39418	1.393976667	1.32211	1.22259	1.1946	1.184663333	1.10248	1.00848	0.939326667	0.882486667	0.86088	0.839856667	0.771166667	0.685606667	0.590873333	0.54332	0.506676667	0.481676667	0.426876667	0.399576667	0.35402	0.331863333	0.288123333	0.271103333	0.245633333	0.211886667	0.194386667	0.17919	0.178196667	0.179826667	0.168096667	0.155613333	0.14714	0.136086667	0.136406667	0.12766	0.13444	0.129953333	0.124953333	0.11584	0.106736667	0.108393333
63.492	1.35252	1.424226667	1.402413333	1.372453333	1.340103333	1.333296667	1.344606667	1.329176667	1.33217	1.262416667	1.162266667	1.138276667	1.130056667	1.047906667	0.955836667	0.88992	0.836216667	0.81574	0.79764	0.732026667	0.649216667	0.55512	0.510416667	0.476013333	0.45385	0.399223333	0.37414	0.33078	0.310833333	0.267646667	0.25229	0.228726667	0.196243333	0.180043333	0.16567	0.166253333	0.169433333	0.15977	0.148236667	0.141193333	0.130996667	0.132833333	0.125663333	0.133563333	0.130426667	0.12688	0.11913	0.11228	0.114536667
65.12	1.239446667	1.310536667	1.29139	1.260993333	1.23365	1.23324	1.246696667	1.232393333	1.237396667	1.17165	1.07859	1.05986	1.053856667	0.977596667	0.889193333	0.828126667	0.778896667	0.763126667	0.748016667	0.68626	0.60751	0.518163333	0.477206667	0.445486667	0.4265	0.373626667	0.350766667	0.3097	0.291793333	0.25009	0.23652	0.214903333	0.183453333	0.16832	0.154863333	0.15695	0.16159	0.153233333	0.14246	0.136513333	0.12748	0.130786667	0.124693333	0.13347	0.13166	0.129403333	0.1232	0.117806667	0.12087
66.748	1.110336667	1.1784	1.165523333	1.13518	1.113753333	1.123406667	1.13849	1.125403333	1.13104	1.070273333	0.989903333	0.976486667	0.972823333	0.906556667	0.822563333	0.766806667	0.722296667	0.7136	0.700973333	0.643413333	0.569226667	0.48742	0.450183333	0.42093	0.404953333	0.355046667	0.334036667	0.294766667	0.278306667	0.2387	0.226793333	0.20677	0.175996667	0.16137	0.148576667	0.1518	0.157493333	0.149636667	0.13926	0.133896667	0.12586	0.130293333	0.124666667	0.133953333	0.133093333	0.13169	0.126793333	0.121966667	0.125756667
68.376	0.986736667	1.050123333	1.045143333	1.015806667	1.000183333	1.020713333	1.03669	1.024703333	1.029613333	0.973946667	0.909133333	0.899983333	0.898336667	0.844026667	0.764536667	0.713706667	0.67329	0.672453333	0.66137	0.60807	0.538523333	0.465796667	0.431596667	0.404203333	0.390686667	0.344726667	0.325	0.286826667	0.271066667	0.234073333	0.2236	0.204693333	0.174453333	0.15966	0.147026667	0.15085	0.156986667	0.149136667	0.138703333	0.133413333	0.125803333	0.130776667	0.125213333	0.134656667	0.13414	0.132983333	0.128783333	0.123816667	0.128063333
70.004	0.882803333	0.940356667	0.9426	0.91528	0.904346667	0.93371	0.949543333	0.938376667	0.94132	0.89033	0.841126667	0.834436667	0.83404	0.791576667	0.71664	0.669933333	0.63262	0.638753333	0.628096667	0.579036667	0.514196667	0.451206667	0.419173333	0.39301	0.381163333	0.34003	0.32114	0.283616667	0.267933333	0.23416	0.22491	0.206783333	0.17745	0.162003333	0.149066667	0.152876667	0.158823333	0.150963333	0.14014	0.134613333	0.12668	0.131553333	0.125993333	0.13531	0.134483333	0.13299	0.12868	0.123296667	0.127603333
71.632	0.803363333	0.854026667	0.860726667	0.83596	0.827726667	0.861436667	0.875673333	0.864946667	0.865	0.818103333	0.782016667	0.775716667	0.77542	0.74292	0.673096667	0.629903333	0.594903333	0.605496667	0.594326667	0.549593333	0.489956667	0.436723333	0.40633	0.38112	0.370196667	0.334666667	0.31651	0.279923333	0.26411	0.23426	0.226133333	0.20883	0.181373333	0.16528	0.151903333	0.155196667	0.160423333	0.152956667	0.141763333	0.13597	0.127216667	0.131416667	0.12614	0.135116667	0.133483333	0.131293333	0.12622	0.1206	0.12453
73.26	0.742953333	0.785576667	0.792623333	0.770316667	0.76231	0.794326667	0.805266667	0.79466	0.791443333	0.748333333	0.720983333	0.71335	0.71195	0.686246667	0.622983333	0.583343333	0.55053	0.56191	0.549863333	0.509846667	0.45652	0.412566667	0.384013333	0.360153333	0.349743333	0.320226667	0.30327	0.268826667	0.253316667	0.228023333	0.221073333	0.205133333	0.180843333	0.164773333	0.15139	0.153866667	0.158103333	0.15167	0.140563333	0.13483	0.12525	0.128453333	0.123896667	0.13234	0.129776667	0.126886667	0.1208	0.11545	0.118676667
74.888	0.686466667	0.720053333	0.723426667	0.703026667	0.693176667	0.71764	0.72385	0.713303333	0.70725	0.668263333	0.64479	0.635083333	0.631763333	0.609436667	0.55488	0.519683333	0.489873333	0.498243333	0.485816667	0.45128	0.405806667	0.370263333	0.344636667	0.323226667	0.31353	0.289906667	0.275116667	0.244703333	0.23053	0.21008	0.204543333	0.190916667	0.170963333	0.156106667	0.143603333	0.145336667	0.148696667	0.14387	0.133583333	0.12846	0.11863	0.12088	0.11738	0.125203333	0.122013333	0.11876	0.11193	0.1074	0.109816667
76.516	0.6138	0.637993333	0.635423333	0.6165	0.604136667	0.61763	0.618743333	0.60858	0.60097	0.56716	0.544206667	0.533126667	0.527886667	0.506693333	0.46297	0.43373	0.40845	0.411506667	0.4	0.371963333	0.33578	0.307743333	0.286666667	0.269163333	0.261046667	0.242683333	0.231246667	0.206756667	0.195246667	0.17948	0.175756667	0.165513333	0.150383333	0.13801	0.12743	0.128846667	0.13182	0.12889	0.12013	0.116213333	0.107036667	0.10872	0.106323333	0.11367	0.110443333	0.10738	0.10043	0.097033333	0.098843333
78.144	0.50945	0.52494	0.51701	0.499743333	0.486156667	0.489333333	0.48653	0.477426667	0.47005	0.442836667	0.42015	0.40965	0.403486667	0.38344	0.351616667	0.329833333	0.310663333	0.308846667	0.29988	0.279283333	0.25308	0.231963333	0.216893333	0.204503333	0.199186667	0.1853	0.1781	0.160583333	0.152793333	0.141266667	0.13976	0.133656667	0.123063333	0.11396	0.10601	0.10774	0.111023333	0.109943333	0.10309	0.100763333	0.09307	0.09477	0.093283333	0.10052	0.097913333	0.09553	0.08914	0.08685	0.088496667
79.772	0.37357	0.382126667	0.371913333	0.35731	0.345236667	0.342483333	0.33825	0.33095	0.32549	0.305943333	0.286283333	0.278713333	0.273213333	0.25648	0.235783333	0.222083333	0.209783333	0.206223333	0.20099	0.18822	0.171393333	0.157013333	0.148403333	0.14145	0.139923333	0.12997	0.127116667	0.116213333	0.112383333	0.104626667	0.105586667	0.103693333	0.09678	0.090883333	0.085593333	0.08817	0.09234	0.09295	0.087876667	0.087216667	0.081313333	0.083556667	0.082773333	0.090406667	0.088803333	0.087333333	0.0819	0.080496667	0.082503333
81.4	0.227543333	0.231756667	0.223066667	0.212473333	0.204683333	0.201683333	0.19882	0.19384	0.19121	0.17925	0.166183333	0.163116667	0.159783333	0.148936667	0.136643333	0.13013	0.124013333	0.122786667	0.121453333	0.11586	0.106346667	0.098313333	0.095166667	0.09277	0.09524	0.08892	0.089546667	0.083386667	0.082786667	0.078423333	0.08175	0.083326667	0.079086667	0.075473333	0.072063333	0.075723333	0.080976667	0.08324	0.079406667	0.080146667	0.07565	0.078656667	0.078626667	0.08712	0.086503333	0.085853333	0.081276667	0.080676667	0.08336
83.028	0.108696667	0.111593333	0.106883333	0.10105	0.098713333	0.099426667	0.09986	0.097236667	0.0973	0.091206667	0.085973333	0.087343333	0.086873333	0.082576667	0.074573333	0.072676667	0.07055	0.074316667	0.075866667	0.07537	0.06983	0.066606667	0.06663	0.066873333	0.072516667	0.06926	0.071683333	0.067446667	0.068573333	0.067076667	0.072246667	0.075866667	0.073346667	0.070533333	0.067733333	0.07234	0.078446667	0.082543333	0.07917	0.080843333	0.076796667	0.080456667	0.081576667	0.0912	0.09118	0.091016667	0.086803333	0.087233333	0.090613333
84.656	0.05547	0.060183333	0.059503333	0.057576667	0.059503333	0.064666667	0.068693333	0.06787	0.069653333	0.066093333	0.065686667	0.069793333	0.07171	0.071276667	0.062996667	0.061973333	0.060686667	0.06905	0.07171	0.072716667	0.066993333	0.065213333	0.065483333	0.066046667	0.0731	0.071346667	0.073526667	0.068276667	0.06937	0.06959	0.075636667	0.07953	0.077666667	0.07419	0.07067	0.075856667	0.082386667	0.08844	0.08475	0.086776667	0.082093333	0.086153333	0.088856667	0.099666667	0.099776667	0.099706667	0.095256667	0.09709	0.100996667
86.284	0.090713333	0.10022	0.10183	0.100996667	0.10411	0.112106667	0.118603333	0.118516667	0.120686667	0.115366667	0.113116667	0.117446667	0.120316667	0.118246667	0.105496667	0.101273333	0.097593333	0.10732	0.10916	0.106963333	0.096683333	0.09142	0.089246667	0.087986667	0.094196667	0.091083333	0.091103333	0.0825	0.08207	0.081893333	0.087533333	0.089946667	0.087236667	0.08208	0.076936667	0.08234	0.088933333	0.096546667	0.091953333	0.093726667	0.08772	0.09203	0.096326667	0.10819	0.108146667	0.107963333	0.102946667	0.1063	0.110553333
87.912	0.212276667	0.2291	0.231216667	0.227303333	0.228036667	0.23733	0.244546667	0.243853333	0.245246667	0.233916667	0.222356667	0.224606667	0.2266	0.216873333	0.196306667	0.1854	0.17672	0.18357	0.183023333	0.172636667	0.153843333	0.139856667	0.133336667	0.128713333	0.13177	0.123596667	0.120003333	0.106703333	0.103753333	0.100316667	0.10405	0.103536667	0.09796	0.090763333	0.083783333	0.08917	0.09572	0.103576667	0.09783	0.098716667	0.091463333	0.096086667	0.10124	0.113853333	0.11374	0.113486667	0.10807	0.112403333	0.117033333
89.54	0.395486667	0.421323333	0.423633333	0.412543333	0.40829	0.41929	0.425856667	0.423243333	0.423183333	0.402603333	0.37676	0.375496667	0.37508	0.353663333	0.322996667	0.303093333	0.287723333	0.288666667	0.2847	0.262006667	0.231753333	0.205053333	0.193153333	0.18425	0.18221	0.165563333	0.15747	0.139026667	0.13304	0.123446667	0.1238	0.119286667	0.108666667	0.09964	0.091223333	0.09644	0.103026667	0.109056667	0.102196667	0.101586667	0.093883333	0.099046667	0.103626667	0.116506667	0.1167	0.1166	0.111426667	0.115486667	0.120676667
91.168	0.605193333	0.64059	0.64448	0.623813333	0.61355	0.628666667	0.634146667	0.628656667	0.62697	0.595596667	0.554633333	0.549366667	0.545723333	0.51199	0.46989	0.44001	0.41713	0.411596667	0.40371	0.366413333	0.323186667	0.282046667	0.264326667	0.25069	0.24224	0.215136667	0.202116667	0.178636667	0.16937	0.151593333	0.147363333	0.13816	0.120806667	0.11039	0.10122	0.106076667	0.112766667	0.114723333	0.107003333	0.104343333	0.097303333	0.10315	0.105543333	0.11807	0.118963333	0.119213333	0.115076667	0.117216667	0.123196667
92.796	0.810576667	0.854836667	0.862456667	0.832336667	0.8163	0.838196667	0.843056667	0.834223333	0.831123333	0.789113333	0.73575	0.726493333	0.71963	0.675903333	0.621916667	0.582103333	0.551456667	0.541196667	0.52926	0.47739	0.421073333	0.36604	0.342276667	0.323663333	0.308273333	0.27073	0.25269	0.224383333	0.2117	0.185123333	0.175606667	0.161336667	0.136563333	0.125076667	0.115656667	0.119866667	0.12654	0.12281	0.114466667	0.109323333	0.103773333	0.110203333	0.10918	0.120723333	0.122453333	0.123053333	0.120423333	0.119173333	0.12603
94.424	0.995933333	1.047193333	1.060143333	1.022836667	1.001396667	1.030986667	1.03598	1.023746667	1.019546667	0.968223333	0.90663	0.893266667	0.883683333	0.83369	0.76794	0.718823333	0.680316667	0.668253333	0.65234	0.58799	0.519546667	0.45261	0.422453333	0.398666667	0.37657	0.330366667	0.307413333	0.274263333	0.25804	0.223476667	0.208553333	0.189033333	0.157303333	0.14473	0.135076667	0.13825	0.144536667	0.134756667	0.12583	0.11792	0.113936667	0.12057	0.1157	0.125823333	0.12811	0.128726667	0.127456667	0.121973333	0.12954
96.052	1.163043333	1.218486667	1.23697	1.195603333	1.16809	1.203356667	1.208773333	1.193206667	1.188036667	1.12908	1.06261	1.04439	1.03264	0.97974	0.902683333	0.844946667	0.798363333	0.78722	0.767483333	0.694006667	0.61496	0.538366667	0.501266667	0.472086667	0.444043333	0.391966667	0.364343333	0.32603	0.306193333	0.26538	0.245403333	0.220556667	0.183296667	0.169246667	0.15886	0.160583333	0.16596	0.151076667	0.141366667	0.130573333	0.127386667	0.13365	0.125393333	0.13397	0.136183333	0.136226667	0.135473333	0.12577	0.133636667
97.68	1.3248	1.38089	1.403586667	1.360746667	1.324823333	1.361083333	1.366266667	1.347273333	1.340913333	1.275663333	1.20556	1.18096	1.16724	1.113356667	1.02566	0.959773333	0.90469	0.896023333	0.872593333	0.79368	0.70563	0.621156667	0.576426667	0.541646667	0.508656667	0.453653333	0.421696667	0.377813333	0.35437	0.309393333	0.284983333	0.25481	0.214016667	0.197973333	0.186026667	0.18591	0.189866667	0.171836667	0.161026667	0.14739	0.143676667	0.148966667	0.138453333	0.14569	0.14702	0.145866667	0.144336667	0.13119	0.138813333
99.308	1.49305	1.546013333	1.570303333	1.527403333	1.47953	1.510546667	1.514056667	1.49134	1.483303333	1.412643333	1.337926667	1.30509	1.28917	1.23458	1.137206667	1.063553333	0.99961	0.99346	0.966506667	0.88545	0.789973333	0.698686667	0.645803333	0.60544	0.568503333	0.513113333	0.477283333	0.42762	0.40079	0.353656667	0.325553333	0.290176667	0.2481	0.22969	0.215386667	0.213153333	0.21526	0.19657	0.184433333	0.16821	0.16253	0.166326667	0.15512	0.161413333	0.16117	0.15834	0.154706667	0.139483333	0.14627
100.936	1.66658	1.713203333	1.735573333	1.693026667	1.629996667	1.649623333	1.649956667	1.623346667	1.613286667	1.537996667	1.456233333	1.414	1.395566667	1.339186667	1.233793333	1.153133333	1.080653333	1.075686667	1.045613333	0.965036667	0.863803333	0.766356667	0.705486667	0.66005	0.62021	0.566223333	0.527143333	0.47202	0.442286667	0.394793333	0.363856667	0.323746667	0.28261	0.261773333	0.244643333	0.240193333	0.24022	0.22337	0.209933333	0.191646667	0.182906667	0.184876667	0.174686667	0.18044	0.178213333	0.173526667	0.16685	0.151243333	0.15668
102.564	1.825866667	1.864403333	1.880956667	1.838823333	1.75975	1.763576667	1.76006	1.729996667	1.71816	1.639523333	1.54806	1.49708	1.476246667	1.416256667	1.30565	1.21967	1.14039	1.13435	1.1021	1.023803333	0.918866667	0.81606	0.748613333	0.699423333	0.65791	0.606186667	0.56477	0.505266667	0.473463333	0.427076667	0.394453333	0.350693333	0.312336667	0.289406667	0.26949	0.263003333	0.261006667	0.24801	0.233606667	0.214076667	0.2018	0.201853333	0.194223333	0.199706667	0.195456667	0.189083333	0.179053333	0.164823333	0.168516667
104.192	1.937906667	1.968673333	1.97594	1.934333333	1.841993333	1.828733333	1.821983333	1.789826667	1.77721	1.6974	1.594646667	1.53805	1.515646667	1.450243333	1.33852	1.250166667	1.167553333	1.15786	1.125006667	1.05004	0.944066667	0.83743	0.76632	0.715616667	0.67402	0.62451	0.582	0.520016667	0.487303333	0.443136667	0.41037	0.364793333	0.330356667	0.306003333	0.283893333	0.27592	0.272256667	0.26418	0.24937	0.229713333	0.21419	0.21251	0.208466667	0.213726667	0.20776	0.20014	0.187246667	0.175853333	0.177593333
105.82	1.969216667	1.994353333	1.990243333	1.949286667	1.850043333	1.82197	1.813566667	1.78144	1.769513333	1.691386667	1.577993333	1.52083	1.498303333	1.426543333	1.31876	1.232063333	1.15098	1.135383333	1.103876667	1.032703333	0.929016667	0.82122	0.750653333	0.701313333	0.66147	0.613556667	0.57157	0.50972	0.477503333	0.436296667	0.4052	0.36033	0.330113333	0.305276667	0.282096667	0.27348	0.268786667	0.26547	0.250936667	0.232436667	0.214686667	0.21169	0.211446667	0.21632	0.2092	0.201003333	0.186416667	0.178716667	0.178523333
107.448	1.899853333	1.92216	1.90667	1.866316667	1.768383333	1.730553333	1.722156667	1.692343333	1.682346667	1.608956667	1.488353333	1.43613	1.41497	1.33754	1.238943333	1.15832	1.083953333	1.061216667	1.032883333	0.965786667	0.868253333	0.76321	0.69786	0.652823333	0.616523333	0.56971	0.5301	0.471476667	0.44124	0.403476667	0.37585	0.33446	0.308196667	0.28406	0.261296667	0.25299	0.247976667	0.248213333	0.23469	0.21856	0.200173333	0.196403333	0.19933	0.203486667	0.195936667	0.18792	0.173256667	0.169403333	0.167493333
109.076	1.731086667	1.752546667	1.727843333	1.68791	1.598866667	1.557356667	1.54977	1.52403	1.516426667	1.450423333	1.328646667	1.285443333	1.266663333	1.186343333	1.10141	1.030763333	0.96734	0.93778	0.91379	0.851486667	0.764156667	0.666716667	0.61061	0.57221	0.540816667	0.49553	0.460186667	0.407876667	0.380983333	0.34718	0.324403333	0.288963333	0.266326667	0.244203333	0.223446667	0.216233333	0.21152	0.21361	0.20181	0.18898	0.171723333	0.16775	0.172673333	0.17577	0.168516667	0.16143	0.14831	0.14791	0.144653333
110.704	1.48382	1.504626667	1.474396667	1.435056667	1.359876667	1.319806667	1.312746667	1.291916667	1.28628	1.229576667	1.114273333	1.081623333	1.065573333	0.98705	0.918673333	0.86064	0.81047	0.776216667	0.756936667	0.700973333	0.627446667	0.542593333	0.498173333	0.467666667	0.441983333	0.399966667	0.370466667	0.326986667	0.304473333	0.275426667	0.25816	0.230273333	0.21139	0.192506667	0.175073333	0.16939	0.165336667	0.1679	0.158403333	0.149293333	0.13468	0.130943333	0.136723333	0.138543333	0.132196667	0.126606667	0.116236667	0.11867	0.114553333
112.332	1.190666667	1.20935	1.177813333	1.140103333	1.080506667	1.045016667	1.037653333	1.021693333	1.017126667	0.970866667	0.869646667	0.846656667	0.833226667	0.762176667	0.711206667	0.666826667	0.630066667	0.594816667	0.579963333	0.532573333	0.475253333	0.407013333	0.374746667	0.352236667	0.332496667	0.296426667	0.2737	0.24043	0.222876667	0.19963	0.187786667	0.167843333	0.153316667	0.138476667	0.125106667	0.120993333	0.11773	0.120206667	0.11332	0.107786667	0.096633333	0.093423333	0.09935	0.099973333	0.094923333	0.091103333	0.083933333	0.088596667	0.084183333
113.96	0.887096667	0.901636667	0.872606667	0.838443333	0.79361	0.764033333	0.755883333	0.744203333	0.739983333	0.704566667	0.623256667	0.607726667	0.596756667	0.538356667	0.503626667	0.472376667	0.447513333	0.41559	0.40463	0.367913333	0.327343333	0.277683333	0.256323333	0.240986667	0.22699	0.1994	0.183506667	0.160346667	0.147776667	0.13119	0.124063333	0.111306667	0.101736667	0.091096667	0.08177	0.079026667	0.076526667	0.07915	0.074746667	0.072136667	0.06444	0.061906667	0.06782	0.067636667	0.064006667	0.061843333	0.05758	0.06393	0.05978
115.588	0.605203333	0.614353333	0.59057	0.562163333	0.530036667	0.50674	0.49821	0.49007	0.486026667	0.461096667	0.40235	0.392066667	0.383583333	0.340956667	0.31975	0.29986	0.284506667	0.259566667	0.251993333	0.226833333	0.201413333	0.169646667	0.156936667	0.14741	0.138583333	0.120616667	0.1107	0.096226667	0.088103333	0.078283333	0.074806667	0.06767	0.063	0.05603	0.05009	0.048423333	0.046623333	0.049876667	0.047433333	0.046773333	0.041886667	0.040093333	0.046073333	0.045656667	0.043333333	0.04239	0.04024	0.04764	0.044276667
117.216	0.369946667	0.373966667	0.35682	0.33568	0.31398	0.297086667	0.289326667	0.28403	0.280526667	0.26487	0.22768	0.221176667	0.21531	0.188603333	0.177326667	0.16626	0.157846667	0.14172	0.137103333	0.122516667	0.10889	0.091836667	0.085233333	0.080033333	0.075443333	0.066223333	0.06079	0.05269	0.04806	0.044036667	0.04302	0.039626667	0.038803333	0.0345	0.030953333	0.030116667	0.02898	0.033003333	0.031763333	0.032016667	0.029016667	0.02795	0.033956667	0.033853333	0.032583333	0.03228	0.031306667	0.038916667	0.03672
118.844	0.196266667	0.196756667	0.186213333	0.172493333	0.159103333	0.14851	0.14278	0.139696667	0.13725	0.12888	0.109153333	0.105683333	0.102416667	0.088933333	0.0839	0.078846667	0.075076667	0.06734	0.065206667	0.05857	0.05251	0.045496667	0.042716667	0.040436667	0.03891	0.035863333	0.033196667	0.02899	0.026703333	0.026603333	0.02695	0.025616667	0.026833333	0.024083333	0.021943333	0.02176	0.0213	0.025686667	0.02487	0.02518	0.02324	0.022853333	0.028583333	0.02913	0.028603333	0.028406667	0.027853333	0.03477	0.03391
120.472	0.086973333	0.08597	0.08078	0.07328	0.066193333	0.061243333	0.058213333	0.056736667	0.055616667	0.052113333	0.044143333	0.043233333	0.042206667	0.037563333	0.03563	0.034023333	0.033003333	0.031506667	0.031266667	0.02924	0.026816667	0.02503	0.02432	0.023813333	0.02413	0.024086667	0.022693333	0.020306667	0.0193	0.021003333	0.02187	0.021386667	0.0228	0.020703333	0.019246667	0.0196	0.019793333	0.023866667	0.022916667	0.022813333	0.021383333	0.0216	0.026623333	0.027936667	0.02788	0.02746	0.026903333	0.032396667	0.03284
122.1	0.03314	0.032216667	0.030433333	0.02717	0.024386667	0.023616667	0.023106667	0.022643333	0.022723333	0.021766667	0.019906667	0.02098	0.02152	0.02119	0.020156667	0.02001	0.02031	0.022266667	0.023253333	0.022946667	0.02132	0.021043333	0.021233333	0.021623333	0.022796667	0.023186667	0.0221	0.020176667	0.019696667	0.021556667	0.02247	0.02221	0.022633333	0.020673333	0.019476667	0.020313333	0.02114	0.024426667	0.023123333	0.022506667	0.021313333	0.02206	0.026146667	0.02823	0.028473333	0.027756667	0.027056667	0.030923333	0.03248
123.728	0.018553333	0.018366667	0.017976667	0.01698	0.01655	0.01795	0.019106667	0.019136667	0.0199	0.01973	0.019713333	0.02192	0.02322	0.02379	0.022453333	0.022496667	0.023133333	0.026133333	0.027673333	0.02732	0.02505	0.02421	0.0246	0.02532	0.026733333	0.026266667	0.025086667	0.02301	0.02265	0.023926667	0.024773333	0.024576667	0.023793333	0.02183	0.020723333	0.022016667	0.023446667	0.026056667	0.024436667	0.02355	0.022473333	0.023716667	0.027026667	0.029906667	0.03039	0.029546667	0.02874	0.031333333	0.033783333
125.356	0.02683	0.027193333	0.026743333	0.026513333	0.026723333	0.02828	0.029966667	0.03006	0.030813333	0.03033	0.029683333	0.031996667	0.0333	0.032866667	0.030816667	0.03037	0.030686667	0.03317	0.03468	0.0336	0.030336667	0.028343333	0.028556667	0.02927	0.03065	0.029206667	0.02795	0.0256	0.025283333	0.026006667	0.02691	0.02688	0.02542	0.023553333	0.02252	0.02429	0.026326667	0.028796667	0.02706	0.026286667	0.0253	0.02706	0.030056667	0.03384	0.03459	0.033926667	0.033093333	0.035133333	0.038296667
126.984	0.047136667	0.047523333	0.04634	0.04597	0.045483333	0.04567	0.046756667	0.04658	0.046656667	0.045293333	0.042903333	0.044286667	0.044986667	0.042806667	0.040043333	0.038746667	0.038296667	0.0394	0.040433333	0.038526667	0.03446	0.031456667	0.031283333	0.031796667	0.03303	0.03104	0.029896667	0.027396667	0.027196667	0.027686667	0.028836667	0.029136667	0.02772	0.026126667	0.02521	0.02749	0.030146667	0.033086667	0.03145	0.031146667	0.030223333	0.03253	0.035666667	0.04052	0.041596667	0.041393333	0.040593333	0.04277	0.046536667
128.612	0.07533	0.075323333	0.073446667	0.07245	0.07032	0.068296667	0.06794	0.067233333	0.06611	0.06356	0.05904	0.058613333	0.05825	0.054166667	0.050703333	0.048266667	0.046686667	0.04599	0.046186667	0.04346	0.038766667	0.03493	0.034206667	0.034323333	0.035326667	0.033126667	0.032246667	0.029716667	0.029656667	0.03008	0.031556667	0.03226	0.031276667	0.03007603	0.029293886	0.032069815	0.03533	0.039036667	0.037604528	0.037978378	0.037031795	0.039897449	0.043306667	0.04933	0.050733333	0.051143333	0.05036	0.052953333	0.057233333
130.24	0.110476667	0.110103333	0.107883333	0.106023333	0.101766667	0.097353333	0.09517	0.09376	0.09124	0.08726	0.08044	0.077703333	0.076076667	0.07005	0.065683333	0.061833333	0.058816667	0.056206667	0.05541	0.051726667	0.04631	0.041466667	0.039986667	0.039516667	0.040186667	0.037706667	0.037106667	0.034453333	0.034466667	0.034576667	0.036333333	0.037316667	0.036626667	0.035766667	0.03501	0.038203333	0.041983333	0.046281763	0.044986667	0.046013333	0.04487	0.048213333	0.05164	0.058754334	0.060362998	0.061343058	0.060427656	0.063255169	0.067890343
131.868	0.15022	0.149963333	0.147766667	0.144966667	0.138623333	0.132266667	0.128486667	0.126346667	0.122666667	0.117096667	0.107923333	0.103	0.100263333	0.092326667	0.086593333	0.081173333	0.07658	0.07237	0.070686667	0.06591	0.059393333	0.053033333	0.050623333	0.049396667	0.049716667	0.046503333	0.046073333	0.04294	0.042853333	0.042116667	0.043993333	0.044956667	0.043973333	0.043213333	0.042246667	0.04569	0.049803333	0.05419	0.05281	0.054246667	0.052656667	0.05626	0.059193333	0.067123333	0.068696667	0.07	0.0687	0.07122	0.07597
133.496	0.188756667	0.189416667	0.187393333	0.18374	0.17594	0.16865	0.16414	0.16142	0.15727	0.150136667	0.13883	0.13258	0.129266667	0.11964	0.111986667	0.105096667	0.099056667	0.094116667	0.09195	0.086126667	0.078046667	0.069633333	0.06623	0.064153333	0.064286667	0.059816667	0.059316667	0.05523	0.054823333	0.052663333	0.054466667	0.055036667	0.053023333	0.05197	0.050466667	0.053956667	0.058136667	0.061976667	0.06024	0.061723333	0.059406667	0.062973333	0.064886667	0.073173333	0.07441	0.075666667	0.07373	0.075333333	0.079863333
135.124	0.218533333	0.220936667	0.21902	0.214716667	0.206576667	0.199726667	0.19579	0.192786667	0.189103333	0.180683333	0.167856667	0.161656667	0.158566667	0.147716667	0.13775	0.129803333	0.122763333	0.118293333	0.11627	0.109726667	0.09979	0.089053333	0.084763333	0.08189	0.08213	0.076013333	0.07524	0.069776667	0.06886	0.064913333	0.06651	0.06634	0.062713333	0.061	0.058683333	0.061966667	0.065913333	0.0687	0.06639	0.067543333	0.06433	0.067546667	0.0681	0.07618	0.076826667	0.077663333	0.074953333	0.075216667	0.079183333
136.752	0.233753333	0.23843	0.236393333	0.231723333	0.22449	0.21941	0.217283333	0.21434	0.212016667	0.202783333	0.189286667	0.184586667	0.182476667	0.17103	0.15874	0.150373333	0.14298	0.140063333	0.138756667	0.132026667	0.120336667	0.10744	0.102523333	0.099066667	0.099676667	0.091853333	0.090676667	0.0837	0.082206667	0.076453333	0.077736667	0.07666	0.071226667	0.06866	0.065443333	0.068303333	0.071726667	0.073146667	0.070256667	0.070823333	0.06677	0.069346667	0.06847	0.075753333	0.075693333	0.075883333	0.072486667	0.071283333	0.074386667
138.38	0.23271	0.23965	0.237193333	0.232446667	0.22708	0.22449	0.224886667	0.222276667	0.221776667	0.212303333	0.199013333	0.196743333	0.19604	0.184573333	0.17049	0.162373333	0.155243333	0.15435	0.15409	0.14771	0.134836667	0.120393333	0.115226667	0.11146	0.112543333	0.103346667	0.101763333	0.09359	0.091566667	0.084373333	0.085303333	0.083376667	0.076413333	0.073086667	0.06915	0.07142	0.0741	0.074106667	0.070833333	0.07075	0.066156667	0.067936667	0.065803333	0.071796667	0.071066667	0.070586667	0.066806667	0.06433	0.066403333
140.008	0.21762	0.226203333	0.223026667	0.218486667	0.215323333	0.215063333	0.21787	0.215736667	0.216973333	0.20778	0.195356667	0.195603333	0.196263333	0.1852	0.170316667	0.162983333	0.156596667	0.157406667	0.15813	0.152523333	0.139423333	0.124413333	0.119373333	0.1156	0.117033333	0.107146667	0.1053	0.096623333	0.094263333	0.086283333	0.086876667	0.08439	0.076603333	0.07289	0.06864	0.07023	0.072076667	0.07089	0.06758	0.066986667	0.06231	0.063256667	0.060256667	0.064693333	0.063456667	0.062473333	0.0587	0.055433333	0.056456667
141.636	0.19277	0.20194	0.197873333	0.19377	0.19252	0.19365	0.198053333	0.196383333	0.19876	0.190323333	0.179156667	0.181256667	0.182803333	0.17245	0.15802	0.15178	0.146373333	0.148046667	0.149386667	0.14481	0.13257	0.118173333	0.113586667	0.110076667	0.111616667	0.101946667	0.100076667	0.091766667	0.089333333	0.081426667	0.08177	0.079156667	0.071513333	0.067896667	0.063813333	0.064763333	0.06581	0.06391	0.06095	0.06011	0.055806667	0.05604	0.052683333	0.05558	0.054086667	0.052863333	0.049466667	0.046016667	0.04614
143.264	0.162883333	0.171446667	0.16652	0.163053333	0.163023333	0.16436	0.169196667	0.167913333	0.1706	0.163246667	0.15359	0.156476667	0.158296667	0.148933333	0.136116667	0.131083333	0.126703333	0.128346667	0.12982	0.12636	0.11593	0.10327	0.099366667	0.096323333	0.09775	0.089216667	0.087593333	0.080423333	0.07819	0.071213333	0.07147	0.06917	0.062596667	0.0595	0.055986667	0.05645	0.056886667	0.05488	0.052523333	0.051753333	0.048116667	0.047853333	0.044703333	0.046393333	0.044883333	0.04369	0.040873333	0.03784	0.03735
144.892	0.132383333	0.139386667	0.133916667	0.131143333	0.1316	0.132266667	0.136513333	0.135496667	0.137773333	0.13166	0.12369	0.126396667	0.127946667	0.119883333	0.10945	0.10558	0.102153333	0.103193333	0.104413333	0.102036667	0.093936667	0.083856667	0.080763333	0.078323333	0.07953	0.072813333	0.071623333	0.06604	0.064206667	0.058806667	0.059153333	0.05751	0.05261	0.05027	0.047536667	0.04773	0.04784	0.046283333	0.044613333	0.04413	0.041276667	0.040796667	0.0383	0.039293333	0.037946667	0.036983333	0.034783333	0.032586667	0.031833333
146.52	0.1053	0.110276667	0.104776667	0.102603333	0.10295	0.102746667	0.105793333	0.10491	0.10634	0.101433333	0.095273333	0.097193333	0.09818	0.091683333	0.083846667	0.08096	0.078336667	0.078703333	0.07947	0.078	0.07226	0.0651	0.062826667	0.060996667	0.061986667	0.057353333	0.056686667	0.052736667	0.051393333	0.047806667	0.048386667	0.04753	0.044466667	0.042876667	0.040923333	0.04107	0.04111	0.040326667	0.039266667	0.039153333	0.037	0.036543333	0.034936667	0.035736667	0.03466	0.033996667	0.03233	0.031126667	0.030416667
148.148	0.084826667	0.087796667	0.082803333	0.080973333	0.080893333	0.08014	0.08183	0.08097	0.081416667	0.077486667	0.073133333	0.074076667	0.074413333	0.069596667	0.06404	0.061903333	0.05987	0.0598	0.060063333	0.059236667	0.05546	0.05105	0.049453333	0.04815	0.048956667	0.046243333	0.046033333	0.043453333	0.042533333	0.040623333	0.041436667	0.041276667	0.039793333	0.038803333	0.037503333	0.03771	0.03784	0.037833333	0.037213333	0.037423333	0.03582	0.035513333	0.034766667	0.035673333	0.034883333	0.034506667	0.03321	0.032883333	0.032406667
149.776	0.072413333	0.073713333	0.069593333	0.067816667	0.06715	0.06635	0.066816667	0.065873333	0.065403333	0.0621	0.05938	0.05938	0.059113333	0.05587	0.05199	0.050296667	0.048606667	0.048366667	0.04814	0.047633333	0.04521	0.042993333	0.041853333	0.04087	0.04146	0.040243333	0.040316667	0.038703333	0.038023333	0.037366667	0.038313333	0.038603333	0.03823	0.037636667	0.036793333	0.037056667	0.037266667	0.03779	0.037456667	0.037846667	0.036643333	0.036463333	0.036363333	0.037403333	0.03685	0.03666	0.03563	0.03588	0.03564
151.404	0.067166667	0.06722	0.064066667	0.062123333	0.06083	0.060236667	0.059693333	0.05861	0.057346667	0.05435	0.052873333	0.052006667	0.051213333	0.049196667	0.046393333	0.044846667	0.043253333	0.042926667	0.042206667	0.041676667	0.040056667	0.03933	0.038373333	0.03748	0.03774	0.03752	0.037656667	0.036613333	0.035986667	0.036106667	0.036986667	0.03743	0.037736667	0.037356667	0.036813333	0.037003333	0.03718	0.037883333	0.037746667	0.038183333	0.03728	0.03711	0.03737	0.038343333	0.037936667	0.037846667	0.03701	0.037543333	0.037406667
153.032	0.06626	0.065443333	0.063083333	0.060946667	0.059023333	0.0585	0.05711	0.055883333	0.053936667	0.05106	0.050276667	0.0486	0.047336667	0.046063333	0.043923333	0.04231	0.04063	0.04004	0.038796667	0.037983333	0.0368	0.03693	0.035923333	0.034953333	0.034713333	0.035106667	0.03509	0.034363333	0.033653333	0.034176667	0.034813333	0.03517	0.03585	0.03561	0.03525	0.035233333	0.035206667	0.035846667	0.035873333	0.036273333	0.03561	0.03533	0.03573	0.03638	0.03603	0.03597	0.035333333	0.035933333	0.035746667
154.66	0.066283333	0.064863333	0.06303	0.060836667	0.05836	0.057463333	0.055326667	0.054026667	0.051516667	0.04874	0.048086667	0.045633333	0.043956667	0.04292	0.04129	0.039493333	0.037673333	0.036496667	0.034756667	0.03355	0.032626667	0.033133333	0.031963333	0.030843333	0.030033333	0.03076	0.030493333	0.029963333	0.02912	0.029833333	0.030136667	0.030293333	0.031223333	0.03107	0.030856667	0.03056	0.03026	0.030743333	0.030923333	0.031266667	0.03083	0.030373333	0.030813333	0.031006667	0.030673333	0.03063	0.030183333	0.030793333	0.030456667
156.288	0.064553333	0.062793333	0.061263333	0.059226667	0.056343333	0.054633333	0.051873333	0.05061	0.04772	0.045143333	0.044173333	0.041043333	0.03906	0.037883333	0.036776667	0.034806667	0.03288	0.030903333	0.02878	0.027223333	0.026556667	0.027103333	0.0258	0.024583333	0.02329	0.024156667	0.023666667	0.023293333	0.022386667	0.02319	0.02321	0.023186667	0.02429	0.024223333	0.024113333	0.0236	0.023073333	0.023476667	0.023766667	0.024096667	0.023836667	0.02326	0.023746667	0.023563333	0.023253333	0.02325	0.02297	0.023633333	0.023163333
157.916	0.05974	0.057876667	0.056573333	0.054916667	0.051843333	0.049153333	0.04597	0.044866667	0.041846667	0.039633333	0.038156667	0.034576667	0.032466667	0.03099	0.030443333	0.028426667	0.026526667	0.02379	0.0215	0.019793333	0.0194	0.019836667	0.01852	0.01733	0.01582	0.016706667	0.016113333	0.0159	0.01505	0.015896667	0.015796667	0.015726667	0.016916667	0.0169	0.01685	0.016286667	0.01572	0.01621	0.016523333	0.01689	0.01671	0.016166667	0.016746667	0.016473333	0.016226667	0.016286667	0.0161	0.01687	0.01642
159.544	0.051606667	0.04988	0.04885	0.04770075	0.044734023	0.04127	0.03796	0.037123333	0.034245292	0.032532472	0.030696667	0.027013333	0.02499	0.023343333	0.02331	0.021433333	0.019716667	0.01661	0.01444	0.012866667	0.01275	0.013063333	0.011916667	0.010903333	0.00953	0.010403333	0.00988	0.00977	0.009116667	0.010003333	0.01	0.01002	0.0112	0.01118	0.011106667	0.01071	0.010336667	0.011093333	0.0113	0.01174	0.01151	0.011176667	0.01191	0.011933333	0.01178	0.01192	0.011706667	0.012636667	0.012373333
161.172	0.040723333	0.03929	0.038639668	0.038006332	0.035435637	0.031739607	0.028649502	0.028120102	0.025615633	0.024469062	0.022676667	0.0193	0.017593333	0.016103333	0.016446667	0.01489	0.013506667	0.010646667	0.008856667	0.007693333	0.0078	0.008146667	0.007303333	0.006576667	0.00569	0.006576667	0.006273333	0.006176667	0.0058	0.006766667	0.007063333	0.007276667	0.008376667	0.008266667	0.008086667	0.008023333	0.00803	0.0092	0.0092	0.009703333	0.009283333	0.00928	0.01023	0.01085	0.010813333	0.01101	0.010643333	0.011746667	0.011823333
162.8	0.028455401	0.02738	0.027141128	0.026962545	0.02501715	0.02169825	0.019139182	0.018904541	0.016924562	0.016311824	0.015026667	0.012293333	0.01107	0.01011	0.010613333	0.009506667	0.008536667	0.006526667	0.005283333	0.004733333	0.004986667	0.005553333	0.005066667	0.004666667	0.004479715	0.005475774	0.005466794	0.005272675	0.005186454	0.006295468	0.007	0.007433333	0.008436667	0.008156667	0.007796667	0.008123333	0.00859	0.010233333	0.009966667	0.01051	0.00981	0.010166667	0.01135	0.0127	0.01277	0.012976667	0.012366667	0.013633333	0.014086667
164.428	0.017163333	0.01645	0.016500262	0.016632463	0.015395226	0.012879622	0.01106	0.011046667	0.00965	0.00946	0.00889	0.007023333	0.00633	0.006073333	0.006516667	0.00588	0.00532	0.0045	0.00386	0.003978025	0.004252137	0.005126659	0.004979382	0.004874412	0.005425899	0.006551511	0.00683	0.006446667	0.0066	0.007843333	0.00896	0.009576667	0.010476667	0.009983333	0.009396667	0.010073333	0.01096	0.013023333	0.012486667	0.013033333	0.01201	0.012673333	0.014063333	0.016076667	0.016196667	0.01638	0.0155	0.016866667	0.017633333
166.056	0.009856667	0.009523333	0.009536667	0.009756667	0.009113333	0.007443333	0.00643	0.006523333	0.005733333	0.00576	0.005653333	0.004696667	0.00447	0.004706667	0.004896667	0.00467	0.004426667	0.004720077	0.004642785	0.005333493	0.005490625	0.006525061	0.00662	0.006733333	0.007933333	0.00904	0.00955	0.008913333	0.009246667	0.01049	0.01193	0.012666667	0.0134	0.012666667	0.011856667	0.01278	0.013983333	0.016283333	0.015523333	0.016036667	0.014726667	0.015573333	0.017043333	0.01954	0.019656667	0.019766667	0.01864	0.020013333	0.020973333
167.684	0.009113333	0.00916	0.008663333	0.00868	0.008316667	0.007143333	0.006843333	0.006903333	0.006713333	0.006663333	0.00636	0.006213333	0.006286667	0.00649	0.006266667	0.006313333	0.00626	0.00722	0.007613333	0.008686667	0.008566667	0.009396667	0.009636667	0.00988	0.01156	0.01234	0.01301	0.012116667	0.012546667	0.013526667	0.01516	0.01596	0.016393333	0.015446667	0.01443	0.015486667	0.016883333	0.019183333	0.01825	0.01869	0.017146667	0.01807	0.019476667	0.022233333	0.022293333	0.022293333	0.020963333	0.022233333	0.02325
169.312	0.015713333	0.0161	0.014526667	0.01401	0.01351	0.01228	0.012486667	0.012356667	0.012686667	0.012253333	0.010993333	0.011466667	0.011633333	0.01118	0.010426667	0.010576667	0.010573333	0.01164	0.012396667	0.013623333	0.01309	0.013326667	0.01361	0.013906667	0.015903333	0.016033333	0.01681	0.01564	0.016113333	0.016586667	0.01831	0.019136667	0.019136667	0.017976667	0.016773333	0.01789	0.019403333	0.021506667	0.020423333	0.020746667	0.01902	0.01994	0.021166667	0.02404	0.023996667	0.02385	0.022353333	0.023463333	0.02445
170.94	0.028016667	0.028536667	0.025453333	0.024096667	0.023083333	0.021346667	0.0218	0.021323333	0.021993333	0.020903333	0.018243333	0.019143333	0.01921	0.0177	0.016326667	0.016433333	0.016373333	0.017193333	0.018193333	0.019406667	0.018346667	0.017803333	0.018063333	0.018363333	0.02058	0.01993	0.020733333	0.019243333	0.019686667	0.019586667	0.021356667	0.022216667	0.021716667	0.020296667	0.018903333	0.02006	0.02166	0.023523333	0.022263333	0.02245	0.020533333	0.021426667	0.02249	0.02545	0.025266667	0.024933333	0.023253333	0.024226667	0.025176667
172.568	0.042676667	0.043003333	0.038233333	0.035833333	0.034123333	0.03181	0.032256667	0.03133	0.032046667	0.03013	0.026213333	0.027416667	0.027256667	0.02476	0.022656667	0.022636667	0.02245	0.02309	0.024183333	0.025296667	0.02364	0.022503333	0.022683333	0.022943333	0.025343333	0.02406	0.02481	0.02289	0.02321	0.022743333	0.024593333	0.025486667	0.024576667	0.022803333	0.021166667	0.022373333	0.024076667	0.02585	0.024343333	0.024366667	0.022203333	0.023063333	0.02414	0.027283333	0.026926667	0.02635	0.02442	0.025403333	0.026366667
174.196	0.05626	0.056043333	0.04975	0.046286667	0.043963333	0.041433333	0.041756667	0.04033	0.04079	0.037993333	0.033556667	0.035023333	0.03463	0.031626667	0.028686667	0.02849	0.02815	0.029056667	0.030136667	0.031153333	0.028856667	0.027583333	0.027626667	0.02779	0.03041	0.028856667	0.02946	0.026943333	0.027043333	0.026586667	0.0286	0.02952	0.028383333	0.026113333	0.02413	0.02544	0.027276667	0.029236667	0.02738	0.027216667	0.024693333	0.025556667	0.026926667	0.03039	0.029823333	0.02896	0.026693333	0.027853333	0.02891
175.824	0.066746667	0.065786667	0.05839	0.054026667	0.05141	0.04937	0.049626667	0.047736667	0.0477	0.04407	0.04011	0.041916667	0.041393333	0.03855	0.034646667	0.034263333	0.03376	0.035583333	0.03656	0.037546667	0.034563333	0.033633333	0.033496667	0.03352	0.03643	0.035006667	0.035356667	0.032063333	0.03183	0.03177	0.034053333	0.034986667	0.033776667	0.030876667	0.02842	0.029883333	0.031896667	0.034316667	0.032013333	0.031663333	0.028643333	0.029546667	0.031443333	0.035393333	0.034606667	0.033423333	0.030703333	0.032173333	0.033393333
177.452	0.07399	0.072286667	0.064333333	0.059346667	0.056876667	0.05606	0.056466667	0.054213333	0.053616667	0.049276667	0.046636667	0.04892	0.048416667	0.046286667	0.041326667	0.04078	0.040116667	0.04338	0.044246667	0.045293333	0.04158	0.041256667	0.0409	0.04077	0.044066667	0.042973333	0.04304	0.03881	0.038196667	0.03871	0.04135	0.04229	0.041036667	0.0374	0.034376667	0.036056667	0.0383	0.04133	0.038516667	0.03797	0.03435	0.035346667	0.037856667	0.042456667	0.041446667	0.03993	0.036676667	0.03846	0.03992
179.08	0.078923333	0.076706667	0.068676667	0.063393333	0.06145	0.062356667	0.063186667	0.060706667	0.05966	0.054756667	0.05383	0.05673	0.056413333	0.05519	0.04917	0.0485	0.047713333	0.052606667	0.053456667	0.05464	0.05017	0.05039	0.04985	0.049586667	0.053363333	0.052546667	0.052346667	0.047153333	0.04618	0.0472	0.05025	0.051203333	0.049776667	0.045403333	0.041783333	0.04375	0.046296667	0.04991	0.046563333	0.04584	0.041576667	0.042733333	0.04578	0.05115	0.049946667	0.04813	0.044306667	0.04629	0.048036667
180.708	0.082486667	0.080053333	0.07227	0.066953333	0.065756667	0.06848	0.069933333	0.067366667	0.066056667	0.06077	0.061436667	0.065026667	0.065003333	0.06457	0.05761	0.0569	0.056046667	0.062383333	0.06334	0.06472	0.059546667	0.060023333	0.05938	0.05907	0.063393333	0.062613333	0.06225	0.05621	0.05498	0.056256667	0.059746667	0.06075	0.058963333	0.05396	0.049783333	0.05213	0.05505	0.059113333	0.055276667	0.054426667	0.049556667	0.05095	0.05434	0.060553333	0.059243333	0.0572	0.05285	0.054836667	0.056943333
182.336	0.084796667	0.082396667	0.07506	0.06992	0.069443333	0.073683333	0.07577	0.073233333	0.071853333	0.06637	0.068186667	0.072383333	0.072673333	0.072756667	0.065136667	0.064443333	0.06359	0.070953333	0.07212	0.07371	0.067993333	0.068436667	0.0678	0.067556667	0.072433333	0.07147	0.071066667	0.06444	0.063113333	0.064406667	0.068303333	0.069423333	0.06717	0.061743333	0.057146667	0.059913333	0.063273333	0.067623333	0.063423333	0.062503333	0.05716	0.058863333	0.062396667	0.06947	0.068166667	0.06601	0.061233333	0.063096667	0.065593333
183.964	0.08527	0.08304	0.076293333	0.071443333	0.071486667	0.076683333	0.079213333	0.07677	0.07543	0.06997	0.072396667	0.07696	0.077496667	0.077833333	0.069966667	0.06934	0.06854	0.0764	0.07783	0.07957	0.073563333	0.073826667	0.073316667	0.073236667	0.078553333	0.07734	0.07703	0.07016	0.068913333	0.07009	0.07432	0.0756	0.072936667	0.067353333	0.062553333	0.065736667	0.069543333	0.074056667	0.069653333	0.06875	0.06314	0.065196667	0.06875	0.076583333	0.075386667	0.073253333	0.068226667	0.069926667	0.07283
185.592	0.08326	0.081223333	0.075223333	0.07076	0.071013333	0.076503333	0.07911	0.076816667	0.075543333	0.07035	0.07292	0.077463333	0.078116667	0.07858	0.07091	0.070346667	0.069616667	0.07747	0.079083333	0.080866667	0.074893333	0.075023333	0.07469	0.074796667	0.080313333	0.078976667	0.078816667	0.072093333	0.071056667	0.07213	0.076523333	0.07795	0.07512	0.06966	0.064896667	0.068386667	0.072533333	0.077146667	0.07273	0.071913333	0.066303333	0.068673333	0.0722	0.080533333	0.079536667	0.077566667	0.072513333	0.074103333	0.07735
187.22	0.078666667	0.0768	0.071716667	0.067733333	0.067893333	0.07304	0.07534	0.073233333	0.071973333	0.067273333	0.06965	0.073743333	0.07436	0.074913333	0.06787	0.067296667	0.06661	0.073993333	0.075633333	0.07729	0.071663333	0.07178	0.071606667	0.071836667	0.077203333	0.075963333	0.07592	0.069686667	0.068896667	0.069956667	0.074263333	0.07574	0.073046667	0.067956667	0.063453333	0.06704	0.071313333	0.07593	0.071706667	0.07101	0.06566	0.06821	0.07168	0.080096667	0.079346667	0.077616667	0.07279	0.07437	0.077803333
188.848	0.07217	0.070446667	0.066396667	0.063003333	0.062853333	0.067153333	0.068806667	0.06693	0.06561	0.06155	0.063546667	0.06678	0.067243333	0.067863333	0.061756667	0.06107	0.06035	0.06685	0.068293333	0.069636667	0.06462	0.064803333	0.064676667	0.064896667	0.069686667	0.06874	0.068703333	0.063203333	0.062616667	0.063713333	0.06762	0.068966667	0.066666667	0.062126667	0.05807	0.061456667	0.06552	0.069983333	0.066116667	0.065523333	0.060673333	0.063186667	0.06653	0.074473333	0.07394	0.072493333	0.068126667	0.06976	0.07312
190.476	0.06498	0.063383333	0.060376667	0.057626667	0.057073333	0.06021	0.061023333	0.059406667	0.057963333	0.05461	0.056133333	0.058233333	0.05844	0.059063333	0.054066667	0.053156667	0.052316667	0.05758	0.058606667	0.059473333	0.05522	0.055446667	0.055213333	0.055263333	0.059086667	0.05849	0.05831	0.05367	0.053153333	0.054246667	0.057463333	0.05847	0.056676667	0.052783333	0.049283333	0.05215	0.055636667	0.05969	0.056323333	0.055773333	0.0516	0.053823333	0.05689	0.063766667	0.063386667	0.062203333	0.058473333	0.060133333	0.063123333
192.104	0.058343333	0.056863333	0.054773333	0.052663333	0.051706667	0.053593333	0.053556667	0.052196667	0.050586667	0.0479	0.048916667	0.04981	0.04972	0.050236667	0.046363333	0.045156667	0.044123333	0.047936667	0.04838	0.048663333	0.045193333	0.045366667	0.044893333	0.044633333	0.04721	0.046916667	0.046436667	0.04266	0.042073333	0.04306	0.045353333	0.045843333	0.044533333	0.041306667	0.038423333	0.04052	0.043116667	0.046466667	0.043686667	0.04312	0.039723333	0.04142	0.04403	0.04937	0.049056667	0.048076667	0.045096667	0.04667	0.04903
193.732	0.053203333	0.0518	0.0504	0.04883	0.047536667	0.048303333	0.047536667	0.046413333	0.04463	0.042476667	0.043043333	0.042836667	0.04245	0.04277	0.039886667	0.038396667	0.037156667	0.03947	0.039276667	0.038946667	0.036193333	0.036193333	0.035396667	0.03478	0.036036667	0.035926667	0.03506	0.032053333	0.031283333	0.032046667	0.033346667	0.033256667	0.032303333	0.029713333	0.02744	0.028653333	0.030206667	0.03264	0.030486667	0.029846667	0.027266667	0.028306667	0.030333333	0.033906667	0.03358	0.032743333	0.03055	0.031893333	0.033493333
195.36	0.050013333	0.048633333	0.047653333	0.04643	0.044896667	0.044853333	0.043573333	0.042643333	0.04071	0.03892	0.039136667	0.03812	0.037466667	0.037543333	0.03544	0.033743333	0.03235	0.03334	0.03255	0.031676667	0.029486667	0.02926	0.028163333	0.027243333	0.02731	0.027253333	0.02602	0.023646667	0.02265	0.023133333	0.023546667	0.022946667	0.022206667	0.02017	0.018476667	0.01887	0.019463333	0.02093	0.01939	0.018673333	0.016873333	0.01728	0.01872	0.020626667	0.020286667	0.019553333	0.01809	0.019123333	0.02
196.988	0.048833333	0.04742	0.046583333	0.04547	0.043796667	0.04335	0.041823333	0.04101	0.038986667	0.03737	0.03738	0.03592	0.035096667	0.034956667	0.033353333	0.03158	0.030116667	0.03018	0.028966667	0.02767	0.025843333	0.025416667	0.02413	0.023056667	0.022273333	0.02218	0.02068	0.018766667	0.01759	0.017836667	0.017646667	0.016726667	0.016106667	0.014506667	0.013313333	0.01315	0.013063333	0.01375	0.012723333	0.011983333	0.01087	0.010823333	0.011843333	0.01253	0.012216667	0.011583333	0.010726667	0.011476667	0.01187
198.616	0.04949	0.047976667	0.047073333	0.045836667	0.0441	0.043653333	0.04213	0.041363333	0.03932	0.037726667	0.037666667	0.03617	0.035263333	0.034993333	0.033603333	0.031893333	0.030473333	0.03014	0.028723333	0.027193333	0.02552	0.024976667	0.023656667	0.022613333	0.02146	0.021303333	0.01972	0.018063333	0.016813333	0.016963333	0.016546667	0.015586667	0.015023333	0.013716667	0.01291	0.012563333	0.01225	0.012526667	0.011873333	0.01119	0.010586667	0.010393333	0.011286667	0.011463333	0.011263333	0.010743333	0.010293333	0.010916667	0.011193333
200.244	0.051726667	0.050063333	0.048913333	0.04737	0.045616667	0.045516667	0.044206667	0.043406667	0.041423333	0.039723333	0.039733333	0.038546667	0.037666667	0.037383333	0.035923333	0.034396667	0.03311	0.032933333	0.031586667	0.03004	0.028296667	0.027733333	0.026556667	0.025733333	0.024736667	0.024503333	0.023026667	0.021426667	0.020233333	0.020453333	0.020233333	0.019506667	0.018966667	0.01779	0.01719	0.017076667	0.017046667	0.01741	0.016906667	0.016356667	0.01602	0.016033333	0.017166667	0.017633333	0.01764	0.017233333	0.01696	0.01766	0.018236667
201.872	0.055213333	0.05337	0.05185	0.049873333	0.048143333	0.0486	0.047656667	0.046763333	0.044906667	0.043003333	0.04316	0.04256	0.041803333	0.041596667	0.039803333	0.038536667	0.037456667	0.037936667	0.036916667	0.035543333	0.033533333	0.033026667	0.032126667	0.031653333	0.0313	0.031003333	0.029786667	0.02802	0.027026667	0.027466667	0.0278	0.027503333	0.026973333	0.025723333	0.02514	0.02561	0.026293333	0.027226667	0.026626667	0.026256667	0.02591	0.02643	0.028126667	0.02961	0.029883333	0.029596667	0.02922	0.030213333	0.031426667
203.5	0.059533333	0.05748	0.05552	0.053046667	0.051326667	0.05241	0.051906667	0.050856667	0.049173333	0.047016667	0.047336667	0.047453333	0.0469	0.046813333	0.044506667	0.043516667	0.04266	0.044146667	0.043626667	0.042603333	0.04018	0.03976	0.039203333	0.03915	0.03977	0.03942	0.03857	0.036453333	0.035736667	0.03649	0.037613333	0.03785	0.037286667	0.035783333	0.03501	0.03628	0.037976667	0.03984	0.038906667	0.038706667	0.038056667	0.039283333	0.04174	0.044756667	0.045276667	0.045066667	0.044343333	0.045766667	0.047823333
205.128	0.064066667	0.061783333	0.059346667	0.056383333	0.05461	0.05623	0.056126667	0.054886667	0.05337	0.050926667	0.05138	0.0522	0.051846667	0.05189	0.04898	0.048243333	0.04757	0.050186667	0.050243333	0.04968	0.046773333	0.046453333	0.04622	0.046566667	0.048306667	0.047903333	0.04748	0.04488	0.044473333	0.045553333	0.047536667	0.048283333	0.04767	0.045793333	0.04465	0.046776667	0.04954	0.052503333	0.05107	0.051	0.049826667	0.051806667	0.055043333	0.059753333	0.06046	0.06028	0.059016667	0.06091	0.06382
206.756	0.06804	0.065496667	0.06262	0.059223333	0.057293333	0.05919	0.05932	0.057853333	0.05645	0.05374	0.054223333	0.05555	0.055326667	0.05544	0.05199	0.051436667	0.050873333	0.05446	0.055036667	0.054953333	0.05163	0.051393333	0.051416667	0.052073333	0.054843333	0.054423333	0.054386667	0.05131	0.051186667	0.052543333	0.055286667	0.05643	0.055776667	0.053506667	0.05192	0.05477	0.05844	0.062426667	0.06045	0.060453333	0.058656667	0.06127	0.06513	0.071356667	0.072136667	0.07193	0.07007	0.07235	0.07593
208.384	0.07082758	0.067962305	0.064746667	0.06103	0.058786667	0.060556667	0.060636667	0.058946667	0.0575	0.0546	0.054973333	0.05644	0.056183333	0.056276667	0.05251	0.05204	0.051486667	0.05559	0.056476667	0.056786667	0.053236667	0.0531	0.053263333	0.054066667	0.057556667	0.057153333	0.05744	0.054033333	0.054133333	0.055656667	0.05891	0.060286667	0.05964	0.057073333	0.055113333	0.058386667	0.062626667	0.067336667	0.064916667	0.064963333	0.062606667	0.065606667	0.069786667	0.077	0.077736667	0.077483333	0.075106667	0.077603333	0.08152
210.012	0.072413507	0.069147433	0.065745244	0.06184077	0.05913	0.0603	0.05995	0.05805	0.05637	0.053373333	0.05346	0.05459	0.05408	0.054003333	0.050263333	0.04977	0.049093333	0.053033333	0.05391	0.054403333	0.050906667	0.05088	0.051046667	0.051833333	0.055516667	0.055196667	0.05567	0.052196667	0.052423333	0.053993333	0.057383333	0.05881	0.05825	0.055603333	0.053443333	0.056776667	0.06111	0.066076667	0.063453333	0.063516667	0.060836667	0.063893333	0.068006667	0.07547	0.076066667	0.075776667	0.07311	0.075606667	0.07945
211.64	0.07385	0.070106332	0.066647795	0.062710399	0.059378221	0.059480444	0.058326667	0.05625	0.054103333	0.0511	0.05071	0.05101	0.049993333	0.049563333	0.046226667	0.045576667	0.044653333	0.047636667	0.048116667	0.048496667	0.045326667	0.045373333	0.045406667	0.04599	0.04928	0.04905	0.049533333	0.046313333	0.046513333	0.047976667	0.05111	0.052426667	0.052006667	0.049526667	0.047426667	0.050423333	0.054363333	0.05904	0.056513333	0.056586667	0.053903333	0.05668	0.06035	0.06727	0.067676667	0.06738	0.064716667	0.066986667	0.070376667
213.268	0.077223333	0.072926667	0.069446667	0.065563333	0.061526667	0.06022308	0.057990479	0.055755389	0.052929385	0.049944624	0.048906667	0.04801	0.046273333	0.045266667	0.04258	0.041653333	0.040353333	0.041676667	0.04139	0.041313333	0.038623333	0.03865	0.038396667	0.038616667	0.040956667	0.040753333	0.041026667	0.038283333	0.038296667	0.03949	0.042016667	0.043086667	0.042783333	0.040656667	0.038846667	0.041186667	0.04433	0.0482	0.046046667	0.046103333	0.043756667	0.04598	0.04891	0.054623333	0.054833333	0.054533333	0.052173333	0.054026667	0.056683333
214.896	0.084806667	0.07991	0.0763	0.072473333	0.067726667	0.064893333	0.061506667	0.059113333	0.055456667	0.05241	0.0506	0.04837	0.0458	0.04401	0.042013333	0.04068	0.038893333	0.03813	0.036826667	0.035996667	0.033763333	0.033566667	0.032896667	0.032643333	0.03364	0.033316667	0.03315	0.030933333	0.03058	0.031353333	0.033036667	0.03374	0.033443333	0.03173	0.030326667	0.031826667	0.033923333	0.036636667	0.03502	0.035003333	0.033216667	0.034723333	0.036773333	0.040906667	0.040936667	0.040616667	0.038753333	0.04008	0.041893333
216.524	0.097666667	0.092203333	0.08818	0.084336667	0.078986667	0.074786667	0.070386667	0.067806667	0.063286667	0.060026667	0.05744	0.054013333	0.050636667	0.047943333	0.046403333	0.044593333	0.042263333	0.039426667	0.03703	0.035286667	0.033303333	0.03267	0.03149	0.03069	0.03024	0.029606667	0.028803333	0.02695	0.026063333	0.02634	0.027103333	0.02738	0.026903333	0.025496667	0.02446	0.025076667	0.026106667	0.027556667	0.026463333	0.026303333	0.025103333	0.025873333	0.027106667	0.029626667	0.02951	0.02911	0.027783333	0.028576667	0.029613333
218.152	0.114376667	0.10846	0.103723333	0.099746667	0.094023333	0.088863333	0.08381	0.081026667	0.07579	0.07214	0.06892	0.064703333	0.060723333	0.05715	0.055683333	0.053406667	0.05056	0.046096667	0.042753333	0.040173333	0.03813	0.0369	0.035176667	0.033863333	0.03215	0.03107	0.029533333	0.027733333	0.02623	0.025993333	0.025976667	0.025816667	0.024953333	0.023633333	0.022786667	0.022656667	0.02278	0.023116667	0.02241	0.02202	0.021273333	0.021403333	0.02204	0.023246667	0.023023333	0.02246	0.021543333	0.021923333	0.02236
219.78	0.130733333	0.124596667	0.118956667	0.11482	0.109066667	0.103503333	0.0983	0.09536	0.089693333	0.085603333	0.082053333	0.077606667	0.073366667	0.069143333	0.067383333	0.064746667	0.06152	0.056243333	0.052286667	0.049133333	0.0468	0.04496	0.042773333	0.041053333	0.038526667	0.036973333	0.034756667	0.03268	0.030596667	0.02995	0.02942	0.028883333	0.02754	0.026046667	0.025156667	0.024523333	0.02405	0.02362	0.02307	0.02241	0.021853333	0.021546667	0.021896667	0.0223	0.021983333	0.0212	0.020483333	0.020626667	0.020733333
221.408	0.140936667	0.134933333	0.128506667	0.124336667	0.118973333	0.113586667	0.10873	0.105783333	0.1001	0.095733333	0.092236667	0.088133333	0.084063333	0.079586667	0.077366667	0.074603333	0.07124	0.06602	0.061913333	0.0586	0.055916667	0.05364	0.05118	0.049243333	0.046466667	0.044566667	0.041873333	0.039336667	0.036853333	0.035973333	0.035253333	0.03446	0.03267	0.030836667	0.02973	0.02887	0.028153333	0.027393333	0.02678	0.02588	0.02524	0.02473	0.025103333	0.02523	0.02485	0.023833333	0.023096667	0.023203333	0.023236667
223.036	0.139933333	0.13449	0.12774	0.123846667	0.119306667	0.11451	0.110396667	0.107693333	0.102446667	0.09816	0.09511	0.091763333	0.088263333	0.08402	0.081483333	0.07886	0.075693333	0.071246667	0.067446667	0.064403333	0.061533333	0.059133333	0.056666667	0.054746667	0.052236667	0.05024	0.04737	0.044426667	0.041816667	0.040923333	0.040306667	0.039396667	0.037336667	0.035156667	0.033773333	0.03294	0.032266667	0.03157	0.030773333	0.029716667	0.02883	0.028313333	0.028903333	0.029153333	0.02873	0.027546667	0.026653333	0.026893333	0.027016667
224.664	0.125746667	0.121266667	0.114913333	0.1117	0.10827	0.10429	0.101113333	0.098923333	0.094506667	0.090786667	0.088453333	0.08604	0.083393333	0.079843333	0.077366667	0.07514	0.072463333	0.069183333	0.06605	0.06361	0.060893333	0.05871	0.056513333	0.054826667	0.05293	0.051133333	0.048416667	0.045336667	0.042906667	0.042196667	0.04184	0.040953333	0.038883333	0.036516667	0.03492	0.03429	0.03382	0.033456667	0.03246	0.03136	0.0302	0.029806667	0.030673333	0.031233333	0.030803333	0.029563333	0.028493333	0.028943333	0.02924
226.292	0.10057	0.097316667	0.092116667	0.08991	0.087673333	0.084516667	0.082276667	0.08082	0.077486667	0.074746667	0.07323	0.071686667	0.070003333	0.06746	0.065476667	0.063826667	0.06184	0.059803333	0.057543333	0.055873333	0.053646667	0.051963333	0.050243333	0.048943333	0.04782	0.04647	0.044196667	0.041306667	0.039333333	0.038903333	0.038863333	0.038086667	0.036256667	0.03393	0.03227	0.031906667	0.031726667	0.03179	0.030663333	0.029636667	0.028263333	0.02806	0.02914	0.030033333	0.02962	0.028463333	0.027263333	0.027916667	0.02839
227.92	0.070016667	0.068043333	0.064516667	0.06344	0.062226667	0.059846667	0.05842	0.057736667	0.055543333	0.053973333	0.05324	0.052376667	0.051593333	0.050216667	0.04896	0.047923333	0.046673333	0.045816667	0.04449	0.043626667	0.042046667	0.041023333	0.03987	0.039013333	0.03867	0.037913333	0.036243333	0.033806667	0.032423333	0.032306667	0.032563333	0.031943333	0.030493333	0.028386667	0.026803333	0.026726667	0.026823333	0.02733	0.026133333	0.025246667	0.023746667	0.023753333	0.02493	0.02611	0.02573	0.024743333	0.023496667	0.02428	0.024883333
229.548	0.040963333	0.040103333	0.03836	0.038213333	0.037736667	0.03614	0.035396667	0.035333333	0.034193333	0.03365	0.03361	0.033276667	0.033226667	0.033003333	0.032376667	0.03187	0.03126	0.031566667	0.031126667	0.03103	0.03	0.029626667	0.02901	0.02857	0.02899	0.0288	0.02779	0.0258	0.02503	0.025183333	0.025713333	0.02525	0.02418	0.022326667	0.02082	0.02103	0.021423333	0.022363333	0.02109	0.020356667	0.018736667	0.018956667	0.020143333	0.02163	0.021283333	0.02048	0.019176667	0.020016667	0.020723333
231.176	0.019083333	0.019026667	0.018753333	0.019116667	0.019053333	0.01841	0.018326667	0.018576667	0.018303333	0.018373333	0.018966667	0.01917	0.019663333	0.020473333	0.02	0.019863333	0.019696667	0.02134	0.021706667	0.02233	0.021476667	0.021633333	0.021413333	0.021276667	0.02249	0.02272	0.022306667	0.02049	0.020206667	0.02055	0.02138	0.021073333	0.020213333	0.01846	0.016876667	0.01741	0.018153333	0.019556667	0.01808	0.017456667	0.015586667	0.016046667	0.017213333	0.019156667	0.01881	0.01813	0.016643333	0.017466667	0.018296667
232.804	0.007286667	0.007683333	0.008216667	0.008626667	0.008783333	0.009403475	0.010059018	0.010285937	0.010656122	0.010770763	0.012035085	0.012940081	0.013836667	0.01552	0.014494527	0.0145406	0.014556667	0.017866667	0.01896	0.020266667	0.019076667	0.019586667	0.019546667	0.01958	0.021666667	0.022096667	0.022113333	0.02	0.02	0.020433333	0.02167	0.021483333	0.020566667	0.018603333	0.016673333	0.017573333	0.01875	0.020696667	0.018816667	0.018203333	0.015846667	0.016576667	0.017776667	0.020423333	0.02001	0.01932	0.017433333	0.018203333	0.01921
234.432	0.005486667	0.006046667	0.006663333	0.00672	0.007063333	0.009236667	0.010793333	0.010703333	0.01151	0.011146667	0.01318	0.015006667	0.016226667	0.018613333	0.016346667	0.016403333	0.016373333	0.02169	0.023396667	0.025363333	0.02331	0.024006667	0.02395	0.023976667	0.027023333	0.027436667	0.02769	0.024726667	0.024776667	0.02525	0.026983333	0.026886667	0.025653333	0.0231	0.020516667	0.02183	0.02352	0.02609	0.023583333	0.022866667	0.019743333	0.020766667	0.022096667	0.025703333	0.02514	0.024273333	0.021736667	0.02246	0.02372
236.06	0.011543333	0.012076667	0.01213	0.011613333	0.012216667	0.016093333	0.018653333	0.018073333	0.019113333	0.017923333	0.020806667	0.023706667	0.025203333	0.028146667	0.024183333	0.024113333	0.02388	0.031366667	0.033533333	0.03607	0.032816667	0.033593333	0.033343333	0.033236667	0.037213333	0.037486667	0.03776	0.033556667	0.033423333	0.03394	0.036226667	0.036166667	0.03446	0.031023333	0.027553333	0.02927	0.031476667	0.034723333	0.03144	0.03052	0.026436667	0.02773	0.02932	0.034016667	0.03323	0.032043333	0.028673333	0.02942	0.03096
237.688	0.022473333	0.02284	0.02194	0.02079	0.02168	0.027166667	0.030663333	0.029563333	0.03064	0.028503333	0.032233333	0.036163333	0.037866667	0.041236667	0.035506667	0.035236667	0.034713333	0.044216667	0.046653333	0.04957	0.04505	0.04591	0.045376667	0.045063333	0.049803333	0.04993	0.05003	0.044466667	0.04399	0.044623333	0.047433333	0.04739	0.045193333	0.040756667	0.03636	0.038426667	0.041076667	0.04499	0.040903333	0.039736667	0.03467	0.036173333	0.038153333	0.043906667	0.042853333	0.04129	0.037046667	0.03789	0.039723333
239.316	0.0353	0.035393333	0.03344	0.031653333	0.032766667	0.039516667	0.043686667	0.04212	0.043046667	0.040046667	0.04448	0.0492	0.050986667	0.05467	0.04748	0.047013333	0.046206667	0.057256667	0.059726667	0.062763333	0.057173333	0.058206667	0.057413333	0.05689	0.062113333	0.062183333	0.06201	0.05529	0.054406667	0.055273333	0.058516667	0.05849	0.055966667	0.05064	0.04548	0.047806667	0.050793333	0.05527	0.05055	0.049153333	0.0433	0.044943333	0.04741	0.054026667	0.052756667	0.050823333	0.045856667	0.04689	0.04901
240.944	0.047346667	0.04707	0.044193333	0.041813333	0.04296	0.050483333	0.05491	0.053003333	0.053603333	0.049973333	0.054856667	0.05996	0.061676667	0.065536667	0.057483333	0.056876667	0.055893333	0.067746667	0.070063333	0.07293	0.06669	0.067983333	0.067046667	0.066423333	0.071793333	0.071933333	0.07149	0.064096667	0.062883333	0.06408	0.067603333	0.067653333	0.065066667	0.059193333	0.053636667	0.05614	0.059336667	0.0642	0.05915	0.05764	0.051393333	0.053133333	0.0561	0.06328	0.061913333	0.05976	0.054386667	0.05566	0.058043333
242.572	0.05622	0.055493333	0.05203	0.049116667	0.050076667	0.057816667	0.06205	0.05995	0.060133333	0.056196667	0.061186667	0.066243333	0.06773	0.071593333	0.063413333	0.06278	0.061753333	0.073586667	0.075613333	0.07808	0.07171	0.073316667	0.072423333	0.07185	0.077046667	0.077346667	0.07675	0.06932	0.06795	0.069503333	0.073143333	0.07338	0.071003333	0.065063333	0.059586667	0.0622	0.065513333	0.070526667	0.065523333	0.06407	0.05794	0.05975	0.063136667	0.070543333	0.069266667	0.067093333	0.06172	0.063233333	0.06585
244.2	0.05994	0.05879	0.055156667	0.051873333	0.05248	0.059893333	0.063563333	0.061433333	0.061236667	0.05733	0.06206	0.066706667	0.067863333	0.07154	0.063906667	0.06337	0.062446667	0.073483333	0.07518	0.077133333	0.07114	0.073	0.072333333	0.071953333	0.07675	0.07722	0.076643333	0.069833333	0.068533333	0.070353333	0.073933333	0.07444	0.072483333	0.066993333	0.062066667	0.064716667	0.068066667	0.07296	0.068376667	0.067163333	0.06164	0.063513333	0.067116667	0.0744	0.073386667	0.071426667	0.066476667	0.068146667	0.07093
245.828	0.05748	0.056043333	0.052676667	0.049276667	0.049466667	0.05607	0.05896	0.05697	0.05652	0.052973333	0.057126667	0.061083333	0.061906667	0.06519	0.05866	0.058293333	0.05759	0.067203333	0.068596667	0.070053333	0.06487	0.066826667	0.06648	0.066386667	0.070613333	0.071206667	0.070816667	0.065113333	0.064086667	0.066	0.06935	0.070133333	0.068686667	0.06408	0.060033333	0.062633333	0.0659	0.07041	0.066536667	0.065673333	0.061116667	0.06302	0.066553333	0.07336	0.072726667	0.07116	0.066966667	0.068656667	0.071496667
247.456	0.04942	0.047886667	0.045146667	0.04195	0.041746667	0.047146667	0.04919	0.047483333	0.046953333	0.04403	0.047363333	0.050466667	0.050996667	0.053743333	0.048626667	0.04846	0.048003333	0.055803333	0.056943333	0.058003333	0.053896667	0.05573	0.055706667	0.05589	0.059433333	0.060063333	0.059926667	0.055593333	0.054963333	0.05676	0.059683333	0.060653333	0.05973	0.056226667	0.05322	0.055626667	0.058626667	0.062526667	0.059506667	0.059026667	0.055606667	0.05743	0.060613333	0.066583333	0.066333333	0.065253333	0.062	0.063573333	0.066276667
249.084	0.038153333	0.03672	0.03482	0.03209	0.03154	0.035486667	0.036696667	0.035356667	0.03487	0.032706667	0.03509	0.037253333	0.037546667	0.03966	0.03605	0.036023333	0.035756667	0.041573333	0.042476667	0.043253333	0.040293333	0.041823333	0.042016667	0.04236	0.045133333	0.04573	0.04581	0.042856667	0.04259	0.044096667	0.046443333	0.047423333	0.046936667	0.04455	0.04254	0.04457	0.0471	0.050226667	0.04807	0.04791	0.045573333	0.047166667	0.049766667	0.05461	0.05464	0.054016667	0.05172	0.05306	0.055403333
250.712	0.02731	0.02608	0.02503	0.0229	0.02202	0.02442	0.024846667	0.023883333	0.02343	0.022	0.023413333	0.024593333	0.02468	0.026123333	0.02389	0.023883333	0.023696667	0.027543333	0.02817	0.02869	0.02678	0.027906667	0.028133333	0.028483333	0.03041	0.030943333	0.03111	0.029313333	0.029286667	0.030413333	0.032076667	0.032866667	0.03271	0.031263333	0.03005	0.031563333	0.03343	0.035726667	0.034323333	0.03434	0.032913333	0.03413	0.03603	0.039546667	0.039713333	0.03943	0.037976667	0.03901	0.04081
252.34	0.020346667	0.019313333	0.018953333	0.017343333	0.0161	0.01706	0.016756667	0.016093333	0.01557	0.014676667	0.015176667	0.015376667	0.015223333	0.016	0.01486	0.014733333	0.014483333	0.016506667	0.016763333	0.016983333	0.015883333	0.016566667	0.01667	0.016883333	0.01795	0.01837	0.018476667	0.017523333	0.017553333	0.018296667	0.01926	0.01973	0.01976	0.019006667	0.01837	0.019273333	0.02041	0.021876667	0.02108	0.02114	0.020373333	0.021123333	0.02234	0.02452	0.02468	0.02459	0.023776667	0.02449	0.025646667
253.968	0.018963333	0.01804	0.018086667	0.016776667	0.015116667	0.014903333	0.01395	0.013456667	0.012723333	0.0121	0.011756667	0.011073333	0.010606667	0.010753333	0.010346667	0.00999	0.009563333	0.010023333	0.00985	0.009663333	0.009073333	0.009346667	0.009223333	0.009216667	0.009466667	0.009766667	0.0097	0.009276667	0.009223333	0.009626667	0.00997	0.010103333	0.010216667	0.009896667	0.00964	0.009973333	0.010426667	0.01117	0.010813333	0.01083	0.010516667	0.010813333	0.01145	0.012476667	0.012553333	0.012533333	0.012166667	0.01258	0.013146667
255.596	0.02223	0.021353333	0.021466667	0.020233333	0.018146667	0.017096667	0.01565	0.015183333	0.01418	0.013566667	0.012493333	0.011106667	0.010314311	0.009913333	0.009886667	0.00925	0.008606667	0.00788	0.007293333	0.006636667	0.00626	0.006223333	0.005866667	0.00564	0.00522	0.00539	0.005136667	0.00499	0.00479	0.004956667	0.004833333	0.004713333	0.004853333	0.00478	0.004756667	0.004666667	0.00463	0.004813333	0.00476	0.004706667	0.004703333	0.004656667	0.004906667	0.005103333	0.005096667	0.005076667	0.004996667	0.005173333	0.005303333
257.224	0.027043333	0.026206667	0.026103333	0.02481	0.022406667	0.020866667	0.019136667	0.01862	0.01743	0.016673333	0.015066667	0.013256667	0.012211719	0.011433333	0.011483333	0.010614085	0.009791655	0.008386667	0.007501337	0.006442146	0.006087767	0.005876667	0.005346667	0.004956667	0.0041	0.004203333	0.003816667	0.003766667	0.00344	0.003513333	0.003113333	0.00285	0.003036667	0.003076667	0.00319	0.002883333	0.002596667	0.00247	0.002603333	0.002506667	0.00269	0.00248	0.002566667	0.002303333	0.00226	0.002246667	0.002343333	0.002393333	0.002303333
258.852	0.029756667	0.028996667	0.028506667	0.027173333	0.024696667	0.022963333	0.02123	0.020676667	0.01945	0.018573333	0.016726667	0.01484	0.01372	0.012836667	0.012783333	0.011796667	0.010886667	0.009396667	0.008393333	0.007141229	0.00672	0.00653	0.005913333	0.005436667	0.00442	0.00458	0.004123333	0.004066667	0.00367	0.00381	0.003323333	0.00302	0.003313333	0.00336	0.003536667	0.00318	0.002856667	0.002706667	0.002916667	0.00282	0.003086667	0.002856667	0.00301	0.002633333	0.002606667	0.002616667	0.00279	0.0029	0.002773333
260.48	0.028233333	0.027606667	0.02666	0.025426667	0.0232	0.0215	0.02002	0.01949	0.018406667	0.017506667	0.015853333	0.01422	0.01327	0.01261	0.01235	0.011373333	0.010503333	0.009503333	0.008556667	0.007396667	0.006916667	0.006996667	0.006336667	0.005813333	0.0049	0.0053	0.004813333	0.00462	0.00419	0.004573333	0.00417	0.00386	0.004356667	0.0043	0.0044	0.004113333	0.00386	0.00397	0.00414	0.00407	0.004283333	0.00413	0.004556667	0.00429	0.00429	0.004326667	0.0045	0.004856667	0.004796667
262.108	0.023453333	0.022913333	0.021443333	0.02042	0.018703333	0.017136667	0.016056667	0.015623333	0.01475	0.013949558	0.012866667	0.011743333	0.01114	0.010983333	0.01047	0.009603333	0.00885	0.008766667	0.00797	0.007166667	0.006666667	0.00727	0.00656	0.00597	0.005323333	0.0062	0.005633333	0.005113333	0.00462	0.005453333	0.00525	0.004916667	0.005723333	0.0054	0.00525	0.005046667	0.00487	0.0055	0.005526667	0.00549	0.005466667	0.005373333	0.006296667	0.00624	0.006216667	0.00624	0.006296667	0.007106667	0.00711
263.736	0.019836667	0.019203333	0.016973333	0.016046667	0.014763333	0.013163333	0.012397036	0.012076116	0.011331767	0.01061053	0.010187146	0.009639903	0.009426667	0.009813333	0.009013333	0.0083	0.00766	0.00863	0.007923333	0.00761	0.007096667	0.00843	0.00758	0.006853333	0.006553333	0.008123333	0.007356667	0.00627	0.005576667	0.00709	0.0072	0.006803333	0.008070736	0.007250245	0.00663	0.00646	0.006266667	0.0077	0.007483333	0.00748	0.00699	0.00687	0.008553333	0.008746667	0.008573333	0.0085	0.008286667	0.009793333	0.00978
265.364	0.024313333	0.02324	0.019686667	0.0183	0.016796667	0.014473333	0.013643333	0.013306667	0.012486667	0.011633333	0.01125	0.011106667	0.01107	0.01165	0.010566667	0.009913333	0.009306667	0.011013333	0.01021	0.010326667	0.009726667	0.011893333	0.010773333	0.009806667	0.009803333	0.012246667	0.011113333	0.00919	0.008113333	0.010553333	0.011076667	0.010590428	0.012538941	0.010978827	0.009646402	0.00942369	0.009106184	0.011647727	0.011127639	0.011180434	0.009973023	0.009711557	0.012518527	0.012990315	0.012523333	0.012243333	0.01157	0.014116667	0.01395
266.992	0.04439	0.04238	0.036516667	0.03359	0.030463333	0.026033333	0.02437	0.023753333	0.022603333	0.021153333	0.01922	0.019026667	0.01869	0.0185	0.017203333	0.016446667	0.01572	0.017246667	0.016113333	0.016366667	0.01555	0.01838	0.01686	0.015583333	0.015706667	0.019076667	0.017436667	0.0145	0.012853333	0.016403333	0.017413333	0.016836667	0.019753333	0.017253333	0.015023333	0.014673333	0.01414	0.018156089	0.017313434	0.017479817	0.015338784	0.014836667	0.019233333	0.020046667	0.019146667	0.018576667	0.017276667	0.02128	0.020836667
268.62	0.085563333	0.082053333	0.072643333	0.066643333	0.059833333	0.051243333	0.047653333	0.046326667	0.04464	0.041963333	0.03588	0.034913333	0.033546667	0.031043333	0.029713333	0.0286	0.027563333	0.027383333	0.025676667	0.025573333	0.02437	0.027313333	0.02534	0.023733333	0.023716667	0.027813333	0.025583333	0.021646667	0.019363333	0.024006667	0.025486667	0.024846667	0.02898	0.025476667	0.02233	0.021793333	0.021023333	0.026803333	0.025683333	0.026036667	0.022866667	0.022086667	0.028516667	0.029753333	0.02837	0.02748	0.02543	0.03136	0.03055
270.248	0.148753333	0.14326	0.129143333	0.118416667	0.10562	0.090526667	0.08375	0.081263333	0.078906667	0.074313333	0.060973333	0.05834	0.055106667	0.048363333	0.047303333	0.045556667	0.04401	0.040136667	0.037686667	0.036593333	0.034863333	0.03697	0.03456	0.032686667	0.032183333	0.036456667	0.033693333	0.029023333	0.026173333	0.03157	0.033383333	0.032723333	0.038133333	0.03378	0.02988	0.029163333	0.028166667	0.035783333	0.03451	0.03509	0.031	0.029983333	0.03867	0.040376667	0.03854	0.037383333	0.034613333	0.04279	0.041603333
271.876	0.228486667	0.220743333	0.20127	0.18457	0.163906667	0.140376667	0.129356667	0.125333333	0.12227	0.11524	0.091936667	0.08677	0.080933333	0.068216667	0.067773333	0.065136667	0.06294	0.053433333	0.050176667	0.047473333	0.045123333	0.04525	0.042533333	0.04051	0.039136667	0.04281	0.03964	0.034743333	0.03154	0.037046667	0.038916667	0.038236667	0.044733333	0.039876667	0.035583333	0.0347	0.033556667	0.042723333	0.04144	0.04226	0.03755	0.036393333	0.047173333	0.04932	0.04716	0.045853333	0.042533333	0.052966667	0.05148
273.504	0.31274	0.302823333	0.27815	0.255166667	0.22593	0.19323	0.177516667	0.17181	0.168133333	0.1585	0.12403	0.115806667	0.107023333	0.0875	0.087946667	0.084296667	0.081366667	0.065146667	0.06114	0.056426667	0.05346	0.050736667	0.047866667	0.045833333	0.043303333	0.04566	0.042263333	0.037683333	0.03438	0.039316667	0.040906667	0.04018	0.047346667	0.04241	0.038146667	0.037136667	0.035913333	0.046053333	0.04489	0.045853333	0.040956667	0.03976	0.052153333	0.054583333	0.05227	0.050926667	0.047326667	0.05967	0.058
275.132	0.38525	0.373633333	0.34478	0.31646	0.27958	0.238676667	0.21878	0.211583333	0.207446667	0.19559	0.151093333	0.139903333	0.128443333	0.102863333	0.104213333	0.09961	0.095996667	0.073613333	0.069016667	0.06236	0.05887	0.053226667	0.050333333	0.048386667	0.044666667	0.045496667	0.04201	0.038086667	0.034886667	0.038896667	0.039963333	0.039123333	0.046533333	0.041826667	0.03792	0.036793333	0.03554	0.04603	0.04504	0.045986667	0.041266667	0.040086667	0.05345	0.055956667	0.053633333	0.0523	0.048673333	0.062333333	0.060623333
276.76	0.43012	0.417583333	0.386173333	0.35466	0.312723333	0.266286667	0.243673333	0.235516667	0.231173333	0.217973333	0.16705	0.153673333	0.14049	0.111303333	0.11329	0.108026667	0.103883333	0.077783333	0.072866667	0.064863333	0.061053333	0.05353	0.050653333	0.048803333	0.044196667	0.04409	0.04054	0.037273333	0.034233333	0.037596667	0.038096667	0.037043333	0.04451	0.040096667	0.036606667	0.035376667	0.034103333	0.04455	0.04366	0.044396667	0.04002	0.038853333	0.052676667	0.05507	0.05279	0.051393333	0.047876667	0.062226667	0.06059
278.388	0.437156667	0.424636667	0.392553333	0.360703333	0.31737	0.269176667	0.24597	0.2376	0.233333333	0.21997	0.16789	0.15367	0.14015	0.110966667	0.11307	0.107616667	0.103226667	0.077186667	0.072253333	0.063946667	0.060093333	0.052596667	0.049716667	0.047906667	0.043	0.043213333	0.03958	0.036606667	0.033663333	0.03722	0.037353333	0.036033333	0.04366	0.03935	0.03609	0.034776667	0.033456667	0.043833333	0.04288	0.04327	0.039156667	0.03795	0.051976667	0.054143333	0.05189	0.05031	0.046873333	0.061406667	0.059906667
280.016	0.405736667	0.394083333	0.36314	0.333796667	0.292896667	0.246913333	0.2253	0.217506667	0.213516667	0.201206667	0.153386667	0.139836667	0.127423333	0.101866667	0.103543333	0.098396667	0.094073333	0.071943333	0.06729	0.059823333	0.05622	0.0508	0.047876667	0.046033333	0.041523333	0.043423333	0.03967	0.036516667	0.03355	0.038313333	0.038423333	0.036856667	0.04488	0.040403333	0.037096667	0.035743333	0.034383333	0.044833333	0.043673333	0.043693333	0.039636667	0.03836	0.05245	0.054403333	0.052113333	0.05024	0.04681	0.061113333	0.059793333
281.644	0.34502	0.334846667	0.306633333	0.281933333	0.246566667	0.206076667	0.187696667	0.181093333	0.17747	0.167093333	0.127663333	0.115956667	0.105713333	0.08627	0.087143333	0.08269	0.078716667	0.06303	0.058836667	0.05301	0.049916667	0.04792	0.044956667	0.043046667	0.039456667	0.043823333	0.039996667	0.03638	0.033336667	0.039846667	0.040246667	0.038546667	0.047043333	0.0423	0.03879	0.037476667	0.036126667	0.046666667	0.045256667	0.04499	0.04089	0.03956	0.053463333	0.055266667	0.05296	0.050813333	0.047383333	0.061026667	0.05992
283.272	0.270453333	0.262083333	0.237883333	0.218886667	0.190806667	0.157903333	0.14353	0.1384	0.135096667	0.127033333	0.09791	0.08861	0.08094	0.068343333	0.06835	0.064743333	0.061286667	0.052506667	0.048806667	0.044813333	0.04233	0.043886667	0.04097	0.039043333	0.03651	0.043106667	0.039366667	0.03535	0.032306667	0.040316667	0.0411	0.039453333	0.04809	0.04326	0.039676667	0.038503333	0.03725	0.047533333	0.045966667	0.045573333	0.041573333	0.040296667	0.053456667	0.055153333	0.052956667	0.050716667	0.04744	0.059863333	0.059033333
284.9	0.198186667	0.191633333	0.172443333	0.159076667	0.13857	0.1141	0.103616667	0.099946667	0.096806667	0.090946667	0.071916667	0.06494	0.059586667	0.05304	0.05243	0.049553333	0.04664	0.043403333	0.04011	0.03749	0.03558	0.039723333	0.037016667	0.035146667	0.033426667	0.04115	0.03767	0.033636667	0.03074	0.039293333	0.04033	0.03891	0.046996667	0.04248	0.039163333	0.03821	0.037186667	0.046483333	0.044956667	0.04457	0.041033333	0.039943333	0.051613333	0.053213333	0.051336667	0.04927	0.046416667	0.057026667	0.056563333
286.528	0.140143333	0.135183333	0.121533333	0.11288	0.09909	0.08293	0.075633333	0.07315	0.069966667	0.065883333	0.055396667	0.050229589	0.046569851	0.044603333	0.043726667	0.04131	0.038836667	0.039066667	0.035963333	0.03392	0.03237	0.037786667	0.035413333	0.033673333	0.03229	0.03981	0.036666667	0.033043333	0.030376667	0.03837	0.0394	0.038303333	0.04507	0.04119	0.0385	0.037823333	0.037113333	0.044696667	0.04338	0.043026667	0.040306667	0.039526667	0.0491	0.050616667	0.049253333	0.047563333	0.045393333	0.053766667	0.053776667
288.156	0.101816667	0.098016667	0.089823333	0.084516667	0.0759	0.067266667	0.062253333	0.060573333	0.057143333	0.054263333	0.050446667	0.04647	0.043846667	0.045143333	0.044276667	0.042023333	0.039846667	0.041866667	0.03873	0.036473333	0.034986667	0.040746667	0.038726667	0.037126667	0.035646667	0.042086667	0.039186667	0.036123333	0.033643333	0.04044	0.04123	0.04042	0.045406667	0.042196667	0.04024	0.039833333	0.039473333	0.045036667	0.043916667	0.04351	0.041726667	0.041313333	0.0487	0.05021	0.04942	0.048136667	0.046693333	0.052866667	0.053443333
289.784	0.083116667	0.079903333	0.076283333	0.072886667	0.067723333	0.06538	0.061773333	0.060523333	0.056636667	0.05439	0.055636667	0.05237	0.050263333	0.054093333	0.053286667	0.05097	0.048926667	0.052013333	0.048646667	0.045743333	0.044013333	0.049906667	0.048156667	0.04664	0.044836667	0.05012	0.047196667	0.04447	0.04197	0.04763	0.048153333	0.0475	0.050736667	0.04785	0.046426667	0.046246667	0.046196667	0.05001	0.048933333	0.04831	0.04724	0.047153333	0.052876667	0.054546667	0.054223333	0.053193333	0.052233333	0.056736667	0.057913333
291.412	0.080826667	0.07753	0.076913333	0.07416	0.070886667	0.073186667	0.070266667	0.0691	0.06454	0.062423333	0.067406667	0.064546667	0.062616667	0.068516667	0.067616667	0.06514	0.063076667	0.067183333	0.063446667	0.059833333	0.057633333	0.063943333	0.06229	0.060746667	0.05864	0.063243333	0.060016667	0.057153333	0.054383333	0.05949	0.05987	0.05924	0.061156667	0.058096667	0.056796667	0.05676	0.056933333	0.059703333	0.05844	0.05747	0.05667	0.05679	0.061726667	0.063736667	0.063666667	0.06262	0.061756667	0.06537	0.067093333
293.04	0.090846667	0.086836667	0.087316667	0.08423	0.0816	0.08659	0.083726667	0.082356667	0.076903333	0.074466667	0.081833333	0.079143333	0.077126667	0.08439	0.083153333	0.080493333	0.078276667	0.08326	0.079056667	0.0749	0.072136667	0.07904	0.0773	0.07565	0.07337	0.077776667	0.074106667	0.0707	0.06748	0.07258	0.073003333	0.072356667	0.073493333	0.069876667	0.06836	0.06839	0.0687	0.071116667	0.06952	0.068216667	0.06727	0.067463333	0.07235	0.074786667	0.074736667	0.073463333	0.07235	0.075726667	0.077836667
294.668	0.109266667	0.104056667	0.103886667	0.09986	0.096953333	0.10261	0.099243333	0.09744	0.090903333	0.087763333	0.0959	0.093106667	0.090683333	0.098043333	0.0963	0.09346	0.090956667	0.095983333	0.09125	0.086726667	0.08346	0.0906	0.088643333	0.086846667	0.084476667	0.088703333	0.084676667	0.080643333	0.07699	0.082163333	0.082736667	0.082123333	0.082846667	0.078703333	0.076903333	0.07691	0.07726	0.079636667	0.07778	0.076293333	0.075056667	0.075216667	0.08026	0.08301	0.082853333	0.08131	0.07984	0.08319	0.085456667
296.296	0.132293333	0.12566	0.123666667	0.118436667	0.114673333	0.119283333	0.114963333	0.112583333	0.104873333	0.100753333	0.107936667	0.104693333	0.10151	0.107346667	0.105076667	0.102036667	0.099153333	0.10275	0.09745	0.092596667	0.08897	0.095466667	0.093256667	0.091343333	0.088783333	0.092363333	0.08825	0.083906667	0.079983333	0.084796667	0.08545	0.084993333	0.08539	0.081153333	0.079313333	0.079236667	0.079536667	0.08168	0.07985	0.078426667	0.077093333	0.07714	0.082	0.08475	0.084493333	0.082813333	0.081156667	0.08426	0.086406667
297.924	0.155933333	0.14796	0.143746667	0.13732	0.132463333	0.134953333	0.129463333	0.126446667	0.117643333	0.112446667	0.117283333	0.1133	0.109083333	0.11201	0.109346667	0.106103333	0.102783333	0.103516667	0.09763	0.092363333	0.08855	0.093446667	0.09102	0.089046667	0.086103333	0.088393333	0.08449	0.080343333	0.076403333	0.080206667	0.080753333	0.080566667	0.080566667	0.076816667	0.07535	0.075123333	0.07531	0.07675	0.07532	0.07418	0.07316	0.073066667	0.07716	0.079516667	0.079253333	0.07766	0.07617	0.078576667	0.080386667
299.552	0.176173333	0.167156667	0.160973333	0.153583333	0.147666667	0.14783	0.14124	0.137643333	0.128016667	0.121863333	0.12375	0.118943333	0.11363	0.113123333	0.110256667	0.10683	0.103113333	0.100333333	0.09395	0.08817	0.0843	0.087056667	0.084496667	0.082533333	0.079043333	0.079683333	0.07618	0.07266	0.068886667	0.0713	0.071523333	0.07165	0.071176667	0.068366667	0.067616667	0.067203333	0.06723	0.06762	0.066853333	0.066106667	0.065766667	0.065533333	0.068483333	0.070136667	0.069983333	0.06866	0.067656667	0.069096667	0.07047
301.18	0.189555851	0.179919961	0.17242	0.16439	0.157673333	0.156016667	0.14871	0.144716667	0.134686667	0.127883333	0.127146667	0.121736667	0.11558	0.112153333	0.10924	0.105736667	0.101766667	0.09597	0.0893	0.08303	0.07915	0.079933333	0.07734	0.075463333	0.071433333	0.070576667	0.067476667	0.06473	0.061196667	0.062316667	0.062133333	0.062493333	0.06165	0.05985	0.059883333	0.059313333	0.059186667	0.058563333	0.058503333	0.05809	0.058563333	0.05823	0.060126667	0.061023333	0.061053333	0.06004	0.059663333	0.06022	0.06122
302.808	0.193942154	0.184150323	0.176058186	0.167732336	0.160624426	0.158036667	0.150593333	0.146446667	0.13652	0.12949	0.12714	0.1216	0.115103333	0.11004	0.107163333	0.103733333	0.09975	0.092403333	0.085773333	0.07923	0.07531	0.074833333	0.072326667	0.070596667	0.066266667	0.064536667	0.061683333	0.05952	0.056196667	0.05659	0.05607	0.056513333	0.055513333	0.05442	0.055026667	0.05439	0.0542	0.053023333	0.053446667	0.0532	0.054293333	0.053943333	0.05533	0.0557	0.055896667	0.055103333	0.055253333	0.05538	0.056196667
304.436	0.188948958	0.179421719	0.171342771	0.16306151	0.155989993	0.153356663	0.146370765	0.14235387	0.133014239	0.12618593	0.123433333	0.118336667	0.11209	0.10687	0.104046667	0.100876667	0.097133333	0.090023333	0.083826667	0.077366667	0.073363333	0.07252	0.0702	0.068683333	0.06446	0.062613333	0.059813333	0.05787	0.054696667	0.055073333	0.054406667	0.054793333	0.05388	0.052996667	0.05379	0.053233333	0.053083333	0.052036667	0.05258	0.052296667	0.053636667	0.053373333	0.054963333	0.055203333	0.055526667	0.05478	0.05517	0.055496667	0.05636
306.064	0.17592	0.166994878	0.159370261	0.151427721	0.14473962	0.14265	0.136566667	0.132906667	0.124546667	0.118276667	0.116063333	0.111866667	0.106383333	0.102143333	0.099376667	0.096626667	0.093363333	0.087906667	0.082493333	0.076503333	0.07238	0.071866667	0.069843333	0.068596667	0.06491	0.063526667	0.06068	0.058586667	0.055556667	0.056473333	0.055893333	0.056123333	0.055446667	0.054336667	0.05494	0.054613333	0.054643333	0.054306667	0.05463	0.05416	0.05534	0.055276667	0.057623333	0.05814	0.05853	0.057686667	0.058023333	0.059043333	0.06018
307.692	0.157406667	0.149323333	0.142434435	0.135069511	0.128989371	0.127656667	0.122663333	0.119513333	0.11235	0.106863333	0.105633333	0.10255	0.09812	0.095386667	0.092733333	0.090476667	0.08783	0.084683333	0.080276667	0.075036667	0.070866667	0.070996667	0.069343333	0.06841	0.06556	0.064916667	0.062023333	0.059606667	0.056753333	0.058443333	0.05813	0.058186667	0.05781	0.05623	0.05642	0.05643	0.056743333	0.057446667	0.057326667	0.056626667	0.05738	0.057596667	0.06092	0.062003333	0.06242	0.061423333	0.061503333	0.063426667	0.06495
309.32	0.136396667	0.12929	0.123308943	0.116700653	0.111311354	0.110606667	0.106673333	0.104106667	0.098166667	0.09356	0.093276667	0.091246667	0.087896667	0.086643333	0.084176667	0.082426667	0.080413333	0.07945	0.07609	0.07174	0.067656667	0.068393333	0.06714	0.06654	0.064626667	0.064696667	0.061883333	0.05917	0.056586667	0.058976667	0.059006667	0.05895	0.058843333	0.056836667	0.056593333	0.056976667	0.057623333	0.05935	0.05876	0.057903333	0.058163333	0.058683333	0.062866667	0.064603333	0.065043333	0.063936667	0.063713333	0.066453333	0.06838
310.948	0.115486667	0.10941	0.104406378	0.098640587	0.093921952	0.093606667	0.09054	0.08853	0.083723333	0.07996	0.080306667	0.07907	0.076653333	0.076473333	0.074303333	0.072986667	0.071536667	0.07213	0.06971	0.066226667	0.06241	0.063526667	0.062666667	0.062373333	0.061313333	0.061906667	0.059336667	0.056543333	0.054323333	0.05715	0.05751	0.05745	0.057563333	0.055353333	0.054813333	0.05555	0.056513333	0.059026667	0.058113333	0.05723	0.057096667	0.05792	0.062633333	0.06494	0.065433333	0.06434	0.06388	0.067163333	0.069406667
312.576	0.096336667	0.091276667	0.087242182	0.08234411	0.078222777	0.078036667	0.07562	0.07409	0.07025	0.067233333	0.0678	0.067043333	0.065326667	0.065703333	0.06389	0.062926667	0.061913333	0.063293333	0.061603333	0.058873333	0.055503333	0.056726667	0.056206667	0.05619	0.055796667	0.056673333	0.0545	0.051893333	0.05012	0.053063333	0.053713333	0.053753333	0.054063333	0.051943333	0.05132	0.052366667	0.053596667	0.056566667	0.055553333	0.054813333	0.054486667	0.05557	0.060426667	0.06315	0.06374	0.062803333	0.062266667	0.06576	0.068196667
314.204	0.07964	0.07554	0.072389052	0.068306316	0.064705021	0.064466667	0.06251	0.06136	0.058323333	0.055913333	0.056356667	0.055813333	0.054546667	0.055036667	0.05361	0.0529	0.052206667	0.0537	0.05253	0.050433333	0.04762	0.048723333	0.048496667	0.048696667	0.048763333	0.049716667	0.048076667	0.045886667	0.044603333	0.047413333	0.04826	0.04851	0.04901	0.047266667	0.046783333	0.048063333	0.04952	0.052633333	0.051736667	0.051296667	0.05101	0.052313333	0.056983333	0.059923333	0.06065	0.060026667	0.059593333	0.063	0.06551
315.832	0.0655	0.06225	0.059862249	0.056480606	0.053310246	0.05292	0.051283333	0.050403333	0.048023333	0.046076667	0.046173333	0.045646667	0.044636667	0.04492	0.04388	0.04337	0.04288	0.044023333	0.0432	0.04161	0.03941	0.04026	0.04026	0.040636667	0.04097	0.041866667	0.040803333	0.039203333	0.038423333	0.040916667	0.04189	0.042416667	0.0431	0.041953333	0.041786667	0.04324	0.044853333	0.047843333	0.047283333	0.04724	0.047216667	0.048693333	0.052943333	0.055896667	0.056803333	0.056593333	0.056443333	0.059556667	0.062026667
317.46	0.053866667	0.0513	0.049547287	0.046712105	0.043849345	0.043256667	0.041806667	0.041093333	0.03923	0.03763	0.037256667	0.036626667	0.035723333	0.03563	0.034953333	0.03459	0.034223333	0.03476	0.03414	0.032936667	0.03136	0.031893333	0.032063333	0.032563333	0.033016667	0.033756667	0.033263333	0.032346667	0.032023333	0.034096667	0.035113333	0.03593	0.036796667	0.036346667	0.03662	0.03816	0.039853333	0.04253	0.04243	0.04283	0.043236667	0.044813333	0.048483333	0.051263333	0.052366667	0.052616667	0.05287	0.05556	0.057903333
319.088	0.044636667	0.04257	0.041333333	0.038876667	0.036193333	0.03536	0.03395	0.03333	0.031826667	0.03048	0.029623333	0.028793333	0.027886667	0.027376667	0.027033333	0.02677	0.026463333	0.026286667	0.025753333	0.024813333	0.0238	0.024023333	0.024303333	0.024866667	0.025306667	0.025836667	0.02583	0.02557	0.025616667	0.02723	0.028203333	0.02925	0.030256667	0.030496667	0.031233333	0.032746667	0.034416667	0.03663	0.037013333	0.03782	0.03872	0.040296667	0.043296667	0.04571	0.046956667	0.047623333	0.04834	0.050546667	0.05264
320.716	0.037523333	0.03575	0.03495	0.032743333	0.030136667	0.029066667	0.027566667	0.026976667	0.025676667	0.024506667	0.023283333	0.02218	0.021196667	0.02035	0.02029	0.02006	0.01975	0.018913333	0.01836	0.017563333	0.017003333	0.016993333	0.0173	0.017836667	0.01813	0.018466667	0.018773333	0.019056667	0.01933	0.020493333	0.021303333	0.02247	0.023516667	0.0243	0.02541	0.026763333	0.028263333	0.029906667	0.030696667	0.031756667	0.03308	0.034526667	0.036796667	0.038676667	0.03996	0.04091	0.042003333	0.04369	0.04543
322.344	0.03194	0.030316667	0.0299	0.02791	0.025333333	0.024093333	0.02243	0.02183	0.020593333	0.019553333	0.018173333	0.01678	0.01569	0.014713333	0.014863333	0.014576667	0.014206667	0.012896667	0.012243333	0.011476667	0.01123	0.01112	0.01136	0.01177	0.011813333	0.012003333	0.01242	0.013016667	0.013343333	0.014126667	0.014686667	0.01577	0.016756667	0.017813333	0.019086667	0.020126667	0.02129	0.02234	0.023333333	0.024433333	0.02596	0.02711	0.02867	0.02991	0.031056667	0.03207	0.03334	0.034513333	0.035806667
323.972	0.027443333	0.0259	0.025813333	0.024063333	0.02154	0.02022	0.01838	0.01776	0.016496667	0.01558	0.014286667	0.01263	0.011463333	0.010603333	0.01087	0.01044	0.009973333	0.008503333	0.007698282	0.006876667	0.00679	0.006749286	0.00682973	0.007019346	0.006745632	0.006908278	0.007212627	0.007863287	0.008079251	0.00860085	0.008844287	0.009651899	0.010492735	0.011497467	0.012668972	0.013286754	0.01398797	0.014506522	0.015438007	0.016348611	0.017769891	0.018506585	0.019431026	0.020013287	0.020855878	0.021694166	0.022880478	0.02360668	0.024388402
325.6	0.024393333	0.022886667	0.023013333	0.021486667	0.019043333	0.017736667	0.015743333	0.015083333	0.013743333	0.012903333	0.011893333	0.010036667	0.008823333	0.00829	0.008553333	0.007936667	0.00733	0.006013333	0.00504	0.004120662	0.004053381	0.00424	0.004106667	0.004023333	0.003432589	0.0037	0.003724293	0.00421	0.004189111	0.004626667	0.00454659	0.004948275	0.00562	0.006316667	0.007176667	0.00733	0.007539586	0.007664438	0.008347086	0.008884905	0.009966667	0.010233985	0.010706088	0.010715895	0.011167897	0.011664343	0.012546126	0.012937294	0.01324074
327.228	0.024156667	0.022616667	0.022693333	0.021276667	0.018846667	0.01754	0.01542	0.014676667	0.013203333	0.012346667	0.011603333	0.0096	0.00832	0.008136667	0.008296667	0.007483333	0.00673	0.00571	0.00457	0.003526667	0.003363333	0.003846667	0.003493333	0.00316	0.0023	0.002746667	0.002466667	0.002686667	0.00242	0.002886667	0.00256	0.002563333	0.003123333	0.003423333	0.003913333	0.003686667	0.003486667	0.003413333	0.003783333	0.00392	0.004593333	0.004476667	0.004733333	0.004363333	0.004456667	0.004596667	0.00509	0.005303333	0.00526
328.856	0.028253333	0.026544778	0.026203333	0.024626667	0.022035176	0.02061	0.018336667	0.01744	0.015776667	0.014696667	0.01398	0.011863333	0.010456667	0.010363333	0.010323333	0.00935	0.00843	0.007603333	0.00633	0.005143333	0.004816667	0.005483333	0.004953333	0.004473333	0.00345	0.00401	0.003523333	0.003523333	0.00309	0.003633333	0.003163333	0.00294	0.00347	0.003483333	0.003733333	0.003303333	0.002916667	0.00282	0.002973333	0.002853333	0.00324	0.00293	0.003196667	0.002710378	0.002612718	0.002536667	0.002743333	0.00293	0.002746874
330.484	0.036712457	0.034728673	0.033585736	0.031524395	0.028582396	0.026876667	0.024426667	0.023293333	0.02141	0.019876667	0.018816667	0.01661	0.014983333	0.014556667	0.014226667	0.013136667	0.01207	0.011146667	0.009776667	0.008476667	0.00794	0.0085	0.007886667	0.007363333	0.006303333	0.006796667	0.006276667	0.00618	0.00573	0.006253333	0.005783333	0.00556	0.006103333	0.00607	0.006293333	0.005886667	0.00557	0.00556	0.005693333	0.00554	0.00589	0.005616667	0.006036667	0.00566	0.005603333	0.00554	0.005666667	0.00593	0.00581
332.112	0.046993248	0.04473733	0.042594121	0.039883721	0.036507426	0.03445	0.03187	0.030466667	0.02841	0.026296667	0.0246	0.02238	0.020526667	0.01939	0.018696667	0.017546667	0.016353333	0.015066667	0.013683333	0.012336667	0.01158	0.01172	0.01108	0.010593333	0.009633333	0.009813333	0.009426667	0.00933	0.008993333	0.009313333	0.008946667	0.008893333	0.009433333	0.009553333	0.009916667	0.009696667	0.00964	0.009733333	0.010013333	0.010013333	0.010533333	0.01047	0.011036667	0.010916667	0.011056667	0.0112	0.011436667	0.011803333	0.01186
333.74	0.054543333	0.05217	0.0492	0.045976667	0.042316667	0.04	0.037463333	0.035853333	0.033776667	0.031166667	0.028866667	0.026766667	0.024803333	0.022903333	0.021823333	0.020656667	0.019413333	0.01775	0.016456667	0.01519	0.014246667	0.01378	0.013146667	0.01271	0.011953333	0.011673333	0.011473333	0.011376667	0.011183333	0.01116	0.010936667	0.011083333	0.011516667	0.011823333	0.012323333	0.012336667	0.01255	0.01271	0.013153333	0.013363333	0.01407	0.014246667	0.014866667	0.014983333	0.015346667	0.015736667	0.01615	0.016583333	0.01679
335.368	0.055116667	0.0529	0.049643333	0.046343333	0.042756667	0.040456667	0.038173333	0.03655	0.034653333	0.031883333	0.029396667	0.02756	0.025723333	0.02346	0.02206	0.020933333	0.019713333	0.018006667	0.016903333	0.01586	0.014803333	0.013866667	0.013223333	0.01278	0.012256667	0.011619159	0.011523758	0.011299632	0.011170069	0.010839876	0.010734262	0.010930201	0.011190226	0.011513977	0.011986959	0.012127259	0.01246289	0.012654276	0.013125468	0.013439752	0.014157914	0.014467173	0.015038623	0.015270751	0.015709787	0.016222592	0.01672351	0.017210931	0.017453126
336.996	0.04742	0.04562	0.04275	0.039923333	0.036806667	0.03484	0.032996667	0.031586667	0.030033333	0.027553333	0.02554	0.02407	0.022603333	0.020716667	0.01918	0.018123333	0.017043333	0.015853333	0.014963333	0.014223333	0.013166667	0.012216667	0.01156	0.011023333	0.01069	0.010063333	0.00989	0.00939	0.00918	0.008823333	0.008776667	0.008823333	0.008946667	0.00902	0.009253333	0.00936	0.009583333	0.009856667	0.010143333	0.010373333	0.010866667	0.011123333	0.011706667	0.01189	0.01223	0.01263	0.013073333	0.013683333	0.013863333
338.624	0.034096667	0.032806667	0.030816667	0.028833333	0.026433333	0.025063333	0.023686667	0.02266	0.021483333	0.01966	0.018743333	0.017653333	0.0167	0.015966667	0.014543333	0.0136	0.01273	0.012623333	0.011896667	0.0114	0.010456667	0.01016	0.009513333	0.008856667	0.008603333	0.008523333	0.008096667	0.007253333	0.006816667	0.00694	0.006906667	0.006673333	0.006893333	0.006513333	0.006393333	0.00636	0.006343333	0.006863333	0.006823333	0.006816667	0.006983333	0.007096667	0.00794	0.008016667	0.008166667	0.008286667	0.00859	0.00952	0.009653333
340.252	0.02024	0.019353333	0.018303333	0.017156667	0.015463333	0.01481	0.013796667	0.01319	0.012286667	0.011253333	0.011776667	0.011003333	0.010526667	0.011453333	0.010353333	0.009553333	0.008936667	0.01028	0.009596667	0.009193333	0.00841	0.009396667	0.00884	0.008136667	0.00788	0.008823333	0.008066667	0.00697	0.006283333	0.007402847	0.00742907	0.00698455	0.007640629	0.006798861	0.006429681	0.006323016	0.006136394	0.007159005	0.006823232	0.006593109	0.006543333	0.006566667	0.00811	0.008226667	0.008263333	0.00811	0.00833	0.009886667	0.010166667
341.88	0.010513333	0.009766667	0.00928	0.008606667	0.0074	0.007453333	0.00666	0.00635	0.005576667	0.00518	0.007073333	0.00657	0.006416667	0.00905	0.008343333	0.007746667	0.007390721	0.010252113	0.009523728	0.00904406	0.008414173	0.01101062	0.010665225	0.010077801	0.009815956	0.012036944	0.01102882	0.009885071	0.009037005	0.011534877	0.011743333	0.01135	0.012796667	0.01169	0.01134	0.011373333	0.011306667	0.013103333	0.012663333	0.012393333	0.012413333	0.012606667	0.01526	0.015746667	0.01591	0.01568	0.01601	0.01848	0.019223333
343.508	0.006883333	0.006003333	0.005493333	0.004763333	0.00375	0.004426667	0.003741313	0.003539902	0.002761901	0.002692404	0.005577445	0.005334422	0.005313037	0.009299862	0.008925265	0.008585197	0.008473439	0.012649824	0.011846667	0.011203333	0.01066	0.014826667	0.01482	0.014516667	0.01434	0.017773333	0.016726667	0.015773333	0.014953333	0.01889	0.019433333	0.01943	0.02186	0.020806667	0.02079	0.021233333	0.021643333	0.024396667	0.02411	0.024063333	0.024506667	0.02517	0.029153333	0.030353333	0.030926667	0.03092	0.031593333	0.035113333	0.036596667
345.136	0.008543333	0.007343333	0.006343333	0.005113333	0.00402	0.005146667	0.004503333	0.00423	0.00341	0.003353333	0.006693333	0.006713333	0.006653333	0.011406667	0.011236667	0.011193333	0.011296667	0.016353333	0.01553	0.01472	0.0142	0.019556667	0.019946667	0.020056667	0.020083333	0.024393333	0.02352	0.022926667	0.022326667	0.027423333	0.0284	0.02904	0.032406667	0.031673333	0.03221	0.033236667	0.03439	0.03803	0.038116667	0.03851	0.039623333	0.040946667	0.046146667	0.048226667	0.049393333	0.049856667	0.05105	0.05549	0.057806667
346.764	0.013653333	0.012046667	0.01039	0.008463333	0.00706	0.00833	0.007643333	0.007206667	0.006306667	0.006093333	0.00931	0.009516667	0.009296667	0.01416	0.014123333	0.014353333	0.01462	0.01994	0.019126667	0.018226667	0.017706667	0.02365	0.024406667	0.024923333	0.025203333	0.02989	0.029336667	0.029163333	0.02886	0.034613333	0.03599	0.037306667	0.0413	0.041046667	0.042183333	0.043763333	0.04563	0.04986	0.050416667	0.051323333	0.053153333	0.055103333	0.061056667	0.063883333	0.06564	0.06665	0.068393333	0.073403333	0.076353333
348.392	0.021086667	0.019036667	0.016823333	0.01423	0.012303333	0.013293333	0.012403333	0.01178	0.010743333	0.01031	0.012903333	0.013073333	0.012566667	0.016953333	0.01707	0.017493333	0.017823333	0.022673333	0.021846667	0.020866667	0.02035	0.02625	0.027233333	0.028056667	0.028473333	0.033036667	0.032793333	0.032983333	0.03294	0.03873	0.040326667	0.042133333	0.046323333	0.04653	0.04816	0.050046667	0.05235	0.05668	0.05768	0.058976667	0.061386667	0.06371	0.069776667	0.072926667	0.075096667	0.076536667	0.078706667	0.083773333	0.08699
350.02	0.03059	0.02809	0.025556667	0.022426667	0.019803333	0.020086667	0.018773333	0.018003333	0.01671	0.016043333	0.017626667	0.01746	0.016563333	0.020026667	0.02035	0.020816667	0.021076667	0.02481	0.023856667	0.02271	0.022213333	0.02753	0.02855	0.029496667	0.029833333	0.033873333	0.033786667	0.03422	0.034293333	0.039593333	0.041136667	0.04311	0.047036667	0.047573333	0.049466667	0.051333333	0.053666667	0.057576667	0.058893333	0.060316667	0.063053333	0.06538	0.070973333	0.073923333	0.076213333	0.077843333	0.080216667	0.08485	0.087906667
351.648	0.041486667	0.038613333	0.03594	0.03243	0.02903	0.028406667	0.026583333	0.025676667	0.024053333	0.023133333	0.023543333	0.02284	0.02151	0.02382	0.024323333	0.024653333	0.024726667	0.026996667	0.025823333	0.02443	0.023893333	0.02827	0.02913	0.03002	0.03006	0.033343333	0.033226667	0.03372	0.033736667	0.038186667	0.039443333	0.041253333	0.044573333	0.04522	0.04712	0.048673333	0.050683333	0.053823333	0.05526	0.05655	0.059273333	0.061303333	0.066033333	0.0684	0.070533333	0.07206	0.07437	0.078236667	0.080823333
353.276	0.051483333	0.048436667	0.045666667	0.041966667	0.037986667	0.036593333	0.034423333	0.033396667	0.03151	0.0303	0.029686667	0.02852	0.026863333	0.028083333	0.028553333	0.028626667	0.028446667	0.02944	0.02806	0.026446667	0.02576	0.029073333	0.029626667	0.030306667	0.030016667	0.03246	0.032173333	0.032493333	0.03232	0.035806667	0.036673333	0.03807	0.040586667	0.041093333	0.042723333	0.04384	0.04536	0.047656667	0.048963333	0.049903333	0.052286667	0.053846667	0.057616667	0.05932	0.06109	0.06229	0.06426	0.067266667	0.069276667
354.904	0.057093333	0.054216667	0.051346667	0.047686667	0.043606667	0.041963333	0.03987	0.038736667	0.036836667	0.035333333	0.034156667	0.032903333	0.031213333	0.03167	0.031756667	0.03155	0.031116667	0.031523333	0.030133333	0.028483333	0.02753	0.02984	0.030023333	0.030423333	0.029966667	0.031653333	0.031126667	0.03101	0.03061	0.033186667	0.033716667	0.034603333	0.03626	0.03637	0.037466667	0.03819	0.03926	0.04091	0.04183	0.042313333	0.044026667	0.045133333	0.048066667	0.049306667	0.050603333	0.051353333	0.052743333	0.05499	0.05649
356.532	0.055886667	0.05352	0.050573333	0.04725	0.043693333	0.042433333	0.040906667	0.03974	0.03812	0.036413333	0.035313333	0.03446	0.033096667	0.033293333	0.03267	0.032246667	0.03164	0.03236	0.031203333	0.02984	0.028523333	0.03006	0.029893333	0.029966667	0.029636667	0.030736667	0.029976667	0.029203333	0.02858	0.030433333	0.030806667	0.03116	0.03203	0.03154	0.03188	0.032343333	0.033113333	0.03443	0.034763333	0.034783333	0.035586667	0.036346667	0.038683333	0.03977	0.040563333	0.040836667	0.041483333	0.043193333	0.044326667
358.16	0.04867	0.046983333	0.04405	0.04133	0.038776667	0.03834	0.03769	0.036553333	0.03539	0.033626667	0.033196667	0.033086667	0.032323333	0.032743333	0.031253333	0.03068	0.029993333	0.0317	0.030946667	0.030126667	0.028443333	0.029513333	0.029016667	0.02877	0.02879	0.029533333	0.02856	0.026983333	0.026173333	0.027553333	0.027916667	0.0278	0.028016667	0.02681	0.026306667	0.02663	0.027213333	0.028496667	0.02815	0.027763333	0.027576667	0.028093333	0.03007	0.03124	0.03156	0.031396667	0.031266667	0.032686667	0.033586667
359.788	0.039663333	0.03853	0.035726667	0.033703333	0.032276667	0.032723333	0.03286	0.03181	0.030996667	0.029323333	0.029906667	0.0305	0.030376667	0.031323333	0.02909	0.02841	0.027673333	0.030536667	0.030126667	0.029843333	0.027876667	0.028803333	0.028016667	0.027453333	0.02781	0.028446667	0.02722	0.024856667	0.023843333	0.02501	0.025433333	0.024906667	0.024676667	0.022766667	0.021486667	0.021706667	0.022136667	0.023526667	0.02255	0.02184	0.020786667	0.021096667	0.02293	0.024216667	0.024133333	0.02359	0.022806667	0.02414	0.02488
361.416	0.034076667	0.03309	0.030516667	0.02908	0.028486667	0.029563333	0.030076667	0.029113333	0.028313333	0.026783333	0.02843	0.02937	0.02965	0.031243333	0.02858	0.027776667	0.02695	0.030656667	0.03031	0.030293333	0.028143333	0.029203333	0.02814	0.027273333	0.027706667	0.028473333	0.026893333	0.023913333	0.022603333	0.023843333	0.02427	0.02338	0.02293	0.02043	0.01859	0.018643333	0.018866667	0.020373333	0.018943333	0.017976667	0.01633	0.016426667	0.0183	0.019583333	0.019183333	0.01832	0.0171	0.018506667	0.019113333
363.044	0.034676667	0.033403333	0.03112	0.030006667	0.029723333	0.031126667	0.03156	0.030643333	0.029493333	0.028086667	0.03066	0.031493333	0.031856667	0.034116667	0.031383333	0.0304	0.029423333	0.03352	0.032886667	0.03273	0.030453333	0.031903333	0.030573333	0.029426667	0.02957	0.03066	0.028606667	0.025206667	0.02352	0.02508	0.02538	0.02416	0.023703333	0.02078	0.018626667	0.018443333	0.01837	0.019933333	0.01827	0.01706	0.015146667	0.01499	0.017093333	0.018193333	0.017593333	0.016463333	0.015033333	0.016636667	0.017143333
364.672	0.03998	0.03821	0.036243333	0.035213333	0.03481	0.03646	0.036606667	0.035703333	0.03407	0.032756667	0.03612	0.036596667	0.036833333	0.039846667	0.037266667	0.036083333	0.034913333	0.03925	0.038116667	0.037493333	0.0351	0.03712	0.035543333	0.03417	0.033786667	0.035346667	0.032726667	0.02907	0.02694	0.02901	0.029076667	0.027553333	0.027223333	0.02397	0.021676667	0.021226667	0.020823333	0.02243	0.020666667	0.01919	0.017233333	0.016833333	0.019333333	0.020173333	0.01945	0.018073333	0.016583333	0.018486667	0.018936667
366.3	0.045513333	0.043386667	0.041733333	0.040686667	0.040046667	0.04218	0.042226667	0.041346667	0.039423333	0.03819	0.04233	0.042583333	0.042733333	0.046696667	0.044273333	0.042943333	0.04163	0.0465	0.04495	0.043813333	0.041216667	0.043926667	0.042163333	0.040646667	0.03974	0.041856667	0.038656667	0.034766667	0.032203333	0.034893333	0.03469	0.03288	0.032713333	0.02911	0.02669	0.026006667	0.025333333	0.02705	0.02518	0.02339	0.021413333	0.020826667	0.023846667	0.024476667	0.02367	0.022063333	0.020526667	0.022776667	0.023253333
367.928	0.047216667	0.045129531	0.04374	0.042716667	0.04204	0.045026667	0.045433333	0.044616667	0.042833333	0.041696667	0.046683333	0.047116667	0.04743	0.052563333	0.05012	0.04873	0.047376667	0.0534	0.051736667	0.050306667	0.047386667	0.050826667	0.048936667	0.047346667	0.046203333	0.048836667	0.045143333	0.040933333	0.038016667	0.041303333	0.040896667	0.038803333	0.038716667	0.034666667	0.031993333	0.03119	0.030366667	0.032306667	0.0302	0.028046667	0.025903333	0.025213333	0.028776667	0.029373333	0.02848	0.026616667	0.02493	0.027536667	0.028113333
369.556	0.044512049	0.042869524	0.041556667	0.040626667	0.040206667	0.044306667	0.045483333	0.04477	0.043506667	0.042436667	0.04826	0.04933	0.050046667	0.056416667	0.053663333	0.052296667	0.051006667	0.058713333	0.057306667	0.05591	0.052543333	0.056613333	0.054653333	0.053043333	0.05204	0.055056667	0.05103	0.04632	0.043176667	0.046906667	0.046423333	0.044076667	0.043913333	0.039296667	0.0362	0.03539	0.034563333	0.036816667	0.03431	0.03177	0.029266667	0.02854	0.032553333	0.03333	0.032293333	0.030163333	0.028196667	0.031086667	0.0318
371.184	0.04066616	0.03964	0.03805	0.037183333	0.03718	0.042303333	0.04437	0.04371	0.043093333	0.04195	0.0484	0.050296667	0.0515	0.05882	0.05552	0.054176667	0.052963333	0.06243	0.061496667	0.060366667	0.056443333	0.060933333	0.058923333	0.057306667	0.056726667	0.0599	0.055703333	0.05038	0.047123333	0.051053333	0.05061	0.048076667	0.047683333	0.042446667	0.03884	0.038116667	0.037393333	0.039953333	0.036943333	0.03405	0.031063333	0.03034	0.034633333	0.03571	0.034493333	0.032103333	0.02976	0.032803333	0.033623333
372.812	0.040173333	0.039663333	0.03739	0.036406667	0.036723333	0.042423333	0.045126667	0.04442	0.044236667	0.042776667	0.0494	0.051983333	0.053496667	0.061163333	0.05718	0.05579	0.054576667	0.065296667	0.06481	0.063973333	0.05948	0.064053333	0.06198	0.060326667	0.060256667	0.063303333	0.059103333	0.05319	0.049893333	0.053746667	0.05343	0.050806667	0.050063333	0.044313333	0.04023	0.03965	0.0391	0.04185	0.03835	0.035226667	0.031756667	0.03107	0.035396667	0.036803333	0.035403333	0.0328	0.03007	0.033076667	0.03397
374.44	0.045273333	0.04502	0.04177	0.040433333	0.040823333	0.046493333	0.049356667	0.048466667	0.048363333	0.046346667	0.052566667	0.055443333	0.056943333	0.064206667	0.059566667	0.058043333	0.056716667	0.067743333	0.067503333	0.066826667	0.061853333	0.066136667	0.063986667	0.062293333	0.06262	0.065256667	0.061223333	0.054896667	0.05164	0.05513	0.054973333	0.052396667	0.051276667	0.045256667	0.0409	0.040466667	0.04011	0.042833333	0.039016667	0.03583	0.032036667	0.031386667	0.035496667	0.03717	0.035636667	0.032916667	0.029916667	0.032666667	0.03357
376.068	0.054046667	0.053846667	0.049656667	0.047866667	0.048073333	0.05317	0.055743333	0.05462	0.05431	0.051666667	0.056973333	0.059693333	0.060876667	0.06707	0.062	0.060293333	0.058793333	0.069103333	0.068893333	0.068213333	0.06302	0.06666	0.064473333	0.06276	0.063293333	0.0653	0.0616	0.055223333	0.052103333	0.05499	0.054976667	0.052596667	0.051146667	0.045236667	0.04089	0.040596667	0.040413333	0.042866667	0.03901	0.035956667	0.032103333	0.0315	0.035143333	0.036953333	0.035383333	0.032683333	0.029606667	0.031916667	0.032776667
377.696	0.061553333	0.061373333	0.05669	0.054546667	0.054466667	0.05868	0.06072	0.059416667	0.058856667	0.055766667	0.059823333	0.062093333	0.06283	0.067556667	0.062443333	0.06064	0.059023333	0.0678	0.0675	0.06676	0.061726667	0.064463333	0.062353333	0.060703333	0.06127	0.062536667	0.059366667	0.053386667	0.05055	0.052663333	0.052766667	0.05071	0.049036667	0.043643333	0.039626667	0.039463333	0.039436667	0.0414	0.0378	0.03507	0.031476667	0.03093	0.033896667	0.03569	0.034203333	0.031706667	0.02878	0.030503333	0.031263333
379.324	0.06302	0.062973333	0.058486667	0.056263333	0.05595	0.059183333	0.060666667	0.059353333	0.058713333	0.055576667	0.058283333	0.059976667	0.06032	0.063496667	0.058806667	0.05708	0.05551	0.06229	0.061943333	0.061193333	0.056753333	0.05846	0.0566	0.05515	0.055666667	0.056183333	0.05371	0.048596667	0.046223333	0.04748	0.047656667	0.046026667	0.044263333	0.03976	0.036373333	0.03632	0.036413333	0.03774	0.034676667	0.032443333	0.02937	0.028923333	0.031046667	0.03268	0.03141	0.029276667	0.026736667	0.02781	0.02844
380.952	0.056776667	0.056996667	0.05333	0.051346667	0.05091	0.053183333	0.054196667	0.053063333	0.0526	0.04984	0.05126	0.05239	0.052483333	0.054243333	0.050406667	0.048963333	0.04764	0.05227	0.051993333	0.051353333	0.04785	0.048553333	0.047106667	0.045976667	0.04643	0.04628	0.044606667	0.04071	0.038953333	0.039376667	0.03958	0.038433333	0.036723333	0.033366667	0.030803333	0.030853333	0.031043333	0.031696667	0.029366667	0.027713333	0.025363333	0.025046667	0.026293333	0.027636667	0.026676667	0.025046667	0.02307	0.023516667	0.024013333
382.58	0.045026667	0.04553	0.04297	0.041426667	0.040933333	0.042226667	0.04287	0.042043333	0.041896667	0.039803333	0.040056667	0.04071	0.04067	0.04123	0.038513333	0.037476667	0.036526667	0.039113333	0.039	0.038536667	0.036143333	0.035976667	0.03503	0.0343	0.034683333	0.03402	0.03314	0.030603333	0.029523333	0.029243333	0.029433333	0.028756667	0.02723	0.0251	0.023426667	0.023573333	0.023823333	0.0239	0.022353333	0.0213	0.019756667	0.0196	0.020056667	0.021063333	0.020456667	0.019376667	0.018046667	0.017996667	0.018366667
384.208	0.032146667	0.032816667	0.03119	0.03009	0.029533333	0.02979	0.030096667	0.02958	0.02974	0.028366667	0.0276	0.027853333	0.027726667	0.027316667	0.025716667	0.025103333	0.024543333	0.025366667	0.025413333	0.025133333	0.023776667	0.022956667	0.022493333	0.022136667	0.02245	0.021466667	0.021233333	0.01995	0.01948	0.018733333	0.018883333	0.0186	0.017366667	0.016333333	0.015486667	0.015703333	0.016	0.015683333	0.014863333	0.01433	0.01354	0.013543333	0.013443333	0.014123333	0.013866667	0.013306667	0.012583333	0.012256667	0.01254
385.836	0.021973333	0.02264	0.021416667	0.02065	0.019956667	0.01914	0.019123333	0.018836667	0.01917	0.018353333	0.01675	0.016686667	0.016483333	0.015336667	0.01463	0.01434	0.014073333	0.013603333	0.013746667	0.013583333	0.013003333	0.01184	0.011716667	0.011656667	0.01187	0.01081	0.010983333	0.010616667	0.01059	0.009686667	0.00979	0.009793333	0.00893	0.00869	0.008466667	0.008733333	0.009053333	0.008626667	0.00835	0.008203333	0.008	0.008136667	0.00783	0.008273333	0.00829	0.008126667	0.00789	0.007563333	0.007813333
387.464	0.015936667	0.016483333	0.015046667	0.014463333	0.013606667	0.011776667	0.0115	0.011336667	0.01169	0.011203333	0.00902	0.008763333	0.0085	0.00694	0.00676	0.00665	0.006546667	0.00543	0.005573333	0.00548	0.00534	0.00421	0.004256667	0.004333333	0.004463333	0.003623333	0.003923333	0.00404	0.004236667	0.003523333	0.003613333	0.00376	0.00337	0.00353	0.003656667	0.003936667	0.004263333	0.004053333	0.00409	0.004156667	0.0043	0.004536667	0.004423333	0.004753333	0.004943333	0.005023333	0.005096667	0.00508184	0.005342241
389.092	0.013074906	0.013499112	0.011423306	0.010903679	0.009909467	0.007290155	0.006874911	0.006746675	0.007066866	0.006713242	0.004325928	0.004025227	0.003756623	0.002247811	0.002249257	0.002211551	0.002159741	0.00113802	0.001228176	0.001191043	0.001204509	5.48475E-4	6.18219E-4	7.08206E-4	7.98571E-4	5.16773E-4	7.01029E-4	8.80473E-4	0.001081257	9.67527E-4	0.001087805	0.00125895	0.001450798	0.001628097	0.001846135	0.002122166	0.002434517	0.002733675	0.002866317	0.003017327	0.003285094	0.003567631	0.004050485	0.004364601	0.004628365	0.004811308	0.005024959	0.005613333	0.005936667
390.72	0.011494866	0.01188787	0.009030371	0.008527013	0.007462075	0.004408355	0.003989581	0.00388191	0.004170871	0.003867328	0.001719583	0.001522451	0.00135051	4.24277E-4	3.92756E-4	3.69414E-4	3.3608E-4	1.57942E-4	1.68287E-4	2.04812E-4	1.93176E-4	4.98247E-4	5.01895E-4	5.33381E-4	6.44276E-4	0.001288485	0.001198045	0.001136003	0.00117	0.00204	0.002253333	0.00237	0.00329	0.003193333	0.003313333	0.003566667	0.00386	0.0049	0.004983333	0.005106667	0.00535	0.005633333	0.007036667	0.00743	0.007703333	0.00786	0.008103333	0.009516667	0.009946667
392.348	0.010037751	0.010478074	0.006944813	0.006408349	0.005322179	0.002244997	0.001923687	0.001850893	0.002128764	0.001875527	4.02216E-4	4.02053E-4	4.01747E-4	5.98333E-4	4.6448E-4	4.5559E-4	4.55718E-4	0.001717745	0.0016294	0.001735674	0.00162713	0.003353275	0.003279059	0.003226667	0.003413333	0.00531	0.004856667	0.0044	0.004166667	0.006326667	0.006706667	0.00674	0.008506667	0.007963333	0.00789	0.008123333	0.008386667	0.0103	0.010266667	0.010303333	0.010446667	0.0107	0.013256667	0.01378	0.014013333	0.01407	0.014273333	0.016653333	0.017206667
393.976	0.008879626	0.009371724	0.005361447	0.004724259	0.003612436	8.72866E-4	6.70349E-4	6.39572E-4	8.91513E-4	6.87661E-4	2.45293E-4	4.59158E-4	6.49166E-4	0.002371495	0.002158927	0.002182225	0.002244183	0.0053	0.00507	0.00519	0.004966667	0.008453333	0.00832	0.0082	0.008463333	0.01182	0.01097	0.010073333	0.009513333	0.013153333	0.013726667	0.013703333	0.016366667	0.015306667	0.015006667	0.015216667	0.01547	0.018266667	0.018083333	0.018013333	0.018036667	0.01824	0.02203	0.022723333	0.022893333	0.022806667	0.022926667	0.026273333	0.026993333
395.604	0.008956667	0.009406667	0.005086667	0.00426	0.003080245	9.26649E-4	8.03659E-4	7.86418E-4	9.26261E-4	7.54649E-4	0.00155	0.001933333	0.002266667	0.005696667	0.00546	0.00552	0.005643333	0.010576667	0.010126667	0.010146667	0.00979	0.015176667	0.015006667	0.01484	0.015146667	0.019983333	0.01872	0.01739	0.01647	0.021613333	0.022376667	0.02231	0.025813333	0.02421	0.023693333	0.023883333	0.024123333	0.027703333	0.02736	0.027153333	0.027053333	0.0272	0.032153333	0.03305	0.033143333	0.03286	0.032856667	0.037056667	0.037956667
397.232	0.010843333	0.0111	0.00658	0.005496667	0.00421	0.002764177	0.002663659	0.002617652	0.002523146	0.002344547	0.004423333	0.0049	0.005286667	0.010376667	0.010153333	0.010233333	0.010383333	0.017013333	0.01627	0.016066667	0.015543333	0.022716667	0.022523333	0.02231	0.02257	0.028716667	0.027043333	0.025313333	0.02403	0.030486667	0.031406667	0.031296667	0.035446667	0.033323333	0.032593333	0.032753333	0.032976667	0.037136667	0.036623333	0.03625	0.036006667	0.036093333	0.042003333	0.043103333	0.043103333	0.042593333	0.042426667	0.047253333	0.04833
398.86	0.014053333	0.013983333	0.009363333	0.00805	0.00666	0.005927815	0.005793333	0.005673333	0.005276831	0.005050754	0.00832	0.00881	0.009166667	0.015663333	0.01547	0.01554	0.015663333	0.0236	0.022523333	0.02203	0.021316667	0.02993	0.029686667	0.029426667	0.029543333	0.036673333	0.034603333	0.032546667	0.030916667	0.03835	0.039316667	0.03915	0.043676667	0.041086667	0.040163333	0.040263333	0.04045	0.044936667	0.044236667	0.043653333	0.043263333	0.043296667	0.04982	0.051073333	0.050973333	0.050226667	0.049883333	0.055056667	0.05626
400.488	0.01726	0.01682	0.012263333	0.01083	0.009393333	0.009276667	0.00909	0.008896667	0.00817	0.007926667	0.01214	0.01258	0.012853333	0.020316667	0.020206667	0.020236667	0.020303333	0.02898	0.0276	0.026793333	0.02594	0.035433333	0.03514	0.03482	0.034723333	0.042363333	0.039966667	0.037713333	0.035813333	0.04375	0.04466	0.04441	0.048996667	0.046083333	0.045006667	0.045016667	0.045113333	0.04963	0.04877	0.047976667	0.04746	0.047413333	0.054153333	0.055446667	0.055253333	0.054303333	0.053803333	0.059023333	0.060286667
402.116	0.019143333	0.01837	0.01411	0.012723333	0.011323333	0.011646667	0.011413333	0.011186667	0.010206667	0.01001	0.014783333	0.015106667	0.01529	0.023146667	0.023183333	0.02317	0.023163333	0.031903333	0.03031	0.029283333	0.028383333	0.038073333	0.037733333	0.037353333	0.037003333	0.044646667	0.04207	0.0398	0.03775	0.045663333	0.046406667	0.046066667	0.050436667	0.047403333	0.046256667	0.046146667	0.0461	0.05036	0.04941	0.048453333	0.047866667	0.047736667	0.054256667	0.055443333	0.05518	0.0541	0.05353	0.058516667	0.059713333
403.744	0.01913	0.018153333	0.01441	0.01321	0.011933333	0.012453333	0.012176667	0.011973333	0.010873333	0.010783333	0.015623333	0.0158	0.01591	0.02351	0.023726667	0.023683333	0.02363	0.031726667	0.030066667	0.028963333	0.028146667	0.0373	0.036943333	0.036536667	0.03597	0.0431	0.040543333	0.038456667	0.03643	0.043786667	0.04432	0.043906667	0.04784	0.044943333	0.043823333	0.043596667	0.043366667	0.047143333	0.04621	0.04519	0.044606667	0.04439	0.050323333	0.05125	0.05095	0.049856667	0.049316667	0.053843333	0.054873333
405.372	0.017546667	0.016533333	0.01342	0.012466667	0.01136	0.01181	0.01151	0.01137	0.010313333	0.010346667	0.014696667	0.01474	0.0148	0.021496667	0.021866667	0.021823333	0.02175	0.0286	0.027053333	0.026053333	0.025436667	0.033386667	0.033053333	0.032663333	0.031996667	0.038173333	0.03586	0.034116667	0.03229	0.038653333	0.038993333	0.03857	0.04192	0.039393333	0.038396667	0.038093333	0.037713333	0.040873333	0.040053333	0.039106667	0.0386	0.038326667	0.04339	0.044	0.0437	0.042703333	0.04228	0.04621	0.046983333
407	0.01525	0.014333333	0.011823333	0.011096667	0.01015	0.01029	0.009983333	0.009913333	0.00903	0.009136667	0.012516667	0.01246	0.012493333	0.01775	0.018176667	0.018166667	0.01811	0.023333333	0.022063333	0.021323333	0.020946667	0.027233333	0.026966667	0.026646667	0.026043333	0.030973333	0.029103333	0.027796667	0.026306667	0.0314	0.031633333	0.03129	0.033993333	0.03199	0.031193333	0.0309	0.030463333	0.032996667	0.03236	0.031613333	0.03121	0.03094	0.03502	0.03537	0.035113333	0.03432	0.034033333	0.03729	0.037823333
408.628	0.013206667	0.012476667	0.010443333	0.009846667	0.008986667	0.008643333	0.008316667	0.008273333	0.00764	0.007706667	0.009816667	0.009693333	0.009696667	0.013226667	0.013593333	0.013613333	0.013576667	0.017093333	0.016196667	0.015793333	0.01564	0.020053333	0.019886667	0.019683333	0.019303333	0.02289	0.02158	0.020696667	0.019653333	0.0234	0.02363	0.023463333	0.025526667	0.024116667	0.02353	0.023363333	0.023003333	0.02501	0.024573333	0.02412	0.02382	0.023646667	0.026776667	0.027033333	0.026866667	0.02633	0.026173333	0.028773333	0.02915
410.256	0.012523333	0.01195	0.010236667	0.00965	0.008746667	0.00783	0.007416667	0.007333333	0.00688	0.006796667	0.007566667	0.00734	0.00726	0.00909	0.009286667	0.00929	0.009243333	0.011183333	0.010646667	0.010533333	0.0105	0.013163333	0.013093333	0.013013333	0.012923333	0.01525	0.014516667	0.013993333	0.0134	0.01592	0.01624	0.01628	0.017776667	0.016926667	0.016543333	0.016586667	0.016446667	0.018073333	0.01782	0.017683333	0.01747	0.017483333	0.01981	0.020186667	0.020146667	0.0199	0.01983	0.02185	0.022206667
411.884	0.014596667	0.014023333	0.012543333	0.011846667	0.01072	0.00924	0.008556667	0.008346667	0.00786	0.0075	0.007116667	0.006626667	0.006326667	0.00671	0.00672	0.006603333	0.006436667	0.00703	0.00666	0.006623333	0.00659	0.00785	0.00782	0.007813333	0.007906667	0.009216667	0.008933333	0.008656667	0.008433333	0.009973333	0.010383333	0.010593333	0.011636667	0.011233333	0.011033333	0.011293333	0.01144	0.01283	0.01271	0.012833333	0.012696667	0.012943333	0.014686667	0.01531	0.015433333	0.015453333	0.01542	0.016986667	0.017453333
413.512	0.02112	0.020256667	0.01903	0.0181	0.016523333	0.01453	0.013316667	0.01288	0.011996667	0.011243333	0.010027892	0.008985816	0.008264044	0.007569435	0.007465643	0.007051241	0.006609096	0.005983333	0.005463333	0.00513	0.004966667	0.005273333	0.00515	0.005106667	0.005106667	0.005683333	0.00559	0.005463333	0.005416667	0.00626	0.006646667	0.006923333	0.007606667	0.0075	0.007456667	0.007856667	0.008246667	0.009416667	0.00939	0.00965	0.009603333	0.01005	0.011386667	0.012253333	0.012536667	0.012756667	0.01276	0.013973333	0.014606667
415.14	0.033356667	0.031873333	0.030973333	0.029693333	0.02743	0.025	0.022943333	0.022193333	0.020496667	0.01925	0.017533333	0.01558	0.0142	0.012753333	0.01266	0.01174	0.01083	0.00897	0.0079	0.006846667	0.006436584	0.0062	0.005816667	0.00559	0.005083333	0.005156667	0.004946667	0.004883333	0.004762831	0.005136667	0.005316667	0.005503333	0.005866667	0.005903333	0.005996667	0.006363333	0.006823333	0.007686667	0.007713333	0.007953333	0.008033333	0.008556667	0.00959	0.010543333	0.010936667	0.011256667	0.01129	0.01222	0.01299
416.768	0.051106667	0.048763333	0.04821	0.04648	0.043356667	0.04056	0.037406667	0.036286667	0.033456667	0.031606667	0.029636667	0.026493333	0.02425	0.022246667	0.02227	0.02068	0.019153333	0.015923333	0.013956667	0.011856667	0.01114	0.010596667	0.00981	0.009233333	0.00788	0.00755	0.006963333	0.006886667	0.00646	0.00646	0.006246667	0.006213333	0.00622	0.006273333	0.006476667	0.00662	0.006933333	0.007306667	0.00736	0.007433333	0.007666667	0.008096667	0.008813333	0.009603333	0.01002	0.010316667	0.0104	0.011046667	0.011833333
418.396	0.07203	0.06874	0.06852	0.06626	0.06223	0.059103333	0.054793333	0.053283333	0.049206667	0.046726667	0.044603333	0.040173333	0.03702	0.03449	0.03466	0.032346667	0.03014	0.025446667	0.02245	0.019236667	0.01821	0.017393333	0.01614	0.01512	0.012756667	0.011996667	0.01093	0.010793333	0.00993	0.009513333	0.00881	0.008493333	0.008063333	0.00804	0.008326667	0.0081	0.008076667	0.00777	0.007836667	0.007666667	0.00803	0.008213333	0.008533333	0.00893	0.00927	0.009446667	0.009573333	0.0099	0.01056
420.024	0.09197	0.087913333	0.08787	0.085096667	0.080283333	0.07687	0.071566667	0.0697	0.0646	0.06152	0.059216667	0.053696667	0.049763333	0.046673333	0.04692	0.043966667	0.041173333	0.035096667	0.031216667	0.027136667	0.025876667	0.024676667	0.022996667	0.02154	0.01829	0.017013333	0.01553	0.015326667	0.01402	0.01309	0.011936667	0.01135	0.010413333	0.01029	0.0106	0.009983333	0.009533333	0.008453333	0.008506667	0.008103333	0.00854	0.00841	0.008216667	0.00812	0.008326667	0.008336667	0.00848	0.008426667	0.008846667
421.652	0.106316667	0.101873333	0.101806667	0.098626667	0.093323333	0.089663333	0.083786667	0.081643333	0.076013333	0.072486667	0.0699	0.063753333	0.059356667	0.055696667	0.055863333	0.052503333	0.04932	0.042226667	0.037856667	0.03341	0.032053333	0.030306667	0.02834	0.026556667	0.022813333	0.020926667	0.019253333	0.018983333	0.017396667	0.015826667	0.014396667	0.013663333	0.01217	0.011963333	0.01224	0.011333333	0.01053	0.008723333	0.008753333	0.00821	0.00863	0.008223333	0.007443333	0.006943333	0.00699	0.006863333	0.006993333	0.00654	0.006686667
423.28	0.111786667	0.107453333	0.107146667	0.10375	0.098366667	0.09453	0.088603333	0.08633	0.08079	0.077053333	0.074106667	0.067926667	0.063496667	0.059333333	0.059256667	0.055806667	0.052513333	0.044986667	0.04065	0.036416667	0.03509	0.0327	0.03066	0.028723333	0.025	0.022513333	0.020923333	0.020606667	0.018976667	0.016746667	0.015283333	0.01453	0.012546667	0.012303333	0.012493333	0.01149	0.010506667	0.008193333	0.008183333	0.007636667	0.007966667	0.00741	0.00611	0.005416667	0.005343333	0.005156667	0.00526	0.004463333	0.00442
424.908	0.10777	0.10399	0.103266667	0.09989	0.09481	0.090876667	0.0854	0.08316	0.078283333	0.07461	0.07128	0.065636667	0.06159	0.057113333	0.056686667	0.053443333	0.050326667	0.043013333	0.03918	0.035623333	0.034413333	0.03145	0.029533333	0.027643333	0.0244	0.021466667	0.02018	0.019816667	0.01837	0.015633333	0.014346667	0.01371	0.01141	0.01118	0.01127	0.010376667	0.009426667	0.006943333	0.006896667	0.00647	0.00668	0.006158841	0.004530409	0.003889056	0.003785399	0.003641259	0.003731287	0.002757913	0.002647197
426.536	0.09673	0.093733333	0.092496667	0.089293333	0.08474	0.08079	0.076076667	0.074013333	0.070103333	0.06671	0.06307	0.058333333	0.054926667	0.050416667	0.049626667	0.04679	0.04405	0.037526667	0.03447	0.03178	0.030703333	0.027433333	0.025766667	0.02407	0.02156	0.018496667	0.01758	0.01716	0.01603	0.013126667	0.012143333	0.011656667	0.00935	0.009156667	0.00916	0.008516667	0.007773333	0.005507468	0.005450826	0.005201123	0.005325851	0.004968657	0.003359211	0.002949989	0.002900481	0.002868047	0.002988011	0.002097715	0.002052031
428.164	0.083483333	0.081206667	0.079343333	0.076296667	0.072256667	0.068323333	0.064423333	0.062576667	0.059613333	0.056546667	0.052743333	0.04899	0.04628	0.042006667	0.04088	0.038493333	0.036183333	0.03085	0.02858	0.026666667	0.025633333	0.02246	0.02104	0.0196	0.017836667	0.015053333	0.01442	0.013883333	0.013036667	0.01042	0.009756667	0.009396667	0.007426667	0.00722	0.007143333	0.00679	0.00633	0.004643333	0.00458	0.004486667	0.00456	0.004426667	0.00323	0.003126667	0.003166667	0.003253333	0.003416667	0.002893333	0.00299
429.792	0.073513333	0.07165	0.068993333	0.065896667	0.0621	0.05818	0.05488	0.053156667	0.05081	0.04791	0.044086667	0.041146667	0.03896	0.035133333	0.033626667	0.03156	0.029556667	0.025593333	0.023896667	0.022506667	0.021343333	0.018646667	0.017356667	0.016106667	0.01492	0.012776667	0.01221	0.011396667	0.01069	0.00877	0.00836	0.008033333	0.006656667	0.00631	0.006093333	0.00596	0.00575	0.004896667	0.004786667	0.00476	0.00474	0.004783333	0.00433	0.004503333	0.004596667	0.004723333	0.004873333	0.004943333	0.005166667
431.42	0.070896667	0.069006667	0.065283333	0.061793333	0.057876667	0.053963333	0.050946667	0.049113333	0.046936667	0.043836667	0.04008	0.03768	0.035756667	0.032416667	0.030323333	0.02833	0.026393333	0.023796667	0.022376667	0.021226667	0.019703333	0.01769	0.016306667	0.01507	0.014243333	0.012893333	0.012126667	0.010816667	0.010026667	0.008986667	0.00876	0.008313333	0.007586667	0.00688	0.006366667	0.00632	0.00627	0.006316667	0.006056667	0.00595	0.005706667	0.005813333	0.00622	0.006616667	0.006646667	0.00668	0.006666667	0.007396667	0.007676667
433.048	0.076386667	0.07414	0.069043333	0.064856667	0.060556667	0.056643333	0.053663333	0.051446667	0.049066667	0.04539	0.041696667	0.039636667	0.03775	0.034763333	0.0318	0.029606667	0.027483333	0.026146667	0.024756667	0.023706667	0.021576667	0.02019	0.018486667	0.017056667	0.016426667	0.015746667	0.014573333	0.012476667	0.011376667	0.011133333	0.011023333	0.01034	0.010056667	0.008733333	0.007723333	0.007613333	0.00761	0.008446667	0.007886667	0.007566667	0.00689	0.006913333	0.008086667	0.008663333	0.008476667	0.00828	0.007916667	0.009196667	0.009426667
434.676	0.08686	0.084206667	0.077516667	0.0725	0.06781	0.063913333	0.060923333	0.058173333	0.05549	0.05103	0.04729	0.045576667	0.043643333	0.04081	0.03674	0.03422	0.031776667	0.031506667	0.0301	0.029163333	0.026313333	0.02529	0.023133333	0.021386667	0.02091	0.02057	0.018903333	0.01581	0.014283333	0.014533333	0.014546667	0.013553333	0.01337	0.011233333	0.009533333	0.009286667	0.00924	0.01063	0.009646667	0.00903	0.00774	0.007586667	0.009286667	0.010006667	0.009513333	0.008986667	0.008133333	0.00978	0.009883333
436.304	0.096696667	0.093873333	0.085576667	0.079853333	0.075006667	0.071063333	0.068203333	0.064976667	0.062213333	0.057073333	0.053126667	0.051943333	0.05007	0.047189309	0.042053559	0.039303815	0.03664886	0.037264846	0.035968937	0.0353	0.031796667	0.030876667	0.028343333	0.026306667	0.026076667	0.025766667	0.023643333	0.019556667	0.01761	0.018073333	0.018263333	0.016986667	0.016626667	0.013633333	0.011226667	0.01082	0.010696667	0.01241	0.010973333	0.010083333	0.008156667	0.007796667	0.00981	0.010646667	0.00985	0.00898	0.00766	0.009516667	0.009483333
437.932	0.100796667	0.098186667	0.088483333	0.082313333	0.077553333	0.073323333	0.070736667	0.067296667	0.064846667	0.05942	0.055056667	0.054626667	0.05302	0.05003	0.04424	0.041556667	0.03898	0.040336667	0.03938	0.039196667	0.03534	0.034496667	0.031853333	0.029716667	0.029896667	0.029566667	0.02716	0.022316667	0.020103333	0.020736667	0.021196667	0.01978	0.019216667	0.01553	0.01255	0.01206	0.01187	0.013833333	0.01207	0.010996667	0.0086	0.008066667	0.01039	0.011313333	0.01031	0.00919	0.00756	0.009643333	0.009526667
439.56	0.09764	0.0955	0.084696667	0.07824	0.073513333	0.068496667	0.06614	0.062796667	0.06099	0.05574	0.050776667	0.051093333	0.049896667	0.04691	0.04112	0.038863333	0.036726667	0.038753333	0.03833	0.038756667	0.035016667	0.034556667	0.032143333	0.030216667	0.03094	0.03091	0.028426667	0.02325	0.02099	0.022076667	0.022906667	0.021553333	0.021116667	0.01702	0.013753333	0.013283333	0.013066667	0.015396667	0.013523333	0.012443333	0.00986	0.009246667	0.0121	0.013083333	0.012023333	0.010776667	0.00909	0.011593333	0.01151
441.188	0.090346667	0.08865	0.07696	0.070123333	0.064906667	0.0584	0.055913333	0.052813333	0.051713333	0.046926667	0.041176667	0.041923333	0.041103333	0.038376667	0.033193333	0.031573333	0.03007	0.03278	0.032893333	0.033953333	0.030756667	0.03126	0.02932	0.02782	0.029126667	0.029993333	0.027603333	0.02252	0.0204	0.02246	0.02373	0.02263	0.022866667	0.018636667	0.015343333	0.014996667	0.01479	0.01779	0.016016667	0.015103333	0.012556667	0.011953333	0.01571	0.016766667	0.01579	0.01453	0.012953333	0.016193333	0.016246667
442.816	0.084853333	0.08325	0.07075	0.063163333	0.056543333	0.047896667	0.04471	0.041736667	0.041096667	0.036706667	0.03006	0.030636667	0.029956667	0.02777	0.023496667	0.022423333	0.021466667	0.024936667	0.02538	0.026936667	0.024516667	0.02654	0.025086667	0.024036667	0.025823333	0.028236667	0.02597	0.0212	0.019273333	0.02281	0.024553333	0.02381	0.025243333	0.021006667	0.0178	0.01762	0.01745	0.02144	0.01989	0.019276667	0.016813333	0.016266667	0.021266667	0.022493333	0.02162	0.020386667	0.01892	0.023173333	0.02342
444.444	0.086143333	0.084103333	0.070816667	0.062063333	0.05311	0.042033333	0.03761	0.034453333	0.033853333	0.02953	0.021993333	0.021756667	0.020903333	0.019510807	0.016017682	0.01513	0.01437	0.018706667	0.0191	0.020926667	0.019236667	0.023073333	0.02185	0.021043333	0.02309	0.027436667	0.025193333	0.02068	0.018846667	0.024116667	0.026303333	0.02586	0.028756667	0.024486667	0.02127	0.021243333	0.021103333	0.026276667	0.024913333	0.024646667	0.022103333	0.021633333	0.028016667	0.029536667	0.028693333	0.027463333	0.025943333	0.031286667	0.031703333
446.072	0.094813333	0.091926667	0.07798	0.06789	0.05615	0.042933333	0.03711	0.033463333	0.03253	0.027953333	0.019726667	0.018303333	0.017033333	0.01662	0.01349	0.01236	0.011336667	0.01661	0.016596667	0.018466667	0.017216667	0.02277	0.02138	0.02049	0.022523333	0.028803333	0.026393333	0.021856667	0.019933333	0.026823333	0.029356667	0.029046667	0.03335	0.028873333	0.025453333	0.025506667	0.02533	0.031686667	0.030376667	0.030426667	0.02756	0.02712	0.034766667	0.036666667	0.035726667	0.034403333	0.032616667	0.03892	0.03942
447.7	0.106456667	0.102613333	0.088406667	0.07724	0.063026667	0.04857	0.04168	0.037456667	0.03608	0.03116	0.022703333	0.020124812	0.018449931	0.019133333	0.015956667	0.01429	0.012716667	0.018923333	0.01831	0.020056667	0.018916667	0.025753333	0.023876667	0.022603333	0.024396667	0.032243333	0.029503333	0.024663333	0.02247	0.03056	0.033286667	0.03292	0.038283333	0.033463333	0.029683333	0.029716667	0.02944	0.03672	0.035316667	0.0356	0.032253333	0.031786667	0.04033	0.04259	0.041443333	0.039956667	0.037753333	0.044713333	0.045166667
449.328	0.11412	0.109556667	0.09572	0.08416	0.068533333	0.054073333	0.046836667	0.042273333	0.040633333	0.035616667	0.027581857	0.024322037	0.022456667	0.02431	0.020903333	0.01873	0.016613333	0.023673333	0.022493333	0.024076667	0.022806667	0.03039	0.027936667	0.026176667	0.02762	0.03644	0.033363333	0.02809	0.025566667	0.034293333	0.037043333	0.036486667	0.042433333	0.037273333	0.03313	0.03307	0.032626667	0.040413333	0.03885	0.039266667	0.035466667	0.034926667	0.043876667	0.046343333	0.044963333	0.04329	0.040703333	0.047913333	0.04821
450.956	0.1123	0.107476667	0.09469	0.0836	0.067996667	0.054766667	0.048023333	0.043556667	0.041986667	0.03734	0.03041347	0.02714	0.025436667	0.028453333	0.024923333	0.022536667	0.020153333	0.027896667	0.026406667	0.027886667	0.026463333	0.03429	0.03145	0.02931	0.03044	0.039613333	0.03632	0.030746667	0.02798	0.036786667	0.039426667	0.038636667	0.044726667	0.03939	0.035056667	0.034876667	0.034226667	0.042063333	0.040363333	0.04082	0.036786667	0.03614	0.04499	0.047446667	0.045876667	0.044063333	0.04128	0.04834	0.048403333
452.584	0.10001	0.095416667	0.084176667	0.074266667	0.060013333	0.048883333	0.043283333	0.03933	0.03816	0.03429	0.02898	0.026286667	0.02505	0.02907	0.025653333	0.023443333	0.021173333	0.029366667	0.027903333	0.029386667	0.02792	0.0356	0.032713333	0.030426667	0.031403333	0.040363333	0.037116667	0.03154	0.028726667	0.037156667	0.039583333	0.03863	0.04451	0.039263333	0.035	0.034706667	0.033886667	0.041346667	0.039593333	0.040016667	0.03604	0.035303333	0.043623333	0.045846667	0.0442	0.04234	0.039596667	0.046196667	0.046026667
454.212	0.081153333	0.0771	0.067576667	0.05921	0.047133333	0.03843	0.034233333	0.03101	0.030386667	0.02745	0.02388	0.022076667	0.02142	0.0261	0.022986667	0.021206667	0.01932	0.027656667	0.026476667	0.028043333	0.02666	0.03388	0.031246667	0.029066667	0.030016667	0.038313333	0.035373333	0.030123333	0.0275	0.035186667	0.037346667	0.03632	0.041726667	0.036843333	0.032896667	0.03253	0.03161	0.03839	0.036666667	0.037	0.03333	0.032546667	0.040016667	0.041876667	0.04028	0.03848	0.03597	0.04189	0.041543333
455.84	0.062226667	0.058833333	0.05086	0.044023333	0.034266667	0.027813333	0.024893333	0.02233	0.02219	0.020019285	0.017873333	0.016903333	0.016723333	0.02156	0.018736667	0.017406667	0.015953333	0.024026667	0.023243333	0.02483	0.023573333	0.030023333	0.027796667	0.025856667	0.026836667	0.03411	0.031646667	0.026966667	0.0247	0.031373333	0.0332	0.032171184	0.036915416	0.03258	0.029106667	0.028723333	0.027806667	0.033723333	0.032083333	0.032273333	0.029046667	0.02829	0.034706667	0.03619	0.03474	0.033113333	0.030946667	0.036053333	0.03562
457.468	0.049083333	0.046243333	0.039483333	0.033876667	0.026046667	0.021316667	0.019243333	0.017082937	0.017183709	0.015409287	0.014056667	0.013586667	0.013586667	0.017996667	0.01535	0.014283333	0.01311	0.020406667	0.019946667	0.021393333	0.02018	0.025556667	0.023716667	0.022033333	0.022943333	0.028926667	0.026966667	0.022973333	0.02112	0.026596667	0.028016667	0.027013275	0.030958375	0.027283077	0.024350574	0.023986226	0.023163782	0.028114311	0.026604055	0.02663	0.02392	0.02325	0.028523333	0.029666667	0.028446667	0.02708	0.02531	0.029553333	0.029136667
459.096	0.044423333	0.041906667	0.035996667	0.03121	0.024626667	0.02094	0.019202712	0.017143894	0.017175732	0.015407962	0.01411	0.013686667	0.013523333	0.01697	0.014413333	0.01333	0.01219	0.018186667	0.01786	0.01891	0.017636667	0.021693333	0.020113333	0.018626667	0.019273333	0.02382	0.022263333	0.019003333	0.01753	0.021723333	0.022666667	0.02169	0.024783333	0.021814056	0.019465544	0.019117435	0.018439263	0.022385388	0.021076667	0.020948645	0.018823333	0.01827	0.022426667	0.023273333	0.02233	0.021283333	0.01996	0.02336	0.023026667
460.724	0.047306667	0.044836667	0.039513333	0.035196667	0.029183333	0.025873333	0.023994533	0.021828774	0.021516964	0.019525376	0.01766	0.016873333	0.016266667	0.018383333	0.015946667	0.01465	0.01335	0.017576667	0.017153333	0.017586667	0.016213333	0.01885	0.01738	0.016043333	0.016216667	0.019336667	0.01805	0.015516667	0.014343333	0.0173	0.017733333	0.016793333	0.019073333	0.01684	0.015116667	0.014763333	0.014243333	0.017183333	0.016183333	0.01596	0.014503333	0.014086667	0.017216667	0.017763333	0.017146667	0.01646	0.01564	0.018266667	0.01805
462.352	0.054443333	0.051796667	0.046926667	0.042846667	0.03693	0.03347	0.03113053	0.028799335	0.027973333	0.025713333	0.022926667	0.021513333	0.020303333	0.020956667	0.018786667	0.017213333	0.015696667	0.01786	0.01718	0.0169	0.015446667	0.016743333	0.015326667	0.014106667	0.01369	0.01553	0.014393333	0.012576667	0.011623333	0.013483333	0.013453333	0.012576667	0.01418	0.012686667	0.011623333	0.011253333	0.01085	0.012846667	0.01226	0.012046667	0.011323333	0.011033333	0.013293333	0.013516667	0.013233333	0.012926667	0.012656667	0.014626667	0.014516667
463.98	0.062303333	0.05939	0.05493	0.051	0.04495	0.040993333	0.03808	0.035636667	0.03426	0.03181	0.028041488	0.025923333	0.02411	0.023366667	0.021616667	0.01982	0.01811	0.018206667	0.01718	0.01624	0.014796667	0.014946667	0.013566667	0.012476667	0.011486667	0.012283333	0.011236667	0.010083333	0.00929	0.010266667	0.009856667	0.009103333	0.010183333	0.009393333	0.008976667	0.00858	0.00827	0.009426667	0.00932	0.009203333	0.009223333	0.009033333	0.01058	0.010483333	0.010516667	0.010556667	0.010833333	0.012253333	0.012206667
465.608	0.06878	0.06563	0.061586667	0.057803333	0.051603333	0.047023333	0.04356	0.041113333	0.039256667	0.036756667	0.03212	0.02936	0.027043333	0.025113333	0.023846667	0.02191	0.020073333	0.018323333	0.01698	0.01552	0.014173333	0.013406667	0.012066667	0.011093333	0.00965	0.009653333	0.00869	0.00807	0.00739	0.007693333	0.007036667	0.006436667	0.007116667	0.006923333	0.00706	0.006643333	0.00639	0.006853333	0.00718	0.007223333	0.00788	0.007766667	0.008743333	0.008363333	0.00865	0.00896	0.009696667	0.01066	0.010636667
467.236	0.073656667	0.070383333	0.066783333	0.06321	0.05692	0.051736667	0.047853333	0.045483333	0.04328	0.040793333	0.03551	0.032193333	0.029533333	0.026663333	0.02582	0.023796667	0.021866667	0.018636667	0.017026667	0.01521	0.013965383	0.012477816	0.011169662	0.010286715	0.008526377	0.007945404	0.007048972	0.006796594	0.006196819	0.00596	0.005183333	0.004713914	0.005066667	0.0053	0.00581	0.00539	0.005156542	0.005086667	0.005726667	0.005916667	0.006996667	0.00693	0.007436667	0.00687	0.007306667	0.00778	0.008796667	0.009366667	0.009323333
468.864	0.077983333	0.07475	0.07163	0.068296667	0.06196	0.05629	0.052116667	0.049863333	0.0474	0.044946667	0.03921	0.035393333	0.032486667	0.028926667	0.028366667	0.026233333	0.02417	0.019833333	0.017996667	0.015916667	0.01472	0.012663333	0.01133	0.010453333	0.008476667	0.007458078	0.006603263	0.006538051	0.005961502	0.005292232	0.004447339	0.004053894	0.004100438	0.004556817	0.005242725	0.00482769	0.004587503	0.004127241	0.004900392	0.005170987	0.006423908	0.00637367	0.006481396	0.005827442	0.006304192	0.006818962	0.00791343	0.008133461	0.008059233
470.492	0.083053333	0.079966667	0.07735	0.07427	0.067866667	0.061826667	0.05745	0.05528	0.052603333	0.050116667	0.044066667	0.039733333	0.036606667	0.03256	0.032113333	0.029773333	0.027493333	0.022333333	0.02024	0.017896667	0.016673333	0.014153333	0.012703333	0.011746667	0.009553333	0.008206667	0.00735	0.00733	0.00671	0.005673333	0.004763333	0.00437	0.00412	0.004643333	0.00534	0.00492	0.00465	0.003886667	0.00464	0.004913333	0.006126667	0.00607	0.00584	0.005186667	0.005616667	0.00607	0.00707	0.00699	0.00688
472.12	0.089583333	0.086663333	0.084523333	0.081703333	0.075153333	0.068813333	0.06425	0.0621	0.059183333	0.05656	0.050293333	0.045366667	0.041993333	0.037573333	0.037106667	0.034453333	0.03181	0.026003333	0.02357	0.020923333	0.019603333	0.016686667	0.015026667	0.013876667	0.011423333	0.009816667	0.008893333	0.008826667	0.008096667	0.006753333	0.005753333	0.005303333	0.004786667	0.00527	0.00589	0.005443333	0.00512	0.00414	0.004793333	0.005013333	0.00608	0.005986667	0.005483333	0.004883333	0.00522	0.00558	0.006386667	0.006073333	0.005943333
473.748	0.097443333	0.09461	0.092816667	0.09025	0.083506667	0.076896667	0.072136667	0.069923333	0.066676667	0.06381	0.057426667	0.051856667	0.048196667	0.04347	0.04284	0.039766667	0.03666	0.030286667	0.02743	0.024466667	0.022983333	0.019733333	0.017753333	0.016323333	0.01355	0.01176	0.010696667	0.010516667	0.00962	0.008036667	0.006926667	0.006383333	0.005676667	0.006076667	0.006576667	0.006086667	0.005706667	0.004576667	0.005113333	0.00528	0.00616	0.00603	0.00536	0.00483	0.005066667	0.005323333	0.005943333	0.00549	0.005363333
475.376	0.105736667	0.102833333	0.101166667	0.098833333	0.091933333	0.085076667	0.080106667	0.077753333	0.074076667	0.070913333	0.064526667	0.05836	0.05441	0.049413333	0.048506667	0.04498	0.041356667	0.034516667	0.031186667	0.027953333	0.02627	0.022743333	0.020376667	0.018623333	0.015513333	0.013606667	0.01234	0.011986667	0.010876667	0.009146667	0.00793	0.007293333	0.00647	0.006766667	0.007133333	0.006603333	0.006176667	0.004976667	0.005423333	0.005556667	0.006276667	0.006126667	0.005383333	0.004926667	0.005096667	0.0053	0.005766667	0.00527	0.005176667
477.004	0.112883333	0.109716667	0.107903333	0.10577	0.098866667	0.09184	0.086686667	0.08416	0.07999	0.076526667	0.070336667	0.063746667	0.059563333	0.054383333	0.053143333	0.049236667	0.04517	0.038026667	0.034256667	0.030836667	0.028966667	0.02527	0.02254	0.020496667	0.01711	0.01514	0.013643333	0.013063333	0.011743333	0.00998	0.008703333	0.007973333	0.007113333	0.00729	0.007523333	0.006946667	0.006483333	0.00533	0.005706667	0.005826667	0.006416667	0.00626	0.00556	0.0052	0.005333333	0.00551	0.00587	0.00542	0.005386667
478.632	0.116573333	0.113013333	0.110866667	0.10887	0.102196667	0.095213333	0.08995	0.087286667	0.082656667	0.079013333	0.073263333	0.06657	0.062273333	0.057093333	0.0556	0.05152	0.047226667	0.040013333	0.035943333	0.032466667	0.030483333	0.026843333	0.023896667	0.021666667	0.018136667	0.016216667	0.014516667	0.01371	0.012223333	0.01057	0.0093	0.008516667	0.007686667	0.007723333	0.007826667	0.007233333	0.00675	0.00573	0.006063333	0.00616	0.006633333	0.006486667	0.005926667	0.005663333	0.00578	0.005946667	0.006236667	0.005893333	0.00593
480.26	0.11402	0.11007	0.107576667	0.105666667	0.099546667	0.092916667	0.087706667	0.08504	0.080136667	0.07656	0.071553333	0.06517	0.060943333	0.05606	0.054546667	0.05062	0.04643	0.039496667	0.035366667	0.03201	0.030076667	0.026813333	0.0239	0.02168	0.018216667	0.01649	0.0147	0.01376	0.0122	0.01081	0.00963	0.008873333	0.008136667	0.00805	0.008056667	0.007456667	0.006993333	0.006176667	0.006466667	0.00653	0.006883333	0.006746667	0.006406667	0.006226667	0.00633	0.00647	0.006686667	0.0065	0.006593333
481.888	0.10285	0.09871	0.096076667	0.094286667	0.089066667	0.083183333	0.078313333	0.07587	0.07104	0.067856667	0.0639	0.05827	0.054383333	0.05016	0.048906667	0.04553	0.04185	0.035616667	0.03175	0.028716667	0.02706	0.024506667	0.02195	0.01997	0.016833333	0.015456667	0.013756667	0.012856667	0.011366667	0.01037	0.009366667	0.008723333	0.008176667	0.008006667	0.00795	0.007396667	0.006973333	0.006403333	0.006636667	0.00666	0.006903333	0.006776667	0.00667	0.006566667	0.006633333	0.006733333	0.006863333	0.006846667	0.006963333
483.516	0.082843333	0.078946667	0.076466667	0.074946667	0.070946667	0.06617	0.06202	0.060036667	0.055803333	0.053333333	0.050573333	0.046116667	0.042863333	0.039613333	0.038826667	0.036313333	0.033463333	0.028393333	0.02515	0.022676667	0.021483333	0.019826667	0.01788	0.016343333	0.0138	0.012886667	0.01149	0.010766667	0.009523333	0.008963333	0.008216667	0.007736667	0.007433333	0.00725	0.00718	0.00671	0.006346667	0.006033333	0.006216667	0.00619	0.006336667	0.006216667	0.006306667	0.006263333	0.00629	0.006333333	0.00638	0.006493333	0.006603333
485.144	0.05755	0.054443333	0.052356667	0.05128	0.04867	0.04517	0.042153333	0.040793333	0.037656667	0.036046667	0.03437	0.031356667	0.029003333	0.026806667	0.026466667	0.02494	0.023063333	0.019473333	0.017133333	0.01544	0.014733333	0.01385	0.012613333	0.011606667	0.00984	0.009353333	0.008383333	0.00791	0.007016667	0.0068	0.006316667	0.006026667	0.00591	0.00576	0.00569	0.00534	0.005073333	0.00496	0.005066667	0.005016667	0.00507	0.004973333	0.00515	0.005146667	0.005133333	0.00513	0.005103333	0.005266667	0.005336667
486.772	0.034133333	0.032253333	0.030596667	0.03007	0.028683333	0.02633	0.024666667	0.02393	0.0222	0.02136	0.020266667	0.01867	0.017323333	0.01592	0.015775598	0.015058219	0.014026517	0.01189	0.010576831	0.00969	0.009296667	0.00873	0.008056667	0.00751	0.006543333	0.006233333	0.005686667	0.005373333	0.004843333	0.004713333	0.004443333	0.00425	0.004156667	0.004026667	0.00393	0.00371	0.00355	0.00353	0.00355	0.003463333	0.003426667	0.00336	0.00349	0.003526667	0.003486667	0.003446667	0.003356667	0.003463333	0.003503333
488.4	0.02051	0.019956667	0.018486667	0.01838	0.017696667	0.016016667	0.015566667	0.015233333	0.014823333	0.01438	0.01312	0.012573333	0.012023333	0.010856667	0.010566667	0.01023	0.009656667	0.008516667	0.008056667	0.007766667	0.007353333	0.006501804	0.006079561	0.005772554	0.005373333	0.004902318	0.004594401	0.004258984	0.003972145	0.003632871	0.003435614	0.003222767	0.002938553	0.002765091	0.002585026	0.002466793	0.002385652	0.002326893	0.002255638	0.002115269	0.00198997	0.001953399	0.00194263	0.001999607	0.001950494	0.001886884	0.001761807	0.001758009	0.001769285
490.028	0.020803333	0.021126667	0.019436667	0.0194	0.018656667	0.01697	0.017133333	0.01684	0.017183333	0.01662	0.014546667	0.01437	0.01414	0.01264	0.011933333	0.01148	0.010863333	0.009983333	0.009896667	0.009753333	0.009033333	0.007533333	0.00699	0.00664	0.00639	0.00555	0.00521	0.00468	0.00443	0.003733138	0.003475731	0.00311203	0.002565988	0.002288616	0.001992112	0.00189475	0.001838869	0.001680229	0.001524153	0.001326784	0.001132205	0.001101345	9.9335E-4	0.001047697	9.86019E-4	8.96312E-4	7.64279E-4	6.87752E-4	6.86559E-4
491.656	0.03238	0.0327	0.03043	0.03	0.028506667	0.026256667	0.026133333	0.02553	0.025703333	0.02461	0.021623333	0.02106	0.020546667	0.018493333	0.01735	0.01641	0.015376667	0.0141	0.013793333	0.013313333	0.01217	0.010246667	0.009336667	0.00873	0.00817	0.007114418	0.006511706	0.005716667	0.005283333	0.004451507	0.004032323	0.003482159	0.002856317	0.002433701	0.002040335	0.001860321	0.00173814	0.001566311	0.001374554	0.001120836	8.90522E-4	8.16639E-4	7.68603E-4	7.92759E-4	6.99707E-4	5.87565E-4	4.51595E-4	4.4302E-4	4.21874E-4
493.284	0.047533333	0.04685	0.044003333	0.042813333	0.0403	0.037466667	0.03626	0.035153333	0.034266667	0.032546667	0.029333333	0.027886667	0.026656667	0.02445	0.02315	0.02169	0.020136667	0.018323333	0.017293333	0.016146667	0.014739872	0.013152664	0.011877621	0.010956245	0.00980601	0.008998833	0.008001324	0.007002742	0.006226254	0.005720173	0.005122772	0.004439777	0.00403	0.003434542	0.002990876	0.002637574	0.002364289	0.002282942	0.002089852	0.001775932	0.001531565	0.001351217	0.001553333	0.001486667	0.001343333	0.00115	9.98707E-4	0.001170736	0.001108339
494.912	0.059016667	0.05674	0.053916667	0.051936667	0.04862	0.04593	0.043483333	0.041983333	0.03969	0.037646667	0.0354	0.033113333	0.03115	0.029726667	0.028793333	0.027083333	0.02525	0.023286667	0.02144	0.019573333	0.018156667	0.017703333	0.01626	0.01517	0.013396667	0.013173333	0.011726667	0.010656667	0.00949	0.00957	0.00879	0.008003333	0.007796667	0.006986667	0.00654	0.005933333	0.005393333	0.005256667	0.00506	0.0046	0.004393333	0.00401	0.004413333	0.004146667	0.003923333	0.003566667	0.003393333	0.00363	0.0035
496.54	0.06472	0.061193333	0.059543333	0.057203333	0.053653333	0.052363333	0.049426667	0.047986667	0.04484	0.043086667	0.042726667	0.040176667	0.037996667	0.03825	0.03833	0.03685	0.035096667	0.03354	0.031243333	0.02889	0.027616667	0.028346667	0.02699	0.026003333	0.02377	0.023793333	0.021896667	0.020893333	0.01935	0.01956	0.018483333	0.017566667	0.016846667	0.015753333	0.01532	0.014403333	0.01349	0.01261	0.012413333	0.01159	0.01155	0.010853333	0.010993333	0.010303333	0.010036667	0.00941	0.009276667	0.009153333	0.008936667
498.168	0.067026667	0.06367	0.064533333	0.06268	0.05951	0.060676667	0.058743333	0.058016667	0.05541	0.054626667	0.056026667	0.054036667	0.052446667	0.054583333	0.05616	0.05532	0.053966667	0.05294	0.050863333	0.048396667	0.04725	0.048146667	0.047016667	0.04637	0.04395	0.043063333	0.040803333	0.039986667	0.03819	0.037266667	0.0357	0.034556667	0.032063333	0.030693333	0.030286667	0.02907	0.027713333	0.025016667	0.024823333	0.02347	0.023773333	0.022703333	0.02178	0.020426667	0.020193333	0.01928	0.019363333	0.018283333	0.017973333
499.796	0.068626667	0.067536667	0.07186	0.07148	0.069123333	0.072863333	0.073436667	0.074	0.07359	0.074163333	0.076016667	0.075133333	0.07479	0.07791	0.08104	0.08098	0.08008	0.078973333	0.077756667	0.07559	0.074493333	0.073796667	0.07287	0.072603333	0.070256667	0.06708	0.064753333	0.06428	0.06246	0.058886667	0.056706667	0.055316667	0.049966667	0.048513333	0.048206667	0.046793333	0.045033333	0.039633333	0.039533333	0.037683333	0.038496667	0.037123333	0.034346667	0.032223333	0.03214	0.031116667	0.031626667	0.029123333	0.02873
501.424	0.07279	0.07574	0.083663333	0.08544	0.083943333	0.089343333	0.093106667	0.095096667	0.097913333	0.099623333	0.10007	0.10017	0.101166667	0.103603333	0.107616667	0.108003333	0.107213333	0.10495	0.104773333	0.1032	0.10207	0.098086667	0.09713	0.096943333	0.09481	0.088386667	0.086473333	0.086403333	0.084816667	0.077493333	0.07475	0.073176667	0.064643333	0.063446667	0.063286667	0.06184	0.05982	0.051506667	0.051563333	0.049496667	0.05079	0.049306667	0.044193333	0.041443333	0.041573333	0.040743333	0.041783333	0.037713333	0.037263333
503.052	0.09309	0.100333333	0.111043333	0.11477	0.113463333	0.11935	0.125873333	0.128576667	0.13427	0.135996667	0.133626667	0.133843333	0.135513333	0.135593333	0.139086667	0.138966667	0.137303333	0.132773333	0.133126667	0.13201	0.130323333	0.121816667	0.120093333	0.11927	0.117033333	0.10677	0.10533	0.105293333	0.103828309	0.092106667	0.088745897	0.086846667	0.075043333	0.074126667	0.073866667	0.072363333	0.070106667	0.058996667	0.059076667	0.056923333	0.058343333	0.05682	0.049076667	0.045933333	0.04617	0.045693333	0.047086667	0.041396667	0.040856667
504.68	0.163873333	0.17314	0.184673333	0.188696667	0.185646667	0.191543333	0.199303333	0.20098	0.207333333	0.206723333	0.201066667	0.199806667	0.20071	0.19732	0.198403333	0.195956667	0.191516667	0.183596667	0.183066667	0.181303333	0.17743	0.163293333	0.159186667	0.156473333	0.152846667	0.137613333	0.135396667	0.134063333	0.13169	0.11454	0.109926667	0.106943333	0.090666667	0.089103333	0.087911555	0.085819966	0.082870308	0.068294931	0.067893333	0.065143333	0.066036667	0.064056667	0.053153333	0.0495	0.04948	0.04901	0.05026	0.042553333	0.041736667
506.308	0.332553333	0.338543333	0.346946667	0.347573333	0.339076667	0.344543333	0.35045	0.348216667	0.35072	0.343913333	0.33472	0.329433333	0.327046667	0.319023333	0.315656667	0.30823	0.29814	0.28473	0.280753333	0.275873333	0.26704	0.24602	0.237033333	0.230756667	0.223236667	0.20091	0.195226667	0.19042	0.185046667	0.160843333	0.15366	0.14831	0.124963333	0.120936667	0.117623333	0.113776667	0.109086667	0.08917	0.087594895	0.083089921	0.082875035	0.079402283	0.064554526	0.059650907	0.058756667	0.057396667	0.057896667	0.047503333	0.046023333
507.936	0.627496667	0.621833333	0.61968	0.610356667	0.590613333	0.592116667	0.589406667	0.57944	0.570623333	0.55221	0.537813333	0.523986667	0.513953333	0.498293333	0.48894	0.473543333	0.454876667	0.43124	0.419916667	0.408093333	0.39198	0.363873333	0.347863333	0.33648	0.321916667	0.291076667	0.279316667	0.269513333	0.25896	0.227263333	0.2164	0.208053333	0.17643	0.168663333	0.162856667	0.156	0.148456667	0.121713333	0.1188	0.111856667	0.110666667	0.104496667	0.08575	0.07853	0.07618	0.073013333	0.072483333	0.05943	0.056786667
509.564	1.032916667	1.00423	0.98028	0.950506667	0.91092	0.898406667	0.874306667	0.852323333	0.821933333	0.785876667	0.76137	0.731846667	0.707533333	0.67835	0.663876667	0.638676667	0.610216667	0.56791	0.544746667	0.521293333	0.49848	0.466016667	0.443356667	0.42693	0.402673333	0.364856667	0.346813333	0.333786667	0.31759	0.281323333	0.26689	0.257116667	0.22074	0.21062	0.204526667	0.19412	0.183436667	0.150676667	0.147736667	0.13944	0.1391	0.129666667	0.10891	0.098463333	0.094573333	0.08947	0.088523333	0.07439	0.07018
511.192	1.533956667	1.468053333	1.41124	1.345933333	1.272346667	1.23179	1.170156667	1.132876667	1.071703333	1.014346667	0.970586667	0.9179	0.872913333	0.824633333	0.813623333	0.780143333	0.744223333	0.67218	0.635383333	0.595166667	0.56861	0.535086667	0.50956	0.492033333	0.456193333	0.41173	0.388453333	0.378246667	0.358296667	0.319366667	0.30075	0.292143333	0.25379	0.245103333	0.24367	0.229626667	0.216036667	0.175953333	0.175826667	0.167526667	0.172806667	0.15972	0.13805	0.122383333	0.117766667	0.111066667	0.111783333	0.09748	0.091426667
512.82	2.272016667	2.152873333	2.063626667	1.944436667	1.811123333	1.74033	1.636963333	1.585393333	1.496426667	1.422616667	1.346286667	1.272116667	1.209156667	1.14746	1.166223333	1.131653333	1.093826667	0.983143333	0.94093	0.878053333	0.843896667	0.799106667	0.77378	0.765	0.71368	0.641383333	0.604293333	0.60206	0.578486667	0.51721	0.484226667	0.47244	0.407136667	0.39852	0.404896667	0.38392	0.364323333	0.294083333	0.298883333	0.28401	0.303836667	0.282946667	0.250006667	0.220396667	0.216513333	0.205906667	0.21221	0.18915	0.180376667
514.448	3.75672	3.569656667	3.477286667	3.287943333	3.049496667	2.989366667	2.883966667	2.828943333	2.746896667	2.67865	2.553776667	2.4872	2.434773333	2.395136667	2.500843333	2.479293333	2.444133333	2.29704	2.27845	2.1852	2.112113333	2.003236667	1.9686	1.984486667	1.905113333	1.722173333	1.62975	1.624593333	1.584576667	1.419603333	1.335836667	1.292916667	1.09487	1.062176667	1.066203333	1.023726667	0.983226667	0.801433333	0.807023333	0.754903333	0.80264	0.75761	0.672026667	0.602126667	0.599793333	0.573456667	0.59106	0.52548	0.51059
516.076	6.967003333	6.705086667	6.68386	6.420093333	6.006756667	6.07812	6.095276667	6.064176667	6.07783	6.062693333	5.874126667	5.89444	5.927223333	5.995006667	6.285013333	6.29674	6.26026	6.102	6.16731	6.0339	5.836556667	5.532713333	5.44944	5.508586667	5.3721	4.887123333	4.635276667	4.577296667	4.478933333	4.020473333	3.804713333	3.658456667	3.07844	2.950806667	2.912493333	2.812513333	2.713443333	2.238226667	2.226566667	2.063343333	2.15468	2.0463	1.81446	1.647826667	1.644663333	1.572716667	1.60812	1.424406667	1.394826667
517.704	13.14528333	12.81811	12.99010333	12.67169333	11.99602333	12.42003667	12.79738667	12.83872	13.10280667	13.21656333	12.95617333	13.20833333	13.46015667	13.78013	14.38725667	14.45573333	14.3981	14.2881	14.53158333	14.34907	13.87128667	13.14435667	12.92958667	13.04640333	12.80436333	11.69442333	11.09846667	10.87834333	10.63809333	9.565113333	9.08379	8.705316667	7.318316667	6.960556667	6.79639	6.57527	6.35041	5.280966667	5.213956667	4.812473333	4.95992	4.719826667	4.187756667	3.832463333	3.82006	3.649263333	3.707366667	3.282306667	3.22228
519.332	23.22230667	22.86368	23.37827667	23.05725667	22.03719	23.11444667	24.18924	24.37022	25.09158333	25.42958667	25.10488333	25.79166	26.44692	27.20914667	28.2752	28.42246667	28.30666667	28.34271	28.88069333	28.6479	27.67492	26.22357667	25.75336667	25.93000667	25.52295333	23.37020333	22.18003	21.62773333	21.12324333	19.01962	18.10431333	17.31883333	14.56837333	13.78672333	13.37028333	12.94235667	12.50037333	10.45366	10.27363333	9.46607	9.670763333	9.207366667	8.181496667	7.521483333	7.483933333	7.141783333	7.22242	6.40228	6.289676667
520.96	37.06839	36.73755333	37.72754	37.4854	36.08001333	38.11707333	40.25311	40.64690333	42.03665	42.69173333	42.33385333	43.67420333	44.92875667	46.32498667	47.95419333	48.19569667	47.97624667	48.28471667	49.22653333	48.95880333	47.26932667	44.79865667	43.93515	44.15624333	43.53470667	39.93763667	37.89822667	36.81400333	35.91058333	32.37523	30.86987	29.49878	24.83902667	23.42210333	22.60783333	21.88674333	21.13448	17.74907	17.38966	16.00944667	16.25354333	15.47456667	13.77614	12.70318333	12.61878333	12.03044333	12.12494	10.76884	10.58016667
522.588	52.98718	52.75939667	54.28722333	54.21738333	52.46129333	55.66015333	59.12548333	59.78893667	61.98957667	63.02065	62.68632667	64.84468	66.84136667	69.00010333	71.20760667	71.54775333	71.18815	71.89655333	73.30500333	73.03917	70.48744	66.82618667	65.46612667	65.69989	64.8511	59.58473	56.53066	54.74776	53.34528667	48.15087	45.97665	43.90297667	37.00819667	34.79819	33.46713	32.39879333	31.27617667	26.35829	25.76498667	23.70921667	23.95369	22.80089667	20.33995	18.79840333	18.64531333	17.76036	17.85035667	15.88833333	15.60731667
524.216	67.86122667	67.80795333	69.82544333	70.00431333	68.02168667	72.37446	77.21308	78.16188667	81.17578667	82.57831333	82.34073667	85.35076333	88.11148333	91.03447667	93.71340667	94.14267333	93.63455	94.83036667	96.68621333	96.47629	93.07267	88.28024667	86.40691333	86.61356333	85.58064333	78.74051667	74.68855	72.14751333	70.23083667	63.46700667	60.67762333	57.91014333	48.86896	45.83843667	43.95125333	42.54549667	41.05970333	34.71148333	33.86530667	31.1536	31.34512667	29.82797	26.66569	24.69160667	24.45608	23.27517	23.33557333	20.81702667	20.44356
525.844	78.06196	78.22685	80.56966	81.02698	79.01231	84.2522	90.20959	91.40169333	95.05471333	96.74653667	96.67475	100.3917967	103.77709	107.30616	110.2335167	110.7280133	110.10189	111.7911067	113.97881	113.8807733	109.8307333	104.2377833	101.9513133	102.0958167	100.9768567	93.03135667	88.22507	85.02645667	82.69521333	74.82161333	71.61922333	68.32359667	57.71944667	54.01811	51.65178	49.99671333	48.23837333	40.90083	39.83476667	36.63528	36.72187	34.93311333	31.29926333	29.03275667	28.71666333	27.30543333	27.31159333	24.41838	23.97340333
527.472	80.79444333	81.17512	83.59912667	84.30133	82.46936667	88.11042333	94.65832667	95.99495333	99.95871	101.79051	101.9240567	106.0344433	109.75491	113.5895667	116.4754267	116.9993667	116.32014	118.4041833	120.7292033	120.7801	116.4548233	110.6048	108.1117933	108.17539	107.0989733	98.80708	93.68271	90.08832333	87.54752	79.31391667	76.01055333	72.48627	61.30375	57.24673	54.59422	52.84283333	50.97299333	43.34668667	42.14591	38.74993667	38.69961	36.80177667	33.05063333	30.71025	30.33417667	28.81522667	28.75198333	25.76361333	25.28669333
529.1	75.23891333	75.78359333	78.03078667	78.88629333	77.41031667	82.86925667	89.33243333	90.67942	94.55039333	96.33993667	96.67040667	100.7623533	104.4449267	108.21068	110.77446	111.2857	110.6334633	112.9194	115.15412	115.3553133	111.1980867	105.7037233	103.2654667	103.2507133	102.33682	94.55084667	89.62865	86.00264	83.51264333	75.76480667	72.69996	69.30595333	58.68159667	54.67574	52.00298	50.3343	48.54388333	41.4072	40.19039333	36.93997	36.75395667	34.93876	31.45577667	29.2813	28.88101333	27.40450667	27.27304667	24.49376667	24.03334
530.728	62.90059667	63.52228667	65.38966333	66.27548	65.24026667	69.99424333	75.73327333	76.95576	80.36245667	81.94100333	82.41064667	86.08278333	89.36901333	92.71314667	94.75668333	95.21461	94.65927667	96.90468667	98.84675667	99.16049	95.56465667	90.93655667	88.79551667	88.72301667	88.04673	81.47749333	77.21975	73.92967333	71.73424333	65.18150333	62.62864	59.68558333	50.59868333	47.03306333	44.6077	43.17746333	41.63479	35.63099667	34.51906333	31.71477333	31.42845667	29.86451667	26.96075667	25.14714667	24.76424	23.46789333	23.28676667	20.96312333	20.56308
532.356	46.98349	47.58639	48.97101	49.7696	49.15858333	52.87566667	57.45216667	58.44939	61.14529333	62.39853333	62.91824	65.88308667	68.52084	71.19912667	72.64794667	73.02169667	72.60304333	74.58055333	76.10120333	76.46314	73.67183667	70.19057333	68.50598667	68.40489667	67.9791	63.02016333	59.71376333	57.03173	55.29377333	50.33365	48.43409667	46.14314667	39.17223667	36.31695333	34.33741	33.23858	32.04650667	27.52662667	26.61103667	24.43728333	24.10793	22.89819333	20.73561	19.38519667	19.05562667	18.03005667	17.82941667	16.09160333	15.77984667
533.984	31.12009	31.62728333	32.53321	33.16421	32.8833	35.47729333	38.73803333	39.46476667	41.37228667	42.26099333	42.73996	44.88233	46.77575333	48.69817	49.59792333	49.87249	49.59387667	51.14978	52.21484333	52.55677	50.62277	48.30253	47.12054	47.01791333	46.80088	43.47731333	41.18593667	39.22948667	37.99994667	34.66502	33.41334333	31.82216667	27.05838667	25.01112667	23.56403	22.81223333	21.99134333	18.9707	18.29383	16.78941	16.47640333	15.64145667	14.21587	13.32667667	13.07188	12.3444	12.15599667	11.00383667	10.78726333
535.612	18.09949	18.47089333	18.98203333	19.41697667	19.34003	20.93887	22.99623667	23.46404333	24.65900667	25.21402667	25.58746667	26.9603	28.16354	29.38650333	29.86267667	30.04063333	29.87700667	30.96111333	31.62014333	31.89199333	30.70569667	29.35137333	28.61717667	28.53082	28.45200333	26.49693667	25.09262667	23.82433	23.05243	21.08376	20.36314667	19.38657667	16.51697333	15.2127	14.27216333	13.81857333	13.31966	11.54958333	11.10334667	10.18290667	9.929553333	9.42013	8.60044	8.09027	7.914126667	7.454983333	7.30244	6.635116667	6.502273333
537.24	9.164696667	9.399646667	9.6359	9.89305	9.9066	10.76205	11.89610333	12.15697333	12.80978667	13.10736	13.35045667	14.11953667	14.78561667	15.46198333	15.66525333	15.76349667	15.67745333	16.33535333	16.68822	16.86981667	16.23208667	15.54975333	15.14953667	15.08633333	15.07593	14.08147333	13.32944333	12.60591667	12.17957	11.17487	10.81920667	10.29680667	8.794963333	8.06449	7.52689	7.288593333	7.024393333	6.130063333	5.870433333	5.37958	5.203983333	4.932563333	4.53033	4.280736667	4.172653333	3.917516667	3.81102	3.48091	3.409906667
538.868	4.076493333	4.202906667	4.279546667	4.405076667	4.434763333	4.820353333	5.3565	5.478373333	5.782963333	5.913133333	6.03772	6.406456667	6.71962	7.033083333	7.093933333	7.136836667	7.093936667	7.430536667	7.588286667	7.68746	7.389356667	7.094896667	6.90445	6.863116667	6.87214	6.439783333	6.092203333	5.73318	5.527366667	5.090133333	4.942863333	4.703366667	4.030833333	3.675656667	3.40929	3.30153	3.181206667	2.79803	2.6667	2.44255	2.339543333	2.214766667	2.050826667	1.949403333	1.891183333	1.767883333	1.704693333	1.569636667	1.53704
540.496	1.72468	1.781896667	1.785113333	1.831323333	1.845216667	1.98283	2.196486667	2.241406667	2.360673333	2.401526667	2.440663333	2.587663333	2.70804	2.819216667	2.825163333	2.83699	2.814146667	2.948456667	3.003653333	3.04469	2.922213333	2.80777	2.727463333	2.702926667	2.708326667	2.54288	2.404216667	2.250523333	2.16306	1.997143333	1.945763333	1.85269	1.59401	1.445286667	1.332593333	1.290293333	1.243016667	1.101536667	1.044996667	0.958453333	0.90907	0.85938	0.803756667	0.76951	0.74242	0.691033333	0.66038	0.615676667	0.602863333
542.124	0.85608	0.87957	0.86046	0.869873333	0.865583333	0.897286667	0.970973333	0.98283	1.02436	1.02912	1.019483333	1.06732	1.103706667	1.1232	1.118643333	1.117916667	1.103896667	1.134433333	1.14811	1.15802	1.110316667	1.058676667	1.026273333	1.013143333	1.011133333	0.943236667	0.89275	0.835133333	0.800816667	0.734633333	0.716796667	0.684873333	0.589626667	0.534926667	0.494193333	0.478436667	0.461153333	0.40719	0.38707	0.357776667	0.340146667	0.321726667	0.30169	0.289936667	0.279326667	0.260586667	0.249646667	0.235513333	0.230883333
543.752	0.559573333	0.5725	0.553856667	0.55279	0.54019	0.537463333	0.56546	0.568243333	0.587106667	0.583806667	0.553953333	0.568553333	0.578633333	0.56666	0.56602	0.563436667	0.554573333	0.544803333	0.54826	0.547323333	0.526246667	0.489306667	0.474763333	0.468853333	0.464086667	0.422063333	0.402183333	0.38153	0.367853333	0.327863333	0.31847	0.306543333	0.260226667	0.24062	0.227003333	0.220153333	0.212896667	0.181786667	0.176056667	0.165353333	0.16217	0.154423333	0.14082	0.134053333	0.130763333	0.124306667	0.122623333	0.114173333	0.112206667
545.38	0.389413333	0.401883333	0.389503333	0.3896	0.378236667	0.368213333	0.38604	0.38884	0.404696667	0.403396667	0.37038	0.378126667	0.384066667	0.365696667	0.368896667	0.368396667	0.363783333	0.34533	0.3497	0.348506667	0.336893333	0.303503333	0.295966667	0.294363333	0.29155	0.256936667	0.247523333	0.239053333	0.23354	0.200516667	0.193696667	0.18739	0.154546667	0.14639	0.140926667	0.137403333	0.13367	0.109363333	0.107983333	0.10243	0.103456667	0.099463333	0.08639	0.08115	0.080536667	0.07819	0.079303333	0.070903333	0.069743333
547.008	0.232683333	0.245813333	0.23843	0.241966667	0.23605	0.22626	0.241493333	0.24549	0.260903333	0.262416667	0.234356667	0.24173	0.248086667	0.230976667	0.234476667	0.235976667	0.234666667	0.219036667	0.225473333	0.22695	0.220063333	0.191546667	0.187883333	0.1885	0.18908	0.161703333	0.157506667	0.15321	0.15175	0.125656667	0.12136	0.117476667	0.09321	0.089266667	0.086073333	0.08469	0.083086667	0.06577	0.065136667	0.061763333	0.062596667	0.060776667	0.049886667	0.046783333	0.046926667	0.046073333	0.047063333	0.039733333	0.039063333
548.636	0.110116667	0.121363333	0.11662	0.12182	0.120933333	0.113536667	0.125663333	0.129526667	0.142196667	0.144613333	0.12475	0.131673333	0.137563333	0.12402	0.12573	0.1278	0.128283333	0.11813	0.124693333	0.127856667	0.12376	0.10246	0.10116	0.10246	0.105143333	0.086296667	0.08502	0.082393333	0.082816667	0.065316667	0.063383333	0.061193333	0.045496667	0.043395608	0.041019179	0.041072519	0.040960892	0.031265249	0.030353341	0.028408055	0.028013333	0.027686667	0.020563333	0.01973	0.01992	0.01958	0.019653333	0.014713333	0.014536667
550.264	0.044766667	0.051846667	0.048536667	0.053106667	0.054786667	0.051143333	0.059453333	0.062066667	0.070233333	0.07206	0.061326667	0.0669	0.07126	0.06298	0.06295	0.06441	0.065223333	0.060623333	0.065456667	0.06845	0.065593333	0.05237	0.051973333	0.052926667	0.0556	0.044556667	0.043836667	0.041563333	0.041983333	0.032393333	0.03175	0.03039	0.021343333	0.01949	0.01737	0.017836667	0.018213333	0.014133333	0.012726667	0.011303333	0.009976989	0.010195893	0.006768116	0.007242624	0.00720645	0.006699553	0.006002443	0.003529353	0.003741903
551.892	0.026746667	0.029206667	0.027196667	0.029816667	0.03165	0.032116667	0.036886667	0.037986667	0.041523333	0.042303333	0.040043333	0.043706667	0.046243333	0.04432	0.043643333	0.044063333	0.044306667	0.044626667	0.046776667	0.048346667	0.045883333	0.040583333	0.040003333	0.040123333	0.041276667	0.036546667	0.034726667	0.032166667	0.03136	0.027856667	0.027423333	0.026116667	0.02122	0.01864	0.016463333	0.016443333	0.016376667	0.01512	0.013363333	0.011693333	0.01	0.009896667	0.009236667	0.00983	0.009456667	0.0084	0.007296667	0.006696667	0.007076667
553.52	0.031278747	0.030279576	0.02956	0.030076667	0.030586667	0.033873333	0.03569	0.035613333	0.03548	0.035416667	0.039303333	0.04074	0.041573333	0.04537	0.045093333	0.04456	0.043976667	0.04779	0.047206667	0.046996667	0.044946667	0.046513333	0.045366667	0.044623333	0.0438	0.04403	0.040833333	0.03813	0.03592	0.036736667	0.03604	0.034533333	0.032323333	0.02901	0.026873333	0.02598	0.025033333	0.024763333	0.023026667	0.02097	0.0194	0.018563333	0.0197	0.019686667	0.018973333	0.017423333	0.01625	0.016933333	0.017226667
555.148	0.040156667	0.037453333	0.037483333	0.036473333	0.035186667	0.038883333	0.038393333	0.037636667	0.035243333	0.034666667	0.041176667	0.040426667	0.039833333	0.046873333	0.047396667	0.046243333	0.044983333	0.050106667	0.047456667	0.04583	0.044493333	0.050706667	0.049126667	0.047783333	0.045406667	0.049073333	0.045256667	0.042913333	0.039913333	0.043403333	0.04247	0.040946667	0.040823333	0.037443333	0.035656667	0.03404	0.03235	0.032376667	0.031056667	0.028983333	0.027833333	0.02636	0.028506667	0.027773333	0.02683	0.025136667	0.02415	0.025663333	0.025686667
556.776	0.046296667	0.04337	0.043103333	0.04137	0.03859	0.04042	0.038396667	0.037403333	0.034196667	0.03336	0.038913333	0.036563333	0.035003333	0.042023333	0.043156667	0.041766667	0.040153333	0.044393333	0.040806667	0.038486667	0.0379	0.045646667	0.043973333	0.04243	0.0394	0.044493333	0.04102	0.039396667	0.036433333	0.04086	0.039913333	0.038636667	0.040016667	0.03728	0.03607	0.03418	0.03222	0.03242	0.03169	0.030063333	0.029423333	0.027703333	0.030213333	0.029033333	0.028043333	0.026616667	0.025926667	0.027893333	0.027623333
558.404	0.04791	0.045573333	0.044153333	0.042353333	0.03882	0.03772	0.035053333	0.03414	0.031256667	0.030336667	0.032636667	0.029693333	0.027763333	0.032196667	0.03353	0.032246667	0.030683333	0.032613333	0.0293	0.02707	0.026923333	0.033266667	0.031826667	0.030496667	0.027746667	0.032216667	0.029696667	0.0288	0.026533333	0.030303333	0.029533333	0.02866	0.03061	0.028843333	0.028233333	0.026553333	0.02484	0.025186667	0.024983333	0.024013333	0.02382	0.022286667	0.024603333	0.023393333	0.022546667	0.02161	0.021246667	0.023273333	0.022803333
560.032	0.044183333	0.04267	0.04003	0.038553333	0.03511	0.03153	0.029003333	0.02838	0.026463333	0.02565	0.02433	0.021756667	0.020043333	0.020986667	0.022196667	0.021286667	0.020126667	0.019533333	0.01732	0.0157	0.01566	0.018933333	0.017963333	0.017136667	0.015293333	0.017778474	0.016366077	0.016027161	0.014742263	0.016870915	0.016362607	0.015886603	0.017457913	0.016613333	0.016453333	0.01532	0.014186667	0.014536667	0.014636667	0.01426	0.014376667	0.01332	0.015026667	0.01411	0.013546667	0.01312	0.013033333	0.014706667	0.014233333
561.66	0.035693333	0.034923333	0.031923333	0.030933333	0.028193333	0.023636667	0.021786667	0.021526667	0.020733333	0.020203333	0.01654	0.014873333	0.013706667	0.01199	0.01301	0.012573333	0.011973333	0.009656667	0.008753333	0.007866667	0.007763333	0.007956667	0.00754	0.00729	0.006454687	0.006724322	0.006204219	0.006214554	0.005811505	0.006147651	0.00585096	0.005662725	0.006266832	0.006064013	0.00616032	0.005620794	0.005107435	0.005238403	0.005420807	0.005377749	0.005653333	0.005136667	0.00602	0.005496667	0.005246667	0.00517	0.005273333	0.00631	0.005973333
563.288	0.02554	0.025306667	0.02317	0.022686667	0.0209	0.017126667	0.016146667	0.016223333	0.01629	0.016136667	0.012176667	0.0114	0.010853333	0.008243333	0.009146667	0.00909	0.008963333	0.006186667	0.006216667	0.005865943	0.005676692	0.003981472	0.003973767	0.004120133	0.003950993	0.002664063	0.002607627	0.002764553	0.002853488	0.001880794	0.001654829	0.001578249	0.001099823	0.001161211	0.001317462	0.001177296	0.001055644	7.40927E-4	8.51727E-4	8.53104E-4	0.001149319	9.95821E-4	0.001067996	8.05803E-4	7.96397E-4	8.50233E-4	0.001033778	0.001317337	0.001161579
564.916	0.017606667	0.017696667	0.017246667	0.017186667	0.016283333	0.01451	0.014353333	0.014646667	0.01512	0.015293333	0.01277	0.012576667	0.01251	0.01072	0.011533333	0.01165	0.01171	0.009610623	0.009969085	0.009814514	0.009552667	0.007474365	0.007579139	0.007804596	0.007791258	0.005951931	0.005882945	0.005965811	0.006055697	0.004504737	0.004210484	0.004058022	0.002733164	0.002702479	0.002735247	0.002695007	0.00263125	0.001772987	0.001736808	0.001568899	0.001771629	0.001707179	0.001165249	9.51933E-4	0.001028571	0.001009873	0.001165833	8.14214E-4	7.76094E-4
566.544	0.013563333	0.013753333	0.015026667	0.015233333	0.014953333	0.015466667	0.01592	0.016263333	0.01672	0.01706	0.016753333	0.016813333	0.01701	0.016954311	0.017603333	0.01767	0.017656667	0.016887972	0.017062419	0.016855485	0.01650757	0.015158785	0.015105107	0.015135323	0.014919391	0.013362849	0.012970703	0.012771521	0.012513764	0.011049081	0.010636621	0.010295438	0.008550521	0.008200387	0.007993635	0.007820405	0.007579473	0.006295237	0.006104651	0.005693521	0.005734098	0.005546855	0.004718163	0.004405227	0.004426823	0.004226675	0.004283349	0.003575577	0.003559543
568.172	0.011886667	0.012016667	0.014386667	0.014653333	0.01473	0.01696	0.01769	0.01796	0.018153333	0.018496667	0.020153333	0.02026	0.02055	0.022163333	0.022556667	0.022486667	0.022283333	0.022886667	0.022696855	0.022366667	0.02194	0.021733987	0.021443965	0.021186195	0.020714091	0.019861713	0.0191213	0.018593674	0.017925653	0.016957261	0.016484759	0.015986181	0.014279042	0.013596937	0.013167219	0.012805871	0.012354272	0.010951885	0.010645701	0.010073027	0.009966671	0.009609165	0.008817326	0.008396275	0.00830969	0.00794568	0.007906667	0.007163333	0.007116667
569.8	0.010135249	0.01012753	0.012783234	0.012943283	0.013127345	0.016067026	0.016725442	0.016881411	0.016776975	0.017030319	0.019734707	0.019798891	0.020055704	0.022613266	0.022768171	0.022585897	0.022277997	0.023781981	0.023344734	0.02294	0.0225	0.023243424	0.022839132	0.022405977	0.02183106	0.021698889	0.020814367	0.020107846	0.019238499	0.018882629	0.018458141	0.01792913	0.016614919	0.015801551	0.015293741	0.014844653	0.014311543	0.013124664	0.012790926	0.012211731	0.012060199	0.01163	0.011106667	0.010657207	0.01051	0.010096667	0.010033333	0.00948	0.009423333
571.428	0.008199768	0.008009013	0.010387465	0.010316429	0.010351673	0.013008009	0.013294527	0.013346518	0.013019621	0.013175979	0.015840466	0.015752819	0.015869272	0.018463372	0.01854958	0.018317054	0.018035518	0.019671149	0.019160397	0.018702889	0.018348856	0.01952636	0.019189081	0.018762523	0.018216297	0.018550795	0.017770317	0.017152959	0.016359689	0.016489033	0.016163633	0.015739023	0.014977363	0.014294749	0.013925974	0.013522184	0.013066249	0.012265677	0.012018696	0.01157	0.01154	0.01116	0.010956667	0.01056	0.010453333	0.01012	0.010156667	0.00988	0.00984
573.056	0.009356667	0.008876667	0.010706667	0.010336667	0.0099	0.011553333	0.011206667	0.01116	0.010576667	0.010616667	0.012386667	0.011923333	0.011746667	0.013633333	0.013856667	0.013556667	0.01331	0.014234923	0.013666285	0.013031114	0.012793817	0.013872567	0.013656427	0.013336646	0.012748555	0.013225153	0.012633212	0.012313083	0.011731017	0.012093525	0.011811805	0.011538653	0.011285813	0.010933988	0.010866667	0.010563333	0.010233333	0.009763333	0.009713333	0.009466667	0.009683333	0.009436667	0.009473333	0.00912	0.009126667	0.00897	0.009193333	0.009146667	0.009156667
574.684	0.018223333	0.017156667	0.018306667	0.017516667	0.016253333	0.016496667	0.015236667	0.01503	0.013903333	0.013703333	0.01414	0.012956667	0.012223333	0.012953333	0.013446667	0.012916667	0.012536667	0.012013333	0.011133333	0.010043333	0.009843333	0.010466667	0.010243333	0.00997	0.009046667	0.009393333	0.00885	0.00886	0.008403333	0.00877	0.008393333	0.00822	0.00831	0.008323333	0.008626667	0.008346667	0.008066667	0.00773	0.007946667	0.007873333	0.008436667	0.00827	0.008446667	0.008036667	0.008173333	0.0082	0.008666667	0.008756667	0.00878
576.312	0.0373	0.03517	0.035486667	0.034086667	0.03167	0.03038	0.027876667	0.027333333	0.02516	0.02448	0.023573333	0.021276667	0.01968	0.019053333	0.0198	0.018816667	0.01803	0.01554	0.01392	0.012033333	0.011706667	0.011766667	0.011296667	0.010896667	0.00926	0.009323333	0.008566667	0.008783333	0.008186667	0.008436667	0.007826667	0.007666667	0.00792	0.008193333	0.008846667	0.008443333	0.008066667	0.00762	0.008126667	0.008156667	0.009103333	0.008903333	0.00915	0.008533333	0.00878	0.00892	0.009623333	0.009776667	0.009753333
577.94	0.064946667	0.061253333	0.060556667	0.05832	0.054556667	0.051783333	0.04776	0.046683333	0.04296	0.04152	0.039516667	0.03585	0.033106667	0.03112	0.031996667	0.030396667	0.028963333	0.02427	0.02153	0.01858	0.017956667	0.017536667	0.016623333	0.01593	0.013296667	0.01301	0.011793333	0.012046667	0.011056667	0.011163333	0.010236667	0.01002	0.01027	0.010673333	0.011613333	0.010963333	0.01036	0.0096	0.01038	0.010436667	0.011743333	0.0114	0.011666667	0.010746667	0.01103	0.011216667	0.012113333	0.012243333	0.01215
579.568	0.096056667	0.090486667	0.088723333	0.085466667	0.080333333	0.076296667	0.070613333	0.068866667	0.063336667	0.060983333	0.058183333	0.05311	0.049096667	0.045873333	0.04677	0.044503333	0.042333333	0.0355	0.031483333	0.0274	0.02642	0.025623333	0.024203333	0.023153333	0.019443333	0.018776667	0.017006667	0.0172	0.015686667	0.01562	0.01437	0.014076667	0.014186667	0.014603333	0.01576	0.014806667	0.013926667	0.01273	0.013723333	0.013733333	0.01536	0.014823333	0.015013333	0.013756667	0.014046667	0.01419	0.01523	0.015253333	0.01506
581.196	0.124733333	0.117386667	0.114646667	0.110306667	0.10394	0.098876667	0.09166	0.089223333	0.082036667	0.078783333	0.07537	0.069083333	0.063893333	0.0596	0.060463333	0.05763	0.0548	0.046116667	0.040976667	0.03591	0.034586667	0.03347	0.03163	0.03027	0.02565	0.024536667	0.02228	0.0224	0.020413333	0.0201	0.01857	0.01822	0.01804	0.018416667	0.019716667	0.018483333	0.017356667	0.015673333	0.016776667	0.016703333	0.018546667	0.017816667	0.017826667	0.016273333	0.016553333	0.01661	0.0177	0.017513333	0.01724
582.824	0.147046667	0.13837	0.13482	0.12948	0.122033333	0.116103333	0.1077	0.104686667	0.096343333	0.092333333	0.08828	0.081106667	0.075023333	0.06981	0.070613333	0.06738	0.064073333	0.05399	0.04809	0.042343333	0.040763333	0.039296667	0.037183333	0.035603333	0.03039	0.028803333	0.026253333	0.026293333	0.023993333	0.023343333	0.021616667	0.02123	0.02067	0.020976667	0.022293333	0.02088	0.019583333	0.017463333	0.018576667	0.018376667	0.02029	0.019416667	0.019163333	0.01745	0.017683333	0.017623333	0.018666667	0.018243333	0.01791
584.452	0.16213	0.1528	0.14847	0.142273333	0.133906667	0.127046667	0.117913333	0.114496667	0.10565	0.101073333	0.096143333	0.088473333	0.081836667	0.075826667	0.076513333	0.073056667	0.069443333	0.058486667	0.052253333	0.046203333	0.044453333	0.042593333	0.040336667	0.038616667	0.033186667	0.03119	0.02851	0.028446667	0.025993333	0.025	0.023203333	0.022776667	0.02186	0.02203	0.02323	0.021726667	0.020356667	0.01799	0.018993333	0.018676667	0.020463333	0.019506667	0.019053333	0.017326667	0.017486667	0.017286667	0.018156667	0.017606667	0.017226667
586.08	0.17156	0.16222	0.156923333	0.150036667	0.14084	0.132836667	0.123403333	0.119753333	0.110976667	0.105986667	0.09992	0.09207	0.085236667	0.078536667	0.07899	0.075423333	0.071643333	0.060383333	0.05415	0.048133333	0.04625	0.044066667	0.041706667	0.0399	0.034556667	0.032373333	0.02966	0.029363333	0.026836667	0.02569	0.023946667	0.023446667	0.02237	0.022283333	0.02318	0.02167	0.02029	0.018023333	0.01881	0.01838	0.019826667	0.018823333	0.018446667	0.016863333	0.016886667	0.01652	0.017106667	0.016686667	0.016273333
587.708	0.17789	0.168963333	0.162363333	0.15493	0.14499	0.13565	0.126223333	0.12247	0.11412	0.108806667	0.10151	0.093736667	0.086946667	0.079766667	0.07982	0.076193333	0.072303333	0.06132	0.05527	0.049523333	0.04748	0.045213333	0.042713333	0.04078	0.035726667	0.033726667	0.030936667	0.030193333	0.027586667	0.026613333	0.025053333	0.02442	0.02349	0.022966667	0.02338	0.02189	0.020526667	0.018753333	0.019243333	0.0187	0.019616667	0.018586667	0.018673333	0.017366667	0.01719	0.01662	0.016803333	0.016866667	0.016433333
589.336	0.18339	0.17505	0.166853333	0.159	0.14846	0.137766667	0.12857	0.124776667	0.116956667	0.111346667	0.103016667	0.095476667	0.08891	0.081563333	0.081033333	0.077336667	0.073323333	0.06318	0.057333333	0.05194	0.049673333	0.047626667	0.044916667	0.042793333	0.038096667	0.03667	0.03367	0.032243333	0.029443333	0.029033333	0.027723333	0.026896667	0.026363333	0.025203333	0.024993333	0.023523333	0.022143333	0.021206667	0.021323333	0.020653333	0.020903333	0.019826667	0.020763333	0.019793333	0.019376667	0.018523333	0.01824	0.0191	0.01865
590.964	0.189536667	0.181746667	0.17186	0.163703333	0.152753333	0.141	0.13218	0.128363333	0.12098	0.11508	0.10613	0.098926667	0.092666667	0.08547	0.08422	0.080413333	0.076253333	0.067316667	0.061596667	0.056523333	0.053923333	0.052353333	0.04934	0.04697	0.042586667	0.041943333	0.038576667	0.036293333	0.033166667	0.03355	0.03252	0.031426667	0.031393333	0.029466667	0.028553333	0.02707	0.025656667	0.025676667	0.025386667	0.024533333	0.024076667	0.022933333	0.02491	0.02429	0.023616667	0.022436667	0.021656667	0.023416667	0.022973333
592.592	0.196816667	0.189396667	0.178013333	0.16967	0.158536667	0.146223333	0.13785	0.134006667	0.126893333	0.120683333	0.111563333	0.10473	0.09879	0.09191	0.089916667	0.085956667	0.081613333	0.073946667	0.06827	0.063376667	0.06033	0.059236667	0.055886667	0.053256667	0.0491	0.049143333	0.04534	0.04216	0.038636667	0.03979	0.03897	0.037603333	0.037936667	0.035236667	0.033666667	0.032166667	0.030706667	0.031556667	0.030873333	0.029806667	0.02872	0.02751	0.030446667	0.030146667	0.029253333	0.027736667	0.026506667	0.029046667	0.028636667
594.22	0.204483333	0.197223333	0.184803333	0.17635	0.165223333	0.152923333	0.14501	0.14113	0.134096667	0.1276	0.11859	0.112123333	0.10643	0.099823333	0.097163333	0.09306	0.088556667	0.08183	0.07614	0.071236667	0.06771	0.06682	0.063193333	0.060383333	0.05634	0.056706667	0.052506667	0.048596667	0.044733333	0.046326667	0.04563	0.044053333	0.04447	0.041186667	0.03915	0.037663333	0.036213333	0.037546667	0.03657	0.03529	0.033776667	0.032563333	0.036146667	0.036123333	0.035116667	0.03331	0.031766667	0.03477	0.03445
595.848	0.210473333	0.203153333	0.190326667	0.18182	0.170836667	0.159063333	0.151553333	0.147633333	0.140546667	0.13382	0.125036667	0.11888	0.113313333	0.10676	0.103663333	0.099463333	0.094873333	0.088556667	0.082873333	0.07779	0.073826667	0.072756667	0.069016667	0.06619	0.062186667	0.062383333	0.057983333	0.053686667	0.04966	0.05128	0.050603333	0.048953333	0.04917	0.045643333	0.043453333	0.04205	0.040713333	0.042166667	0.041046667	0.039623333	0.037996667	0.036873333	0.040696667	0.04089	0.039923333	0.037983333	0.036323333	0.039443333	0.03928
597.476	0.211686667	0.20416	0.19167	0.183163333	0.17241	0.161566667	0.15437	0.15042	0.14325	0.136406667	0.127903333	0.121986667	0.11644	0.109766667	0.106533333	0.102353333	0.097816667	0.091406667	0.08581	0.0805	0.076273333	0.074743333	0.07111	0.068456667	0.064486667	0.064166667	0.05985	0.055626667	0.051693333	0.053013333	0.052296667	0.050743333	0.05065	0.04731	0.045326667	0.044086667	0.04296	0.044263333	0.043216667	0.041763333	0.040376667	0.039433333	0.043156667	0.043503333	0.042733333	0.04084	0.039333333	0.042303333	0.04234
599.104	0.20517	0.197416667	0.18603	0.17763	0.167206667	0.157606667	0.15065	0.14672	0.139533333	0.132766667	0.124706667	0.118953333	0.113396667	0.10667	0.10362	0.099606667	0.095273333	0.088593333	0.083206667	0.077763333	0.07353	0.071596667	0.068283333	0.065976667	0.06208	0.06123	0.05729	0.053573333	0.049996667	0.050943333	0.050146667	0.048863333	0.048593333	0.045806667	0.044333333	0.0433	0.042453333	0.04351	0.04274	0.04139	0.04052	0.039823333	0.04325	0.04367	0.0432	0.04155	0.040396667	0.043116667	0.043343333
600.732	0.18972	0.181906667	0.17233	0.164236667	0.15429	0.14615	0.139436667	0.135596667	0.12857	0.122126667	0.114856667	0.10923	0.10372	0.097313333	0.094696667	0.090996667	0.086993333	0.080273333	0.07522	0.0699	0.065983333	0.06398	0.06113	0.05925	0.055536667	0.054453333	0.051133333	0.048226667	0.045206667	0.045893333	0.045046667	0.044126667	0.043936667	0.041956667	0.041136667	0.04031	0.039736667	0.040586667	0.04023	0.03913	0.038893333	0.03843	0.04147	0.041856667	0.041693333	0.040443333	0.039756667	0.04222	0.042556667
602.36	0.167173333	0.15965	0.15236	0.144876667	0.135633333	0.128996667	0.1226	0.118966667	0.112363333	0.106506667	0.1004	0.094903333	0.089626667	0.084011954	0.081943333	0.078685085	0.07508792	0.068764872	0.064191716	0.059366997	0.056090043	0.05439	0.052063333	0.050583333	0.047226667	0.046253333	0.043746667	0.041763333	0.039386667	0.039916667	0.03911	0.03859	0.03866	0.037553333	0.037373333	0.036723333	0.03636	0.037016667	0.03712	0.036403333	0.036736667	0.036453333	0.038956667	0.03925	0.039316667	0.038543333	0.038313333	0.040446667	0.040766667
603.988	0.142496667	0.135763333	0.130806667	0.124276667	0.116026667	0.110576667	0.104633333	0.101346667	0.095466667	0.090406667	0.08562	0.080283333	0.075503333	0.070906667	0.06937	0.066643333	0.06345	0.057846667	0.053886667	0.04999	0.04764	0.046306667	0.044446667	0.043286667	0.040486667	0.039763333	0.038186667	0.037056667	0.035353333	0.035583333	0.034966667	0.034823333	0.035056667	0.034766667	0.035073333	0.034573333	0.034363333	0.034673333	0.035213333	0.03499	0.03569	0.03553	0.037193333	0.037386667	0.037593333	0.037316667	0.03742	0.03898	0.03916
605.616	0.122476667	0.11704	0.11387	0.10861	0.101616667	0.096533333	0.091186667	0.088366667	0.083473333	0.07928	0.075486667	0.07034	0.06632	0.06244	0.061273333	0.059103333	0.056273333	0.05125	0.04803	0.045476667	0.044216667	0.042803333	0.041313333	0.040343333	0.038353333	0.037583333	0.03702	0.03654	0.03551	0.03493	0.034676667	0.034896667	0.03484	0.03525	0.03584	0.035503333	0.035433333	0.03507	0.035986667	0.03636	0.03717	0.037126667	0.03747	0.037643333	0.037926667	0.03814	0.038416667	0.03898	0.038963333
607.244	0.113336667	0.10958	0.10698	0.103176667	0.097583333	0.091596667	0.086906667	0.08458	0.080816667	0.077343333	0.073686667	0.06877	0.065673333	0.061563333	0.06047	0.05884	0.05625	0.051183333	0.04879	0.047863333	0.047733333	0.045303333	0.044043333	0.04318	0.042206667	0.040706667	0.041183333	0.04111	0.040726667	0.03861	0.038893333	0.039463333	0.038466667	0.03944	0.040113333	0.04001	0.040173333	0.038706667	0.039953333	0.041	0.04169	0.041813333	0.040363333	0.04067	0.041036667	0.041713333	0.04205	0.04117	0.041
608.872	0.118206667	0.11621	0.11246	0.11009	0.105856667	0.097506667	0.093443333	0.091523333	0.088816667	0.085723333	0.081003333	0.076343333	0.074156667	0.068516667	0.0671	0.065906667	0.063393333	0.057393333	0.055843333	0.056633333	0.05747	0.05298	0.05178	0.050973333	0.051126667	0.04812	0.049573333	0.049633333	0.04988	0.045556667	0.046506667	0.047433333	0.0449	0.046316667	0.04692	0.047136667	0.04766	0.044833333	0.04634	0.048066667	0.0485	0.04887	0.045413333	0.046026667	0.046546667	0.04767	0.047976667	0.04545	0.045256667
610.5	0.13533	0.134863333	0.128166667	0.12698	0.123903333	0.111986667	0.108453333	0.106733333	0.10485	0.10165	0.094743333	0.090386667	0.088936667	0.08058	0.07843	0.0775	0.074906667	0.067233333	0.06646	0.068806667	0.07025	0.06301	0.06173	0.06096	0.06221	0.05718	0.059413333	0.059373333	0.060153333	0.05342	0.05505	0.056293333	0.052013333	0.053703333	0.05414	0.05473	0.055726667	0.05164	0.053333333	0.05562	0.05574	0.056426667	0.051206667	0.052263333	0.053013333	0.05452	0.05479	0.05083	0.050796667
612.128	0.1582	0.158793333	0.147833333	0.147386667	0.14515	0.129243333	0.12615	0.124383333	0.123023333	0.119266667	0.109536667	0.105593333	0.10462	0.09298	0.089813333	0.088973333	0.08621	0.07666	0.076523333	0.08004	0.081643333	0.07168	0.070216667	0.069482293	0.071641001	0.064630244	0.067318459	0.066960077	0.068133	0.059446128	0.061636147	0.063115219	0.057388409	0.059118063	0.059325559	0.060263231	0.061766667	0.056936667	0.058686667	0.061293333	0.061113333	0.062123333	0.05589	0.05744	0.05844	0.060206667	0.06043	0.055733333	0.05602
613.756	0.177736667	0.17882	0.163236667	0.163063333	0.161333333	0.142033333	0.13936	0.137386667	0.13628	0.131753333	0.119333333	0.115993333	0.115223333	0.10069	0.0965	0.095626667	0.09273	0.081833333	0.08215	0.086256667	0.087553333	0.075733333	0.07409	0.073436667	0.076173333	0.067846667	0.07057	0.069793333	0.07114	0.06156	0.06409	0.065653333	0.059243333	0.06075	0.060696667	0.06187	0.06381	0.059056667	0.06068	0.063246667	0.062813333	0.06406	0.057946667	0.05991	0.061106667	0.06292	0.06309	0.058666667	0.059356667
615.384	0.18598	0.18705	0.167646667	0.16731	0.165793333	0.144683333	0.142453333	0.14025	0.13923	0.134066667	0.119863333	0.1173	0.11653	0.1004	0.095526667	0.09461	0.091766667	0.080573333	0.081146667	0.085186667	0.085846667	0.07365	0.071946667	0.07144	0.07434	0.065816667	0.068156667	0.066973333	0.068273333	0.059196667	0.061763333	0.06324	0.057156667	0.058186667	0.057863333	0.05913	0.061293333	0.05751	0.058806667	0.060956667	0.060336667	0.061656667	0.05686	0.059073333	0.060323333	0.061926667	0.062	0.058873333	0.05997
617.012	0.17959	0.180233333	0.158833333	0.157996667	0.156436667	0.13559	0.133766667	0.13146	0.130406667	0.124993333	0.110433333	0.108706667	0.10781	0.091916667	0.08697	0.086063333	0.08351	0.07327	0.07386	0.077186667	0.07711	0.066206667	0.064623333	0.064323333	0.06694	0.05947	0.061093333	0.059646667	0.06067	0.053453333	0.055753333	0.056983333	0.052193333	0.052573333	0.052053333	0.053226667	0.055366667	0.053223333	0.054043333	0.05547	0.054743333	0.055963333	0.0534	0.055623333	0.05679	0.057916667	0.057846667	0.056746667	0.058146667
618.64	0.161303333	0.161183333	0.140073333	0.13846	0.136533333	0.11792	0.11629	0.11404	0.112806667	0.107606667	0.094213333	0.09313	0.09198	0.078153333	0.073813333	0.072963333	0.0709	0.062593333	0.062923333	0.065006667	0.064276667	0.056083333	0.05476	0.054686667	0.056603333	0.051243333	0.051946667	0.050443333	0.05101	0.046606667	0.048376667	0.049233333	0.04641	0.046123333	0.045526667	0.046453333	0.048286667	0.048063333	0.04838	0.04895	0.048246667	0.049186667	0.04929	0.051273333	0.052213333	0.052723333	0.052496667	0.053673333	0.055206667
620.268	0.1382	0.137023333	0.11832	0.115696667	0.11301	0.097913333	0.09602	0.09392	0.09224	0.08761	0.076586667	0.075676667	0.074143333	0.063706667	0.060503333	0.059676667	0.058116667	0.05222	0.051986667	0.052526667	0.05136	0.04666	0.045643333	0.0457	0.04661	0.043936667	0.043676667	0.042313333	0.042303333	0.041046667	0.04213	0.04257	0.041946667	0.04111	0.04059	0.041156667	0.042466667	0.043986667	0.04392	0.043693333	0.043156667	0.043723333	0.046343333	0.047863333	0.048523333	0.0484	0.0481	0.051286667	0.052766667
621.896	0.117803333	0.11531	0.10045	0.096603333	0.0927	0.081526667	0.078803333	0.076833333	0.074406667	0.07045	0.062453333	0.061096667	0.059073333	0.05262	0.050736667	0.049813333	0.048606667	0.045086667	0.044043333	0.043016667	0.041653333	0.04051	0.039706667	0.03975	0.039506667	0.03957	0.03843	0.037296667	0.03666	0.038263333	0.038636667	0.038643333	0.04002	0.038836667	0.038526667	0.03868	0.039343333	0.042086667	0.041856667	0.041073333	0.040876667	0.04102	0.045553333	0.04643	0.04685	0.04627	0.046036667	0.050586667	0.051853333
623.524	0.10408	0.100126667	0.08964	0.084473333	0.07902	0.071366667	0.06741	0.06545	0.06212	0.05876	0.053833333	0.051573333	0.049056667	0.046426667	0.045733333	0.044606667	0.043496667	0.04203	0.040106667	0.03781	0.036443333	0.038296667	0.03755	0.03741	0.036126667	0.038473333	0.036643333	0.035713333	0.034523333	0.038216667	0.037976667	0.037603333	0.040406667	0.0391	0.03907	0.038823333	0.038836667	0.042116667	0.04198	0.04092	0.041193333	0.040976667	0.046543333	0.046743333	0.04702	0.046223333	0.04626	0.051356667	0.052323333
625.152	0.09598	0.090646667	0.084223333	0.0778	0.07076	0.065805737	0.06056719	0.058520615	0.054412438	0.051536667	0.049243333	0.046006667	0.04317	0.043743333	0.04389	0.042556667	0.041383333	0.041576667	0.03899	0.03599	0.034723333	0.038666667	0.03784	0.03745	0.035476667	0.039363333	0.03711	0.036263333	0.03465	0.039486667	0.038836667	0.038166667	0.041663333	0.040363333	0.040573333	0.04004	0.039516667	0.042723333	0.042836667	0.04177	0.04252	0.042066667	0.04781	0.047403333	0.04767	0.046926667	0.047363333	0.052276667	0.052943333
626.78	0.08926	0.082856667	0.079566667	0.072156667	0.063833333	0.060673333	0.054526667	0.05238	0.04793	0.045483333	0.045153333	0.041303333	0.03851	0.04142	0.04203	0.04063	0.0394	0.040976667	0.03815	0.035153333	0.03406	0.0391	0.038166667	0.03758	0.03544	0.040056667	0.037653333	0.03675	0.034956667	0.040053333	0.039223333	0.03836	0.041853333	0.040623333	0.04093	0.04025	0.039403333	0.042153333	0.04255	0.04163	0.04273	0.0422	0.047466667	0.04667	0.047023333	0.046516667	0.04737	0.0516	0.052046667
628.408	0.080263333	0.073196667	0.071786667	0.063733333	0.054693333	0.05254	0.046076667	0.043873333	0.03964	0.037626667	0.03849	0.034666667	0.032303333	0.03663	0.037396667	0.03617	0.03502	0.03778	0.03525	0.032873333	0.031976667	0.037303333	0.03634	0.035696667	0.03391	0.038586667	0.036273333	0.03522	0.033486667	0.03821	0.037453333	0.03651	0.039506667	0.03832	0.038536667	0.037883333	0.036946667	0.03914	0.03971	0.038993333	0.04023	0.03976	0.04422	0.04331	0.04379	0.043586667	0.044753333	0.048116667	0.048456667
630.036	0.06892	0.06156	0.06068	0.05225	0.04307	0.041223333	0.034913333	0.032693333	0.02905	0.027396667	0.028713333	0.025486667	0.023766667	0.028616667	0.029306667	0.02844	0.02753	0.031173333	0.029313333	0.02793	0.02724	0.032286667	0.0314	0.030846667	0.029763333	0.03405	0.031996667	0.030773333	0.029293333	0.03334	0.032816667	0.031903333	0.034193333	0.033013333	0.032993333	0.032496667	0.031666667	0.033443333	0.034023333	0.033483333	0.034603333	0.034313333	0.037923333	0.037156667	0.037753333	0.037826667	0.039103333	0.041706667	0.042053333
631.664	0.058976667	0.0515	0.04993	0.041213333	0.03223	0.030026667	0.023953333	0.02164	0.0186	0.01706	0.018123333	0.015666667	0.014516667	0.018983333	0.019423333	0.018926667	0.0183	0.022296667	0.021183333	0.020786667	0.020276667	0.024693333	0.02395	0.023566667	0.023243333	0.026886667	0.02519	0.023846667	0.022716667	0.02601	0.02578	0.024993333	0.026626667	0.02544	0.02514	0.024853333	0.02425	0.025813333	0.02628	0.025876667	0.02672	0.026643333	0.02954	0.02908	0.02974	0.030013333	0.03123	0.033316667	0.033733333
633.292	0.055206667	0.047646667	0.044556667	0.035476667	0.026723333	0.023513333	0.01737	0.014813333	0.012006667	0.010176667	0.010346667	0.008386667	0.007426667	0.010686667	0.010723333	0.010386667	0.009926667	0.013486798	0.012902923	0.013164906	0.01277598	0.016344533	0.015735884	0.015466145	0.015686728	0.018561619	0.017229165	0.015883333	0.015076667	0.017656667	0.017676667	0.017066667	0.01822	0.01709	0.016593333	0.016496667	0.01614	0.017616667	0.017923333	0.017633333	0.018186667	0.018293333	0.020636667	0.020506667	0.021176667	0.021576667	0.02264	0.024446667	0.024946667
634.92	0.05983	0.05223	0.04732	0.037846667	0.029163333	0.024483333	0.017836667	0.014883333	0.011823333	0.00933	0.0081	0.006096667	0.00483	0.006263333	0.005803333	0.00531	0.004781557	0.007095578	0.006655506	0.007070048	0.006713959	0.009264703	0.008715532	0.008436541	0.008840533	0.010869491	0.009863661	0.0086325	0.008061651	0.009944215	0.010114299	0.009697991	0.010517051	0.009546667	0.009026667	0.00904	0.008883333	0.01024	0.01042	0.01026	0.010623333	0.010843333	0.012723333	0.012823333	0.013453333	0.013946667	0.014863333	0.016503333	0.01704
636.548	0.070453333	0.063056667	0.056633333	0.046973333	0.038306667	0.032056667	0.02472	0.021373333	0.01781	0.014483333	0.011633333	0.009086667	0.007183333	0.006536667	0.005586667	0.004673333	0.003873333	0.00437	0.003743333	0.00386	0.003443333	0.004863333	0.004283333	0.003876667	0.00413	0.005247309	0.004520587	0.003507251	0.003076544	0.004225429	0.004413664	0.004160617	0.004698655	0.003995861	0.003630189	0.003656667	0.00362	0.004693333	0.004836667	0.00479	0.005123333	0.005393333	0.006776667	0.006946667	0.007526667	0.008066667	0.008916667	0.010336667	0.01085
638.176	0.081073333	0.074353333	0.067193333	0.057896667	0.04947	0.042063333	0.03437	0.030843333	0.026916667	0.022956667	0.01861	0.015406667	0.01287	0.010336667	0.009016667	0.007626667	0.006496667	0.00509	0.004146667	0.003744504	0.003223638	0.00346	0.00282	0.00224	0.00216	0.00236	0.00186	0.001112938	7.54357E-4	0.001127655	0.001234361	0.001093721	0.001311791	9.23784E-4	8.04627E-4	7.95209E-4	8.02498E-4	0.001408769	0.001566667	0.001623333	0.002053333	0.002302899	0.00312	0.00323	0.00375	0.004303333	0.005133333	0.006193333	0.006643333
639.804	0.08528	0.079846667	0.072883333	0.0647	0.057053333	0.049313333	0.042033333	0.038713333	0.034916667	0.030816667	0.025476667	0.021926667	0.019106667	0.015273333	0.013786667	0.01207	0.010723333	0.00786	0.006713333	0.005846667	0.005216667	0.00437	0.00368	0.00299	0.002599054	0.001971923	0.00166526	0.001159418	8.50175E-4	4.78145E-4	4.70112E-4	3.84348E-4	2.22654E-4	1.10193E-4	2.29214E-4	1.71921E-4	1.8919E-4	2.33934E-4	4.29483E-4	5.44637E-4	0.001083209	0.001287508	0.001513285	0.001508966	0.00195268	0.002478004	0.00329084	0.003863516	0.004216667
641.432	0.07964	0.07594	0.06994	0.063563333	0.057333333	0.050196667	0.044233333	0.041513333	0.038456667	0.034803333	0.029183333	0.02587	0.023286667	0.01892	0.01748	0.015743333	0.014403333	0.010856667	0.00977	0.0087	0.008006667	0.006313333	0.005636667	0.004953333	0.00442	0.00318	0.003016667	0.002686667	0.002453333	0.001463333	0.001373333	0.001296423	7.55262E-4	8.26131E-4	0.001080968	0.001002817	0.001029821	5.84945E-4	7.89437E-4	9.15851E-4	0.00148	0.001643333	0.001356667	0.001273333	0.00164	0.002076667	0.002806667	0.00288	0.003143333
643.06	0.06516	0.063293333	0.058616667	0.054386667	0.05002	0.04422	0.04016	0.038296667	0.036373333	0.033573333	0.02842	0.025893333	0.023976667	0.019823333	0.01856	0.01709	0.015986667	0.012583333	0.01181	0.01087	0.010166667	0.007973333	0.00739	0.006823333	0.006366667	0.004796667	0.004746667	0.0045	0.004353333	0.003016667	0.002896667	0.002803333	0.001985997	0.002118373	0.002377017	0.002329985	0.002374213	0.001667058	0.001829683	0.001933893	0.002403333	0.002546296	0.00195	0.001861625	0.002143333	0.002466667	0.003036667	0.002736667	0.002936667
644.688	0.046363333	0.04598	0.042596667	0.040343333	0.037846667	0.033683333	0.03158	0.03056	0.0298	0.027973333	0.02381	0.02233	0.021273333	0.01783	0.01679	0.015763333	0.01502	0.012366667	0.012046667	0.011456667	0.010806667	0.008503333	0.00805	0.007683333	0.00745	0.00586	0.005876667	0.00564	0.005586667	0.004186667	0.004113333	0.003993333	0.003066667	0.003163333	0.00332	0.003343194	0.003431505	0.002736381	0.002814009	0.002874045	0.003146667	0.003300804	0.002643896	0.00264894	0.002858427	0.003064329	0.003413333	0.002956667	0.003143333
646.316	0.02877	0.029236667	0.02686	0.026003333	0.024916667	0.022206667	0.021576667	0.021176667	0.021256667	0.02026	0.017276667	0.01673	0.016423333	0.013906667	0.013076667	0.01249	0.01211	0.010466667	0.010556667	0.010373333	0.00981	0.007743333	0.007436667	0.007256667	0.007303333	0.005943333	0.005983333	0.0057	0.005733333	0.004546667	0.004533333	0.004393333	0.003546667	0.00355	0.003553333	0.003663333	0.003793333	0.003345533	0.003316667	0.003327297	0.00337	0.00356	0.003073333	0.003219518	0.003373333	0.003483333	0.00362	0.003246667	0.00346
647.944	0.016516667	0.017153333	0.01541	0.015213333	0.014803333	0.013046667	0.01313	0.013056667	0.013493333	0.012996667	0.01106	0.011053333	0.01119	0.00958	0.008946667	0.008663333	0.008526667	0.007826667	0.00817	0.008263333	0.00778	0.006206667	0.006023333	0.00599	0.006223333	0.005273333	0.005273333	0.004946667	0.005013333	0.00424	0.00428	0.0041	0.003476667	0.003363333	0.003226667	0.003396667	0.003553333	0.003483333	0.00335	0.00329	0.003136667	0.003356667	0.003213333	0.003496667	0.00361	0.00364	0.003606667	0.00352	0.003783333
649.572	0.011256667	0.01157	0.010143333	0.009966667	0.009503333	0.00809	0.008176667	0.008153333	0.00851	0.0082	0.006963333	0.00703	0.007236667	0.006373333	0.00594	0.005773333	0.00572	0.005673333	0.00603	0.00618	0.005763333	0.004806667	0.0047	0.00472	0.00498	0.004536667	0.00442	0.004063333	0.0041	0.00383	0.00388	0.00365	0.003323333	0.003083333	0.002853333	0.003026667	0.003173333	0.003483333	0.003253333	0.00311	0.002843333	0.00306	0.003336667	0.003693333	0.003783333	0.00374	0.003603333	0.0039	0.004216667
651.2	0.012493333	0.012253333	0.01091	0.010393333	0.009373333	0.007806667	0.00743	0.0073	0.007273333	0.00693	0.00601	0.005746667	0.00575	0.005366667	0.005183333	0.004953333	0.004833333	0.00505	0.00519	0.005133333	0.004743333	0.004453333	0.004323333	0.004326667	0.004403333	0.004476667	0.004173333	0.003796667	0.00371	0.003966667	0.00395	0.003653333	0.00365	0.00327	0.003006667	0.003116667	0.003176667	0.00379	0.003493333	0.003246667	0.002953333	0.00311	0.00382	0.004153333	0.004206667	0.004076667	0.003906667	0.004593333	0.004926667
652.828	0.018726667	0.017933333	0.016493333	0.01555	0.01378	0.01173	0.010706667	0.01042	0.00987	0.009370584	0.008426459	0.007602199	0.007212643	0.007056667	0.007136667	0.006716667	0.006406667	0.00648	0.0062	0.005743333	0.005346667	0.005616667	0.00539	0.005283333	0.005	0.005516667	0.00496	0.00456	0.004276667	0.004993333	0.004843333	0.004466667	0.004756667	0.00426	0.003986667	0.00398	0.00389	0.004656667	0.00435	0.003993333	0.003746667	0.00379	0.004846667	0.00506	0.005073333	0.00485	0.00468	0.00569	0.005996667
654.456	0.028553333	0.027266667	0.025593333	0.0243	0.02181	0.019086667	0.017386667	0.01697	0.015806667	0.01509	0.013893333	0.01238	0.011516667	0.01126	0.011613333	0.01093	0.010343333	0.009846667	0.008996667	0.00801	0.007586667	0.008216667	0.00781	0.00752	0.006743333	0.007546667	0.006696667	0.00629	0.005746667	0.006763333	0.006453333	0.005996667	0.006493333	0.005916667	0.00569	0.0055	0.00523	0.005973333	0.00571	0.005293333	0.005143333	0.005043333	0.006306667	0.006323333	0.006286667	0.00597	0.005846667	0.007033333	0.007263333
656.084	0.041083333	0.039293333	0.03728	0.035736667	0.032643333	0.029136667	0.026736667	0.0262	0.02431	0.02332	0.021716667	0.019443333	0.01803	0.017336667	0.01793	0.016936667	0.01601	0.014506667	0.012996667	0.0114	0.010956667	0.011653333	0.011003333	0.010496667	0.009146667	0.01	0.008866667	0.008476667	0.007646667	0.00873	0.00825	0.007743333	0.008316667	0.007736667	0.00761	0.00723	0.006763333	0.00729	0.007146667	0.006716667	0.006736667	0.00647	0.007753333	0.007523333	0.007453333	0.007083333	0.007043333	0.008226667	0.008343333
657.712	0.05576	0.053336667	0.050926667	0.049183333	0.04556	0.041146667	0.03793	0.037266667	0.034496667	0.03317	0.031033333	0.027906667	0.02587	0.024403333	0.02519	0.02385	0.022543333	0.019623333	0.017386667	0.01516	0.014683333	0.015133333	0.01421	0.01346	0.011513333	0.01216	0.01079	0.010433333	0.009353333	0.01026	0.009596667	0.009076667	0.009583333	0.009096667	0.009136667	0.008566667	0.007916667	0.008086667	0.008123333	0.007743333	0.00799	0.007586667	0.00867	0.00818	0.008103333	0.00774	0.007833333	0.008833333	0.008813333
659.34	0.071876667	0.068646667	0.06581	0.06385	0.0597	0.054263333	0.05008	0.049226667	0.045426667	0.043706667	0.040923333	0.036853333	0.034113333	0.031603333	0.032553333	0.030833333	0.029116667	0.02446	0.021493333	0.01863	0.018106667	0.018036667	0.016823333	0.01585	0.01332	0.013513333	0.011973333	0.011696667	0.01041	0.010923333	0.01008	0.009576667	0.009893333	0.009596667	0.009853333	0.00911	0.008323333	0.00802	0.00828	0.008	0.008526667	0.00801	0.008746667	0.007996667	0.00794	0.007646667	0.007906667	0.00859	0.008453333
660.968	0.088376667	0.084196667	0.080963333	0.078736667	0.074016667	0.067506667	0.062243333	0.06115	0.056236667	0.054063333	0.050593333	0.045533333	0.042043333	0.038383333	0.03943	0.037323333	0.035186667	0.02867	0.024993333	0.021506667	0.02093	0.020186667	0.0187	0.017513333	0.01443	0.014046667	0.012376667	0.012196667	0.010743333	0.010773333	0.00975	0.009266667	0.009316667	0.009253333	0.009746667	0.008856667	0.007966667	0.00718	0.00766	0.00749	0.00831	0.00772	0.008033333	0.007043333	0.00703	0.00684	0.00729	0.0076	0.007353333
662.596	0.103976667	0.098833333	0.095256667	0.092756667	0.087456667	0.079956667	0.073633333	0.072276667	0.06627	0.06365	0.059533333	0.053526667	0.04931	0.04457	0.04566	0.043153333	0.040606667	0.032363333	0.028033333	0.023976667	0.023306667	0.021893333	0.02013	0.018743333	0.015153333	0.014206667	0.012423333	0.0123	0.01071	0.01027	0.009066667	0.00859	0.008373333	0.00852	0.009216667	0.008186667	0.007216667	0.006003333	0.006663333	0.006583333	0.007646667	0.006993333	0.006916667	0.00573	0.005766667	0.00567	0.00628	0.00626	0.005926667
664.224	0.117673333	0.111683333	0.10785	0.105113333	0.099296667	0.091033333	0.08384	0.082216667	0.075266667	0.072223333	0.067626667	0.060806667	0.055956667	0.050396667	0.051423333	0.048523333	0.04557	0.03598	0.031083333	0.026536667	0.025726667	0.023766667	0.021716667	0.020113333	0.016076667	0.014686667	0.01276	0.012623333	0.01088	0.010086667	0.008716667	0.008193333	0.00775	0.008006667	0.00881	0.007653333	0.006596667	0.005083333	0.005856667	0.005813333	0.007003333	0.006293333	0.00593	0.004603333	0.004656667	0.004623333	0.005316667	0.005056667	0.00465
665.852	0.129023333	0.122433333	0.11844	0.11556	0.109353333	0.10064	0.092883333	0.09101	0.083353333	0.079936667	0.075053333	0.06764	0.062316667	0.056253333	0.05708	0.053796667	0.050436667	0.04	0.03463	0.029716667	0.02871	0.026356667	0.02399	0.022153333	0.01775	0.016056667	0.013946667	0.013683333	0.01176	0.010716667	0.009213333	0.008583333	0.00795	0.008186667	0.00896	0.007686667	0.006543333	0.004853612	0.00564	0.00557	0.006746667	0.005976667	0.005442485	0.004037683	0.004070998	0.004042184	0.004724803	0.00431571	0.003851818
667.48	0.13807	0.131196667	0.12713	0.12423	0.117763333	0.108896667	0.10093	0.098836667	0.090753333	0.08699	0.082026667	0.074233333	0.06862	0.062326667	0.062816667	0.05916	0.0554	0.04461	0.038896667	0.033756667	0.032496667	0.029836667	0.02712	0.02503	0.02035	0.018463333	0.01614	0.015626667	0.01351	0.01229	0.010673333	0.009876667	0.009043333	0.00914	0.009743333	0.00836	0.007143333	0.005373333	0.006073333	0.00593	0.006923333	0.0061	0.005473333	0.004096667	0.004066667	0.003993333	0.004553333	0.004056667	0.003566667
669.108	0.144793333	0.13794	0.133853333	0.13105	0.12447	0.11568	0.10782	0.105536667	0.097326667	0.09327	0.08831	0.080363333	0.074656667	0.06832	0.06834	0.06434	0.0602	0.049453333	0.04355	0.038353333	0.036796667	0.033843333	0.03077	0.028426667	0.023603333	0.02154	0.019	0.018153333	0.015863333	0.014443333	0.012763333	0.011766667	0.010673333	0.010526667	0.01085	0.00941	0.00814	0.006356667	0.006876667	0.006623333	0.007316667	0.006466667	0.005773333	0.00451	0.004396667	0.00425	0.004603333	0.004046667	0.003566667
670.736	0.148493333	0.141963333	0.13787	0.13526	0.128713333	0.12013	0.11266	0.11024	0.102216667	0.097933333	0.093006667	0.08514	0.07954	0.073253333	0.072743333	0.068473333	0.06404	0.053676667	0.047773333	0.042696667	0.040846667	0.037556667	0.034186667	0.031623333	0.02683	0.024563333	0.021863333	0.020643333	0.018253333	0.01658	0.014886667	0.013693333	0.012296667	0.01185	0.011833333	0.01039	0.009113333	0.007363333	0.007646667	0.007266667	0.007576667	0.00676	0.006	0.004946667	0.004756667	0.004516667	0.00463	0.00403	0.003606667
672.364	0.14767	0.141733333	0.13761	0.135283333	0.128926667	0.120696667	0.11388	0.11141	0.103896667	0.099513333	0.094666667	0.08716	0.081896667	0.07581	0.07476	0.07035	0.06579	0.056163333	0.05051	0.045753333	0.043633333	0.04007	0.03653	0.033836667	0.029263333	0.02683	0.02405	0.022486667	0.020076667	0.01819	0.016536667	0.01519	0.013486667	0.012723333	0.012353333	0.010986667	0.009776667	0.008133333	0.008143333	0.00762	0.00755	0.00681	0.006046667	0.005263333	0.005016667	0.004696667	0.004573333	0.003983333	0.003681312
673.992	0.140633333	0.13551	0.13135	0.129363333	0.123423333	0.11576	0.109833333	0.107416667	0.100733333	0.096443333	0.091856667	0.08504	0.080346667	0.07476	0.073256667	0.068916667	0.06445	0.05607	0.0509	0.046656667	0.044366667	0.040763333	0.037246667	0.03455	0.030406667	0.027986667	0.025193333	0.023353333	0.02102	0.019113333	0.01757	0.016106667	0.01424	0.013166667	0.012476667	0.011253333	0.010153333	0.00875	0.008473333	0.00782	0.007406667	0.006783333	0.006163333	0.005679105	0.005402077	0.005003659	0.004692288	0.004242495	0.004111014
675.62	0.126486667	0.122356667	0.118183333	0.11656	0.111286667	0.104526667	0.099696667	0.09745	0.091863333	0.087906667	0.08392	0.078123333	0.07422	0.069626667	0.067813333	0.063776667	0.05967	0.053136667	0.048676667	0.045093333	0.042746667	0.0396	0.0363	0.03375	0.0302	0.028146667	0.025403333	0.023366667	0.021163333	0.019596667	0.018223333	0.016713333	0.014943333	0.013556667	0.012603333	0.011556667	0.010603333	0.009626667	0.009083333	0.008293333	0.00762	0.00712	0.00688	0.006681579	0.00640143	0.005920743	0.005481193	0.005368863	0.005439977
677.248	0.106003333	0.10291	0.09885	0.097586667	0.093183333	0.087706667	0.0841	0.082143333	0.077806667	0.074406667	0.071466667	0.066953333	0.064006667	0.06095	0.059013333	0.055503333	0.051996667	0.047883333	0.04426	0.04142	0.039156667	0.037053333	0.03415	0.03187	0.029023333	0.027766667	0.025106667	0.022946667	0.020903333	0.020093333	0.01896	0.017473333	0.0161	0.014403333	0.01325	0.0124	0.011596667	0.011223333	0.01045	0.009526667	0.00868	0.00829	0.008696667	0.00874	0.008466667	0.007893333	0.007376667	0.007813333	0.008093333
678.876	0.081663333	0.07955	0.075803333	0.074863333	0.07147	0.067566667	0.065183333	0.06361	0.060513333	0.057846667	0.05634	0.05322	0.051276667	0.050183333	0.048306667	0.045476667	0.042736667	0.04135	0.038583333	0.036493333	0.034433333	0.033843333	0.031456667	0.02954	0.027416667	0.0273	0.02473	0.022523333	0.020633333	0.020916667	0.020063333	0.018653333	0.017936667	0.01595	0.014676667	0.013993333	0.013333333	0.01368	0.01274	0.011706667	0.010776667	0.01045	0.011696667	0.01192	0.01165	0.01097	0.010423333	0.011556667	0.01202
680.504	0.056956667	0.05565	0.052466667	0.05182	0.04943	0.047206667	0.045933333	0.04478	0.042776667	0.04091	0.040996667	0.039186667	0.038183333	0.03913	0.03748	0.03539	0.033446667	0.034653333	0.032683333	0.031263333	0.029486667	0.03056	0.028726667	0.027203333	0.02575	0.026876667	0.02442	0.02224	0.020493333	0.02196	0.021403333	0.020116667	0.020136667	0.017936667	0.016616667	0.016076667	0.015536667	0.016583333	0.015546667	0.014463333	0.013506667	0.013233333	0.015293333	0.015656667	0.0154	0.014623333	0.014073333	0.015866667	0.016463333
682.132	0.035206667	0.034496667	0.0321	0.031706667	0.03024	0.02955	0.029156667	0.028416667	0.027286667	0.026183333	0.027683333	0.026966667	0.026716667	0.029336667	0.028016667	0.02663	0.02541	0.028586667	0.027283333	0.02643	0.024983333	0.027406667	0.026083333	0.024956667	0.024063333	0.02619	0.02392	0.02184	0.02026	0.02265	0.022363333	0.021246667	0.021876667	0.0196	0.01831	0.017896667	0.017473333	0.019033333	0.017993333	0.01693	0.016003333	0.015766667	0.01842	0.018866667	0.018633333	0.017806667	0.01727	0.019526667	0.02018
683.76	0.018646667	0.018323333	0.01684	0.016683333	0.01598	0.016456667	0.016686667	0.016326667	0.0158	0.015333333	0.017776667	0.017823333	0.018113333	0.021666667	0.02071	0.019906667	0.019253333	0.023426667	0.022663333	0.02227	0.021153333	0.024246667	0.023326667	0.022563333	0.02211	0.0247	0.02271	0.020816667	0.019463333	0.022243333	0.022176667	0.021256667	0.02218	0.020023333	0.018833333	0.018536667	0.018233333	0.019993333	0.019036667	0.0181	0.017243333	0.017056667	0.019863333	0.02036	0.02017	0.019376667	0.018876667	0.02122	0.021856667
685.388	0.008046667	0.007956667	0.007341179	0.007418702	0.007296667	0.008433333	0.00904	0.00898	0.008853333	0.008843333	0.011573333	0.01207	0.012676667	0.016273333	0.015626667	0.01524	0.01496	0.019106667	0.018753333	0.018716667	0.01791	0.020816667	0.02019	0.01971	0.019596667	0.022003333	0.020383333	0.01877	0.0177	0.020213333	0.020313333	0.019603333	0.020433333	0.018583333	0.017556667	0.017376667	0.017196667	0.0188	0.01802	0.017273333	0.016523333	0.01641	0.01888	0.019386667	0.019266667	0.01859	0.018146667	0.02018	0.02073
687.016	0.002943225	0.003008422	0.003029119	0.003316667	0.003586667	0.00487	0.005653333	0.005793333	0.005916667	0.00615	0.00854	0.00922	0.009963333	0.012813333	0.012376667	0.01225	0.012156667	0.01545	0.015406667	0.015663333	0.015086667	0.017086667	0.01663584	0.016372405	0.016509709	0.018166583	0.016989927	0.015681293	0.014939415	0.016661441	0.016851718	0.016335094	0.016766667	0.015336667	0.01451	0.014443333	0.01437	0.015546667	0.01497	0.014466667	0.01384	0.013813333	0.01556	0.01605	0.016	0.015503333	0.01515	0.016563333	0.01698
688.644	0.002188092	0.00234365	0.002623333	0.003053333	0.003556667	0.00455	0.005356667	0.005606667	0.005873333	0.006156667	0.007763333	0.008463333	0.009203333	0.01085	0.010486667	0.010473333	0.01044	0.012466667	0.012646667	0.013096667	0.012663333	0.013393333	0.013038377	0.012899452	0.013204953	0.013843849	0.013084935	0.012057013	0.011624845	0.012314784	0.012531993	0.012174677	0.012060493	0.01107217	0.010426673	0.010452038	0.010472163	0.011090198	0.01071	0.01044	0.00992	0.00997	0.010866667	0.011293333	0.01131	0.011013333	0.010743333	0.011443333	0.011713333
690.272	0.00443	0.004623333	0.004706667	0.00518	0.005786667	0.006233333	0.00696	0.007213333	0.00753	0.007716667	0.00838	0.009026667	0.009696667	0.010063333	0.009636667	0.00964	0.009573333	0.01038	0.010683333	0.011233333	0.01084	0.010363333	0.01004	0.009946667	0.01035	0.010016667	0.009576667	0.008742943	0.008533567	0.008282745	0.008491973	0.008241095	0.007622914	0.00697952	0.006471134	0.00655368	0.006625294	0.006747981	0.006494923	0.006381729	0.005962319	0.006059847	0.006215907	0.006574109	0.006626087	0.006490319	0.006283333	0.006376667	0.006526667
691.9	0.008456667	0.00862	0.008093333	0.00849	0.00912	0.008933333	0.00953	0.009706667	0.009993333	0.009976667	0.00982	0.01042	0.010976667	0.010296667	0.009713333	0.009676667	0.00954	0.009476667	0.009796667	0.01035	0.00991	0.008603333	0.008273333	0.008166667	0.008613333	0.007603333	0.007326667	0.006553333	0.00644	0.005593333	0.00578	0.005586667	0.00464	0.004174721	0.003730625	0.003833997	0.003924435	0.003735795	0.003523851	0.003474768	0.003108164	0.003214956	0.002935897	0.003234056	0.003280045	0.003219925	0.003044623	0.002783569	0.002863905
693.528	0.01338	0.01344	0.012006667	0.012243333	0.012873333	0.012113333	0.012566667	0.01263	0.012796667	0.01252	0.01181	0.012406667	0.01285	0.011496667	0.010696667	0.0106	0.010393333	0.00991	0.010153333	0.010626667	0.010053333	0.008426667	0.008083333	0.00792	0.008356667	0.00704	0.006776667	0.005943333	0.005786667	0.00476	0.004936667	0.00479	0.00373	0.003256667	0.00281	0.002903333	0.00299	0.0027	0.002456667	0.00239	0.002033333	0.002114654	0.001733333	0.002013333	0.00201	0.001945611	0.001750633	0.001403884	0.001462127
695.156	0.018686667	0.01857	0.01612	0.016143333	0.016793333	0.015596667	0.015936667	0.015873333	0.01586	0.0153	0.014306667	0.014966667	0.015286667	0.013573333	0.01254	0.012406667	0.01214	0.011563333	0.011653333	0.011983333	0.011253333	0.0097	0.009333333	0.009113333	0.00951	0.008176667	0.007816667	0.00684	0.006553333	0.00565	0.005856667	0.00577	0.004746667	0.00415	0.003646667	0.003733333	0.00381	0.00357	0.003243333	0.003126667	0.002746667	0.002796667	0.002547143	0.002846667	0.002763333	0.00264	0.00239	0.002136964	0.002205781
696.784	0.02421	0.023886667	0.020473333	0.02029	0.02099	0.019493333	0.01975	0.019566667	0.019323333	0.01847	0.017393333	0.01812	0.01831	0.016383333	0.015136667	0.01499	0.014666667	0.014096667	0.01399	0.014153333	0.01327	0.011946667	0.01156	0.01129	0.011646667	0.01039	0.00993	0.00878	0.008336667	0.007654824	0.007932844	0.007936752	0.007000281	0.006246386	0.005687185	0.005767048	0.005851517	0.005705053	0.005292211	0.005152233	0.00475	0.004756667	0.004710617	0.00506651	0.004911065	0.00471	0.004383333	0.004259477	0.004358841
698.412	0.029996667	0.029446667	0.025273333	0.024893333	0.025626667	0.023956667	0.024136667	0.023836667	0.023333333	0.022203333	0.021076667	0.021836667	0.021876667	0.019726667	0.018306667	0.018143333	0.017763333	0.01708	0.01676	0.01676	0.01576	0.014603333	0.014203333	0.013896667	0.014203333	0.012979213	0.012436667	0.011156667	0.010573333	0.010030659	0.010408085	0.010553719	0.009643321	0.008785938	0.008194052	0.0082883	0.008398578	0.008281952	0.007828565	0.007713333	0.007293333	0.007283333	0.007363333	0.007793333	0.007583333	0.007323333	0.006936667	0.00687	0.006986667
700.04	0.035963333	0.035183333	0.030573333	0.02999	0.030663333	0.028923333	0.028983333	0.02858	0.02779	0.0264	0.025203333	0.0259	0.02574	0.0233	0.021776667	0.021596667	0.021136667	0.02014	0.01961	0.019453333	0.01837	0.01721	0.016793333	0.01646	0.016703333	0.015383333	0.01482	0.013473333	0.01281	0.012246892	0.012712878	0.012996667	0.012021543	0.01115	0.01057	0.010686667	0.010833333	0.010636667	0.01021	0.01016	0.009753333	0.009736667	0.009813333	0.0103	0.01007	0.00978	0.009363333	0.00925	0.00937
701.668	0.041676667	0.040656667	0.03598	0.03518	0.035666667	0.033926667	0.033796667	0.033296667	0.032223333	0.030606667	0.02931	0.029813333	0.029436667	0.026706667	0.025163333	0.024926667	0.02438	0.022923333	0.02221	0.021896667	0.020773333	0.01947	0.019013333	0.018673333	0.018826667	0.017333333	0.016773333	0.01544	0.014736667	0.01403	0.014536667	0.014923333	0.013833333	0.013013333	0.01249	0.012616667	0.012783333	0.01243	0.01207	0.01209	0.011736667	0.01172	0.01168	0.01218	0.011963333	0.011666667	0.011263333	0.011033333	0.011126667
703.296	0.046256667	0.04502	0.04065	0.039606667	0.039743333	0.038093333	0.03772	0.037126667	0.035803333	0.034033333	0.032643333	0.032843333	0.032256667	0.029366667	0.02789	0.02757	0.026933333	0.02504	0.024173333	0.023706667	0.02259	0.021116667	0.020623333	0.020273333	0.0203	0.01866	0.018116667	0.016856667	0.016156667	0.015273333	0.01576	0.016166667	0.014966667	0.014243333	0.013796667	0.01391	0.01407	0.013553333	0.01327	0.01334	0.013046667	0.013023333	0.01285	0.013306667	0.01312	0.01284	0.012483333	0.012123333	0.012193333
704.924	0.048746667	0.047336667	0.04356	0.042286667	0.041956667	0.040446667	0.039793333	0.039133333	0.03764	0.035806667	0.034386667	0.034216667	0.033453333	0.03064	0.029316667	0.02889	0.02818	0.026016667	0.025053333	0.024446667	0.02336	0.02183	0.021296667	0.020943333	0.020826667	0.019186667	0.018636667	0.017493333	0.016813333	0.01585	0.01625	0.0166	0.015383333	0.014746667	0.014386667	0.01446	0.014573333	0.013956667	0.01375	0.013823333	0.01359	0.013553333	0.013313333	0.013666667	0.013526667	0.013256667	0.012956667	0.01254	0.012583333
706.552	0.04863	0.047123333	0.044096667	0.042636667	0.041773333	0.040396667	0.039483333	0.03879	0.03721	0.03542	0.034033333	0.033473333	0.032583333	0.03006	0.028963333	0.028436667	0.027673333	0.025463333	0.024456667	0.023716667	0.022693333	0.021283333	0.02072	0.02037	0.0201	0.01865	0.018086667	0.0171	0.01645	0.015563333	0.015826667	0.016063333	0.014956667	0.014413333	0.014126667	0.014146667	0.014193333	0.013583333	0.013446667	0.013476667	0.01331	0.013243333	0.01303	0.013266667	0.013156667	0.0129	0.01267	0.01229	0.012303333
708.18	0.046433333	0.0449	0.04258	0.04101	0.03963	0.038263333	0.037106667	0.03642	0.03481	0.03314	0.03178	0.03083	0.02984	0.027726667	0.02688	0.02625	0.02546	0.02335	0.022316667	0.021456667	0.02052	0.019373333	0.018806667	0.018436667	0.01801	0.016916667	0.01634	0.01553	0.014916667	0.01425	0.01437	0.01447	0.01363	0.013163333	0.012956667	0.01292	0.012883333	0.0124	0.01231	0.012296667	0.012196667	0.012093333	0.012006667	0.01211	0.012033333	0.01179	0.01163	0.01137	0.011353333
709.808	0.04382	0.042286667	0.040486667	0.03886	0.036996667	0.03545	0.034026667	0.033353333	0.03169	0.03014	0.02875	0.02738	0.02627	0.024496667	0.023886667	0.02315	0.022303333	0.02028	0.01917	0.01816	0.017333333	0.016503333	0.015906667	0.015513333	0.014903333	0.01423	0.01366	0.013023333	0.012443333	0.01207	0.012036667	0.01202	0.011523333	0.011166667	0.011046667	0.01094	0.01083	0.010523333	0.01049	0.010433333	0.010406667	0.010276667	0.01034	0.010323333	0.010253333	0.01004	0.009946667	0.009846667	0.009796667
711.436	0.043103333	0.04151	0.039983333	0.038343333	0.03602	0.034053333	0.03227	0.031603333	0.029756667	0.028256667	0.02673	0.024846667	0.023523333	0.021886667	0.021493333	0.020576667	0.01961	0.017456667	0.01616	0.01495	0.01422	0.013633333	0.012976667	0.0125	0.011653333	0.011343333	0.010756667	0.010276667	0.0097	0.009576667	0.009403333	0.009293333	0.009136667	0.008896667	0.008866667	0.008683333	0.008473333	0.008306667	0.008353333	0.008283333	0.008333333	0.008156667	0.008343333	0.008206667	0.00812	0.00795	0.007906667	0.007953333	0.007856667
713.064	0.046236667	0.044476667	0.043013333	0.04138	0.0386	0.036021908	0.033762501	0.03305274	0.03081195	0.029233333	0.027497807	0.024976667	0.023313333	0.021566667	0.021326667	0.020156667	0.01895	0.01635	0.014686667	0.013186667	0.01253	0.012033333	0.011226667	0.01059	0.00942	0.00931	0.008676667	0.008293333	0.007653333	0.007663333	0.007326667	0.007143333	0.007206667	0.007063333	0.00712	0.006813333	0.006486667	0.006343333	0.006463333	0.006396667	0.006516667	0.006266667	0.00649	0.006213333	0.006093333	0.005953333	0.005943333	0.00607	0.005906667
714.692	0.05371	0.051683333	0.050203333	0.048593333	0.045368656	0.04212206	0.03930779	0.03850228	0.035686548	0.033924524	0.031968902	0.02868245	0.026588686	0.02454	0.02441	0.022886667	0.021306667	0.01799	0.01579	0.01392	0.013293333	0.01271	0.011653333	0.010776667	0.009186667	0.009096667	0.00832	0.007976667	0.007183333	0.00713	0.006623333	0.00635	0.006443333	0.00636	0.00645	0.00599	0.0055	0.005216667	0.005403333	0.005333333	0.005476667	0.005126667	0.00525	0.00484	0.00466	0.00453	0.00453	0.00462	0.00438
716.32	0.06389	0.06159	0.060183333	0.05866	0.05506	0.05126	0.047933333	0.04701	0.04358	0.04158	0.0395	0.03544	0.0329	0.030516667	0.030443333	0.02852	0.026503333	0.022356667	0.01955	0.01731	0.01667	0.01586	0.01447	0.013303333	0.011253333	0.011013333	0.010043333	0.009636667	0.008616667	0.008353333	0.007663333	0.00729	0.00719	0.0071	0.007163333	0.006516667	0.005856667	0.005286667	0.005506667	0.005413333	0.005533333	0.005053333	0.00497	0.004426667	0.004193333	0.004043333	0.004013333	0.003956667	0.003643333
717.948	0.07331	0.070863333	0.06973	0.068406667	0.064603333	0.060546667	0.056933333	0.055936667	0.05205	0.049893333	0.04784	0.043186667	0.040323333	0.037746667	0.037706667	0.035423333	0.033	0.0282	0.024886667	0.02236	0.021696667	0.020596667	0.01888	0.01744	0.01502	0.014516667	0.013343333	0.01283	0.011586667	0.010986667	0.010153333	0.00967	0.00923	0.009063333	0.009053333	0.008246667	0.007433333	0.0065	0.006716667	0.006583333	0.006623333	0.006046667	0.005673333	0.00505	0.00476	0.004583333	0.0045	0.004236667	0.003866667
719.576	0.07787	0.075546667	0.074913333	0.073923333	0.070206667	0.06633	0.062803333	0.061803333	0.057853333	0.055716667	0.053873333	0.049023333	0.046103333	0.04358	0.04356	0.041106667	0.03845	0.033416667	0.02988	0.02728	0.026606667	0.025263333	0.02334	0.021726667	0.019133333	0.01837	0.01707	0.016463333	0.015066667	0.014133333	0.01322	0.012653333	0.011823333	0.011573333	0.011463333	0.010576667	0.00968	0.008423333	0.0086	0.008436667	0.008383333	0.007756667	0.007103333	0.00648	0.006166667	0.005973333	0.005826667	0.00534	0.004966667
721.204	0.074713333	0.072823333	0.072833333	0.07225	0.068963333	0.065716667	0.062696667	0.061816667	0.05829	0.056416667	0.05494	0.0504	0.047763333	0.04558	0.045596667	0.043246667	0.040653333	0.03594	0.032586667	0.030186667	0.02957	0.0281	0.026176667	0.024583333	0.022116667	0.021156667	0.019883333	0.019256667	0.017873333	0.016666667	0.015793333	0.01522	0.014056667	0.013766667	0.013583333	0.01274	0.01188	0.010416667	0.01054	0.010376667	0.01026	0.009676667	0.008793333	0.008256667	0.007973333	0.007793333	0.007626667	0.006946667	0.00662
722.832	0.06382	0.062573333	0.063206667	0.063023333	0.060443333	0.05813	0.055933333	0.055276667	0.052586667	0.051183333	0.05014	0.046406667	0.04433	0.042706667	0.042786667	0.040826667	0.038606667	0.034713333	0.031933333	0.029966667	0.029493333	0.028056667	0.026393333	0.025026667	0.022956667	0.02192	0.02085	0.020306667	0.019106667	0.017786667	0.017046667	0.016556667	0.01522	0.01497	0.014786667	0.014093333	0.01338	0.011866667	0.01197	0.01184	0.011733333	0.011266667	0.010273333	0.00987	0.00967	0.009536667	0.009403333	0.008613333	0.008383333
724.46	0.048536667	0.047956667	0.04902	0.049063333	0.047256667	0.04596	0.044633333	0.04423	0.042543333	0.041666667	0.041	0.038333333	0.036933333	0.035913333	0.036076667	0.0347	0.033076667	0.030226667	0.028253333	0.026833333	0.02654	0.025276667	0.02406	0.023073333	0.021573333	0.020563333	0.019816667	0.01946	0.01858	0.017276667	0.016733333	0.016406667	0.01508	0.014936667	0.014846667	0.01438	0.013873333	0.012446667	0.012563333	0.0125	0.012493333	0.01218	0.011196667	0.010923333	0.01083	0.010786667	0.010743333	0.009926667	0.0098
726.088	0.034523333	0.034383333	0.035533333	0.035533333	0.03431	0.033756667	0.033053333	0.032856667	0.031973333	0.031493333	0.031013333	0.029316667	0.02847	0.027866667	0.0281	0.027313333	0.026293333	0.024343333	0.02314	0.022183333	0.02205	0.02101	0.020293333	0.019706667	0.018743333	0.017813333	0.01742	0.017293333	0.016746667	0.015566667	0.015206667	0.015063333	0.01389	0.013906667	0.013973333	0.01372	0.01342	0.012146667	0.01232	0.01232	0.012486667	0.012323333	0.011416667	0.011226667	0.011253333	0.011283333	0.011386667	0.010596667	0.010563333
727.716	0.02734	0.02727	0.02809	0.027746667	0.02668	0.026346667	0.025773333	0.025636667	0.0251	0.0247	0.0241	0.02294	0.022333333	0.021756667	0.022003333	0.021586667	0.020986667	0.019446667	0.018713333	0.017966667	0.0179	0.017006667	0.01666	0.016356667	0.015723333	0.014856667	0.01472	0.014776667	0.014476667	0.013436667	0.013196667	0.013183333	0.012226667	0.0124	0.012633333	0.012516667	0.01236	0.01123	0.01148	0.011533333	0.01188	0.011806667	0.011026667	0.010836667	0.010953333	0.011036667	0.011273333	0.010556667	0.010563333
729.344	0.02979	0.029406667	0.029563333	0.02865	0.02724	0.026513333	0.02555	0.025303333	0.02455	0.023846667	0.022806667	0.02158	0.02082	0.019836667	0.019986667	0.019586667	0.019066667	0.017316667	0.016626667	0.01576	0.015603333	0.014693333	0.01446	0.014243333	0.01363	0.01276	0.012696667	0.01282	0.012593333	0.011653333	0.011423333	0.011436667	0.010673333	0.01095	0.011313333	0.011233333	0.011096667	0.01007	0.010393333	0.01045	0.010946667	0.010886667	0.010233333	0.009963333	0.010123333	0.010213333	0.01055	0.009916667	0.00992
730.972	0.040466667	0.039553333	0.038853333	0.03731	0.03522	0.033656667	0.031973333	0.03148	0.030076667	0.028773333	0.0271	0.025303333	0.024096667	0.022396667	0.022303333	0.021596667	0.020813333	0.018393333	0.017346667	0.016103333	0.0157	0.014613333	0.01422	0.013866667	0.012983333	0.012046667	0.011873333	0.011903333	0.011566667	0.010676667	0.01035	0.010283333	0.00965	0.00993	0.010326667	0.010183333	0.009976667	0.009	0.00937	0.009383333	0.009946667	0.009833333	0.00929	0.008913333	0.00906	0.009113333	0.009503333	0.008943333	0.008906667
732.6	0.054333333	0.05292	0.051393333	0.049353333	0.046543333	0.04407	0.04168	0.040903333	0.038736667	0.036733333	0.034466667	0.031933333	0.030196667	0.027763333	0.027323333	0.026106667	0.024866667	0.021716667	0.02011	0.01839	0.017636667	0.016326667	0.015576667	0.014943333	0.013643333	0.012656667	0.01221	0.012016667	0.01143	0.01058	0.01011	0.00987	0.00932	0.009486667	0.009816667	0.009543333	0.00921	0.008283333	0.008643333	0.008563333	0.009093333	0.00889	0.00848	0.008003333	0.00809	0.008083333	0.008446667	0.007986667	0.007906667
734.228	0.06517	0.06352	0.061343333	0.059083333	0.055843333	0.05281	0.050036667	0.04905	0.046343333	0.043776667	0.041236667	0.038166667	0.03608	0.03326	0.03242	0.030706667	0.02902	0.025526667	0.023423333	0.021323333	0.020213333	0.018816667	0.01767	0.016713333	0.015043333	0.014113333	0.013336667	0.012806667	0.011926667	0.011203333	0.010596667	0.010146667	0.00966	0.009616667	0.00979	0.009376667	0.00891	0.008066667	0.008363333	0.008176667	0.008586667	0.008286667	0.008066667	0.007523333	0.00754	0.007443333	0.007736667	0.007433333	0.007313333
735.856	0.0685	0.066953333	0.064423333	0.062233333	0.05905	0.056076667	0.0534	0.05234	0.049493333	0.046676667	0.044376667	0.041236667	0.039133333	0.03651	0.03531	0.033296667	0.031366667	0.028236667	0.02587	0.023616667	0.022223333	0.02107	0.019616667	0.018423333	0.01655	0.015883333	0.014783333	0.013893333	0.01274	0.012316667	0.01164	0.01098	0.010623333	0.01029	0.010256667	0.009716667	0.009146667	0.008476667	0.008656667	0.008343333	0.0086	0.008213333	0.00827	0.007723333	0.00765	0.007463333	0.007656667	0.007603333	0.007473333
737.484	0.063396667	0.06222	0.05961	0.057713333	0.055013333	0.052723333	0.05056	0.049556667	0.046976667	0.044263333	0.04274	0.040026667	0.038233333	0.03646	0.035023333	0.032976667	0.031066667	0.029056667	0.026696667	0.02454	0.023003333	0.02252	0.020936667	0.01963	0.017756667	0.017633333	0.01625	0.015033333	0.013666667	0.013763333	0.0131	0.012283333	0.01216	0.011493333	0.011243333	0.010623333	0.00997	0.00958	0.00962	0.009176667	0.00927	0.00881	0.009266667	0.008736667	0.008583333	0.008306667	0.008413333	0.00869	0.008576667
739.112	0.052306667	0.05156	0.049103333	0.047546667	0.045566667	0.04436	0.042896667	0.04203	0.039933333	0.037593333	0.037246667	0.035263333	0.033973333	0.033573333	0.03207	0.03021	0.02855	0.02818	0.026026667	0.024146667	0.022603333	0.023186667	0.021656667	0.020346667	0.01864	0.019283333	0.017693333	0.016216667	0.014693333	0.01553	0.014933333	0.014023333	0.014246667	0.013246667	0.012803333	0.012116667	0.01142	0.011383333	0.011273333	0.010703333	0.01067	0.01014	0.0111	0.01061	0.01038	0.010003333	0.01004	0.01073	0.010663333
740.74	0.039266667	0.038826667	0.036663333	0.035386667	0.034073333	0.034046667	0.0332	0.032486667	0.03088	0.029036667	0.030046667	0.028836667	0.028076667	0.029306667	0.027893333	0.026346667	0.02504	0.02649	0.024626667	0.023046667	0.02161	0.023493333	0.02213	0.020913333	0.019426667	0.020996667	0.019216667	0.01757	0.01594	0.017643333	0.017153333	0.016183333	0.016836667	0.015516667	0.01491	0.014183333	0.013443333	0.01382	0.013556667	0.01286	0.01273	0.012143333	0.01367	0.013216667	0.01292	0.01244	0.012426667	0.013576667	0.01356
742.368	0.027813333	0.02746	0.025696667	0.02456	0.023693333	0.0247	0.02425	0.02366	0.022383333	0.021043333	0.023363333	0.022746667	0.0224	0.025246667	0.02406	0.02283	0.021873333	0.024996667	0.023363333	0.02204	0.020753333	0.023973333	0.02282	0.02172	0.020436667	0.022933333	0.020996667	0.019243333	0.01753	0.0201	0.019713333	0.018713333	0.0198	0.018173333	0.01745	0.016683333	0.0159	0.01668	0.016266667	0.01544	0.015223333	0.014586667	0.016676667	0.016256667	0.015906667	0.015313333	0.01525	0.016866667	0.01691
743.996	0.01977	0.019293333	0.018023333	0.016906667	0.01622	0.018033333	0.017733333	0.01722	0.016096667	0.01517	0.018593333	0.01833	0.01823	0.02245	0.021546667	0.02057	0.019893333	0.024316667	0.022833333	0.021663333	0.020526667	0.02488	0.023923333	0.022943333	0.021796667	0.02508	0.023003333	0.021186667	0.019396667	0.022716667	0.022403333	0.021376667	0.022806667	0.02093	0.020103333	0.019286667	0.018466667	0.019596667	0.019036667	0.018066667	0.01777	0.017076667	0.019646667	0.019266667	0.01887	0.01815	0.018013333	0.020016667	0.020123333
745.624	0.015253333	0.014553333	0.013796667	0.012633333	0.011956667	0.014336667	0.014033333	0.013553333	0.012446667	0.011826667	0.016026667	0.015913333	0.015933333	0.02111	0.020476667	0.019673333	0.01918	0.02441	0.022993333	0.02191	0.020903333	0.02602	0.02521	0.024316667	0.02325	0.027056667	0.02488	0.023056667	0.021203333	0.025016667	0.024743333	0.023706667	0.025333333	0.02327	0.022343333	0.021493333	0.02064	0.021996667	0.021306667	0.020216667	0.01982	0.019083333	0.021966667	0.021616667	0.021166667	0.020326667	0.02009	0.022346667	0.022483333
747.252	0.01341	0.012486667	0.0122	0.010986667	0.010233333	0.01293	0.012553333	0.01209	0.01095	0.010526667	0.015096667	0.014993333	0.01504	0.02065	0.020216667	0.019516667	0.019113333	0.024613333	0.023243333	0.022213333	0.02133	0.026716667	0.026003333	0.025173333	0.024156667	0.028156667	0.025963333	0.02417	0.022313333	0.026286667	0.02604	0.025003333	0.026656667	0.024513333	0.023516667	0.02266	0.021783333	0.023216667	0.02245	0.02129	0.02079	0.020026667	0.02297	0.02264	0.02215	0.021233333	0.020876667	0.023163333	0.0233
748.88	0.013166667	0.01211	0.012133333	0.010883333	0.010056667	0.012736667	0.012273333	0.011813333	0.010666667	0.01032	0.01479	0.014613333	0.014626667	0.02008	0.019773333	0.019136667	0.018756667	0.02398	0.02266	0.021706667	0.020953333	0.02612	0.025456667	0.02467	0.023713333	0.027556667	0.025483333	0.023806667	0.02203	0.02579	0.025573333	0.024596667	0.026133333	0.024066667	0.02306	0.022216667	0.021363333	0.022703333	0.021933333	0.020813333	0.020226667	0.019466667	0.022206667	0.021896667	0.021373333	0.020446667	0.019996667	0.022096667	0.022183333
750.508	0.013593333	0.01251	0.01262	0.011383333	0.01046	0.01275	0.012193333	0.011723333	0.010613333	0.010286667	0.014146667	0.013853333	0.013783333	0.018526667	0.018276667	0.017703333	0.01731	0.02175	0.02052	0.019696667	0.01911	0.023616667	0.022993333	0.022263333	0.021396667	0.024783333	0.022973333	0.021513333	0.01993	0.02318	0.02301	0.02216	0.023493333	0.021676667	0.020746667	0.019973333	0.019186667	0.020293333	0.01964	0.018676667	0.018086667	0.017366667	0.01967	0.01937	0.018866667	0.01802	0.01753	0.019263333	0.019273333
752.136	0.01404	0.01302	0.013033333	0.01183	0.01079	0.012343333	0.011663333	0.0112	0.01018	0.009833333	0.01268	0.01223	0.012043333	0.015673333	0.015483333	0.014963333	0.014566667	0.017863333	0.016766667	0.01611	0.01572	0.019273333	0.018716667	0.018076667	0.01733	0.02007	0.01866	0.017516667	0.01623	0.01877	0.018656667	0.01801	0.01911	0.017706667	0.016963333	0.016303333	0.015636667	0.016456667	0.016003333	0.0153	0.0148	0.014176667	0.015903333	0.015626667	0.01519	0.014523333	0.014093333	0.015366667	0.01529
753.764	0.01424	0.013333333	0.013166667	0.01202	0.010813333	0.01147	0.010643333	0.010216667	0.009323333	0.008943333	0.010576667	0.009953333	0.009643333	0.011993333	0.011886667	0.011446667	0.011063333	0.013066667	0.012146667	0.01164	0.01145	0.013953333	0.0135	0.012983333	0.01238	0.014403333	0.013446667	0.012683333	0.01176	0.013546667	0.013496667	0.01309	0.013986667	0.01307	0.012596667	0.01209	0.01159	0.012116667	0.011916667	0.011526667	0.01122	0.010743333	0.0119	0.011646667	0.01133	0.01091	0.01063	0.01146	0.01134
755.392	0.014436667	0.013646667	0.01337	0.012256667	0.010866667	0.010676667	0.009693333	0.00933	0.00855	0.008163333	0.008613333	0.007836667	0.007386667	0.008533333	0.008573333	0.008216667	0.00788	0.008643333	0.007893333	0.00746	0.007436667	0.008966667	0.00864	0.00828	0.007806667	0.00915	0.008606667	0.008223333	0.007646667	0.008776667	0.008773333	0.008603333	0.009313333	0.008893333	0.008726667	0.00839	0.008056667	0.008343333	0.008413333	0.00831	0.008273333	0.007956667	0.00866	0.00841	0.008253333	0.008096667	0.008036667	0.008533333	0.00841
757.02	0.01541	0.01467	0.014396667	0.01328	0.011693333	0.010893333	0.009736667	0.009446667	0.008693333	0.008293333	0.007816667	0.006876667	0.006273333	0.006473333	0.006693333	0.0064	0.006103333	0.005813333	0.005176667	0.004693333	0.00474	0.005506667	0.00531	0.005103333	0.00469	0.00546	0.005216667	0.005143333	0.00484	0.00548	0.005473333	0.005486667	0.006056667	0.00604	0.006186667	0.005983333	0.005786667	0.005886667	0.006193333	0.0063	0.006583333	0.006393333	0.006826667	0.006546667	0.00656	0.006613333	0.00682	0.007116667	0.007026667
758.648	0.018096667	0.01728	0.01709	0.015886667	0.01412	0.012946667	0.011563333	0.011333333	0.010453333	0.00999	0.00893	0.007793333	0.007	0.006526667	0.00694	0.006643333	0.006353333	0.00523	0.004566667	0.00388	0.003906667	0.004156667	0.00405	0.003943333	0.00347	0.003816667	0.003713333	0.003863333	0.003693333	0.004043333	0.003973333	0.004096667	0.004546667	0.00482	0.005243333	0.005113333	0.004993333	0.004933333	0.005426667	0.005643333	0.00625	0.006143333	0.00645	0.006086667	0.006253333	0.006453333	0.006916667	0.00713	0.00708
760.276	0.02308	0.02203	0.021863333	0.020516667	0.018547525	0.017127496	0.015431403	0.015203839	0.014032037	0.01342564	0.012070904	0.01065381	0.00959786	0.008679079	0.009244341	0.008875866	0.008527264	0.006713088	0.005863943	0.004853715	0.004809875	0.004760251	0.004660537	0.004582548	0.003922787	0.003995507	0.003881498	0.004160662	0.004003193	0.004200392	0.004005638	0.004175522	0.004526667	0.00498	0.005636667	0.005513333	0.005383555	0.005156667	0.005796667	0.00605	0.006953333	0.006873333	0.007123333	0.006626667	0.0069	0.007176667	0.00786	0.00804	0.008023333
761.904	0.03015	0.02874	0.028396667	0.02686	0.02469	0.02295	0.020863333	0.020583333	0.018976667	0.018153333	0.016666667	0.014873333	0.013523333	0.012253333	0.012913333	0.012406667	0.011913333	0.009493057	0.008334019	0.00696527	0.006834348	0.006631347	0.006463513	0.006333863	0.005406446	0.005296859	0.005100947	0.00544998	0.005210327	0.005309321	0.004978401	0.005143461	0.005401444	0.005978847	0.006825171	0.006650753	0.006452841	0.006008318	0.006769028	0.00704392	0.008184189	0.008070018	0.0082482	0.007590469	0.007929243	0.008237092	0.00908712	0.009194033	0.009183802
763.532	0.03819	0.03639	0.035606667	0.033886667	0.03152	0.029263333	0.026763333	0.026373333	0.02432	0.02323	0.02164	0.019436667	0.017803333	0.016186667	0.016866667	0.01622	0.015543333	0.01255	0.011053333	0.009386667	0.009226667	0.008913333	0.00863	0.008396667	0.007196667	0.006956667	0.006676667	0.007066667	0.00672	0.006693333	0.006253333	0.006416667	0.006573333	0.00724	0.00822	0.00797	0.00768	0.006966989	0.00785	0.00814	0.009453333	0.009293333	0.00930717	0.008498754	0.00886902	0.009190348	0.010142682	0.010105428	0.010064481
765.16	0.04541	0.043313333	0.04189	0.040046667	0.037526667	0.034583333	0.031746667	0.031236667	0.028846667	0.027533333	0.02576	0.02322	0.021386667	0.019413333	0.02003	0.019276667	0.018426667	0.014976667	0.013213333	0.011423333	0.011296667	0.010843333	0.01044	0.010113333	0.00873	0.00836	0.008053333	0.00848	0.008056667	0.00784	0.007353333	0.007526667	0.007546667	0.0083	0.009363333	0.009043333	0.008683333	0.007686667	0.008656667	0.009	0.010403333	0.010193333	0.00995	0.009066667	0.009433333	0.009766667	0.010756667	0.010506667	0.01042967
766.788	0.04988	0.047696667	0.045596667	0.043726667	0.041156667	0.037503333	0.034533333	0.033916667	0.031456667	0.029993333	0.02797	0.025266667	0.02338	0.02108	0.021573333	0.020793333	0.019843333	0.01613	0.01428	0.012586667	0.012543333	0.011903333	0.011413333	0.011033333	0.009626667	0.009116667	0.00886	0.00931	0.00888	0.008416667	0.007956667	0.008163333	0.008036667	0.008836667	0.00992	0.009573333	0.0092	0.007956667	0.008973333	0.00939	0.010773333	0.010556667	0.010016667	0.00914	0.0095	0.009846667	0.010813333	0.010336667	0.010246667
768.416	0.05016	0.048176667	0.04558	0.043806667	0.041326667	0.037203333	0.034356667	0.033683333	0.03145	0.029966667	0.027703333	0.025063333	0.02331	0.0208	0.02113	0.02041	0.019453333	0.015773333	0.014056667	0.012643333	0.0127	0.011853333	0.01135	0.01096	0.009713333	0.009053333	0.008923333	0.009373333	0.009016667	0.008296667	0.007923333	0.008163333	0.0079	0.00871	0.009736667	0.00943	0.00909	0.00772	0.008706667	0.009176667	0.010463333	0.010276667	0.009493333	0.008723333	0.009073333	0.009433333	0.010336667	0.009693333	0.00962
770.044	0.046	0.04447	0.041756667	0.040183333	0.037956667	0.033803333	0.031323333	0.03067	0.028903333	0.027536667	0.025143333	0.02281	0.021323333	0.018816667	0.018956667	0.018353333	0.01748	0.014136667	0.012746667	0.011713333	0.011846667	0.01082	0.010363333	0.01002	0.009056667	0.008273333	0.008306667	0.008736667	0.0085	0.007583333	0.007326667	0.007583333	0.007203333	0.00798	0.008886667	0.008663333	0.008416667	0.007046667	0.007943333	0.00844	0.00956	0.009443333	0.008533333	0.00793	0.008276667	0.008646667	0.009466667	0.008753333	0.008733333
771.672	0.03865	0.03771	0.03533	0.034013333	0.032173333	0.028516667	0.026566667	0.025986667	0.02477	0.023603333	0.02133	0.019426667	0.018283333	0.01601	0.015953333	0.01547	0.01473	0.011966667	0.01096	0.01031	0.010463333	0.009346667	0.008966667	0.008676667	0.008036667	0.007193333	0.007363333	0.00774	0.00763	0.006596667	0.006453333	0.006703333	0.006243333	0.00694	0.0077	0.007573333	0.007433333	0.006183333	0.006946667	0.007413333	0.00835	0.008326667	0.0074	0.006996667	0.007336667	0.00772	0.008456667	0.007766667	0.007816667
773.3	0.03052	0.030146667	0.02843	0.02736	0.025983333	0.023266667	0.021876667	0.021383333	0.020633333	0.01966	0.017803333	0.016363333	0.015526667	0.013706667	0.01343	0.013013333	0.01238	0.01034	0.009643333	0.009263333	0.00935	0.008273333	0.007946667	0.007666667	0.00728	0.006443333	0.006683333	0.006936667	0.0069	0.005846667	0.005773333	0.005986667	0.005476667	0.006043333	0.00664	0.0066	0.00655	0.005453333	0.006063333	0.006486667	0.007246667	0.007306667	0.006436667	0.006186667	0.00653	0.006923333	0.007596667	0.006953333	0.007063333
774.928	0.024146667	0.02418	0.023223333	0.022343333	0.021406667	0.019893333	0.018973333	0.01854	0.01806	0.017203333	0.016026667	0.01498	0.01438	0.013176667	0.012616667	0.01216	0.011553333	0.010293333	0.00975	0.009466667	0.009373333	0.008473333	0.008113333	0.00774	0.007496667	0.006716667	0.006913333	0.00694	0.006856667	0.005866667	0.005823333	0.005946667	0.00539	0.005776667	0.006193333	0.006186667	0.006176667	0.005216667	0.005663333	0.006003333	0.00662	0.00673	0.005933333	0.005786667	0.006113333	0.00651	0.00713	0.00652	0.006656667
776.556	0.020986667	0.021193333	0.020873333	0.020076667	0.019506667	0.01923	0.018676667	0.018253333	0.017813333	0.016963333	0.016673333	0.015923333	0.015483333	0.015013333	0.014103333	0.013493333	0.01282	0.01242	0.01184	0.011473333	0.011066667	0.010466667	0.009973333	0.00942	0.00917	0.00852	0.00851	0.008176667	0.007913333	0.007066667	0.006996667	0.006976667	0.00634	0.00645	0.00666	0.006633333	0.006616667	0.005743333	0.00601	0.006233333	0.006723333	0.00684	0.006136667	0.00604	0.00632	0.006673333	0.007256667	0.006673333	0.006806667
778.184	0.020866667	0.021053333	0.021146667	0.020326667	0.02	0.020843333	0.020546667	0.020086667	0.01956	0.018636667	0.01929	0.01879	0.018456667	0.018823333	0.017523333	0.016693333	0.0159	0.016453333	0.015756667	0.015166667	0.01433	0.01414	0.013446667	0.012666667	0.012323333	0.011846667	0.01149	0.01069	0.010143333	0.00952	0.00938	0.009143333	0.008403333	0.00814	0.008113333	0.008043333	0.007976667	0.00718	0.007223333	0.007283333	0.007656667	0.007743333	0.007186667	0.007103333	0.007316667	0.00758	0.008116667	0.007583333	0.007716667
779.812	0.022756667	0.022786667	0.023073333	0.02213	0.021873333	0.023563333	0.023443333	0.022906667	0.02227	0.02126	0.02271	0.022436667	0.022183333	0.02337	0.021743333	0.02072	0.019823333	0.02134	0.020533333	0.01969	0.01837	0.01862	0.017753333	0.016796667	0.016343333	0.016056667	0.0153	0.014013333	0.013166667	0.012806667	0.012576667	0.012116667	0.011256667	0.010586667	0.010333333	0.01021	0.010093333	0.00936	0.009183333	0.009043333	0.009333333	0.009383333	0.009013333	0.008936667	0.009083333	0.009226667	0.009726667	0.0093	0.00946
781.44	0.02635	0.026093333	0.02633	0.025133333	0.024726667	0.02677	0.026666667	0.026016667	0.025266667	0.024173333	0.025986667	0.025866667	0.02561	0.02732	0.025546667	0.024436667	0.023493333	0.02564	0.024813333	0.023753333	0.022043333	0.022606667	0.02167	0.02067	0.02014	0.019946667	0.018873333	0.01725	0.0162	0.016026667	0.015733333	0.015126667	0.01412	0.013153333	0.012766667	0.012613333	0.012493333	0.011773333	0.011433333	0.011123333	0.011416667	0.011456667	0.011233333	0.01116	0.011286667	0.011323333	0.011823333	0.01148	0.01169
783.068	0.033343333	0.032566667	0.03233	0.03073	0.029843333	0.031403333	0.031013333	0.03018	0.02923	0.028	0.02937	0.029196667	0.02874	0.03023	0.02855	0.02747	0.02652	0.028446667	0.02761	0.026426667	0.024533333	0.025053333	0.024173333	0.023276667	0.0227	0.022353333	0.02117	0.01949	0.018406667	0.018196667	0.017873333	0.017293333	0.016133333	0.015093333	0.014736667	0.014586667	0.014513333	0.01368	0.013336667	0.012973333	0.013376667	0.013416667	0.013193333	0.01311	0.01327	0.013253333	0.013806667	0.013433333	0.01368
784.696	0.04719	0.045523333	0.044123333	0.041906667	0.04012	0.040096667	0.038976667	0.037823333	0.036396667	0.03483	0.034766667	0.03416	0.033163333	0.033346667	0.031936667	0.03091	0.029863333	0.030323333	0.029326667	0.028043333	0.026203333	0.026133333	0.02533	0.024596667	0.023913333	0.023073333	0.021966667	0.020493333	0.019503333	0.018923333	0.018633333	0.018256667	0.016916667	0.016053333	0.01587	0.015706667	0.015693333	0.014596667	0.01442	0.014143333	0.014716667	0.01474	0.014313333	0.014193333	0.014413333	0.014396667	0.015003333	0.01444	0.014656667
786.324	0.071293333	0.068293333	0.064953333	0.061916667	0.05877	0.056213333	0.0539	0.05222	0.049876667	0.04762	0.04526	0.043736667	0.041816667	0.039703333	0.038476667	0.03732	0.035873333	0.033733333	0.032243333	0.03076	0.029033333	0.027793333	0.02687	0.026183333	0.025196667	0.02355	0.022523333	0.021306667	0.020363333	0.019136667	0.01886	0.01871	0.017156667	0.016533333	0.0165	0.01625	0.01622	0.01483	0.014863333	0.014716667	0.015333333	0.015286667	0.014563333	0.014396667	0.014626667	0.01459	0.01512	0.014303333	0.014406667
787.952	0.107123333	0.102496667	0.096776667	0.092833333	0.08792	0.08254	0.078823333	0.076313333	0.07265	0.06924	0.064243333	0.06139	0.058253333	0.053386667	0.05191	0.050146667	0.047833333	0.042636667	0.04024	0.03833	0.03641	0.033523333	0.03203	0.031056667	0.029436667	0.026803333	0.02555	0.024246667	0.02309	0.021076667	0.020653333	0.020493333	0.018586667	0.017953333	0.01778	0.017296667	0.017133333	0.015523333	0.01561	0.01545	0.01578	0.015556667	0.01463	0.01445	0.01455	0.01435	0.01454	0.013563333	0.013496667
789.58	0.154493333	0.148463333	0.14052	0.13579	0.12892	0.12128	0.11642	0.112763333	0.10768	0.102623333	0.09517	0.090803333	0.086426667	0.07898	0.076376667	0.0733	0.069493333	0.061673333	0.058106667	0.055526667	0.052736667	0.047683333	0.044946667	0.043163333	0.040593333	0.036713333	0.034693333	0.0326	0.030816667	0.027756667	0.02697	0.026263333	0.02362	0.022413333	0.02161	0.020746667	0.02029	0.01852	0.01833	0.01784	0.017403333	0.016923333	0.01588	0.015773333	0.015573333	0.01503	0.014583333	0.01352	0.013266667
791.208	0.215283333	0.208863333	0.199126667	0.194056667	0.185486667	0.176503333	0.171363333	0.166256667	0.16019	0.15292	0.143243333	0.13752	0.13227	0.12237	0.117236667	0.112063333	0.106056667	0.096386667	0.091686667	0.08855	0.08398	0.075606667	0.070816667	0.067566667	0.064043333	0.05807	0.054773333	0.050883333	0.048056667	0.04306	0.041766667	0.03998	0.035556667	0.033156667	0.031106667	0.029833333	0.029013333	0.026723333	0.02589	0.024883333	0.023236667	0.022506667	0.020963333	0.021033333	0.02043	0.019503333	0.018246667	0.016863333	0.016413333
792.836	0.299443333	0.2945	0.28257	0.278003333	0.268733333	0.258603333	0.25458	0.247796667	0.241613333	0.231273333	0.219073333	0.212526667	0.207083333	0.193653333	0.183903333	0.175893333	0.16688	0.155503333	0.149983333	0.14717	0.13996	0.125793333	0.11804	0.11249	0.10853	0.098453333	0.09377	0.086793333	0.082546667	0.073476667	0.071966667	0.06888	0.060766667	0.056663333	0.052753333	0.05121	0.050023333	0.046076667	0.04446	0.043253333	0.040053333	0.039193333	0.03588	0.03629	0.035256667	0.034213333	0.03228	0.029693333	0.028966667
794.464	0.429193333	0.427946667	0.411333333	0.408543333	0.4007	0.38802	0.386643333	0.377986667	0.37235	0.357456667	0.341973333	0.33527	0.330503333	0.31051	0.29308	0.28158	0.268453333	0.25411	0.24789	0.247376667	0.236956667	0.2131	0.201223333	0.192126667	0.188896667	0.171496667	0.16577	0.15391	0.1477	0.131173333	0.1305	0.126483333	0.111916667	0.105646667	0.0992	0.09766	0.096096667	0.088636667	0.08638	0.086096667	0.080973333	0.08014	0.072953333	0.07391	0.072517627	0.071933219	0.069731047	0.064546093	0.0633
796.092	0.636263333	0.64025	0.613893333	0.614403333	0.611416667	0.593326667	0.59565	0.58481	0.578986667	0.55709	0.538466667	0.532	0.528536667	0.497553333	0.468196667	0.452423333	0.433473333	0.413766667	0.40598	0.410636667	0.39684	0.359106667	0.341353333	0.326753333	0.32571	0.29754	0.291223333	0.271783333	0.262476667	0.23483	0.236936667	0.23291	0.209	0.199833333	0.189846667	0.18849	0.186283333	0.173326667	0.17082	0.173326667	0.16563	0.164776667	0.15153	0.153353333	0.15158	0.15217	0.150183333	0.141093333	0.13887
797.72	0.949166667	0.957903333	0.915166667	0.920376667	0.926626667	0.900286667	0.906043333	0.89233	0.88297	0.85064	0.832013333	0.825223333	0.82296	0.777196667	0.730766667	0.709523333	0.682166667	0.654863333	0.642863333	0.65562	0.63854	0.58477	0.558573333	0.53555	0.537743333	0.497053333	0.490056667	0.459283333	0.444666667	0.403823333	0.41129	0.40838	0.37339	0.359903333	0.34489	0.343493333	0.33988	0.320353333	0.318026667	0.325536667	0.31405	0.31272	0.292473333	0.29551	0.293096667	0.29538	0.293843333	0.280606667	0.276816667
799.348	1.37285	1.382806667	1.317863333	1.328443333	1.348156667	1.312636667	1.3196	1.301823333	1.282393333	1.235733333	1.224663333	1.215476667	1.213096667	1.151956667	1.083443333	1.054906667	1.015846667	0.98059	0.959603333	0.982156667	0.96197	0.89446	0.85658	0.82161	0.826763333	0.7755	0.766633333	0.720273333	0.697096667	0.64455	0.65981	0.658823333	0.613663333	0.593753333	0.571906667	0.569603333	0.563296667	0.538026667	0.536226667	0.55055	0.533666667	0.530886667	0.505083333	0.50964	0.506016667	0.51006	0.508716667	0.492886667	0.486973333
800.976	1.86944	1.874136667	1.784666667	1.800043333	1.835486667	1.79278	1.796726667	1.773353333	1.735233333	1.671053333	1.678406667	1.663173333	1.65803	1.585533333	1.491913333	1.453986667	1.400026667	1.359093333	1.323116667	1.354643333	1.331543333	1.258046667	1.205436667	1.15537	1.161416667	1.105986667	1.093076667	1.027866667	0.992733333	0.93438	0.958746667	0.95975	0.90881	0.880446667	0.850356667	0.845716667	0.83523	0.807353333	0.806283333	0.8282	0.804563333	0.79908	0.771816667	0.77799	0.77245	0.77785	0.776066667	0.761016667	0.7527
802.604	2.352326667	2.344053333	2.23292	2.251103333	2.30101	2.255226667	2.250843333	2.220613333	2.156016667	2.073446667	2.109326667	2.083686667	2.072363333	1.996306667	1.87872	1.829896667	1.759453333	1.717043333	1.660953333	1.697683333	1.672013333	1.60411	1.535463333	1.469116667	1.472546667	1.42254	1.403283333	1.319013333	1.270013333	1.21507	1.24786	1.250176667	1.20089	1.163376667	1.12506	1.116633333	1.100966667	1.0754	1.075253333	1.104086667	1.073573333	1.064426667	1.04147	1.04905	1.041166667	1.047306667	1.04445	1.034536667	1.024046667
804.232	2.703513333	2.67632	2.55134	2.569476667	2.628556667	2.583763333	2.566556667	2.52943	2.43526	2.33722	2.405636667	2.366293333	2.34589	2.275066667	2.140156667	2.08081	1.995496667	1.95598	1.878333333	1.914386667	1.886956667	1.83624	1.75353	1.67318	1.670403333	1.635456667	1.608773333	1.509853333	1.44824	1.40644	1.44477	1.447346667	1.40827	1.363383333	1.31902	1.30617	1.28562	1.26769	1.268713333	1.302366667	1.266823333	1.254026667	1.240956667	1.249536667	1.239606667	1.246023333	1.24195	1.241073333	1.229376667
805.86	2.814633333	2.76732	2.639406667	2.654856667	2.715083333	2.673473333	2.64199	2.599853333	2.4807	2.37431	2.469806667	2.416613333	2.386396667	2.3275	2.186983333	2.120296667	2.02579	1.992176667	1.897253333	1.926723333	1.899013333	1.87282	1.781943333	1.69389	1.68297	1.669273333	1.636353333	1.53172	1.462616667	1.440856667	1.480336667	1.48226	1.46028	1.412396667	1.36627	1.349813333	1.326376667	1.320216667	1.322683333	1.35806	1.321163333	1.30612	1.306463333	1.315713333	1.305	1.311636667	1.306906667	1.31712	1.305953333
807.488	2.639373333	2.576796667	2.457246667	2.46863	2.522063333	2.483906667	2.44108	2.397666667	2.2658	2.161133333	2.270123333	2.207306667	2.16976	2.12593	1.99375	1.9256	1.83081	1.80465	1.70242	1.721686667	1.695726667	1.694713333	1.60446	1.517886667	1.499856667	1.507996667	1.472263333	1.37307	1.304406667	1.30443	1.340606667	1.34147	1.339173333	1.293983333	1.251226667	1.233513333	1.210726667	1.21789	1.221853333	1.255483333	1.22164	1.20701	1.221106667	1.231216667	1.221773333	1.228883333	1.224553333	1.245253333	1.236976667
809.116	2.234533333	2.166036667	2.063783333	2.071283333	2.113	2.0786	2.03118	1.99071	1.862276667	1.769196667	1.876043333	1.811466667	1.77209	1.743576667	1.631283333	1.56858	1.482946667	1.465583333	1.368936667	1.37819	1.35581	1.374596667	1.293823333	1.21807	1.196903333	1.22213	1.187866667	1.103473333	1.043283333	1.061353333	1.09137	1.091213333	1.105576667	1.067706667	1.032336667	1.01656	0.998526667	1.017386667	1.022456667	1.0512	1.023813333	1.01265	1.03779	1.049746667	1.043843333	1.0517	1.048733333	1.0766	1.073863333
810.744	1.765946667	1.701146667	1.620393333	1.624853333	1.65442	1.626216667	1.582033333	1.546966667	1.435336667	1.359286667	1.454016667	1.39635	1.36161	1.347633333	1.25958	1.20749	1.137146667	1.13106	1.051033333	1.054006667	1.035736667	1.06594	0.99994	0.941043333	0.9221	0.95658	0.926803333	0.86074	0.813786667	0.842316667	0.865966667	0.864896667	0.88773	0.858416667	0.83148	0.820416667	0.810556667	0.83648	0.841813333	0.86343	0.843326667	0.83804	0.869426667	0.88506	0.884456667	0.893026667	0.891663333	0.92135	0.926633333
812.372	1.466546667	1.410193333	1.348556667	1.34978	1.37021	1.35302	1.317033333	1.285793333	1.19504	1.13352	1.21658	1.171283333	1.14563	1.14536	1.075856667	1.035026667	0.97945	0.987976667	0.929086667	0.931106667	0.915183333	0.948826667	0.896463333	0.854506667	0.842023333	0.877703333	0.85233	0.800096667	0.765566667	0.795633333	0.815286667	0.812956667	0.833003333	0.809033333	0.787843333	0.782633333	0.78258	0.808923333	0.813436667	0.826926667	0.81185	0.813276667	0.84547	0.867116667	0.872556667	0.881396667	0.880863333	0.906093333	0.92131
814	1.55456	1.503173333	1.45091	1.446146667	1.460906667	1.45926	1.430296667	1.39641	1.31817	1.259713333	1.340893333	1.30699	1.290136667	1.301853333	1.23597	1.201153333	1.15211	1.17724	1.1351	1.14041	1.122393333	1.153833333	1.10703	1.075656667	1.070583333	1.10117	1.0764	1.026476667	0.99785	1.021466667	1.04094	1.03625	1.04211	1.0167	0.99561	0.995193333	1.004416667	1.02401	1.02676	1.03237	1.01778	1.02497	1.053143333	1.083056667	1.094186667	1.10263	1.101403333	1.116366667	1.142593333
815.628	2.141583333	2.083833333	2.02506	2.008826667	2.01868	2.03275	2.002926667	1.95629	1.872083333	1.798973333	1.891033333	1.860463333	1.846616667	1.865776667	1.783946667	1.745086667	1.688786667	1.72824	1.690906667	1.700493333	1.674116667	1.6999	1.646073333	1.61459	1.61383	1.6353	1.604746667	1.54259	1.510016667	1.521566667	1.54435	1.535583333	1.518583333	1.483893333	1.456353333	1.457893333	1.47403	1.480966667	1.481466667	1.48033	1.461173333	1.471926667	1.49285	1.532456667	1.548196667	1.55564	1.55209	1.55287	1.59027
817.256	3.171226667	3.092206667	3.008856667	2.974586667	2.976273333	2.999376667	2.956733333	2.887053333	2.775373333	2.669496667	2.780456667	2.740746667	2.72037	2.73864	2.623613333	2.569223333	2.491156667	2.53703	2.489536667	2.500686667	2.45974	2.477453333	2.404106667	2.361416667	2.358923333	2.369176667	2.326253333	2.2397	2.19379	2.19061	2.21834	2.203753333	2.160046667	2.110133333	2.071156667	2.07114	2.090943333	2.082136667	2.080406667	2.074016667	2.04671	2.058493333	2.071083333	2.120373333	2.139366667	2.14551	2.138643333	2.124376667	2.172133333
818.884	4.420653333	4.308303333	4.18613	4.12906	4.11673	4.136633333	4.070076667	3.97106	3.816143333	3.665933333	3.79458	3.73379	3.697316667	3.704216667	3.54753	3.46907	3.35964	3.400066667	3.330253333	3.33787	3.278553333	3.286193333	3.185733333	3.12446	3.113666667	3.11214	3.05264	2.936463333	2.87184	2.854343333	2.88619	2.864733333	2.796106667	2.72915	2.677123333	2.672686667	2.69296	2.669023333	2.665426667	2.65514	2.618796667	2.629576667	2.63501	2.69225	2.713213333	2.718026667	2.707883333	2.681173333	2.737473333
820.512	5.571096667	5.421666667	5.256136667	5.176003333	5.144613333	5.148466667	5.05267	4.925096667	4.72349	4.528896667	4.66567	4.577353333	4.51915	4.505953333	4.311346667	4.20673	4.06511	4.088593333	3.991533333	3.99053	3.913226667	3.909763333	3.78254	3.70151	3.677936667	3.665663333	3.58953	3.44728	3.36437	3.3358	3.368926667	3.340846667	3.25421	3.173013333	3.110136667	3.099993333	3.118196667	3.083183333	3.0782	3.065036667	3.02158	3.030203333	3.031443333	3.093236667	3.11498	3.118513333	3.106073333	3.072363333	3.134286667
822.14	6.320316667	6.140406667	5.939583333	5.84158	5.79016	5.770343333	5.648266667	5.50042	5.26248	5.035766667	5.16775	5.053626667	4.974346667	4.938123333	4.720366667	4.59501	4.429716667	4.42965	4.308966667	4.296453333	4.206146667	4.192693333	4.04691	3.951183333	3.91404	3.893846667	3.80535	3.647983333	3.552496667	3.518156667	3.549	3.516	3.42148	3.33245	3.263846667	3.2484	3.262876667	3.22287	3.216946667	3.201686667	3.154966667	3.16102	3.161663333	3.223526667	3.244813333	3.24705	3.23373	3.199566667	3.26318
823.768	6.488136667	6.29257	6.07509	5.968643333	5.901533333	5.858843333	5.72074	5.56604	5.31209	5.074013333	5.190603333	5.05982	4.96603	4.911146667	4.691096667	4.556113333	4.382026667	4.358946667	4.224823333	4.20118	4.106176667	4.086413333	3.935236667	3.833833333	3.786006667	3.762246667	3.6687	3.51077	3.41143	3.3773	3.402903333	3.367826667	3.276156667	3.18721	3.119166667	3.100056667	3.109956667	3.071	3.064576667	3.048113333	3.002516667	3.00597	3.008803333	3.066003333	3.085473333	3.086286667	3.073426667	3.044256667	3.104986667
825.396	6.069126667	5.875896667	5.664713333	5.560523333	5.485936667	5.42839	5.288033333	5.140876667	4.894213333	4.667393333	4.76335	4.628886667	4.5305	4.466536667	4.26456	4.133046667	3.96646	3.926833333	3.792036667	3.760486667	3.670056667	3.649183333	3.506386667	3.409036667	3.355816667	3.33313	3.242803333	3.098106667	3.003763333	2.97472	2.993636667	2.95975	2.87963	2.79808	2.736283333	2.715633333	2.720766667	2.686993333	2.680663333	2.66422	2.623416667	2.624343333	2.630176667	2.67877	2.69507	2.694403333	2.68288	2.661316667	2.71477
827.024	5.212843333	5.037686667	4.852403333	4.759336667	4.686223333	4.624476667	4.494526667	4.366286667	4.146263333	3.948716667	4.023666667	3.897856667	3.804626667	3.74196	3.572536667	3.455623333	3.30956	3.262116667	3.137983333	3.1032	3.025023333	3.007603333	2.883796667	2.798096667	2.74525	2.727053333	2.64707	2.525306667	2.442706667	2.42115	2.433566667	2.403796667	2.340086667	2.27121	2.219503333	2.199253333	2.200023333	2.172833333	2.167326667	2.152453333	2.118716667	2.11726	2.124676667	2.162296667	2.17443	2.172536667	2.162706667	2.148163333	2.191
828.652	4.148483333	4.001273333	3.85264	3.775746667	3.710786667	3.65311	3.541796667	3.438466667	3.256423333	3.097693333	3.15358	3.044786667	2.9636	2.90923	2.77846	2.682773333	2.56427	2.516226667	2.41016	2.376683333	2.315163333	2.303263333	2.203856667	2.133886667	2.086116667	2.073516667	2.008426667	1.913836667	1.846646667	1.832143333	1.839373333	1.815656667	1.769076667	1.715473333	1.675483333	1.657096667	1.654416667	1.632936667	1.62898	1.617183333	1.59128	1.587823333	1.59405	1.620283333	1.627976667	1.625426667	1.617323333	1.60703	1.637776667
830.28	3.094916667	2.97885	2.867606667	2.807893333	2.754063333	2.703706667	2.613906667	2.536026667	2.394763333	2.275683333	2.314496667	2.226003333	2.159866667	2.115736667	2.022113333	1.949233333	1.859216667	1.81438	1.729333333	1.700376667	1.656226667	1.649006667	1.574366667	1.52078	1.480893333	1.472776667	1.424133333	1.356063333	1.305033333	1.295176667	1.298943333	1.281946667	1.250073333	1.21185	1.18326	1.16764	1.162836667	1.145216667	1.14328	1.135513333	1.11706	1.112306667	1.11473	1.130973333	1.134776667	1.13235	1.125886667	1.116703333	1.135986667
831.908	2.197346667	2.110426667	2.030153333	1.985766667	1.942776667	1.8987	1.82909	1.773396667	1.669343333	1.584626667	1.607753333	1.538743333	1.487393333	1.45156	1.388713333	1.33636	1.271466667	1.23071	1.166066667	1.14311	1.114166667	1.108996667	1.05603	1.017133333	0.986033333	0.9802	0.946913333	0.901483333	0.865223333	0.85725	0.859053333	0.84828	0.82727	0.802646667	0.783846667	0.771456667	0.765966667	0.750716667	0.750813333	0.747166667	0.73503	0.729976667	0.727503333	0.736266667	0.737373333	0.73575	0.730863333	0.7209	0.73104
833.536	1.510556667	1.44801	1.38972	1.35759	1.323493333	1.283106667	1.230286667	1.191863333	1.118246667	1.059986667	1.069043333	1.016523333	0.97786	0.947196667	0.907103333	0.871036667	0.825976667	0.788966667	0.742056667	0.72508	0.70766	0.70202	0.666083333	0.63912	0.616283333	0.6108	0.590053333	0.561966667	0.53795	0.53007	0.530923333	0.525063333	0.51127	0.49732	0.48609	0.477006667	0.472066667	0.45875	0.460406667	0.460113333	0.452866667	0.44849	0.441966667	0.446076667	0.445846667	0.445393333	0.442016667	0.43123	0.43535
835.164	1.02108	0.977453333	0.933503333	0.910606667	0.883346667	0.845136667	0.80543	0.77946	0.728906667	0.689443333	0.687243333	0.647776667	0.619196667	0.591696667	0.567	0.54271	0.51216	0.47893	0.44624	0.434283333	0.42452	0.41732	0.393776667	0.37583	0.359906667	0.353993333	0.34228	0.32627	0.311526667	0.30345	0.30385	0.301293333	0.292123333	0.28557	0.27963	0.273593333	0.269956667	0.258993333	0.261426667	0.263206667	0.259416667	0.256366667	0.24802	0.249863333	0.249423333	0.250066667	0.248083333	0.237766667	0.238873333
836.792	0.684623333	0.654966667	0.620686667	0.604626667	0.582806667	0.547266667	0.51766	0.50028	0.466263333	0.4396	0.43023	0.40085	0.38002	0.355506667	0.340556667	0.32425	0.303806667	0.275143333	0.25316	0.244903333	0.239626667	0.231403333	0.216356667	0.20483	0.19419	0.18817	0.18217	0.17379	0.16547	0.157936667	0.158076667	0.15735	0.151286667	0.149133333	0.146493333	0.142946667	0.14082	0.13278	0.135246667	0.13779	0.136196667	0.134656667	0.126873333	0.128023333	0.128	0.129393333	0.128556667	0.120243333	0.120506667
838.42	0.455893333	0.43618	0.40941	0.398393333	0.381263333	0.35013	0.328336667	0.316746667	0.294116667	0.276043333	0.263916667	0.2423	0.22735	0.206733333	0.19767	0.186576667	0.17296	0.149826667	0.135406667	0.129663333	0.1267	0.118816667	0.109323333	0.1021	0.095166667	0.089866667	0.086966667	0.08292	0.078603333	0.072533333	0.072486667	0.072503333	0.06871	0.06866	0.06781	0.066063333	0.065196667	0.060216667	0.06221	0.06458	0.064206667	0.06393	0.058265137	0.059464731	0.060013967	0.061696684	0.061697514	0.05625	0.056803333
840.048	0.301376667	0.288473333	0.268216667	0.26086	0.2479	0.222666667	0.206906667	0.199173333	0.184093333	0.1718	0.16036	0.144686667	0.134143333	0.118196667	0.11257	0.104826667	0.095716667	0.07847	0.06909	0.06498	0.063093333	0.05671	0.050693333	0.046176667	0.041686667	0.03769	0.036206667	0.034326667	0.03221	0.02805	0.02789	0.028043333	0.025906667	0.026506667	0.026446667	0.025813333	0.025776667	0.023377104	0.02471	0.026473333	0.02666	0.027196667	0.024036667	0.025463333	0.02643	0.028063333	0.028563333	0.02589	0.02704
841.676	0.198803333	0.19038	0.17562	0.170813333	0.16144	0.142456667	0.131263333	0.12604	0.115863333	0.107426667	0.098453333	0.087276667	0.079966667	0.06862	0.064886667	0.05934	0.053153333	0.041266667	0.035123333	0.03212	0.030703333	0.02623	0.02233	0.019423333	0.0165	0.01388	0.01293	0.011943333	0.010893333	0.008476667	0.008293333	0.008356667	0.0073	0.00783	0.00799	0.007975425	0.008392641	0.007737491	0.008475014	0.009573333	0.009946667	0.01088	0.00975	0.011326667	0.01249	0.0139	0.014633333	0.013986667	0.01562
843.304	0.13247	0.126916667	0.11626	0.113133333	0.106676667	0.093126667	0.085353333	0.081736667	0.074773333	0.06887	0.062583333	0.054843333	0.04989	0.042226667	0.03947	0.035433333	0.031163333	0.023523333	0.019493333	0.017346667	0.01613	0.013256667	0.010643333	0.008696667	0.00685	0.00524	0.004483333	0.003756667	0.003166667	0.001966667	0.001855599	0.001825627	0.001322953	0.001547764	0.001678202	0.001979637	0.002623503	0.002943333	0.00323	0.00383	0.004193333	0.005263333	0.00541	0.007063333	0.008256667	0.00941	0.010206667	0.010743333	0.012626667
844.932	0.09061	0.086923333	0.07887	0.076783333	0.072573333	0.063153333	0.05794	0.055373333	0.05064	0.04639	0.042136667	0.037103333	0.03389	0.028693333	0.02638	0.023466667	0.020523333	0.015906667	0.013373333	0.01197	0.010803333	0.008902055	0.007124531	0.00581	0.004783333	0.003706373	0.00303	0.002286667	0.001916667	0.001393333	0.00142	0.001346667	0.00100353	9.16259E-4	9.19804E-4	0.00141	0.002203333	0.00299	0.002973333	0.00322	0.003506667	0.00462	0.00546	0.007153333	0.00831	0.009226667	0.010003333	0.011103333	0.0131
846.56	0.06547	0.063	0.056373333	0.05484	0.05225	0.045716667	0.04247	0.040563333	0.037496667	0.034293333	0.031236667	0.028366667	0.026423333	0.022653333	0.020496667	0.018466667	0.01648	0.013863333	0.012446667	0.01167	0.01047	0.008943333	0.00774	0.006903333	0.006513333	0.00557	0.004956667	0.004103333	0.00386	0.00361	0.003763333	0.003686667	0.00328	0.002936667	0.002823333	0.003436667	0.004336667	0.00529	0.005096667	0.005106667	0.005313333	0.006436667	0.007603333	0.009293333	0.010413333	0.011123333	0.01187	0.013166667	0.015183333
848.188	0.053336667	0.0516	0.045713333	0.044283333	0.042616667	0.03798	0.036076667	0.034553333	0.03268	0.03009	0.027496667	0.026183333	0.025053333	0.02194	0.019853333	0.01849	0.017153333	0.015623333	0.014986667	0.01464	0.013383333	0.01181	0.01099	0.010506667	0.01052	0.00944	0.00889	0.007973333	0.0078	0.0075	0.007716667	0.007663333	0.00705	0.00659	0.006426667	0.00709	0.00804	0.008876667	0.00864	0.008516667	0.008723333	0.009796667	0.011006667	0.01257	0.013643333	0.014216667	0.01496	0.01619	0.018116667
849.816	0.052873333	0.051346667	0.045896667	0.044073333	0.04246	0.038773333	0.037423333	0.035986667	0.034786667	0.03242	0.02962	0.029053333	0.028203333	0.02514	0.0232	0.022243333	0.02124	0.01984	0.019573333	0.019363333	0.018113333	0.016213333	0.01563	0.015356667	0.015456667	0.01405	0.013593333	0.01277	0.012623333	0.012006667	0.012166667	0.012163333	0.01128	0.010903333	0.01085	0.011426667	0.01231	0.0127	0.012606667	0.01246	0.012816667	0.013763333	0.014666667	0.015923333	0.016936667	0.01744	0.018263333	0.019146667	0.020833333
851.444	0.062306667	0.060426667	0.055213333	0.052486667	0.04994	0.046096667	0.04435	0.04272	0.041596667	0.039116667	0.03543	0.034666667	0.033493333	0.029943333	0.02832	0.027483333	0.02653	0.024256667	0.023916667	0.023516667	0.022416667	0.020033333	0.019563333	0.019366667	0.01921	0.017383333	0.017073333	0.016573333	0.016446667	0.015296667	0.01529	0.01538	0.014263333	0.01419	0.014433333	0.01481	0.015493333	0.015153333	0.015386667	0.015333333	0.016033333	0.016756667	0.017046667	0.017793333	0.018733333	0.019253333	0.02024	0.020576667	0.021843333
853.072	0.077683333	0.074926667	0.069666667	0.065636667	0.061336667	0.0562	0.05315	0.051113333	0.049516667	0.04667	0.041566667	0.039753333	0.037776667	0.033353333	0.03223	0.03128	0.03014	0.026276667	0.02551	0.02464	0.023813333	0.021013333	0.020573333	0.020343333	0.019686667	0.017523333	0.017393333	0.01739	0.017283333	0.015636667	0.015393333	0.015593333	0.014436667	0.01482	0.01549	0.015586667	0.015986667	0.01491	0.01554	0.01569	0.016813333	0.017266667	0.016913333	0.017043333	0.01788	0.018463333	0.01966	0.019473333	0.02023
854.7	0.093713333	0.08972	0.084023333	0.078553333	0.07208	0.064836667	0.059926667	0.057403333	0.054923333	0.05162	0.044933333	0.04161	0.038586667	0.033263333	0.032743333	0.031523333	0.03011	0.024573333	0.0232	0.02173	0.021213333	0.018346667	0.017903333	0.01758	0.01636	0.01422	0.0142	0.01468	0.014566667	0.01282	0.012356667	0.012626667	0.011786667	0.01257	0.01362	0.013436667	0.013533333	0.01212	0.013076667	0.013406667	0.014893333	0.015076667	0.014443333	0.014016667	0.014716667	0.01534	0.016666667	0.016343333	0.016603333
856.328	0.106876667	0.10143	0.09498	0.088083333	0.079373333	0.069793333	0.062903333	0.059913333	0.056386667	0.052666667	0.044623333	0.0398	0.035806667	0.029916667	0.029966667	0.028456667	0.026793333	0.020146667	0.018213333	0.016206667	0.015946667	0.013546667	0.01306	0.012653333	0.010996667	0.009423333	0.009356667	0.010106667	0.00994	0.008716667	0.00813	0.00837	0.00829	0.009183333	0.010386667	0.009976667	0.009823333	0.008799281	0.009863815	0.010263333	0.011836667	0.011793333	0.011603476	0.010856905	0.011367342	0.011915526	0.013182433	0.013358777	0.01325596
857.956	0.11886	0.111763333	0.104396667	0.095893333	0.084806667	0.072906667	0.064083333	0.060616667	0.0561	0.051983333	0.042753333	0.03669	0.031903333	0.025853333	0.026363333	0.024626667	0.022793333	0.015803333	0.013513333	0.01122	0.011083333	0.009583333	0.009013333	0.008566667	0.006753333	0.006233812	0.005966215	0.006637498	0.006367522	0.006251967	0.005687088	0.005783226	0.00681	0.007436667	0.008432821	0.007895594	0.007590894	0.007783333	0.008673333	0.008996667	0.01027	0.01006	0.011153333	0.010436667	0.010713333	0.011043333	0.011956667	0.013393333	0.013106667
859.584	0.138023333	0.128783333	0.120306667	0.109306667	0.094843333	0.080116667	0.068976667	0.064833333	0.059413333	0.054716667	0.04363	0.036346667	0.030773333	0.024393333	0.025343333	0.023396667	0.021436667	0.01428	0.011913333	0.009593333	0.009486667	0.00883	0.008173333	0.007756667	0.006083333	0.00676	0.006243333	0.00658	0.006236667	0.007423333	0.00704	0.006913333	0.009206667	0.00925	0.009716667	0.00918	0.00886	0.01094	0.011436667	0.01158	0.012176667	0.011893333	0.015	0.014703333	0.014726667	0.01474	0.015036667	0.018456667	0.01815
861.212	0.17702	0.164623333	0.154423333	0.13891	0.11867	0.099176667	0.084386667	0.07903	0.072663333	0.06681	0.051586667	0.042493333	0.035666667	0.02772	0.02925	0.027036667	0.024886667	0.01653	0.014293333	0.012086667	0.01201	0.011433333	0.010746667	0.010453333	0.00913	0.01065	0.010016667	0.009983333	0.00969	0.011906667	0.01183	0.01147	0.015006667	0.014346667	0.01412	0.013713333	0.01352	0.01797	0.017976667	0.017943333	0.017603333	0.017366667	0.023016667	0.02352	0.02332	0.02302	0.02251	0.02863	0.028453333
862.84	0.246886667	0.229836667	0.21655	0.19345	0.16372	0.135806667	0.114983333	0.10762	0.099993333	0.09203	0.068816667	0.056656667	0.047613333	0.035753333	0.038183333	0.03549	0.032996667	0.021216667	0.01917	0.01697	0.017026667	0.015276667	0.01467	0.014606667	0.013686667	0.01538	0.014836667	0.014606667	0.014593333	0.017266667	0.01758	0.017073333	0.021786667	0.020456667	0.019516667	0.019383333	0.019473333	0.02662	0.02612	0.025993333	0.024623333	0.02457	0.033213333	0.03485	0.03448	0.033923333	0.032516667	0.042143333	0.042203333
864.468	0.349763333	0.326506667	0.307976667	0.273996667	0.230826667	0.18988	0.160303333	0.15008	0.140716667	0.129563333	0.093946667	0.077236667	0.064846667	0.04632	0.049986667	0.046556667	0.043536667	0.025753333	0.02383	0.02134	0.02164	0.017513333	0.01712	0.01734	0.01677	0.018016667	0.01775	0.017543333	0.017983333	0.020646667	0.02143	0.02087	0.026823333	0.024863333	0.023273333	0.023496667	0.02397	0.034186667	0.033153333	0.03302	0.03057	0.03084	0.042963333	0.04599	0.04548	0.044716667	0.042366667	0.056403333	0.056776667
866.096	0.47385	0.443546667	0.417376667	0.370333333	0.31123	0.253533333	0.213343333	0.19977	0.188336667	0.17322	0.122036667	0.09985	0.083383333	0.05625	0.06129	0.056936667	0.053303333	0.027913333	0.02598	0.022903333	0.02348	0.01648	0.016386667	0.01688	0.01658	0.01722	0.01724	0.017083333	0.017993333	0.020663333	0.021986667	0.02143	0.028863333	0.026143333	0.023893333	0.024516667	0.025386667	0.039036667	0.037376667	0.037236667	0.033673333	0.034303333	0.050403333	0.05496	0.054243333	0.05322	0.049876667	0.06906	0.069803333
867.724	0.59408	0.557293333	0.521856667	0.46211	0.387733333	0.312436667	0.26197	0.245253333	0.231893333	0.21284	0.145993333	0.1187	0.098363333	0.062593333	0.068796667	0.063586667	0.059433333	0.026896667	0.024876667	0.02114	0.021933333	0.012606667	0.012803333	0.01347	0.01344	0.01393	0.014006667	0.013653333	0.014833333	0.01806	0.02001	0.019416667	0.028623333	0.024863333	0.021803333	0.022773333	0.023956667	0.041226667	0.03877	0.038533333	0.03375	0.034673333	0.055013333	0.061016667	0.05996	0.058523333	0.05411	0.078643333	0.079736667
869.352	0.679503333	0.638526667	0.594013333	0.525093333	0.43999	0.35044	0.29278	0.27403	0.259516667	0.237613333	0.15893	0.128436667	0.105623333	0.063566667	0.070346667	0.064646667	0.060273333	0.023356667	0.02132	0.017216667	0.018056667	0.00785	0.008226667	0.008926667	0.009248724	0.010445005	0.010239947	0.009247879	0.010373333	0.01495	0.017524786	0.016814365	0.027866667	0.022776667	0.018743333	0.019926667	0.021256667	0.041826667	0.03846	0.037963333	0.03192	0.03295	0.05716	0.0643	0.062753333	0.060706667	0.055216667	0.084323333	0.085683333
870.98	0.705073333	0.663536667	0.61244	0.540563333	0.452406667	0.35587	0.296366667	0.27733	0.262996667	0.240216667	0.156806667	0.126153333	0.10313	0.05895	0.06554	0.059953333	0.055796667	0.01875	0.016896667	0.012966667	0.01369	0.004348585	0.004732936	0.005348328	0.006128649	0.008805348	0.008015085	0.006017424	0.006740377	0.013201121	0.016316599	0.015386919	0.027915205	0.021456667	0.016396667	0.017643333	0.018913333	0.04174	0.037513333	0.03665	0.02948	0.030423333	0.057223333	0.064956667	0.062883333	0.060153333	0.05376	0.085553333	0.08704
872.608	0.662273333	0.624176667	0.57095	0.50337	0.42089	0.326666667	0.271406667	0.254023333	0.241316667	0.219966667	0.14024	0.112646667	0.091826667	0.050216667	0.05593	0.05108	0.04754	0.01457	0.01314	0.009966667	0.010436667	0.00327	0.003516667	0.003966667	0.005223333	0.009606667	0.00812	0.005057757	0.005198455	0.013403816	0.016808035	0.015632335	0.028736382	0.021286789	0.015459341	0.016613026	0.017657872	0.041001741	0.036216667	0.03498	0.02714	0.027846667	0.055146667	0.06279	0.06031	0.057023333	0.05016	0.081933333	0.083383333
874.236	0.56333	0.53182	0.481683333	0.424526667	0.354913333	0.271693333	0.225583333	0.211363333	0.201343333	0.18336	0.1145	0.092286667	0.07546	0.04015	0.044573333	0.04086	0.038186667	0.01201	0.01112	0.008996667	0.009186667	0.004576667	0.004596667	0.004873333	0.006433333	0.011966667	0.00995	0.006166667	0.00576	0.014806667	0.018116667	0.01676	0.029185431	0.021522675	0.015490795	0.016440382	0.017173077	0.038921818	0.034095043	0.032611881	0.024846667	0.025263333	0.050573333	0.05745	0.054853333	0.051366667	0.04468	0.073523333	0.074803333
875.864	0.4362	0.412726667	0.370116667	0.326693333	0.273666667	0.207053333	0.17246	0.162043333	0.155026667	0.141386667	0.087443333	0.071376667	0.05915	0.031893333	0.035003333	0.032456667	0.030623333	0.011756667	0.01131	0.010126667	0.010053333	0.007456667	0.007226667	0.007356667	0.00886	0.014446667	0.01222	0.00836	0.0076	0.0161	0.01891	0.01753	0.02801	0.021071092	0.01555705	0.016247125	0.016664213	0.034872987	0.030582649	0.029065853	0.022207483	0.022385263	0.043496927	0.049061164	0.046717424	0.043472341	0.037663333	0.061246667	0.06226
877.492	0.31286	0.297	0.264323333	0.234586667	0.19787	0.149276667	0.12572	0.118806667	0.11432	0.104866667	0.066143333	0.05543	0.047243333	0.027706667	0.02974	0.028056667	0.026783333	0.013823333	0.01354	0.01284	0.012566667	0.010893333	0.010463333	0.01045	0.011473333	0.01591	0.01383	0.010563333	0.009706667	0.016343333	0.01834	0.017083333	0.024743333	0.019323333	0.01496	0.01537	0.015523333	0.028939286	0.02563252	0.024307902	0.019031524	0.019058521	0.034605252	0.038585441	0.036785041	0.03418741	0.029775427	0.046892829	0.04760441
879.12	0.216833333	0.206796667	0.184023333	0.16535	0.14164	0.108766667	0.093683333	0.089306667	0.086396667	0.08015	0.054026667	0.046923333	0.04149	0.027906667	0.029186667	0.0279	0.0268	0.017423333	0.016956667	0.01619	0.015786667	0.013993333	0.013396667	0.01325	0.01346	0.01596	0.014286667	0.01205	0.01129	0.015286667	0.016346667	0.015336667	0.019953333	0.016406667	0.01353	0.013676667	0.01364	0.021996667	0.019873333	0.018886667	0.015486667	0.015436667	0.02523	0.027638983	0.026510773	0.024753523	0.02193	0.032676667	0.033102857
880.748	0.156186667	0.14973	0.134946667	0.123596667	0.108416667	0.0869	0.077046667	0.074076667	0.071736667	0.0674	0.049996667	0.044656667	0.04059	0.030776667	0.031596667	0.030276667	0.029016667	0.02114	0.020206667	0.018993333	0.018516667	0.016063333	0.015326667	0.015013333	0.014333333	0.014786667	0.01361	0.012473333	0.01189	0.013256667	0.013486667	0.01276	0.01477	0.012983333	0.01154	0.011456667	0.0113	0.015296667	0.014256667	0.01366	0.011996667	0.011916667	0.016813333	0.017926667	0.017403333	0.016453333	0.015046667	0.02058	0.02075
882.376	0.124873333	0.12009	0.110573333	0.10321	0.09263	0.077963333	0.07065	0.0682	0.06573	0.062243333	0.049996667	0.045126667	0.041443333	0.033666667	0.03419	0.032613333	0.03106	0.023503333	0.02201	0.020253333	0.019746667	0.0167	0.015846667	0.015363333	0.013946667	0.012886667	0.01211	0.011833333	0.01139	0.010836667	0.01049	0.010036667	0.01029	0.009796667	0.00943	0.009176667	0.008946667	0.009903333	0.009666667	0.00941	0.009036667	0.008926667	0.01045	0.010666667	0.010556667	0.010196667	0.009786667	0.011823333	0.011793333
884.004	0.11012	0.105873333	0.099176667	0.093646667	0.085226667	0.074123333	0.06779	0.065433333	0.062533333	0.059326667	0.049896667	0.044986667	0.041273333	0.034593333	0.0349	0.033073333	0.03125	0.023806667	0.021823333	0.019686667	0.01917	0.016006667	0.015053333	0.01443	0.012586667	0.010823333	0.010283333	0.01048	0.010076667	0.008603333	0.007993333	0.007763333	0.007206667	0.007433333	0.007683333	0.007323333	0.00705	0.006416667	0.006643333	0.006636667	0.00699	0.006836667	0.006606667	0.00634	0.006413333	0.006386667	0.00652	0.006726667	0.006553333
885.632	0.10084	0.096696667	0.09127	0.086636667	0.079343333	0.070116667	0.064243333	0.061913333	0.058616667	0.05552	0.04786	0.042946667	0.03921	0.033343333	0.033486667	0.031543333	0.029593333	0.02257	0.020246667	0.017946667	0.01743	0.014673333	0.013663333	0.012933333	0.01095	0.00923	0.00875	0.00906	0.008603333	0.007103333	0.00648	0.006406667	0.005783333	0.00624	0.006726667	0.006313333	0.006033333	0.004933333	0.005353333	0.005503333	0.00615	0.005946667	0.005226667	0.00478	0.00489	0.004953333	0.005273333	0.0049	0.004656667
887.26	0.092166667	0.08807	0.083286667	0.07928	0.072933333	0.065083333	0.05965	0.057456667	0.053886667	0.050936667	0.044766667	0.040066667	0.03644	0.031406667	0.031433333	0.029506667	0.02756	0.021253333	0.0187	0.016353333	0.015816667	0.013786667	0.012743333	0.011963333	0.009976667	0.008713333	0.008153333	0.008373333	0.007773333	0.006763333	0.006243333	0.006286667	0.005978877	0.006393333	0.0069	0.006476667	0.00618	0.005232258	0.005702317	0.005943333	0.006643333	0.00639	0.005878462	0.005411201	0.005486206	0.005518602	0.005851545	0.005562721	0.00530212
888.888	0.084746667	0.08071	0.076506667	0.07302	0.06761	0.061126667	0.056156667	0.05418	0.05038	0.04761	0.04284	0.038456667	0.034993333	0.03076	0.03073	0.028856667	0.02697	0.021366667	0.018606667	0.016166667	0.015593333	0.01429	0.01322	0.012416667	0.010403333	0.009641726	0.008922001	0.008997921	0.00821	0.007771359	0.007359379	0.007490032	0.007527656	0.007824182	0.008328149	0.007885689	0.007571278	0.006890481	0.007376236	0.0076615	0.008379789	0.008085948	0.007970315	0.007508224	0.007550345	0.007507991	0.007821688	0.007787741	0.007542591
890.516	0.08095	0.076913333	0.073333333	0.070163333	0.0655	0.060363333	0.055723333	0.053956667	0.04988	0.047206667	0.043623333	0.03949	0.03612	0.032499754	0.032446667	0.030603333	0.02875	0.023562997	0.020560169	0.017892856	0.017231984	0.016449318	0.015343499	0.014512598	0.012389727	0.011918662	0.011028088	0.010985823	0.009994197	0.009944536	0.009577375	0.009760754	0.010004631	0.010216095	0.010758613	0.010293759	0.009941282	0.009349403	0.009894358	0.010195393	0.01098088	0.010650008	0.010816667	0.010323333	0.01035	0.010243333	0.010586667	0.010696667	0.010473333
892.144	0.0812	0.077096667	0.074083333	0.070946667	0.066736667	0.06271	0.058203333	0.056566667	0.052203333	0.04951	0.046744233	0.042717852	0.039340243	0.036078119	0.036013559	0.034136339	0.032279262	0.027204928	0.023963994	0.020972805	0.020193358	0.019648792	0.018511572	0.017639507	0.015343947	0.01493	0.013897744	0.013790547	0.012621107	0.0127	0.01231	0.012533333	0.012783333	0.012966667	0.0136	0.01311	0.012726667	0.012023333	0.01264	0.01294	0.013846667	0.01348	0.013723333	0.01318	0.013213333	0.01307	0.013473333	0.013556667	0.01337
893.772	0.08296	0.07879	0.076173333	0.0729	0.0689	0.065676667	0.061213333	0.059653333	0.055086667	0.052336667	0.050023333	0.046066667	0.04268	0.039603333	0.039503333	0.037593333	0.03573	0.03068	0.0273	0.024046667	0.02314	0.022643333	0.02149	0.0206	0.018176667	0.017693333	0.016586667	0.01644	0.015163333	0.015206667	0.014773333	0.015003333	0.01516	0.015346667	0.016083333	0.015573333	0.015186667	0.014296667	0.01498	0.015266667	0.01627	0.015903333	0.016113333	0.01552	0.01558	0.015416667	0.015886667	0.015846667	0.01571
895.4	0.082093333	0.07803	0.075683333	0.072286667	0.068443333	0.065793333	0.061486667	0.060016667	0.05552	0.052776667	0.050706667	0.046943333	0.043666667	0.040773333	0.040636667	0.03879	0.036996667	0.032166667	0.02886	0.02554	0.024556667	0.024056667	0.02296	0.022116667	0.019726667	0.01917	0.018086667	0.017936667	0.01667	0.016646667	0.016183333	0.0164	0.016476667	0.01667	0.017476667	0.017	0.01665	0.01566	0.016373333	0.01662	0.017676667	0.017356667	0.01753	0.01695	0.017046667	0.016896667	0.01742	0.017293333	0.017223333
897.028	0.07531	0.071626667	0.069553333	0.066246667	0.06269	0.06053	0.05664	0.05535	0.05128	0.048763333	0.04689	0.043546667	0.0406	0.038036667	0.03792	0.036276667	0.034716667	0.030433333	0.027486667	0.02439	0.02343	0.02296	0.022033333	0.021333333	0.019196667	0.018653333	0.0177	0.017596667	0.016486667	0.016456667	0.016003333	0.01621	0.016276667	0.01649	0.017326667	0.016933333	0.01668	0.015756667	0.016456667	0.016666667	0.01773	0.017496667	0.01772	0.017213333	0.017383333	0.017283333	0.017856667	0.017736667	0.017776667
898.656	0.061873333	0.058866667	0.057183333	0.054243333	0.0512	0.049583333	0.046373333	0.045353333	0.042076667	0.04001	0.0384	0.03573	0.033333333	0.031303333	0.031266667	0.029983333	0.028815013	0.025409348	0.023089804	0.02048718	0.019655422	0.019305934	0.018653519	0.018181995	0.016491228	0.01604979	0.015328034	0.015330941	0.014502655	0.014530392	0.014143195	0.014337164	0.014470922	0.014723523	0.015561973	0.015302409	0.015181676	0.014474664	0.0151458	0.01531	0.016356667	0.01626	0.01661	0.016216667	0.016486667	0.01648	0.017133333	0.01713	0.017306667
900.284	0.04393	0.041793333	0.04066	0.03832	0.035983333	0.034966667	0.03263	0.031943333	0.029680743	0.028232035	0.026976667	0.025127004	0.023426653	0.022058083	0.02216162	0.021322378	0.020624383	0.018260827	0.0167113	0.014772561	0.014169054	0.013960731	0.013629657	0.013431763	0.012276928	0.011976104	0.01152678	0.011668425	0.011183917	0.011293457	0.01098775	0.011167521	0.011388755	0.011687306	0.012498483	0.012388859	0.01241491	0.01199367	0.012600957	0.012737543	0.013756293	0.013817102	0.014290929	0.014032157	0.014422701	0.014534923	0.01528671	0.015463333	0.015783333
901.912	0.025624216	0.024408279	0.02385	0.022253333	0.020733333	0.0203	0.018886667	0.018516667	0.017283333	0.016463333	0.015616667	0.014596667	0.013613333	0.012876667	0.013066667	0.012633333	0.012376667	0.011023333	0.010213333	0.008976667	0.008596667	0.00848	0.008433333	0.00845	0.007803333	0.007586667	0.007366667	0.007613654	0.007435816	0.007567928	0.00735332	0.007496744	0.007727212	0.00804677	0.008788948	0.008803262	0.008945579	0.008764763	0.009291736	0.009400347	0.010356834	0.010537582	0.011082151	0.010932581	0.011421737	0.011647612	0.012470685	0.012806667	0.013236667
903.54	0.011553333	0.01113	0.010996667	0.010146667	0.009406667	0.009423333	0.008836667	0.008713333	0.00831	0.007966667	0.00748	0.007136667	0.006753333	0.00646	0.006606667	0.006423333	0.00642	0.005846667	0.005613333	0.004976667	0.00472	0.00454	0.004616667	0.004716667	0.00446	0.00421	0.00411	0.004323333	0.004323333	0.004373333	0.00421	0.004273333	0.004393333	0.004653333	0.005226667	0.00532	0.0055	0.005466667	0.005853333	0.005918512	0.006734777	0.006977093	0.007476667	0.00741	0.00792	0.008203333	0.009016667	0.009413333	0.009886667
905.168	0.005123333	0.005223333	0.005193333	0.004953333	0.004796667	0.005023333	0.005053333	0.005036667	0.005106667	0.00495	0.004696667	0.004763333	0.004753333	0.00461	0.0045	0.004343333	0.004353333	0.004223333	0.004263333	0.004033333	0.00372	0.0033	0.003296667	0.003303333	0.00325	0.002836667	0.002703333	0.002693333	0.002693333	0.002546667	0.002413333	0.002346667	0.00221	0.00229	0.002586667	0.002673333	0.002826667	0.002823333	0.003016667	0.003	0.003553333	0.003776667	0.004123333	0.004126667	0.004546667	0.00479	0.00545	0.005803333	0.00623
906.796	0.007383333	0.007653333	0.007346667	0.007443333	0.007503333	0.007643333	0.00798	0.007906667	0.00805	0.00775	0.007516667	0.007683333	0.007756667	0.00745	0.00694	0.006583333	0.006363333	0.006326667	0.006343333	0.006263333	0.005706667	0.00494	0.004676667	0.004453333	0.004406667	0.003756667	0.00344	0.003067551	0.002892006	0.002510393	0.002359721	0.002129581	0.001658617	0.001467483	0.001406374	0.001430889	0.001477145	0.001432679	0.001384089	0.001262413	0.001445668	0.001583333	0.001726667	0.001773333	0.002026667	0.00214	0.002503333	0.00271	0.003023333
908.424	0.016613333	0.016693333	0.015796667	0.01586	0.015723333	0.015473333	0.015766667	0.015506667	0.01538	0.014706667	0.01425	0.014216667	0.014106667	0.013426667	0.012483333	0.011823333	0.011233333	0.011006667	0.010763333	0.010603333	0.0097	0.00859	0.007996667	0.007506667	0.00733	0.006446667	0.005886667	0.00511	0.004673333	0.0041	0.003903333	0.003523333	0.002746667	0.002256667	0.001844571	0.001773535	0.001694673	0.001592557	0.001308439	0.001068891	8.69087E-4	8.86765E-4	8.63259E-4	9.45462E-4	9.77073E-4	9.11955E-4	9.20303E-4	9.63815E-4	0.001121397
910.052	0.028966667	0.028576667	0.02697	0.02665	0.02592	0.025103333	0.025053333	0.024536667	0.023943333	0.022806667	0.02195	0.021536667	0.021063333	0.01997	0.01872	0.017766667	0.01682	0.016266667	0.015676667	0.01527	0.014056667	0.012746667	0.011873333	0.0112	0.010836667	0.009826667	0.00906	0.007976667	0.007303333	0.006653333	0.00642	0.005956667	0.005016667	0.004296667	0.00365	0.003503333	0.003333333	0.003193333	0.002753333	0.002433333	0.001963333	0.001886667	0.001773333	0.00189	0.001746667	0.001526667	0.001243999	0.00114487	0.001176416
911.68	0.039843333	0.0389	0.03667	0.03573	0.034236667	0.032853333	0.032276667	0.031526667	0.030483333	0.028966667	0.027643333	0.02682	0.025966667	0.024563333	0.02325	0.022126667	0.02098	0.020093333	0.01922	0.01852	0.017126667	0.01585	0.01488	0.01416	0.013636667	0.01266	0.011796667	0.010643333	0.009846667	0.009286667	0.00903	0.008593333	0.007676667	0.006903333	0.00622	0.006053333	0.00588	0.005746667	0.005283333	0.004953333	0.004430897	0.004333735	0.0042412	0.00439	0.004183333	0.003902221	0.003498818	0.003332255	0.003313333
913.308	0.045536667	0.04416	0.04159	0.04005	0.037893333	0.036106667	0.03503	0.034143333	0.032823333	0.031143333	0.029446667	0.028336667	0.0272	0.025693333	0.024546667	0.02346	0.022316667	0.02122	0.020216667	0.019283333	0.017916667	0.016863333	0.015993333	0.01541	0.014813333	0.014006667	0.013216667	0.012233333	0.01148	0.011116667	0.01089	0.010586667	0.00988	0.00925	0.008743459	0.008644295	0.008556629	0.008479677	0.00813764	0.007889825	0.007536625	0.007505289	0.007536113	0.007723922	0.007587973	0.00737726	0.00705382	0.006906985	0.006942075
914.936	0.044446667	0.042913333	0.040366667	0.03847	0.03599	0.034096667	0.032726667	0.031853333	0.030523333	0.028946667	0.02706	0.02587	0.024656667	0.02323	0.02243	0.02153	0.020593333	0.019436667	0.018496667	0.017456667	0.016306667	0.015576667	0.014963333	0.014613333	0.014053333	0.013483333	0.012903333	0.012286667	0.011723333	0.011586667	0.011433543	0.011330238	0.010943857	0.010603912	0.010424177	0.010445712	0.010523963	0.010529676	0.010405646	0.010312596	0.010289862	0.010392662	0.010583674	0.010832118	0.010863847	0.010827597	0.010747321	0.010687773	0.010857175
916.564	0.0373	0.035933333	0.03376	0.031893333	0.029553333	0.02785	0.026486667	0.025773333	0.024686667	0.023416667	0.021594897	0.02054	0.019463333	0.018273507	0.0178517	0.017225577	0.016594019	0.015520803	0.01479173	0.013816667	0.012989363	0.012536761	0.012229981	0.012139486	0.011702396	0.011353008	0.011044572	0.010840662	0.010543012	0.010586926	0.010526652	0.010633393	0.010556848	0.010554571	0.010715648	0.010888185	0.0111436	0.011237147	0.01135013	0.011437884	0.011756615	0.012013013	0.012342774	0.012652507	0.012895757	0.013059935	0.013258232	0.013314672	0.01364853
918.192	0.02666	0.025676667	0.02411	0.022613333	0.020786667	0.019503333	0.01844	0.01797	0.017263333	0.016423333	0.014906667	0.014136667	0.013353333	0.01246997	0.012348144	0.011994364	0.011663388	0.010793163	0.010353633	0.009565922	0.009069871	0.008778623	0.008714133	0.008823876	0.008546316	0.008353898	0.008269346	0.008393134	0.008342582	0.008477519	0.008498242	0.008732702	0.008880813	0.009135525	0.00954044	0.009830121	0.010216297	0.010373173	0.010651165	0.010876586	0.011425272	0.011793333	0.012207047	0.012547469	0.012944985	0.013263333	0.01367	0.013846498	0.014294698
919.82	0.015743333	0.01519	0.014283333	0.01333	0.012183333	0.01141	0.010773333	0.010556667	0.01024	0.009816667	0.008758426	0.008326667	0.007906667	0.007343293	0.007386824	0.007231487	0.007106025	0.006537687	0.006375689	0.005856334	0.005596227	0.005344418	0.005405268	0.00559785	0.005464925	0.005360762	0.005404847	0.005662122	0.005765375	0.005906989	0.005963772	0.00621492	0.006436908	0.006797541	0.007263185	0.007599113	0.008015272	0.008213167	0.008525165	0.008796667	0.009393333	0.00978	0.010201579	0.010543333	0.010976667	0.011346667	0.011813333	0.012076667	0.012556667
921.448	0.007356667	0.007106667	0.0067	0.00625	0.005703333	0.005343333	0.005103333	0.00507	0.00504	0.00491	0.004348371	0.004202561	0.004109926	0.003827648	0.003873311	0.003812606	0.003790878	0.003563633	0.003593645	0.003358542	0.003213333	0.002939672	0.00299514	0.003149946	0.003132659	0.003054212	0.003106853	0.003304174	0.003433832	0.0035143	0.003569171	0.003727386	0.003902033	0.004198782	0.004555815	0.004851226	0.005182756	0.005375788	0.005618464	0.005843333	0.00631	0.006623333	0.006976192	0.007253333	0.007613333	0.007923333	0.00831	0.008593333	0.009
923.076	0.00318	0.003006667	0.00281	0.002656667	0.00247	0.00226	0.002256667	0.00228	0.002364629	0.002355802	0.002166291	0.002194887	0.002294595	0.002181939	0.002124019	0.00208523	0.002051536	0.002093376	0.002210751	0.002215082	0.002093105	0.001756703	0.001732297	0.001776259	0.001836794	0.001746883	0.001724402	0.001735154	0.001806161	0.001791713	0.001820944	0.001843756	0.00188212	0.002005099	0.002160122	0.002348007	0.002541791	0.002679292	0.002786007	0.002907814	0.003152609	0.003341226	0.003548053	0.003732119	0.003942377	0.004131731	0.004357814	0.004565881	0.004823605
924.704	0.003643319	0.003335501	0.003033241	0.002915487	0.002776667	0.002433333	0.002426667	0.00238	0.0024	0.00235	0.002283333	0.002326667	0.002453333	0.00232222	0.0021217	0.002062483	0.00196117	0.00208299	0.002190212	0.002340402	0.002194797	0.001793477	0.001669335	0.001598425	0.001704401	0.00154443	0.00146795	0.001276639	0.00125599	0.001105322	0.001127624	0.001056797	9.09333E-4	8.72007E-4	8.36203E-4	9.07993E-4	9.78256E-4	9.88339E-4	9.94385E-4	0.001035444	0.001071421	0.001145038	0.001120246	0.001224295	0.001291049	0.001367652	0.001433966	0.001436157	0.001544191
926.332	0.00813	0.007546667	0.006966667	0.00666	0.00633	0.005633333	0.005403333	0.005206667	0.005013333	0.004806667	0.00463	0.004526667	0.00452	0.004193333	0.003893333	0.0038	0.00361	0.00355	0.003566667	0.003766667	0.003613333	0.00313	0.002953333	0.002816667	0.002943333	0.002653333	0.00259	0.002283333	0.002216667	0.001886667	0.001953333	0.001883333	0.001563333	0.001456667	0.001346667	0.00134985	0.001373863	0.001187111	0.00117473	0.001218439	0.001150722	0.00117529	8.65925E-4	9.51659E-4	9.28587E-4	9.67297E-4	9.40789E-4	6.4091E-4	6.43619E-4
927.96	0.01524	0.014346667	0.013496667	0.012903333	0.012256667	0.011173333	0.010596667	0.010216667	0.00975	0.009336667	0.008916667	0.008566667	0.008343333	0.007743333	0.007413333	0.007293333	0.007016667	0.00659	0.006486667	0.00665	0.006533333	0.00597	0.0058	0.005663333	0.00578	0.00534	0.005363333	0.00508	0.00503	0.00451	0.00465	0.004696667	0.00424	0.004206667	0.004166667	0.004163333	0.004233333	0.003793333	0.003893333	0.004033333	0.004016667	0.004076667	0.003456667	0.00359	0.003586667	0.003673333	0.003656667	0.003006667	0.002983333
929.588	0.0229	0.02176	0.0208	0.01992	0.01896	0.017633333	0.01672	0.01618	0.015466667	0.014883333	0.014256667	0.013633333	0.013193333	0.012406667	0.01211	0.011983333	0.011633333	0.01083	0.0106	0.010686667	0.01066	0.01006	0.00993	0.009833333	0.009923333	0.009366667	0.009516667	0.009356667	0.009366667	0.008676667	0.008916667	0.009136667	0.008603333	0.008736667	0.008876667	0.008916667	0.00909	0.008373333	0.00868	0.009	0.009163333	0.009293333	0.008406667	0.008593333	0.008686667	0.008903333	0.00901	0.00803	0.008036667
931.216	0.02866	0.027423333	0.026526667	0.02544	0.024253333	0.022863333	0.02174	0.021123333	0.020276667	0.019596667	0.018893333	0.018053333	0.017473333	0.016676667	0.01644	0.016326667	0.015926667	0.014893333	0.014566667	0.014613333	0.0147	0.014133333	0.014033333	0.013963333	0.014013333	0.013406667	0.01368	0.013696667	0.013766667	0.012943333	0.01325	0.01362	0.013066667	0.01341	0.013766667	0.013846667	0.014096667	0.013116667	0.013673333	0.01418	0.014593333	0.01478	0.013676667	0.013856667	0.014086667	0.014456667	0.014743333	0.01354	0.01357
932.844	0.030523333	0.029353333	0.028603333	0.027443333	0.026146667	0.02479	0.02362	0.02303	0.022183333	0.02151	0.020833333	0.019873333	0.019263333	0.01858	0.01843	0.01833	0.017896667	0.01682	0.016443333	0.016496667	0.016696667	0.016203333	0.016093333	0.01601	0.016016667	0.01541	0.015783333	0.015943333	0.016046667	0.015116667	0.015426667	0.015883333	0.015356667	0.01587	0.01638	0.016466667	0.016706667	0.01552	0.016266667	0.01691	0.01755	0.01772	0.01648	0.01655	0.016866667	0.017363333	0.01783	0.01656	0.016553333
934.472	0.028203333	0.027216667	0.02661	0.025483333	0.02418	0.02288	0.021783333	0.021276667	0.020526667	0.01993	0.019323333	0.018333333	0.017753333	0.017236667	0.017143333	0.017043333	0.016586667	0.0156	0.015183333	0.015263333	0.01552	0.015116667	0.014976667	0.014826667	0.014766667	0.01422	0.014606667	0.014846667	0.014936667	0.01397	0.014203333	0.014643333	0.014183333	0.014763333	0.01535	0.015383333	0.015516667	0.014233333	0.015046667	0.015726667	0.016496667	0.016583333	0.015326667	0.0152	0.015513333	0.016053333	0.01663	0.015493333	0.01541
936.1	0.023936667	0.023116667	0.022703333	0.021626667	0.020356667	0.019226667	0.01818	0.017753333	0.017043333	0.016496667	0.016086667	0.01507	0.014513333	0.014246667	0.014173333	0.01401	0.01353	0.01275	0.012236667	0.012233333	0.01248	0.012286667	0.012096667	0.011833333	0.011633333	0.011253333	0.011553333	0.011776667	0.011776667	0.01095	0.011056667	0.01139	0.01107	0.0116	0.01217	0.012116667	0.012093333	0.010873333	0.011616667	0.01222	0.013026667	0.01298	0.01191	0.011583333	0.01183	0.012293333	0.012896667	0.01206	0.011926667
937.728	0.021966667	0.02112	0.021093333	0.019906667	0.01863	0.01801	0.01684	0.016363333	0.015483333	0.01488	0.014986667	0.013876667	0.013253333	0.013506667	0.01339	0.013083333	0.01252	0.012176667	0.01145	0.011179966	0.011311813	0.011644627	0.011383333	0.010983333	0.010542673	0.010576667	0.010646667	0.010763333	0.010543333	0.010153333	0.010163333	0.010353333	0.010286667	0.010646667	0.011193333	0.01103	0.010873333	0.00986	0.01047	0.010923333	0.011733333	0.011573333	0.010936667	0.01048	0.010643333	0.010953333	0.011526667	0.01114	0.011023333
939.356	0.026813333	0.02562	0.026206667	0.02459	0.023156667	0.023473333	0.021886667	0.021196667	0.019803333	0.018973333	0.020066667	0.018693333	0.0179	0.01909	0.018853333	0.018296667	0.017576667	0.01796	0.016843333	0.016109805	0.016067749	0.01738	0.017	0.016456667	0.015656667	0.016436667	0.016153333	0.01606	0.015506667	0.015873333	0.01585	0.015916667	0.01625	0.01638	0.01695	0.01668	0.016436667	0.01566	0.016206667	0.016536667	0.017433333	0.01719	0.017143333	0.016656667	0.016786667	0.01695	0.01755	0.017566667	0.017576667
940.984	0.041876667	0.039976667	0.041116667	0.038666667	0.036876667	0.038316667	0.035973333	0.03487	0.032553333	0.031246667	0.03364	0.031793333	0.030686667	0.033026667	0.032526667	0.031626667	0.030603333	0.03179	0.03006	0.02873	0.02848	0.03108	0.030473333	0.029703333	0.02846	0.030136667	0.029436667	0.029053333	0.02804	0.029243333	0.029293333	0.029303333	0.03002	0.029916667	0.03059	0.030203333	0.02992	0.029196667	0.029846667	0.03016	0.031293333	0.030993333	0.031456667	0.03096	0.031153333	0.03127	0.03201	0.032216667	0.032383333
942.612	0.069973333	0.06698	0.067913333	0.064343333	0.06206	0.064143333	0.060713333	0.059013333	0.05527	0.0531	0.056596667	0.054033333	0.05237	0.055323333	0.054296667	0.05289	0.051296667	0.052696667	0.050036667	0.047973333	0.047436667	0.05101	0.04995	0.048776667	0.046956667	0.049193333	0.048006667	0.04716	0.045533333	0.0472	0.047346667	0.047336667	0.048123333	0.04778	0.048576667	0.048026667	0.04766	0.04658	0.04748	0.04788	0.049313333	0.04895	0.049516667	0.04897	0.049283333	0.04945	0.05044	0.0504	0.050696667
944.24	0.11505	0.11048	0.109596667	0.104833333	0.102106667	0.10368	0.098843333	0.096333333	0.09039	0.08673	0.09058	0.087	0.084386667	0.086426667	0.084373333	0.082116667	0.079506667	0.079613333	0.075463333	0.072373333	0.07125	0.074703333	0.072773333	0.070836667	0.068163333	0.069953333	0.068026667	0.066346667	0.063816667	0.06506	0.06524	0.065153333	0.065253333	0.064503333	0.065203333	0.064383333	0.063806667	0.0618	0.062893333	0.063356667	0.0649	0.064373333	0.064436667	0.063763333	0.06414	0.064306667	0.06545	0.064656667	0.064973333
945.868	0.18236	0.175436667	0.170656667	0.164806667	0.161856667	0.161506667	0.154886667	0.151293333	0.141986667	0.136003333	0.139256667	0.13429	0.13012	0.12904	0.125313333	0.121653333	0.11738	0.113966667	0.10749	0.102803333	0.10049	0.10222	0.098806667	0.095583333	0.091546667	0.09145	0.088243333	0.085053333	0.081093333	0.080833333	0.08085	0.080503333	0.07883	0.077236667	0.077363333	0.076053333	0.075043333	0.071566667	0.072516667	0.072803333	0.073926667	0.073046667	0.072033333	0.071203333	0.07135	0.071233333	0.072083333	0.070123333	0.07033
947.496	0.274653333	0.264246667	0.253806667	0.246946667	0.243933333	0.240626667	0.231733333	0.22673	0.212656667	0.203483333	0.205533333	0.198726667	0.19228	0.18613	0.180196667	0.17456	0.167933333	0.158803333	0.148993333	0.14195	0.13774	0.136376667	0.13082	0.125816667	0.119706667	0.11646	0.111196667	0.10574	0.099663333	0.097103333	0.09673	0.09587	0.09143	0.088363333	0.08734	0.08526	0.083503333	0.078166667	0.0785	0.07823	0.078283333	0.076736667	0.07436	0.073323333	0.072823333	0.07189	0.07181	0.068486667	0.068376667
949.124	0.38572	0.37058	0.353976667	0.345906667	0.342496667	0.336043333	0.324306667	0.31761	0.29768	0.284856667	0.285713333	0.276603333	0.267253333	0.255393333	0.247326667	0.239406667	0.230003333	0.213943333	0.20005	0.19002	0.183543333	0.178726667	0.170676667	0.16369	0.15489	0.148106667	0.140156667	0.13209	0.12336	0.118433333	0.117466667	0.115983333	0.108396667	0.103443333	0.101	0.097866667	0.095073333	0.087723333	0.087193333	0.0861	0.084753333	0.082203333	0.078586667	0.07717	0.07569	0.073453333	0.071976667	0.067376667	0.066723333
950.752	0.49669	0.476003333	0.454553333	0.44474	0.43988	0.43092	0.415873333	0.407406667	0.38158	0.3655	0.36566	0.353873333	0.341413333	0.32513	0.315866667	0.305963333	0.29403	0.271483333	0.253506667	0.240416667	0.232073333	0.224843333	0.214603333	0.205976667	0.194313333	0.184863333	0.17424	0.16411	0.152773333	0.146273333	0.144663333	0.142733333	0.13264	0.126073333	0.122596667	0.11831	0.114353333	0.105126667	0.10409	0.102253333	0.099973333	0.09624	0.09187	0.08976	0.08731	0.083726667	0.081036667	0.075553333	0.074213333
952.38	0.580116667	0.55419	0.530916667	0.51875	0.51088	0.500593333	0.4822	0.47222	0.441966667	0.424006667	0.424096667	0.409623333	0.39449	0.376756667	0.368	0.357063333	0.343563333	0.316793333	0.295806667	0.280446667	0.271473333	0.263933333	0.252523333	0.243183333	0.229176667	0.218996667	0.206586667	0.195903333	0.18283	0.176136667	0.173996667	0.172053333	0.16106	0.153973333	0.150583333	0.14528	0.14037	0.12971	0.12912	0.127066667	0.12516	0.120396667	0.115976667	0.1128	0.109953333	0.1056	0.102756667	0.097023333	0.095066667
954.008	0.611766667	0.582296667	0.561046667	0.546296667	0.5341	0.523913333	0.50282	0.491926667	0.46004	0.4422	0.442806667	0.42622	0.409566667	0.394173333	0.387646667	0.37696	0.36338	0.336053333	0.31402	0.2979	0.289883333	0.284473333	0.27331	0.264436667	0.24928	0.240733333	0.227966667	0.218556667	0.20517	0.19982	0.197373333	0.195856667	0.185953333	0.179773333	0.17778	0.171873333	0.16648	0.15513	0.156123333	0.154523333	0.15457	0.14925	0.14555	0.14113	0.13881	0.134746667	0.133273333	0.128036667	0.125836667
955.636	0.583383333	0.55307	0.537163333	0.52027	0.50349	0.49492	0.47252	0.461433333	0.431063333	0.41526	0.417136667	0.399626667	0.38313	0.373613333	0.37017	0.360823333	0.348603333	0.325033333	0.304173333	0.288973333	0.283093333	0.281946667	0.272206667	0.26474	0.24992	0.24512	0.2332	0.226143333	0.21376	0.211103333	0.208686667	0.207673333	0.200466667	0.196033333	0.196183333	0.190136667	0.18486	0.173846667	0.176993333	0.176213333	0.17913	0.17388	0.17174	0.166343333	0.16533	0.162483333	0.163536667	0.159603333	0.157766667
957.264	0.508536667	0.480093333	0.47084	0.45269	0.432423333	0.42677	0.40476	0.394033333	0.367513333	0.354816667	0.358963333	0.34219	0.327523333	0.32635	0.325443333	0.317886667	0.307953333	0.292286667	0.274236667	0.26119	0.257576667	0.26232	0.2545	0.248776667	0.235573333	0.236136667	0.225333333	0.22019	0.20934	0.210723333	0.208793333	0.207893333	0.204343333	0.201186667	0.203066667	0.19727	0.19272	0.183493333	0.188346667	0.188136667	0.193553333	0.188933333	0.189643333	0.184213333	0.184773333	0.183373333	0.187036667	0.18545	0.18479
958.892	0.41851	0.39349	0.388943333	0.370013333	0.34781	0.345296667	0.32491	0.314586667	0.292733333	0.2829	0.289926667	0.27556	0.26378	0.271863333	0.27175	0.26577	0.258316667	0.253823333	0.239143333	0.2285	0.226143333	0.238343333	0.232183333	0.228016667	0.217133333	0.224593333	0.21402	0.208963333	0.199226667	0.20674	0.205923333	0.20451	0.20563	0.201996667	0.20424	0.199033333	0.195913333	0.190963333	0.196193333	0.19583	0.20232	0.198846667	0.205113333	0.2015	0.203456667	0.203003333	0.208246667	0.211056667	0.212733333
960.52	0.352233333	0.330293333	0.324326667	0.303396667	0.279363333	0.277246667	0.258306667	0.24773	0.230003333	0.22155	0.229673333	0.218726667	0.209813333	0.22594	0.22463	0.219603333	0.214293333	0.222603333	0.21094	0.201913333	0.19918	0.220623333	0.21557	0.21265	0.204156667	0.220653333	0.208826667	0.20164	0.192136667	0.209303333	0.210446667	0.20812	0.21631	0.209976667	0.2111	0.206946667	0.206353333	0.20998	0.214136667	0.212943333	0.218913333	0.21733	0.234276667	0.23528	0.238556667	0.23838	0.24383	0.255123333	0.260843333
962.148	0.34824	0.327253333	0.308746667	0.28168	0.25206	0.241833333	0.221973333	0.20974	0.195326667	0.18571	0.187503333	0.179723333	0.172266667	0.191913333	0.188283333	0.183566667	0.179926667	0.199783333	0.190543333	0.18184	0.17728	0.20932	0.205016667	0.203363333	0.197023333	0.22525	0.21103	0.200443333	0.190733333	0.22212	0.22604	0.222873333	0.242683333	0.232076667	0.231153333	0.228716667	0.23201	0.250523333	0.252733333	0.250526667	0.254966667	0.256293333	0.29136	0.300176667	0.30517	0.30502	0.309676667	0.33595	0.347696667
963.776	0.444363333	0.421316667	0.373816667	0.332686667	0.287886667	0.252406667	0.226576667	0.210603333	0.199713333	0.185456667	0.16435	0.157586667	0.148696667	0.162006667	0.15656	0.15174	0.149313333	0.174523333	0.167706667	0.15827	0.151373333	0.1926	0.189166667	0.189186667	0.18477	0.226196667	0.209813333	0.19638	0.187043333	0.235776667	0.242796667	0.239163333	0.275843333	0.260666667	0.257393333	0.25714	0.2651	0.304983333	0.305076667	0.30216	0.304446667	0.309286667	0.369673333	0.388313333	0.395406667	0.39547	0.39867	0.447243333	0.465926667
965.404	0.683993333	0.656203333	0.558733333	0.49196	0.41601	0.328553333	0.288936667	0.26647	0.260966667	0.23748	0.166176667	0.15592	0.141283333	0.131216667	0.12592	0.120593333	0.118753333	0.135943333	0.132413333	0.122013333	0.113503333	0.156403333	0.154243333	0.156226667	0.153676667	0.2052	0.188653333	0.174663333	0.167263333	0.230803333	0.240156667	0.23634	0.29199	0.27315	0.267196667	0.268716667	0.2802	0.343946667	0.341986667	0.33869	0.337676667	0.345086667	0.432713333	0.460023333	0.468353333	0.46852	0.469223333	0.54417	0.56782
967.032	1.11681	1.082863333	0.91325	0.807083333	0.680016667	0.507776667	0.44458	0.4122	0.41497	0.376323333	0.220213333	0.19967	0.174046667	0.117086667	0.11405	0.107183333	0.104483333	0.09296	0.093916667	0.083216667	0.074573333	0.103613333	0.10275	0.106083333	0.10527	0.156393333	0.143036667	0.13152	0.127726667	0.194483333	0.204246667	0.200153333	0.26941	0.248473333	0.23905	0.240663333	0.251973333	0.333523333	0.32937	0.325776667	0.31946	0.326353333	0.43304	0.463616667	0.470413333	0.46968	0.466203333	0.563616667	0.586673333
968.66	1.77201	1.73215	1.473416667	1.315653333	1.119786667	0.83383	0.73772	0.691823333	0.704966667	0.644563333	0.372683333	0.334363333	0.29302	0.16535	0.164643333	0.15406	0.147763333	0.084836667	0.090676667	0.08081	0.073283333	0.06805	0.06734	0.069976667	0.070466667	0.104733333	0.097873333	0.090693333	0.091086667	0.141996667	0.150006667	0.145493333	0.214676667	0.19322	0.17939	0.178736667	0.184763333	0.26855	0.262183333	0.25857	0.24518	0.247386667	0.354653333	0.3804	0.381996667	0.37897	0.370116667	0.47645	0.491623333
970.288	2.587943333	2.543883333	2.192543333	1.97873	1.708853333	1.299376667	1.166183333	1.10487	1.12765	1.04102	0.644533333	0.58403	0.52573	0.31624	0.314373333	0.2974	0.28419	0.157933333	0.167123333	0.159943333	0.15389	0.10017	0.097	0.09557	0.097226667	0.100963333	0.10189	0.097546667	0.100433333	0.11857	0.124543333	0.12008	0.17344	0.152013333	0.133096667	0.128473333	0.125123333	0.19257	0.184716667	0.182553333	0.161983333	0.156406667	0.243356667	0.257346667	0.251296667	0.245443333	0.23203	0.329256667	0.331136667
971.916	3.323266667	3.277406667	2.850826667	2.591656667	2.266326667	1.758383333	1.595376667	1.52218	1.550073333	1.440346667	0.9537	0.87543	0.806273333	0.53411	0.52528	0.50175	0.480393333	0.3075	0.316346667	0.3163	0.31228	0.220036667	0.211206667	0.201946667	0.206836667	0.184513333	0.19085	0.18252	0.182996667	0.169833333	0.17792	0.175253333	0.207696667	0.183553333	0.157893333	0.148986667	0.134453333	0.177446667	0.169073333	0.17156	0.144103333	0.129496667	0.187166667	0.18734	0.172756667	0.164226667	0.147993333	0.225353333	0.212376667
973.544	3.551113333	3.505116667	3.044546667	2.771093333	2.43948	1.90259	1.73364	1.661443333	1.686526667	1.570296667	1.086816667	1.009036667	0.945556667	0.67581	0.656063333	0.632736667	0.60776	0.44931	0.452533333	0.47043	0.47222	0.39336	0.376686667	0.356433333	0.371776667	0.361313333	0.366213333	0.34017	0.32907	0.319493333	0.340286667	0.34228	0.371816667	0.334676667	0.295266667	0.281783333	0.25437	0.288596667	0.278157389	0.288980461	0.248966667	0.22297	0.267346667	0.257026667	0.230633333	0.216526667	0.193816667	0.25996	0.231466667
975.172	2.896756667	2.849166667	2.417136667	2.17906	1.91762	1.466013333	1.331696667	1.282293333	1.292493333	1.199613333	0.874253333	0.828913333	0.79807	0.64731	0.616366667	0.60863	0.590146667	0.556373333	0.547086667	0.60373	0.620396667	0.654346667	0.627703333	0.59316	0.63325	0.70997	0.701406667	0.633836667	0.59551	0.659273333	0.710806667	0.7198	0.78736	0.71336	0.640736667	0.619296667	0.57306	0.639506667	0.61879	0.639206667	0.56519	0.518716667	0.591563333	0.57768	0.527373333	0.49578	0.44786	0.532076667	0.48249
976.8	1.62487	1.567953333	1.241306667	1.0947	0.991806667	0.77925	0.72917	0.722223333	0.69449	0.652243333	0.691106667	0.71442	0.749383333	0.875256667	0.824626667	0.847696667	0.83989	1.07937	1.045756667	1.171863333	1.211833333	1.487146667	1.438946667	1.381323333	1.465503333	1.72468	1.681633333	1.529203333	1.43615	1.655776667	1.764366667	1.778346667	1.923193333	1.76807	1.623396667	1.585856667	1.510383333	1.65528	1.607873333	1.633903333	1.481936667	1.397693333	1.548176667	1.544173333	1.448303333	1.376196667	1.264196667	1.39643	1.316003333
978.428	1.450203333	1.367026667	1.228436667	1.21451	1.3483	1.566556667	1.645123333	1.673006667	1.555936667	1.551383333	2.19548	2.30885	2.44199	3.016986667	2.893173333	2.9366	2.90879	3.585656667	3.502283333	3.731423333	3.781583333	4.41012	4.295596667	4.188556667	4.3333	4.84935	4.731506667	4.41035	4.213733333	4.63835	4.84111	4.84725	5.055586667	4.748673333	4.470813333	4.408436667	4.30103	4.534733333	4.44155	4.464196667	4.172506667	4.036403333	4.286596667	4.329493333	4.171993333	4.03536	3.80987	3.978406667	3.872506667
980.056	6.10858	5.9721	6.101253333	6.223173333	6.643163333	7.529396667	7.760666667	7.7541	7.442046667	7.367866667	8.880393333	9.067586667	9.32411	10.50009667	10.14427	10.1323	9.976146667	11.24532	11.06022667	11.41523667	11.40515333	12.41965	12.1249	11.90710333	12.11354667	12.88728	12.61812333	11.97256333	11.59011	12.17947333	12.52894667	12.49544333	12.63658667	12.07768333	11.58658667	11.502	11.39463667	11.64420667	11.49727667	11.50745	11.01585	10.84454	11.15286	11.33685	11.14119333	10.94046	10.56974333	10.66999	10.59988333
981.684	21.02147333	20.79745667	21.26018667	21.46927	22.19145	24.03606	24.41501	24.21534333	23.52637333	23.13344	25.79105	25.98282333	26.37827667	28.25156333	27.34069	27.09505333	26.58662333	28.57557667	28.19949667	28.67762	28.44297667	29.74287333	29.05211333	28.61187333	28.85416	29.77112333	29.22196667	27.99672	27.30453	27.88913333	28.45735667	28.32685667	28.10807667	27.17026	26.37662	26.29953	26.29018	26.37088667	26.1903	26.18694333	25.46461667	25.33928667	25.58153333	26.09435	25.96366	25.75593	25.26330667	25.06415333	25.19335
983.312	51.59838	51.25272333	52.08537667	52.28611667	53.30290667	56.43438	56.92952667	56.28998333	54.96842	53.86077667	57.93523667	58.01280333	58.55477333	61.14022	59.17529	58.40824667	57.20503667	60.00233	59.31025667	59.87526	59.14697333	60.48252	59.07533333	58.25032667	58.47231333	59.29733333	58.28711667	56.12957667	54.96823333	55.25253	56.12832333	55.81850667	54.79566	53.33851333	52.15811333	52.15476	52.42133	52.05106667	51.89448333	51.89132333	50.95898333	51.04342333	51.02612667	52.15921667	52.29588	52.21419333	51.7033	50.85986	51.47265333
984.94	100.4233933	99.93241333	101.12232	101.1982167	102.4942267	107.21671	107.7826667	106.4151933	104.1770867	101.87987	107.5899933	107.4123467	108.1030433	111.3219233	107.7072167	106.0695167	103.76907	107.41096	106.26487	106.8525633	105.2974767	106.3120833	103.8162933	102.42042	102.5461633	102.9685533	101.2939933	97.81279333	96.01708	95.63998333	96.91296	96.33005	93.99688667	91.89436667	90.26581667	90.43156333	91.20663667	90.07209	90.02716333	90.05275667	88.98523667	89.50525333	89.01359333	91.11681	91.79495667	92.03361667	91.67957	89.80736	91.2668
986.568	164.4666	163.82717	165.29678	165.1489933	166.7086667	173.18959	173.7826	171.4478133	168.0702367	164.1721733	171.5982467	171.04731	171.88251	175.56542	169.7875967	166.9738733	163.2361967	167.6830967	165.9758133	166.5128967	163.8320733	164.1593567	160.2637	158.1432633	158.10029	157.8228133	155.3216867	150.2071733	147.6595433	146.3020733	148.0323467	147.0984567	143.0446533	140.2269633	138.1317133	138.5632733	140.0643633	137.9239133	138.0815533	138.1705833	137.07578	138.2531233	137.11973	140.49419	141.9781367	142.7370333	142.7362333	139.5350467	142.1728567
988.196	233.95643	233.1920567	234.79886	234.3823533	236.1810033	244.3230833	244.9113567	241.5232933	236.9518733	231.2813367	240.26396	239.2909733	240.2536267	244.1585467	236.0162067	231.8971633	226.5956533	231.7015567	229.40921	229.8375	225.8948033	225.27971	219.87552	216.9799367	216.72695	215.5691633	212.1994967	205.37452	202.06774	199.57273	201.7544867	200.4421267	194.5301867	191.0296633	188.5118167	189.2674833	191.6038633	188.3909467	188.80877	188.98741	187.97105	189.9315433	188.1019567	192.8618367	195.2954467	196.6998433	197.1949767	192.58151	196.5532
989.824	294.13453	293.2946167	294.85509	294.1970233	296.1799	305.54084	306.1054033	301.8058633	296.2338767	288.9942467	299.0679367	297.72129	298.77298	302.6181067	292.4037167	287.12814	280.46479	285.9578433	283.17805	283.4727933	278.3986867	276.79506	270.08667	266.52412	266.0704967	264.04545	259.94591	251.6828567	247.76485	244.2205067	246.7559167	245.11517	237.60186	233.58402	230.7629867	231.8288633	234.9267967	230.80981	231.4828367	231.75525	230.8892133	233.5860533	231.1551567	237.1199333	240.4364533	242.46782	243.4823833	237.6754567	242.8455333
991.452	329.78857	328.9402433	330.2749633	329.4671667	331.53249	341.3525633	341.88078	337.04207	330.9149133	322.7054967	333.1216233	331.5421467	332.61951	336.1281067	324.66032	318.67076	311.1911633	316.6896033	313.6430233	313.8165167	308.0299033	305.6311867	298.1526167	294.1991533	293.60631	290.9356533	286.43151	277.3668533	273.14024	268.8874833	271.58762	269.7507333	261.28751	257.04617	254.11272	255.39318	258.9809367	254.3484733	255.20258	255.54581	254.8549067	258.04889	255.2515967	261.93061	265.8323233	268.3071167	269.7234533	263.23542	269.1570267
993.08	330.8685433	330.0828933	331.06657	330.23529	332.2380033	341.59341	342.0715633	337.2142067	331.14036	322.8314367	332.6932033	331.0766167	332.09858	335.0481333	323.5075733	317.4463867	309.92748	315.00284	311.9891633	312.0790833	306.2007067	303.38673	295.8958867	291.94269	291.30542	288.3620533	283.9008133	274.9145033	270.7789033	266.3308833	268.9509667	267.1065833	258.5983467	254.50458	251.6930267	253.03324	256.7026	252.0714	252.9846	253.3547867	252.8253267	256.13983	253.2957233	259.9908967	264.0184333	266.6313633	268.2256567	261.74899	267.7634733
994.708	296.6085767	295.9451933	296.5397433	295.8053	297.5867167	305.6242433	306.03526	301.6861533	296.2789233	288.7764733	297.25312	295.79376	296.6796333	298.94238	288.55568	283.0891533	276.3312833	280.6057233	277.9260867	277.9757467	272.65786	269.8767633	263.1552933	259.60707	259.0227333	256.22083	252.2549367	244.2441233	240.5956	236.4949733	238.7951667	237.1386333	229.50279	225.9179033	223.45685	224.6893733	228.01308	223.8891367	224.7315033	225.0787567	224.6797433	227.7117267	225.14106	231.13709	234.80454	237.22122	238.7401467	232.9637967	238.3878233
996.336	236.0598167	235.5542767	235.80983	235.2522733	236.6844767	242.8463833	243.1740633	239.7204967	235.43084	229.42211	235.9625033	234.80029	235.49195	237.0533767	228.7484933	224.37857	218.9824967	222.2239567	220.0992	220.1403967	215.8803	213.5133767	208.1491867	205.3122267	204.8512933	202.5266733	199.38844	193.02126	190.1461633	186.81424	188.62329	187.30207	181.21877	178.40138	176.45775	177.4530433	180.1094233	176.8538	177.5280633	177.81283	177.5155133	179.9555033	177.8958333	182.6619767	185.6007767	187.55962	188.80285	184.2271767	188.5501467
997.964	164.6455367	164.30371	164.3282533	163.9713067	164.99479	169.1412533	169.3776667	166.9756167	163.9838933	159.7676	164.2246067	163.4152167	163.8929733	164.8408533	159.0160333	155.9569567	152.17679	154.35084	152.8687	152.9144567	149.9294567	148.1926867	144.4345167	142.4404033	142.13038	140.45759	138.27815	133.82861	131.8348833	129.47071	130.7266667	129.8034833	125.55521	123.5995833	122.23793	122.9373267	124.7898867	122.5396133	123.00501	123.20863	122.9947333	124.70504	123.25852	126.5783633	128.62929	130.0091	130.88157	127.70352	130.7130433
999.592	98.34525	98.14611667	98.05984333	97.87654667	98.51243667	100.8957833	101.0462467	99.61590667	97.82353333	95.28857	97.90401333	97.42086667	97.70556333	98.19311667	94.68800333	92.85370333	90.58126	91.83662333	90.94787333	90.99591667	89.20727333	88.12376333	85.8638	84.65863333	84.48601	83.46057333	82.16378667	79.49279333	78.30560667	76.87023	77.62227	77.07041	74.52885	73.35974	72.53478333	72.95408333	74.05733667	72.72737	72.99919	73.12496333	72.98338	74.00619333	73.13514667	75.11612667	76.33641333	77.16497667	77.68131667	75.79049667	77.58044333
1001.22	48.25032667	48.15594667	48.05198667	47.98629	48.31834667	49.43250333	49.51461333	48.81522	47.93014667	46.67591667	47.94127	47.70363667	47.84433667	48.04163	46.30193667	45.39695333	44.27025	44.86677667	44.42724667	44.46912667	43.58953	43.03321333	41.91249	41.31021	41.23624333	40.72023333	40.08715333	38.76491667	38.18352	37.46594667	37.83936	37.56904667	36.31974	35.74332667	35.32898	35.53557667	36.07455	35.43123	35.56056	35.62661333	35.54582667	36.04768333	35.61579667	36.58791	37.18255	37.59138	37.83979667	36.91602333	37.78895
1002.848	17.87446333	17.84293667	17.76961	17.76243	17.89973667	18.28173	18.31899	18.06098	17.72976333	17.25866	17.72149333	17.63307	17.68695667	17.73833333	17.07912	16.74031	16.31438333	16.52808667	16.36342667	16.39264	16.06590333	15.84587	15.42244333	15.19186333	15.17260333	14.97491667	14.74277333	14.24461333	14.02995667	13.75630667	13.89906333	13.79976	13.33584	13.12072667	12.96166333	13.03944333	13.23875667	13.00611	13.05257	13.08136333	13.04523	13.23204667	13.06946	13.43108667	13.64987333	13.80402333	13.89417	13.55396333	13.87521333
1004.476	4.020766667	4.01718	3.98331	3.991713333	4.031266667	4.10225	4.115826667	4.058326667	3.98317	3.8736	3.975726667	3.956403333	3.970523333	3.971583333	3.813623333	3.735343333	3.634546667	3.681146667	3.644153333	3.659433333	3.585166667	3.52771	3.427766667	3.371786667	3.37301	3.325133333	3.274643333	3.15766	3.110203333	3.044403333	3.07972	3.058143333	2.953433333	2.904733333	2.866636667	2.885643333	2.93144	2.882566667	2.89313	2.902993333	2.89275	2.936383333	2.899046667	2.98221	3.031903333	3.069393333	3.090253333	3.01522	3.087603333
1006.104	0.17681	0.178426667	0.171883333	0.17536	0.180436667	0.180226667	0.183323333	0.181033333	0.178073333	0.171883333	0.176573333	0.176853333	0.17886	0.176326667	0.16523	0.16107	0.15512	0.158633333	0.157743333	0.161653333	0.157546667	0.15272	0.146773333	0.143113333	0.14558	0.14301	0.141176667	0.133986667	0.13229	0.12914	0.132066667	0.131333333	0.127486667	0.1253	0.12324	0.125176667	0.12835	0.12889	0.12982	0.13161	0.131356667	0.13472	0.13502	0.140073333	0.143553333	0.146993333	0.14941	0.148653333	0.153203333
1007.732	0.356206667	0.35142	0.357526667	0.352376667	0.35175	0.367436667	0.36456	0.35896	0.350053333	0.341703333	0.355276667	0.352936667	0.352726667	0.36039	0.351336667	0.34482	0.33839	0.345136667	0.340543333	0.336416667	0.329686667	0.332686667	0.325823333	0.322796667	0.319213333	0.320363333	0.31348	0.304853333	0.299506667	0.30061	0.302103333	0.299443333	0.29393	0.289133333	0.287056667	0.288023333	0.29196	0.290313333	0.29142	0.290246667	0.291153333	0.294896667	0.297756667	0.30512	0.310543333	0.31313	0.31602	0.314123333	0.32221
1009.36	1.49237	1.475893333	1.487043333	1.475183333	1.476926667	1.523073333	1.513556667	1.490216667	1.453563333	1.41744	1.46554	1.452456667	1.450826667	1.469593333	1.427583333	1.39926	1.367506667	1.385266667	1.365063333	1.355193333	1.329873333	1.330736667	1.298783333	1.28254	1.270916667	1.266966667	1.24278	1.206086667	1.185553333	1.17737	1.185916667	1.176933333	1.147476667	1.12943	1.11921	1.122806667	1.137683333	1.122673333	1.127546667	1.127003333	1.127443333	1.14148	1.137826667	1.167176667	1.18643	1.197903333	1.20661	1.185396667	1.213443333
1010.988	3.612366667	3.580616667	3.59597	3.575686667	3.58396	3.678816667	3.662053333	3.606246667	3.524136667	3.436483333	3.53986	3.509086667	3.50716	3.538756667	3.431633333	3.363313333	3.283246667	3.318256667	3.273376667	3.259253333	3.19996	3.186633333	3.1078	3.06696	3.04522	3.024776667	2.972533333	2.88415	2.83875	2.80543	2.830026667	2.811776667	2.734443333	2.69532	2.672146667	2.68331	2.721516667	2.678546667	2.693486667	2.699206667	2.701793333	2.73802	2.71603	2.78855	2.836463333	2.869333333	2.892663333	2.83041	2.89651
1012.616	8.304073333	8.253413333	8.27336	8.236546667	8.261556667	8.461173333	8.44028	8.31517	8.147743333	7.94669	8.156903333	8.09689	8.101273333	8.151013333	7.89453	7.741173333	7.55688	7.63036	7.542236667	7.525713333	7.388683333	7.325296667	7.14526	7.052783333	7.01693	6.94609	6.83622	6.633483333	6.537186667	6.435303333	6.496896667	6.45907	6.265533333	6.18136	6.129913333	6.16205	6.255713333	6.145586667	6.182813333	6.203396667	6.21172	6.30036	6.231256667	6.401143333	6.514586667	6.596443333	6.65401	6.495853333	6.64823
1014.244	16.7243	16.65254	16.67340333	16.60910333	16.66682667	17.05070667	17.03291	16.78609	16.47825667	16.07361333	16.46102	16.35782333	16.37964333	16.45060667	15.92161333	15.61858333	15.25021667	15.39168667	15.23561667	15.21937333	14.93919333	14.76799667	14.40862667	14.22613667	14.17152667	13.99693	13.78594	13.37730333	13.19246333	12.95657667	13.08423333	13.01060333	12.59841	12.43285333	12.32927667	12.40249333	12.59824333	12.36466	12.43950333	12.48441333	12.50176	12.68678667	12.53013	12.87577667	13.10764333	13.27635333	13.39505	13.06356333	13.37299667
1015.872	28.31918	28.22826	28.24057667	28.14124333	28.24581667	28.87471	28.86843	28.45637	27.96498	27.27971667	27.89396667	27.73777333	27.78744333	27.87245	26.96570333	26.45828333	25.83885667	26.06693333	25.8247	25.81122333	25.33052	24.99239	24.3882	24.08429	24.00796	23.67701	23.32842333	22.63707667	22.3334	21.90299333	22.12017	21.99657	21.27486667	20.99790667	20.82243	20.95543667	21.29421	20.88943667	21.01411667	21.09012333	21.12009333	21.44065333	21.16216667	21.75089	22.14765333	22.43578667	22.63967	22.07066333	22.59932667
1017.5	40.77614	40.67355	40.66400667	40.53010333	40.68513	41.56148	41.57212	40.98464333	40.30508333	39.31791333	40.15159	39.94241333	40.02367667	40.10169	38.78833667	38.06191333	37.17472667	37.48053	37.15222333	37.14210333	36.44275	35.90268	35.03798	34.60643	34.50876667	33.99362333	33.49942333	32.50798333	32.08116333	31.43038333	31.74099333	31.56357	30.50180333	30.10888	29.85899333	30.05992333	30.55551333	29.96605667	30.14393	30.25196667	30.29919	30.76967333	30.35901667	31.20987667	31.78782667	32.20654333	32.5063	31.68437333	32.45276
1019.128	50.98014333	50.87769333	50.83319333	50.67379667	50.86803	51.92214667	51.94899333	51.21989	50.39614667	49.16066667	50.13873667	49.88807333	49.99495333	50.03502333	48.38899667	47.48261333	46.37780333	46.72173	46.32952333	46.32049	45.43855667	44.70311667	43.62816667	43.0953	42.98035	42.29297333	41.68305	40.45289667	39.93186	39.08555	39.46818333	39.24706	37.89902	37.41887333	37.11451333	37.37556667	38.00372333	37.26144	37.48445667	37.61853333	37.68798	38.28732667	37.76574667	38.83158	39.56448	40.09537333	40.48219	39.45571	40.42582333
1020.756	56.30674	56.21725333	56.12918333	55.95897667	56.16883	57.27674	57.31281	56.51225333	55.62638	54.25903333	55.25923	54.98734333	55.10552333	55.07708	53.25837667	52.25637333	51.03968	51.36345	50.94595667	50.93371	49.95203333	49.07147333	47.89100333	47.30919	47.18394333	46.37602333	45.71158667	44.36846	43.80803333	42.83760667	43.25069667	43.00767333	41.50053333	40.98798667	40.66623333	40.96448667	41.66726667	40.84178	41.09199333	41.24059667	41.33513667	42.01014333	41.42507	42.60189	43.42518	44.02336333	44.46941333	43.33865333	44.42080333
1022.384	55.58156333	55.51517	55.38269667	55.21756	55.41498667	56.43781667	56.47290667	55.68673	54.83435667	53.47989333	54.37252333	54.10331667	54.21526	54.10035	52.30668333	51.31415333	50.11558333	50.36318	49.96403	49.94455333	48.96836	48.02402	46.86578	46.29755333	46.17088333	45.32007667	44.67528	43.37046667	42.83434	41.83728333	42.23222667	41.99421667	40.49055333	40.00878	39.71132333	40.0152	40.71771667	39.89545667	40.14962	40.29890667	40.41657	41.09681667	40.50747	41.66537	42.49409	43.10035	43.56525333	42.45178	43.53032667
1024.012	49.34563333	49.30739	49.13887333	48.99223667	49.15421333	49.98071667	50.00602	49.31172667	48.5754	47.36640333	48.05484333	47.81061	47.90190333	47.70363333	46.11388667	45.22766333	44.16500667	44.30257667	43.95867333	43.93079667	43.05791	42.14105	41.11951667	40.62003333	40.50151	39.69077	39.13132667	37.99735333	37.53949333	36.61266667	36.94864667	36.74001	35.39119667	34.99216667	34.75193667	35.03036333	35.66217333	34.92235667	35.15777667	35.29508667	35.42782333	36.04548	35.50672	36.52771	37.27998	37.8366	38.27727	37.28936667	38.25563333
1025.64	39.45223667	39.44168667	39.25377667	39.13473333	39.25001333	39.82516667	39.83709667	39.28574	38.71619667	37.74230333	38.18755667	37.98515667	38.04908333	37.79255333	36.5241	35.81024333	34.96151	34.98743	34.72121	34.68786667	33.98513333	33.17525	32.36466333	31.96914667	31.86777333	31.16560667	30.73274	29.85113333	29.50304667	28.72010333	28.97439333	28.81106667	27.72062333	27.43185	27.26454667	27.49497667	28.00757667	27.40444667	27.60383333	27.72032	27.85532333	28.36199667	27.91265333	28.72031667	29.33736333	29.80163	30.18219	29.38998	30.16923
1027.268	28.28959333	28.30193333	28.11598667	28.02884333	28.09947333	28.43034333	28.43149667	28.04039	27.65045	26.94546	27.16758667	27.01632667	27.05483667	26.77982667	25.87187	25.35575	24.7481	24.69000667	24.50724667	24.47449	23.96723333	23.31644	22.74054667	22.46000667	22.38258667	21.83029333	21.53468667	20.92520333	20.69239667	20.09169667	20.26220333	20.14929	19.35687667	19.17845	19.08141	19.25406667	19.62899667	19.18462	19.33886667	19.43047333	19.5537	19.92893667	19.58715667	20.15856667	20.61502333	20.96650333	21.26528333	20.69211667	21.25623333
1028.896	17.99589	18.02366	17.86043	17.80488667	17.84235333	17.98284333	17.97975	17.73592333	17.50597333	17.05286	17.11255667	17.01356667	17.03451333	16.7829	16.20558333	15.87503333	15.49007667	15.39124	15.28352667	15.25784667	14.93312	14.45995333	14.09823	13.92269333	13.87219	13.48022667	13.30610667	12.93664667	12.80341667	12.38756333	12.48816	12.42095667	11.90790667	11.81885667	11.77628667	11.89363333	12.14007333	11.84723333	11.95567	12.02256333	12.12290333	12.37293667	12.13781	12.49685667	12.79963667	13.04000667	13.25196667	12.88089333	13.24494667
1030.524	9.941356667	9.976093333	9.850263333	9.821743333	9.8403	9.864243333	9.863313333	9.7341	9.624633333	9.372336667	9.343323333	9.2902	9.302643333	9.105636667	8.785826667	8.603226667	8.39312	8.295083333	8.245006667	8.230273333	8.049726667	7.742293333	7.546563333	7.452866667	7.427466667	7.18003	7.095786667	6.90472	6.84365	6.587813333	6.63977	6.60726	6.316556667	6.28628	6.277383333	6.350023333	6.494976667	6.32641	6.39495	6.440123333	6.512396667	6.66154	6.51833	6.7167	6.895133333	7.042296667	7.17679	6.965833333	7.17306
1032.152	4.582463333	4.615923333	4.532636667	4.523146667	4.533646667	4.508576667	4.512563333	4.458353333	4.42403	4.308206667	4.25252	4.23321	4.243286667	4.11365	3.964813333	3.882436667	3.78903	3.718256667	3.705116667	3.700926667	3.616996667	3.442613333	3.356196667	3.316833333	3.31031	3.17509	3.145526667	3.06577	3.04771	2.91204	2.935773333	2.924933333	2.78567	2.78501	2.791333333	2.832636667	2.908793333	2.82829	2.866603333	2.894383333	2.939916667	3.019213333	2.945646667	3.04112	3.13351	3.21302	3.28827	3.187203333	3.290036667
1033.78	1.632793333	1.658113333	1.6129	1.612613333	1.619663333	1.590456667	1.597396667	1.582356667	1.583363333	1.54405	1.49874	1.498676667	1.507923333	1.439726667	1.38559	1.35898	1.329656667	1.29298	1.297633333	1.299813333	1.269356667	1.18692	1.159823333	1.150003333	1.153633333	1.093016667	1.088813333	1.065346667	1.066543333	1.008513333	1.018616667	1.01807	0.96563	0.97389	0.983333333	1.005106667	1.041116667	1.01324	1.031743333	1.0467	1.071576667	1.10922	1.081263333	1.1215	1.163316667	1.200433333	1.237006667	1.200303333	1.244783333
1035.408	0.401133333	0.413806667	0.39572	0.395283333	0.398136667	0.38381	0.388683333	0.38704	0.395436667	0.38784	0.364803333	0.370513333	0.376963333	0.352066667	0.33884	0.33502	0.33168	0.320686667	0.328763333	0.331656667	0.32374	0.29477	0.291723333	0.293316667	0.298753333	0.279163333	0.281476667	0.278686667	0.283886667	0.26743	0.27178	0.273906667	0.261216667	0.267806667	0.274936667	0.285406667	0.30113	0.297706667	0.305286667	0.311643333	0.323623333	0.33977	0.33621	0.35192	0.368926667	0.38345	0.39895	0.39273	0.41045
1037.036	0.133336667	0.131823333	0.12804	0.12072	0.116446667	0.11686	0.11461	0.112136667	0.113173333	0.11074	0.105373333	0.107483333	0.108316667	0.105533333	0.103153333	0.102983333	0.103946667	0.10421	0.107446667	0.106623333	0.103926667	0.099626667	0.10104	0.103526667	0.105253333	0.102703333	0.10288	0.103163333	0.105233333	0.10538	0.107113333	0.108276667	0.108016667	0.1101	0.114033333	0.11797	0.124456667	0.127403333	0.130203333	0.13155	0.13721	0.143463333	0.148793333	0.15526	0.16223	0.1668	0.17302	0.17656	0.18431
1038.664	0.244446667	0.23002	0.229586667	0.21226	0.198653333	0.204773333	0.192693333	0.184483333	0.174083333	0.16569	0.16752	0.16199	0.155846667	0.15843	0.154773333	0.150733333	0.147546667	0.14714	0.142933333	0.136823333	0.13272	0.13601	0.134393333	0.133576667	0.129963333	0.131176667	0.1276	0.12528	0.122733333	0.12599	0.12616	0.12574	0.12626	0.12485	0.126513333	0.12652	0.128736667	0.129716667	0.130993333	0.13012	0.133323333	0.135043333	0.14057	0.14344	0.146653333	0.147656667	0.15054	0.15417	0.158356667
1040.292	0.4036	0.37922	0.374636667	0.347043333	0.323523333	0.325513333	0.303656667	0.2902	0.270586667	0.254703333	0.25467	0.241893333	0.229586667	0.228303333	0.221293333	0.21299	0.205123333	0.198643333	0.188333333	0.178213333	0.172066667	0.17563	0.170406667	0.166076667	0.158743333	0.158953333	0.15315	0.148016667	0.142176667	0.143856667	0.143323333	0.14212	0.141083333	0.137783333	0.13796	0.135763333	0.135706667	0.133553333	0.134316667	0.133063333	0.13497	0.134326667	0.13737	0.13843	0.13955	0.13927	0.140566667	0.14208	0.144173333
1041.92	0.500116667	0.468723333	0.455383333	0.41815	0.384683333	0.375436667	0.345176667	0.328566667	0.30397	0.282786667	0.27547	0.257963333	0.241603333	0.233656667	0.224766667	0.214486667	0.20437	0.192283333	0.178936667	0.167576667	0.160693333	0.163146667	0.156186667	0.149856667	0.141896667	0.141243333	0.135016667	0.127936667	0.12068	0.121213333	0.12114	0.120086667	0.11886	0.11423	0.112856667	0.109886667	0.108663333	0.106046667	0.105963333	0.10517	0.105196667	0.103286667	0.105236667	0.105806667	0.10494	0.10368	0.10307	0.104163333	0.104523333
1043.548	0.551883333	0.51495	0.489713333	0.44245	0.397743333	0.37271	0.334903333	0.316406667	0.290096667	0.265566667	0.248123333	0.228186667	0.209723333	0.195656667	0.18633	0.176106667	0.165933333	0.151483333	0.138043333	0.128156667	0.12148	0.1239	0.116863333	0.110116667	0.104406667	0.104866667	0.09893	0.089926667	0.08252	0.084246667	0.0859	0.085406667	0.08579	0.079093333	0.075336667	0.07278	0.07133	0.072026667	0.070203333	0.069876667	0.066746667	0.064466667	0.068553333	0.070446667	0.067683333	0.06506	0.06162	0.065296667	0.064726667
1045.176	0.614486667	0.571436667	0.531713333	0.472206667	0.412836667	0.368716667	0.322636667	0.30199	0.27523	0.2476	0.218056667	0.19647	0.176786667	0.157983333	0.148493333	0.139023333	0.129606667	0.116163333	0.104416667	0.097833333	0.09133	0.095226667	0.088643333	0.08239	0.0808	0.084476667	0.078433333	0.066483333	0.059296667	0.0647	0.069193333	0.069096667	0.072273333	0.061956667	0.05457	0.053243333	0.052403333	0.059806667	0.055246667	0.054923333	0.04726	0.04536	0.055086667	0.060373333	0.055983333	0.051466667	0.044273333	0.053446667	0.053123333
1046.804	0.724386667	0.67314	0.616963333	0.541886667	0.463076667	0.397113333	0.34083	0.31678	0.289243333	0.257476667	0.214106667	0.19026	0.16921	0.14678	0.13656	0.127506667	0.118533333	0.108453333	0.099103333	0.096746667	0.089753333	0.09643	0.089963333	0.084453333	0.08793	0.096593333	0.089573333	0.073126667	0.065893333	0.077066667	0.085263333	0.08521	0.091903333	0.076236667	0.063906667	0.064303333	0.064706667	0.08148	0.073333333	0.072506667	0.05903	0.058036667	0.076363333	0.086963333	0.081193333	0.074246667	0.062393333	0.079396667	0.08039
1048.432	0.881316667	0.819596667	0.74635	0.652856667	0.550366667	0.460696667	0.392303333	0.36363	0.334486667	0.29749	0.239136667	0.21191	0.18902	0.16372	0.15213	0.14292	0.133706667	0.128366667	0.121523333	0.123826667	0.11572	0.126086667	0.119176667	0.11436	0.12338	0.13839	0.129726667	0.107453333	0.09983	0.11824	0.13085	0.130593333	0.141393333	0.11912	0.100873333	0.103296667	0.105446667	0.133523333	0.121193333	0.11963	0.099326667	0.09959	0.12861	0.146043333	0.13896	0.129193333	0.111873333	0.138266667	0.14125
1050.06	1.057186667	0.98383	0.894826667	0.78208	0.65419	0.540663333	0.45946	0.425723333	0.39461	0.352166667	0.27872	0.247376667	0.22242	0.194706667	0.181626667	0.172026667	0.162246667	0.16193	0.157623333	0.1647	0.15532	0.169573333	0.16202	0.157906667	0.17267	0.1945	0.184196667	0.155753333	0.14774	0.173863333	0.19123	0.19079	0.20606	0.176973333	0.152643333	0.15734	0.161643333	0.201813333	0.185196667	0.182973333	0.15558	0.157366667	0.197796667	0.222856667	0.214533333	0.201896667	0.1788	0.21513	0.220406667
1051.688	1.214213333	1.129973333	1.028443333	0.898396667	0.74708	0.611873333	0.51889	0.480706667	0.448056667	0.401103333	0.313636667	0.27818	0.251323333	0.22117	0.207233333	0.197463333	0.187296667	0.190793333	0.189103333	0.2005	0.190253333	0.207406667	0.199586667	0.196373333	0.216446667	0.244143333	0.232906667	0.19949	0.19157	0.224286667	0.245973333	0.245593333	0.265003333	0.23036	0.201013333	0.20804	0.21468	0.26587	0.24553	0.242946667	0.209466667	0.21293	0.263506667	0.29575	0.286483333	0.271496667	0.243313333	0.288663333	0.29619
1053.316	1.320176667	1.227863333	1.118483333	0.975803333	0.806786667	0.65457	0.55253	0.51134	0.478206667	0.428576667	0.32927	0.290316667	0.261923333	0.22875	0.215266667	0.205706667	0.195676667	0.200076667	0.200853333	0.215253333	0.204943333	0.222756667	0.215443333	0.213376667	0.237296667	0.268193333	0.25717	0.221506667	0.214476667	0.25089	0.275383333	0.2753	0.297506667	0.259996667	0.227993333	0.237006667	0.245683333	0.3044	0.28167	0.27901	0.24191	0.246963333	0.30416	0.341496667	0.331883333	0.315613333	0.284303333	0.336023333	0.345403333
1054.944	1.356343333	1.260426667	1.14856	1.00003	0.822003333	0.659683333	0.552703333	0.51043	0.47808	0.428023333	0.320216667	0.27882	0.249303333	0.212456667	0.200913333	0.191836667	0.182483333	0.183896667	0.186503333	0.20172	0.192246667	0.20791	0.201906667	0.201033333	0.22624	0.256626667	0.246936667	0.212606667	0.207173333	0.2432	0.26807	0.268383333	0.2912	0.254306667	0.2228	0.23292	0.242736667	0.303436667	0.280213333	0.27763	0.24046	0.246576667	0.305103333	0.343983333	0.334753333	0.318606667	0.28706	0.341026667	0.351433333
1056.572	1.318793333	1.22467	1.115706667	0.969303333	0.792583333	0.628716667	0.521886667	0.4806	0.450216667	0.402006667	0.290403333	0.247943333	0.217853333	0.177426667	0.16896	0.160456667	0.152066667	0.147133333	0.150453333	0.164003333	0.156086667	0.167333333	0.163066667	0.16314	0.18655	0.212873333	0.205236667	0.175593333	0.17205	0.20368	0.226256667	0.226846667	0.247903333	0.214933333	0.186986667	0.196923333	0.206596667	0.26307	0.24139	0.2389	0.2053	0.211593333	0.265756667	0.302026667	0.293843333	0.279153333	0.250383333	0.30186	0.312186667
1058.2	1.215933333	1.129053333	1.02786	0.891626667	0.726526667	0.570203333	0.4691	0.430766667	0.40336	0.35905	0.24942	0.207656667	0.17786	0.135246667	0.13028	0.1223	0.11488	0.102233333	0.105043333	0.11494	0.10896	0.114886667	0.11228	0.112813333	0.13179	0.151813333	0.146396667	0.123566667	0.121706667	0.14624	0.164436667	0.165083333	0.182553333	0.155803333	0.13351	0.142013333	0.150266667	0.197366667	0.178923333	0.176523333	0.14922	0.15472	0.19994	0.23011	0.223333333	0.211073333	0.187376667	0.23216	0.24125
1059.828	1.064473333	0.989496667	0.89993	0.780756667	0.635916667	0.495296667	0.405156667	0.37144	0.347876667	0.30911	0.207386667	0.168333333	0.14007	0.09769	0.09586	0.088416667	0.081856667	0.06249	0.06389	0.069283333	0.065243333	0.066346667	0.064963333	0.06545	0.078586667	0.091786667	0.088336667	0.072846667	0.072153333	0.0887	0.10161	0.10214	0.115193333	0.09553	0.079656667	0.085893333	0.091913333	0.126846667	0.112633333	0.110436667	0.090626667	0.094636667	0.128483333	0.150673333	0.145383333	0.136003333	0.118443333	0.153786667	0.16077
1061.456	0.885353333	0.82532	0.749973333	0.652443333	0.533426667	0.41437	0.339126667	0.311186667	0.29213	0.259946667	0.17092	0.13649	0.111146667	0.071576667	0.071983333	0.065213333	0.059433333	0.035906667	0.035673333	0.036893333	0.034526667	0.03203	0.031343333	0.031496667	0.038843333	0.04594	0.044096667	0.035143333	0.035086667	0.044283333	0.05219	0.052576667	0.061273333	0.04837	0.038483333	0.042286667	0.045956667	0.068526667	0.058776667	0.056983333	0.044386667	0.046723333	0.069013333	0.08321	0.079313333	0.072823333	0.061246667	0.08617	0.09073
1063.084	0.70009	0.65592	0.59605	0.521693333	0.430326667	0.335593333	0.277093333	0.255383333	0.241153333	0.2159	0.142203333	0.113776667	0.092463333	0.057493333	0.059163333	0.05329	0.048316667	0.023443333	0.021986667	0.020173333	0.01907	0.014063333	0.01371	0.01354	0.016276667	0.01846	0.01789	0.013986667	0.014283333	0.017463333	0.021476667	0.02183	0.026706667	0.019506667	0.014456667	0.01627	0.018076667	0.03001	0.0243	0.02318	0.016493333	0.017466667	0.02969	0.037343333	0.03468	0.030786667	0.024216667	0.039346667	0.041686667
1064.712	0.52782	0.498273333	0.453956667	0.401283333	0.335806667	0.265156667	0.222873333	0.207116667	0.197523333	0.178826667	0.120823333	0.09888	0.082116667	0.052476667	0.054643333	0.04984	0.045766667	0.021686667	0.01973	0.016253333	0.015946667	0.009076667	0.008913333	0.00864	0.008416667	0.006744313	0.00720248	0.006733333	0.007316667	0.005911566	0.007376667	0.007823333	0.00952	0.00664	0.005054657	0.005628592	0.006353477	0.01033	0.007813333	0.007473333	0.005012425	0.005243333	0.009693333	0.012946667	0.011376667	0.0096	0.006686667	0.013756667	0.014493333
1066.34	0.383116667	0.365276667	0.335636667	0.30088	0.256886667	0.207873333	0.179343333	0.16862	0.16285	0.14978	0.106273333	0.090313333	0.077913333	0.05369	0.05591	0.05217	0.049013333	0.027053333	0.025226667	0.021193333	0.02126	0.012933333	0.01294	0.012786667	0.01109	0.006493333	0.007646667	0.009156667	0.009986667	0.005336667	0.005383333	0.005966667	0.00503	0.005006667	0.005553333	0.005596667	0.005963333	0.004753333	0.004366667	0.004683333	0.004786667	0.00485	0.00406	0.004993333	0.004363333	0.0041	0.003496667	0.004766667	0.004696667
1067.968	0.27456	0.264636667	0.247993333	0.226293333	0.198156667	0.16714	0.148816667	0.141826667	0.138553333	0.129813333	0.099066667	0.087823333	0.079036667	0.060286667	0.062346667	0.05943	0.056996667	0.03808	0.036606667	0.03265	0.0327	0.023663333	0.023723333	0.02374	0.02153	0.015106667	0.01641	0.018633333	0.019493333	0.01296	0.01236	0.012933333	0.009913333	0.011256667	0.01273	0.01267	0.01307	0.009063333	0.00972	0.01031	0.011543333	0.01177	0.008133333	0.008283333	0.008353333	0.008906667	0.0094	0.007273333	0.00705
1069.596	0.20393	0.198206667	0.19218	0.17878	0.160996667	0.14405	0.132266667	0.12764	0.125266667	0.11947	0.099873333	0.091723333	0.085556667	0.07259	0.074306667	0.071793333	0.06966	0.054703333	0.053306667	0.04966	0.049376667	0.04092	0.040746667	0.0407	0.038383333	0.031546667	0.0323	0.034126667	0.034566667	0.02764	0.02681	0.027073333	0.022653333	0.023963333	0.025323333	0.025236667	0.025646667	0.02069	0.021436667	0.021813333	0.023016667	0.023366667	0.018926667	0.01915	0.019543333	0.020176667	0.020786667	0.017383333	0.017396667
1071.224	0.166236667	0.161853333	0.16355	0.154663333	0.142856667	0.13625	0.12804	0.124603333	0.121726667	0.117593333	0.107793333	0.10122	0.096703333	0.08992	0.091016667	0.088416667	0.08607	0.075953333	0.074053333	0.07068	0.06983	0.06358	0.062756667	0.062236667	0.059813333	0.054143333	0.053696667	0.054233333	0.053696667	0.04782	0.046946667	0.04658	0.04159	0.04175	0.042193333	0.041896667	0.042026667	0.037356667	0.037526667	0.03725	0.03765	0.0378	0.034056667	0.034563333	0.034843333	0.03494	0.034966667	0.03184	0.032123333
1072.852	0.151023333	0.146353333	0.152756667	0.145986667	0.137326667	0.137866667	0.13134	0.128316667	0.124073333	0.12061	0.119253333	0.1132	0.109596667	0.108986667	0.10916	0.10612	0.10313	0.098353333	0.0954	0.09219	0.090683333	0.08796	0.086136667	0.084723333	0.082046667	0.07881	0.076836667	0.075563333	0.073646667	0.0699	0.069036667	0.067863333	0.06314	0.061546667	0.06064	0.05989	0.059393333	0.055626667	0.054926667	0.053836667	0.053036667	0.052653333	0.05038	0.050986667	0.05077	0.04999	0.049093333	0.047046667	0.04738
1074.48	0.145093333	0.139773333	0.148243333	0.142503333	0.135686667	0.140763333	0.135103333	0.13217	0.126453333	0.123113333	0.128496667	0.122523333	0.11945	0.124243333	0.12331	0.119746667	0.11598	0.116296667	0.112083333	0.108953333	0.106896667	0.10816	0.105243333	0.102763333	0.099773333	0.099503333	0.09612	0.093046667	0.08971	0.088486667	0.087653333	0.085736667	0.08189	0.078583333	0.076363333	0.07504	0.073733333	0.070996667	0.069503333	0.06772	0.0658	0.06469	0.063946667	0.064346667	0.063463333	0.0618	0.06003	0.059153333	0.059273333
1076.108	0.136476667	0.130976667	0.139693333	0.134813333	0.129536667	0.13718	0.1323	0.129513333	0.122896667	0.119616667	0.129586667	0.12382	0.121183333	0.129833333	0.127943333	0.124053333	0.11977	0.124086667	0.11891	0.1159	0.11355	0.118236667	0.114516667	0.111156667	0.107946667	0.1103	0.106056667	0.101746667	0.09739	0.098363333	0.097563333	0.09518	0.0925	0.08808	0.085	0.083183333	0.081183333	0.079263333	0.077323333	0.07519	0.072563333	0.070823333	0.071173333	0.071153333	0.069693333	0.06747	0.06518	0.065086667	0.064856667
1077.736	0.11809	0.113206667	0.12124	0.117453333	0.113793333	0.122533333	0.11868	0.116283333	0.10973	0.106786667	0.118946667	0.113823333	0.11171	0.122246667	0.119863333	0.116103333	0.111843333	0.118503333	0.113066667	0.11031	0.108026667	0.11479	0.11085	0.107146667	0.103986667	0.107973333	0.103626667	0.098976667	0.09432	0.09667	0.09591	0.09346	0.091896667	0.087253333	0.083996667	0.08196	0.079616667	0.078186667	0.07624	0.07414	0.071426667	0.069366667	0.07018	0.069716667	0.068	0.065666667	0.063353333	0.063536667	0.06299
1079.364	0.08977	0.086123333	0.09322	0.09066	0.08861	0.097343333	0.094696667	0.092916667	0.08739	0.08515	0.097226667	0.0932	0.091706667	0.10224	0.100006667	0.096863333	0.093246667	0.10049	0.095633333	0.093273333	0.0914	0.09864	0.095176667	0.09178	0.088976667	0.093393333	0.08964	0.08556	0.081376667	0.08416	0.083456667	0.081316667	0.08058	0.076543333	0.07374	0.071823333	0.069573333	0.06838	0.066768103	0.064992683	0.062733314	0.060736667	0.061496667	0.06074	0.059133333	0.057096667	0.055186667	0.05527	0.054586667
1080.992	0.057646667	0.055383333	0.061536667	0.060043333	0.059286667	0.06723	0.0657	0.064603333	0.060663333	0.059316667	0.069633333	0.066926667	0.066036667	0.075123333	0.073563333	0.071343333	0.068806667	0.075213333	0.071526667	0.069643333	0.068363333	0.074753333	0.072253333	0.06967	0.06745	0.071286667	0.068523333	0.065603333	0.062403333	0.064871846	0.064228211	0.062641457	0.062352009	0.059399421	0.057440227	0.055895146	0.054072573	0.052984231	0.05185238	0.050507243	0.048997351	0.047368715	0.047812497	0.046956779	0.045718343	0.044192957	0.042894065	0.042763333	0.04214
1082.62	0.031223333	0.030046667	0.03511	0.034323333	0.034343333	0.040903333	0.04016	0.039633333	0.03722	0.036636667	0.04431	0.042803333	0.042333333	0.049126667	0.048373333	0.047076667	0.045633333	0.050323333	0.047913333	0.046423333	0.04567	0.05042	0.048966667	0.047346667	0.04572	0.048396431	0.046599753	0.044906165	0.042777608	0.04452458	0.043944227	0.042936961	0.042746059	0.040904547	0.039813231	0.038721415	0.037437702	0.036420412	0.035725667	0.034767004	0.033988531	0.03282796	0.032948552	0.032148761	0.031344147	0.030311029	0.029599657	0.029296667	0.028853333
1084.248	0.01966	0.018956667	0.022593333	0.022086667	0.02235	0.02711	0.02668	0.02645	0.024916667	0.024606667	0.02956	0.02874	0.02834	0.032476667	0.032253333	0.0315	0.030733333	0.033243333	0.031633333	0.030253333	0.029713333	0.032566667	0.03179	0.030853333	0.029573333	0.03093	0.029716667	0.028826667	0.027423333	0.02836	0.027813333	0.02723	0.02688	0.025813333	0.02533	0.02459	0.02373	0.02278	0.022363333	0.021666667	0.021373333	0.020593333	0.020506667	0.019833333	0.019343333	0.018633333	0.0183	0.017946667	0.01767
1085.876	0.02871	0.027713333	0.029466667	0.028966667	0.028993333	0.031643333	0.03097	0.030693333	0.028986667	0.02824	0.03087	0.02993	0.029116667	0.030503333	0.030253333	0.029396667	0.02854	0.028583333	0.026876667	0.025133333	0.024346667	0.02536	0.02458	0.023776667	0.022323333	0.02245	0.02123	0.020486667	0.01921	0.019416667	0.018816667	0.018416667	0.01773	0.016976667	0.016716667	0.01611	0.01542	0.014463333	0.014166667	0.013616667	0.013503333	0.012903333	0.012726667	0.01215	0.01179	0.011183333	0.010983333	0.010643333	0.01043
1087.504	0.058946667	0.056926667	0.056486667	0.055806667	0.055123333	0.05543	0.053926667	0.053246667	0.050226667	0.048333333	0.049136667	0.047116667	0.045306667	0.043933333	0.043103333	0.04142	0.03963	0.036863333	0.03404	0.031353333	0.029863333	0.02919	0.027653333	0.026366667	0.024103333	0.023163333	0.02137	0.020156667	0.01838	0.017963333	0.01717	0.0167	0.015573333	0.014736667	0.014406667	0.013673333	0.012883333	0.0118	0.011516667	0.011023333	0.010856667	0.010236667	0.010013333	0.00946	0.00904	0.008383333	0.008123333	0.007773333	0.007526667
1089.132	0.105533333	0.10188	0.09924	0.098226667	0.096333333	0.094163333	0.091256667	0.08988	0.084633333	0.08108	0.08042	0.076423333	0.073106667	0.069033333	0.067306667	0.064213333	0.060816667	0.054913333	0.050136667	0.045993333	0.043473333	0.041276667	0.03843	0.036206667	0.03257	0.030696667	0.027926667	0.025896667	0.023186667	0.02222	0.021056667	0.02033	0.018716667	0.017583333	0.01703	0.015976667	0.014863333	0.013496667	0.013196667	0.012703333	0.012406667	0.011613333	0.01133	0.010703333	0.010133333	0.009323333	0.008923333	0.0085	0.00814
1090.76	0.159143333	0.153483333	0.149016667	0.14749	0.14391	0.13937	0.134676667	0.132423333	0.124543333	0.119153333	0.11725	0.110773333	0.105656667	0.09918	0.09654	0.091773333	0.0865	0.0774	0.07033	0.06445	0.060803333	0.057306667	0.05297	0.049633333	0.04432	0.041656667	0.037763333	0.034866667	0.031056667	0.029633333	0.02795	0.026883333	0.02479	0.023313333	0.022523333	0.02104	0.01951	0.01775	0.017436667	0.01687	0.016466667	0.015426667	0.01506	0.01428	0.013526667	0.012543333	0.011993333	0.011446667	0.010963333
1092.388	0.207976667	0.20033	0.194726667	0.19252	0.18705	0.180656667	0.174166667	0.17103	0.16075	0.15376	0.15091	0.142036667	0.135216667	0.12703	0.123706667	0.117423333	0.11045	0.09871	0.089566667	0.08209	0.077463333	0.07305	0.067413333	0.0631	0.056213333	0.052996667	0.048093333	0.04449	0.039693333	0.03795	0.03574	0.034306667	0.031813333	0.030023333	0.029053333	0.027143333	0.025186667	0.023036667	0.022703333	0.021996667	0.021516667	0.020223333	0.019796667	0.018823333	0.017913333	0.016736667	0.016053333	0.015396667	0.0148
1094.016	0.240863333	0.231716667	0.225803333	0.22294	0.215856667	0.208543333	0.200726667	0.19693	0.18506	0.177086667	0.173836667	0.163266667	0.155306667	0.146486667	0.142823333	0.135553333	0.127463333	0.114333333	0.103833333	0.095316667	0.09006	0.085336667	0.07888	0.073933333	0.065976667	0.062586667	0.05698	0.052926667	0.047456667	0.04563	0.043013333	0.041286667	0.038553333	0.036486667	0.035353333	0.033123333	0.030833333	0.028416667	0.028016667	0.027123333	0.02657	0.025063333	0.024633333	0.023483333	0.02245	0.021076667	0.020283333	0.019556667	0.018876667
1095.644	0.250563333	0.240793333	0.23542	0.23216	0.22425	0.217203333	0.20894	0.204886667	0.192583333	0.184446667	0.18157	0.170456667	0.162203333	0.154043333	0.150383333	0.142876667	0.13447	0.12159	0.110736667	0.102	0.09659	0.092286667	0.085623333	0.080473333	0.07221	0.069106667	0.063246667	0.059003333	0.053273333	0.051633333	0.048866667	0.046973333	0.044213333	0.041923333	0.040636667	0.03825	0.03576	0.03325	0.032763333	0.031696667	0.031046667	0.02938	0.028993333	0.02772	0.02659	0.025056667	0.024166667	0.023406667	0.02267
1097.272	0.23624	0.22687	0.222736667	0.21951	0.21181	0.206166667	0.198413333	0.19455	0.182986667	0.1755	0.173786667	0.163306667	0.15567	0.149286667	0.145916667	0.138903333	0.130983333	0.119883333	0.10964	0.101523333	0.096486667	0.093246667	0.08694	0.082	0.0742	0.071803333	0.06615	0.061996667	0.056426667	0.055193333	0.05257	0.050666667	0.048106667	0.045693333	0.044296667	0.041926667	0.039406667	0.036923333	0.036383333	0.03525	0.034486667	0.032743333	0.03237	0.03105	0.029866667	0.02827	0.02731	0.026493333	0.025696667
1098.9	0.203636667	0.195503333	0.193026667	0.19024	0.18365	0.180083333	0.173546667	0.170246667	0.160256667	0.154013333	0.153953333	0.14493	0.13857	0.13459	0.131726667	0.12575	0.118866667	0.110493333	0.101533333	0.09465	0.090396667	0.088603333	0.08307	0.078653333	0.07187	0.07041	0.06539	0.06159	0.056533333	0.055766667	0.053536667	0.051803333	0.049606667	0.04727	0.04586	0.043653333	0.04125	0.038856667	0.038336667	0.037296667	0.036493333	0.034763333	0.0343	0.03299	0.031816667	0.03029	0.02934	0.028363333	0.02752
1100.528	0.162686667	0.156206667	0.155423333	0.153273333	0.148213333	0.14678	0.141683333	0.139113333	0.13103	0.126263333	0.127836667	0.120573333	0.115696667	0.114106667	0.111873333	0.107153333	0.101573333	0.096036667	0.088643333	0.08321	0.079976667	0.079636667	0.075093333	0.071353333	0.065833333	0.065306667	0.061186667	0.057973333	0.053666667	0.0533	0.051576667	0.05015	0.048413333	0.04636	0.045106667	0.04317	0.04101	0.03867	0.038303333	0.03752	0.036796667	0.03518	0.034476667	0.033236667	0.032136667	0.03083	0.03	0.028756667	0.027886667
1102.156	0.123613333	0.118726667	0.119286667	0.117676667	0.114023333	0.114183333	0.11032	0.108436667	0.10213	0.0987	0.10138	0.0957	0.092133333	0.092333333	0.090736667	0.087223333	0.082893333	0.079613333	0.073716667	0.06961	0.0674	0.06818	0.06463	0.061613333	0.05731	0.057476667	0.054363333	0.051883333	0.04841	0.048266667	0.047063333	0.046023333	0.044746667	0.043166667	0.042203333	0.040586667	0.038763333	0.03646	0.036346667	0.035913333	0.0354	0.03398	0.03296	0.03185	0.0309	0.029913333	0.029283333	0.027736667	0.02688
1103.784	0.093243333	0.08957	0.090856667	0.089546667	0.086816667	0.087716667	0.08465	0.08325	0.078336667	0.075873333	0.078863333	0.07434	0.07169	0.072786667	0.071733333	0.069176667	0.06586	0.06392	0.05927	0.056156667	0.05478	0.05615	0.053456667	0.051103333	0.047803333	0.048326667	0.046153333	0.044406667	0.041733333	0.041646667	0.040866667	0.04023	0.039333333	0.0383	0.037713333	0.036436667	0.034993333	0.032756667	0.032923333	0.032846667	0.032613333	0.03146	0.030173333	0.02923	0.028476667	0.027843333	0.027456667	0.02567	0.024883333
1105.412	0.073346667	0.07045	0.07179	0.070523333	0.06822	0.069053333	0.06641	0.065293333	0.061346667	0.059443333	0.061986667	0.05823	0.056096667	0.05724	0.056546667	0.054656667	0.05207	0.050643333	0.046933333	0.044496667	0.043656667	0.04507	0.043033333	0.041256667	0.038723333	0.03928	0.037856667	0.036716667	0.03473	0.03458	0.034116667	0.033816667	0.03319	0.03266	0.032406667	0.031466667	0.03042	0.028346667	0.028746667	0.028953333	0.028976667	0.02812	0.026713333	0.025986667	0.025453333	0.025123333	0.024956667	0.023096667	0.022436667
1107.04	0.061396667	0.058973333	0.059883333	0.058583333	0.056436667	0.056723333	0.054346667	0.053373333	0.050113333	0.048493333	0.050153333	0.04696	0.045123333	0.045746667	0.045246667	0.043793333	0.04173	0.04031	0.037336667	0.035353333	0.034783333	0.035843333	0.03429	0.03298	0.03104	0.0314	0.030516667	0.029786667	0.028336667	0.028093333	0.027843333	0.027773333	0.02732	0.027146667	0.027116667	0.026476667	0.025793333	0.024023333	0.024543333	0.024916667	0.0251	0.024526667	0.0232	0.02272	0.022383333	0.02227	0.02225	0.02052	0.020013333
1108.668	0.053046667	0.050986667	0.05135	0.050103333	0.04812	0.047843333	0.045793333	0.044933333	0.04226	0.04081	0.0416	0.038963333	0.037376667	0.03737	0.036936667	0.035803333	0.03414	0.032636667	0.030283333	0.028693333	0.028223333	0.028793333	0.027583333	0.02665	0.025206667	0.025326667	0.02476	0.02424	0.023186667	0.02289	0.022796667	0.022856667	0.022493333	0.022493333	0.02256	0.022156667	0.021753333	0.02039	0.02092	0.021333333	0.021556667	0.02122	0.020136667	0.019883333	0.019703333	0.019706667	0.019743333	0.018293333	0.01794
1110.296	0.044796667	0.043123333	0.04313	0.042096667	0.040473333	0.039953333	0.038373333	0.037673333	0.035573333	0.034346667	0.034646667	0.032623333	0.031363333	0.031006667	0.0306	0.029743333	0.028433333	0.027066667	0.025273333	0.02408	0.02367	0.023876667	0.022926667	0.022283333	0.02126	0.021243333	0.02083	0.02038	0.019583333	0.01933	0.01935	0.019456667	0.01916	0.019166667	0.0192	0.018963333	0.018743333	0.017806667	0.018256667	0.018623333	0.018773333	0.018586667	0.017836667	0.017753333	0.017663333	0.01769	0.017706667	0.01662	0.016393333
1111.924	0.035423333	0.034163333	0.034153333	0.033493333	0.032386667	0.032063333	0.031063333	0.030566667	0.029023333	0.028116667	0.028463333	0.02708	0.026223333	0.025983333	0.02562	0.02502	0.024043333	0.023136667	0.021823333	0.02104	0.020706667	0.02086	0.02011	0.01965	0.018973333	0.01902	0.018646667	0.01817	0.01751	0.01743	0.01753	0.017613333	0.017393333	0.017296667	0.017216667	0.01706	0.016906667	0.016333333	0.01667	0.016926667	0.016956667	0.016813333	0.0164	0.016393333	0.016326667	0.016316667	0.01627	0.015533333	0.01537
1113.552	0.025793333	0.024933333	0.025206667	0.024933333	0.02439	0.024616667	0.024163333	0.023873333	0.02282	0.022276667	0.023096667	0.022286667	0.021836667	0.02214	0.021843333	0.02146	0.02076	0.020586667	0.019633333	0.019216667	0.018986667	0.019396667	0.018776667	0.018413333	0.017973333	0.01828	0.017863333	0.01732	0.0167	0.01688	0.017033333	0.017046667	0.01694	0.016676667	0.016443333	0.016266667	0.016083333	0.01578	0.015993333	0.016126667	0.016003333	0.01582	0.01569	0.01569	0.01559	0.01549	0.01536	0.01491	0.014753333
1115.18	0.017556667	0.016996667	0.017683333	0.017723333	0.017653333	0.01854	0.018523333	0.018396667	0.017703333	0.01748	0.01898	0.01858	0.01847	0.019523333	0.01929	0.01906	0.018546667	0.01918	0.018433333	0.018286667	0.018156667	0.019016667	0.01846	0.018103333	0.0178	0.01845	0.017956667	0.017326667	0.016673333	0.017136667	0.017303333	0.017236667	0.017246667	0.016793333	0.016413333	0.016176667	0.01589	0.01575	0.015846667	0.01585	0.0156	0.015316667	0.015396667	0.01534	0.015156667	0.014973333	0.01474	0.014503333	0.014313333
1116.808	0.01173	0.01139	0.01244	0.012686667	0.01292	0.01439	0.01465	0.014636667	0.014166667	0.014166667	0.016283333	0.016136667	0.01624	0.017983333	0.01779	0.017636667	0.01722	0.018536667	0.017883333	0.0179	0.017826667	0.019123333	0.01858	0.01817	0.017913333	0.018886667	0.018306667	0.017593333	0.01687	0.01756	0.01772	0.017566667	0.017666667	0.01705	0.01654	0.016223333	0.015823333	0.015763333	0.015763333	0.015656667	0.015296667	0.01491	0.015113333	0.014983333	0.01471	0.014443333	0.014126667	0.014016667	0.01378
1118.436	0.008193333	0.008033333	0.009313333	0.009673333	0.01008	0.01192	0.012346667	0.012393333	0.012073333	0.012196667	0.01469	0.014673333	0.014896667	0.01708	0.016896667	0.016756667	0.016383333	0.018126667	0.017516667	0.0176	0.01754	0.019106667	0.01855	0.01808	0.017836667	0.018983333	0.018346667	0.017576667	0.016796667	0.017603333	0.017723333	0.017496667	0.017633333	0.016906667	0.01632	0.015946667	0.015453333	0.015413333	0.01533	0.015146667	0.014713333	0.014253333	0.014506667	0.01431	0.013966667	0.013636667	0.013263333	0.013226667	0.012946667
1120.064	0.006176667	0.006176667	0.007533333	0.00797	0.008473333	0.010446667	0.01098	0.01108	0.010873333	0.01106	0.013626667	0.01368	0.013963333	0.016276667	0.016093333	0.015946667	0.0156	0.01748	0.01691	0.017006667	0.016933333	0.018523333	0.017966667	0.017473333	0.01722	0.018376667	0.01773	0.016943333	0.01615	0.016943333	0.017023333	0.016746667	0.016866667	0.0161	0.015483333	0.015086667	0.01455	0.01449	0.014353333	0.014126667	0.01367	0.01317	0.013423333	0.013186667	0.01281	0.01246	0.012066667	0.012053333	0.011756667
1121.692	0.005103333	0.00524	0.00655	0.007043333	0.0076	0.009503333	0.010086667	0.010226667	0.01011	0.010326667	0.01272	0.01281	0.013106667	0.015273333	0.015103333	0.014946667	0.014613333	0.016376667	0.01586	0.015943333	0.01586	0.01726	0.016723333	0.01624	0.015976667	0.017006667	0.016386667	0.015636667	0.014883333	0.015546667	0.015586667	0.015296667	0.01536	0.014626667	0.014033333	0.013653333	0.013126667	0.01303	0.012873333	0.012633333	0.012189929	0.011709906	0.011910433	0.011662586	0.011294161	0.010952453	0.010573793	0.010554779	0.010274259
1123.32	0.005146667	0.00534	0.00648	0.006986667	0.00755	0.009196667	0.009736667	0.009906667	0.009806667	0.01	0.012053333	0.012126667	0.012383333	0.014196667	0.01404	0.013856667	0.013536667	0.014956667	0.014473333	0.014493333	0.014393333	0.0155	0.01499	0.014536667	0.014236667	0.015056667	0.014486667	0.01381	0.01311	0.013616667	0.013633333	0.013353333	0.01335	0.0127	0.012176667	0.01183	0.011342174	0.011198031	0.011053074	0.010850119	0.010456284	0.010018729	0.010149293	0.009906461	0.009573495	0.009269887	0.008932204	0.008897738	0.008637073
1124.948	0.00708	0.00718	0.007993333	0.008433333	0.008903333	0.010116667	0.01048	0.010626667	0.010386667	0.01047	0.012093333	0.01203	0.012143333	0.013456667	0.013286667	0.013033333	0.012673333	0.013583333	0.013036667	0.012926667	0.012806667	0.01359	0.013073333	0.012633333	0.012266667	0.01286	0.01233	0.011723333	0.011066667	0.011416667	0.01141	0.011173333	0.011126667	0.01059	0.01016	0.00984	0.00940507	0.009225556	0.009113328	0.008978642	0.008654429	0.008266567	0.008335671	0.008105443	0.00781314	0.007556639	0.007277789	0.007229682	0.00698766
1126.576	0.011756667	0.011573333	0.011896667	0.01215	0.01238	0.012986667	0.013	0.01304	0.01246	0.012293333	0.013416667	0.01307	0.01291	0.01359	0.013356667	0.012956667	0.012473333	0.0127	0.011956667	0.011633333	0.01145	0.01193	0.011356667	0.010876667	0.010376667	0.010753333	0.010233333	0.009663333	0.009013333	0.009253333	0.009233333	0.00905	0.009	0.00856	0.008226667	0.007916667	0.00752	0.00732	0.007256667	0.00721	0.006956667	0.006611842	0.006645104	0.006426345	0.006168622	0.005958682	0.005730541	0.005684939	0.005458935
1128.204	0.01975	0.01913	0.018793333	0.018746667	0.01856	0.01839	0.017883333	0.01773	0.016633333	0.016056667	0.01661	0.0158	0.015236667	0.01515	0.01478	0.014143333	0.013443333	0.01285	0.011763333	0.01113	0.010816667	0.011006667	0.010296667	0.009723333	0.009013333	0.009176667	0.008616667	0.00805	0.007343333	0.007493333	0.00744	0.00733	0.007276667	0.006903333	0.006656667	0.006326667	0.005963333	0.005766667	0.005736667	0.00577	0.005576667	0.005263333	0.005286667	0.00509	0.00485	0.004673333	0.004473333	0.004443333	0.004226155
1129.832	0.031213333	0.030066667	0.028983333	0.028533333	0.027743333	0.026686667	0.02558	0.025156667	0.02344	0.022326667	0.022183333	0.02078	0.01971	0.01876	0.018166667	0.0172	0.016173333	0.01465	0.013133333	0.012126667	0.01158	0.01142	0.01051	0.009773333	0.008813333	0.008716667	0.008063333	0.00742	0.00661	0.00665	0.006556667	0.006483333	0.006386667	0.006043333	0.005836667	0.005483333	0.005143333	0.004936667	0.00491	0.005006667	0.00484	0.004553333	0.00457	0.00441	0.004163333	0.003996667	0.0038	0.00378	0.00357
1131.46	0.04555	0.043916667	0.042116667	0.041206667	0.039683333	0.03775	0.03606	0.035316667	0.032996667	0.031266667	0.0303	0.02827	0.026656667	0.02477	0.02388	0.022523333	0.02109	0.018623333	0.01665	0.01522	0.01435	0.013703333	0.012546667	0.011603333	0.010373333	0.009916667	0.00913	0.008356667	0.007403333	0.007253333	0.007066667	0.007006667	0.00676	0.006393333	0.00617	0.005786667	0.005456667	0.005213333	0.005166667	0.00526	0.00507	0.00481	0.00479	0.004686667	0.004433333	0.00423	0.003996667	0.00395	0.003753333
1133.088	0.060763333	0.058776667	0.056483333	0.0551	0.05279	0.050203333	0.048056667	0.047	0.04422	0.041866667	0.040083333	0.037463333	0.03537	0.032646667	0.031406667	0.029643333	0.027773333	0.024503333	0.02213	0.020284765	0.018991036	0.01777626	0.016343121	0.015188226	0.013684028	0.012813287	0.011872702	0.010905463	0.009786985	0.009359778	0.009049392	0.008931105	0.008444612	0.007996817	0.007721441	0.007298019	0.006969142	0.006625542	0.006518834	0.006555353	0.006308983	0.006045431	0.005969269	0.005914557	0.005624017	0.005369078	0.005060823	0.004936667	0.00475
1134.716	0.072963333	0.070826667	0.06842	0.066643333	0.06366	0.060836667	0.058456667	0.05716	0.054126667	0.051286667	0.04892	0.04588	0.043463333	0.04023	0.038656667	0.036543333	0.0343	0.030596667	0.02797	0.025776667	0.024076667	0.02235	0.020686667	0.019336667	0.017616667	0.016396667	0.015313333	0.014146667	0.012883333	0.012185269	0.011714206	0.011473015	0.010729302	0.010183488	0.00982454	0.009362883	0.009009801	0.008550434	0.008375283	0.008299082	0.007980313	0.00770393	0.007543451	0.007502287	0.007179384	0.006852537	0.006468278	0.006236605	0.006045111
1136.344	0.077403333	0.075333333	0.07324	0.071226667	0.067853333	0.065306667	0.06295	0.06155	0.05855	0.055516667	0.053	0.049826667	0.04733	0.044146667	0.042373333	0.040083333	0.03766	0.03409	0.03143	0.02908	0.027113333	0.02518	0.023403333	0.021966667	0.02014	0.01883	0.017666667	0.016386667	0.015056667	0.01424	0.013626667	0.013226667	0.012353333	0.01175	0.01135	0.010853333	0.010476667	0.00993	0.009726667	0.00951	0.00917	0.008873333	0.00868	0.008604862	0.008276667	0.00791	0.00751	0.007189285	0.006993333
1137.972	0.071513333	0.069676667	0.06819	0.066133333	0.062736667	0.06085	0.05876	0.057416667	0.054796667	0.051946667	0.04971	0.04678	0.044516667	0.041953333	0.040223333	0.038043333	0.03576	0.03291	0.030546667	0.028303333	0.026333333	0.02464	0.022976667	0.021643333	0.01991	0.018846667	0.017743333	0.016536667	0.015316667	0.01463	0.01394	0.01341	0.012656667	0.01211	0.01178	0.011293333	0.010946667	0.010443333	0.01028	0.009976667	0.009743333	0.009473333	0.009326667	0.00922	0.008983333	0.008676667	0.008383333	0.008016667	0.00789
1139.6	0.058663333	0.05713	0.05623	0.05424	0.051086667	0.04992	0.048253333	0.04707	0.045146667	0.042853333	0.04102	0.038716667	0.036956667	0.035346667	0.033956667	0.032226667	0.03042	0.02864	0.026946667	0.025093333	0.023416667	0.02232	0.021033333	0.020086667	0.018646667	0.018086667	0.017213333	0.016326667	0.01544	0.015083333	0.014463333	0.01391	0.01347	0.01316	0.01306	0.012686667	0.012543333	0.012153333	0.012186667	0.011893333	0.011953333	0.01185	0.01179	0.011763333	0.011796667	0.011713333	0.0117	0.011256667	0.01133
1141.228	0.049423333	0.048133333	0.047543333	0.04555	0.042693333	0.042046667	0.040823333	0.03976	0.038746667	0.03714	0.035513333	0.0341	0.033006667	0.032336667	0.03152	0.030473333	0.02939	0.028646667	0.027883333	0.026636667	0.025453333	0.025053333	0.024303333	0.02402	0.02303	0.023016667	0.022433333	0.02199	0.021586667	0.0216	0.02127	0.020856667	0.020676667	0.020703333	0.020966667	0.020833333	0.021113333	0.0208	0.02118	0.021026667	0.02156	0.021786667	0.02179	0.022093333	0.022593333	0.022883333	0.023293333	0.02259	0.02306
1142.856	0.05818	0.05692	0.05653	0.054266667	0.051556667	0.05153	0.050643333	0.049513333	0.049256667	0.04821	0.04682	0.046353333	0.045973333	0.046326667	0.046096667	0.045743333	0.045326667	0.045553333	0.045686667	0.04504	0.04431	0.044733333	0.0444	0.044873333	0.0443	0.044856667	0.044296667	0.04403	0.04392	0.044353333	0.044563333	0.04436	0.044126667	0.0443	0.044823333	0.04495	0.045803333	0.04536	0.046186667	0.046246667	0.047226667	0.04787	0.047906667	0.04888	0.04995	0.050623333	0.051393333	0.05009	0.051136667
1144.484	0.0963	0.094633333	0.095143333	0.092236667	0.08956	0.091436667	0.090796667	0.0893	0.089106667	0.088253333	0.088576667	0.088923333	0.08931	0.09184	0.091896667	0.09191	0.091746667	0.093743333	0.094186667	0.09391	0.09329	0.095436667	0.094923333	0.095863333	0.09538	0.097133333	0.095693333	0.09458	0.093906667	0.09532	0.09638	0.0962	0.095553333	0.09497	0.09515	0.095296667	0.096576667	0.095826667	0.09697	0.097116667	0.098063333	0.098913333	0.099323333	0.101276667	0.10273	0.103413333	0.104106667	0.102036667	0.103693333
1146.112	0.166816667	0.164056667	0.167286667	0.163316667	0.160896667	0.167933333	0.167603333	0.165403333	0.16389	0.162763333	0.168953333	0.169956667	0.171293333	0.179526667	0.179133333	0.17884	0.178146667	0.184826667	0.184243333	0.18382	0.18262	0.189293333	0.18743	0.187953333	0.186883333	0.191906667	0.187743333	0.183686667	0.18063	0.184896667	0.187136667	0.18635	0.185316667	0.182033333	0.180506667	0.179993333	0.180993333	0.18022	0.181133333	0.180873333	0.18063	0.18097	0.183046667	0.18613	0.187286667	0.187066667	0.186683333	0.18433	0.186413333
1147.74	0.266176667	0.261183333	0.26957	0.263936667	0.26223	0.279666667	0.279843333	0.2766	0.271623333	0.26973	0.28902	0.29064	0.293283333	0.313706667	0.311693333	0.31008	0.30782	0.324993333	0.321206667	0.3198	0.316916667	0.333576667	0.328623333	0.32721	0.324496667	0.336963333	0.327096667	0.316736667	0.308393333	0.319376667	0.323143333	0.32052	0.320063333	0.31078	0.305283333	0.302946667	0.30236	0.30278	0.30234	0.3007	0.297293333	0.29587	0.30243	0.306656667	0.306273333	0.30352	0.30045	0.299536667	0.301693333
1149.368	0.39342	0.384273333	0.399366667	0.390743333	0.389733333	0.423646667	0.424366667	0.419553333	0.408263333	0.404806667	0.44641	0.448713333	0.452936667	0.494436667	0.48913	0.484883333	0.47979	0.51589	0.50597	0.502233333	0.49597	0.53062	0.520416667	0.515013333	0.50927	0.535313333	0.515693333	0.494573333	0.4771	0.500726667	0.506346667	0.500163333	0.50231	0.482493333	0.47004	0.464393333	0.460463333	0.46449	0.46099	0.45647	0.44731	0.442466667	0.458143333	0.463506667	0.45991	0.452373333	0.44452	0.44825	0.450163333
1150.996	0.560043333	0.543686667	0.564333333	0.549816667	0.54791	0.603323333	0.603913333	0.596456667	0.575356667	0.568766667	0.641413333	0.644343333	0.649833333	0.72176	0.710973333	0.70251	0.693106667	0.75761	0.73807	0.72997	0.717906667	0.779753333	0.76197	0.75034	0.739863333	0.786603333	0.75254	0.715636667	0.684703333	0.72821	0.735923333	0.724246667	0.731816667	0.696273333	0.673563333	0.663093333	0.65408	0.665173333	0.65652	0.647246667	0.62956	0.61965	0.65053	0.657286667	0.648766667	0.633863333	0.618963333	0.631796667	0.63349
1152.624	0.79076	0.76287	0.784156667	0.75871	0.751866667	0.830996667	0.829636667	0.817653333	0.78285	0.770306667	0.879533333	0.882553333	0.887953333	0.997616667	0.978783333	0.964313333	0.948923333	1.050016667	1.017296667	1.002053333	0.981103333	1.078463333	1.05098	1.031143333	1.014103333	1.087953333	1.034916667	0.977513333	0.929093333	0.99952	1.00944	0.99054	1.006463333	0.950266667	0.91442	0.898013333	0.882766667	0.90479	0.888906667	0.87295	0.844413333	0.82829	0.880913333	0.889836667	0.875126667	0.850473333	0.82656	0.853416667	0.855506667
1154.252	1.10937	1.064823333	1.07912	1.035936667	1.0179	1.11985	1.113596667	1.094416667	1.04219	1.019763333	1.16638	1.16834	1.171206667	1.32196	1.29246	1.270253333	1.247196667	1.389683333	1.340846667	1.315356667	1.28216	1.42034	1.381686667	1.35242	1.327286667	1.43218	1.356893333	1.275613333	1.206903333	1.309303333	1.32142	1.294293333	1.3207	1.24035	1.189606667	1.16694	1.145373333	1.18163	1.157006667	1.132786667	1.092146667	1.06958	1.149476667	1.161966667	1.140663333	1.104693333	1.070603333	1.11566	1.119423333
1155.88	1.515523333	1.44968	1.4497	1.381923333	1.346063333	1.468163333	1.453856667	1.424643333	1.352366667	1.31602	1.496526667	1.496003333	1.493473333	1.684173333	1.64193	1.610776667	1.57881	1.763083333	1.696736667	1.65848	1.610336667	1.79011	1.739986667	1.701216667	1.66728	1.803516667	1.70501	1.598816667	1.509106667	1.645026667	1.659283333	1.623963333	1.66148	1.55597	1.490223333	1.461956667	1.435226667	1.487543333	1.453666667	1.4204	1.367873333	1.339743333	1.449816667	1.467686667	1.44055	1.393026667	1.348766667	1.4142	1.42138
1157.508	1.966926667	1.877513333	1.860366667	1.76378	1.705966667	1.84607	1.821796667	1.78062	1.687976667	1.635253333	1.84374	1.839756667	1.82977	2.055523333	1.999803333	1.959593333	1.918533333	2.140686667	2.05785	2.006066667	1.942043333	2.15919	2.098776667	2.05181	2.009796667	2.173566667	2.053966667	1.924886667	1.816186667	1.982723333	1.999096667	1.956816667	2.004166667	1.87562	1.796653333	1.764396667	1.734746667	1.80273	1.760323333	1.718423333	1.65576	1.623946667	1.763146667	1.78816	1.757033333	1.699393333	1.646293333	1.73134	1.743633333
1159.136	2.381843333	2.270716667	2.240633333	2.1163	2.037556667	2.195516667	2.162016667	2.108983333	1.999016667	1.930626667	2.160723333	2.153543333	2.135996667	2.38931	2.321343333	2.27357	2.224796667	2.47731	2.381906667	2.31858	2.240373333	2.485903333	2.418023333	2.365456667	2.317813333	2.501513333	2.366286667	2.21954	2.096726667	2.286393333	2.30492	2.258006667	2.31201	2.165846667	2.077176667	2.043243333	2.013503333	2.094226667	2.045276667	1.99652	1.926766667	1.893813333	2.056463333	2.08972	2.057163333	1.992466667	1.933126667	2.033626667	2.052096667
1160.764	2.665193333	2.539116667	2.50702	2.362463333	2.269813333	2.44686	2.40797	2.345853333	2.225246667	2.14574	2.391146667	2.38251	2.35977	2.631153333	2.554376667	2.502143333	2.4487	2.720993333	2.619573333	2.549553333	2.46172	2.72265	2.651473333	2.59686	2.547553333	2.740553333	2.597956667	2.441533333	2.311886667	2.513243333	2.53396	2.485506667	2.54148	2.38587	2.292393333	2.25938	2.232386667	2.320483333	2.268033333	2.21549	2.142603333	2.11121	2.287253333	2.328606667	2.29743	2.230003333	2.167946667	2.276623333	2.301213333
1162.392	2.74634	2.616063333	2.595783333	2.44382	2.348676667	2.544616667	2.50639	2.44028	2.318463333	2.235413333	2.488783333	2.481423333	2.457663333	2.735496667	2.655153333	2.602683333	2.548746667	2.827456667	2.728123333	2.65821	2.567466667	2.827986667	2.75834	2.705616667	2.659313333	2.849146667	2.708986667	2.552596667	2.424776667	2.623813333	2.646573333	2.600003333	2.65245	2.497293333	2.404646667	2.375026667	2.35304	2.441386667	2.38913	2.33679	2.26514	2.23769	2.413926667	2.46177	2.434466667	2.36924	2.30845	2.415896667	2.445266667
1164.02	2.60817	2.48603	2.48862	2.34415	2.258696667	2.46866	2.437326667	2.373386667	2.260586667	2.1825	2.433823333	2.43032	2.41008	2.680453333	2.602593333	2.554286667	2.504183333	2.773733333	2.684386667	2.621596667	2.5354	2.77871	2.715193333	2.66797	2.62888	2.802866667	2.674796667	2.52839	2.41092	2.593203333	2.617486667	2.575993333	2.619636667	2.475076667	2.3889	2.364563333	2.348956667	2.429816667	2.381556667	2.333646667	2.2675	2.245683333	2.408066667	2.459436667	2.43781	2.37946	2.32379	2.42019	2.451916667
1165.648	2.29172	2.188446667	2.21759	2.093526667	2.026836667	2.239723333	2.219496667	2.16332	2.068133333	2.00202	2.238233333	2.23992	2.22645	2.47407	2.404246667	2.363616667	2.320776667	2.564973333	2.491583333	2.44131	2.366143333	2.576963333	2.523043333	2.483993333	2.454813333	2.60208	2.493803333	2.365886667	2.265663333	2.418906667	2.44373	2.409776667	2.440676667	2.315393333	2.24052	2.222506667	2.21357	2.280173333	2.2392	2.19935	2.142316667	2.126896667	2.26331	2.31448	2.29936	2.25149	2.204073333	2.281233333	2.312433333
1167.276	1.87537	1.797423333	1.848083333	1.752136667	1.707753333	1.907893333	1.899673333	1.854886667	1.78235	1.73197	1.938863333	1.94528	1.93955	2.15023	2.09238	2.061296667	2.02756	2.232356667	2.177806667	2.142533333	2.082563333	2.249963333	2.207463333	2.17786	2.159216667	2.2727	2.18864	2.08487	2.005996667	2.12247	2.146473333	2.121333333	2.13786	2.03759	1.977266667	1.96565	1.96272	2.010773333	1.979243333	1.9497	1.904183333	1.894986667	1.99782	2.045053333	2.036296667	2.00078	1.963543333	2.016803333	2.04478
1168.904	1.44189	1.39039	1.451286667	1.384893333	1.360763333	1.532296667	1.533843333	1.50151	1.45233	1.417846667	1.58371	1.592963333	1.593723333	1.757683333	1.713476667	1.691986667	1.667496667	1.82419	1.788046667	1.767173333	1.72363	1.843243333	1.812206667	1.791893333	1.7825	1.86031	1.801063333	1.723453333	1.66673	1.744723333	1.76643	1.750036667	1.753206667	1.67986	1.63527	1.62924	1.630933333	1.659586667	1.63812	1.619286667	1.58612	1.582166667	1.64978	1.69013	1.686746667	1.663526667	1.636913333	1.666086667	1.688983333
1170.532	1.051666667	1.023053333	1.081526667	1.040863333	1.0314	1.163366667	1.170686667	1.149616667	1.120796667	1.099606667	1.218906667	1.22864	1.233316667	1.3478	1.316736667	1.303456667	1.287023333	1.394336667	1.37361	1.36421	1.335686667	1.4103	1.389396667	1.37703	1.374386667	1.419863333	1.38263	1.32961	1.292853333	1.33654	1.35473	1.3458	1.33887	1.29054	1.260706667	1.25888	1.263456667	1.275273333	1.26291	1.25342	1.23175	1.231586667	1.268093333	1.299933333	1.300396667	1.287693333	1.270743333	1.279833333	1.29692
1172.16	0.733036667	0.72108	0.767743333	0.746216667	0.74504	0.834606667	0.843693333	0.831406667	0.81776	0.80609	0.88108	0.889416667	0.895383333	0.965166667	0.94518	0.937946667	0.92776	0.991703333	0.982113333	0.980266667	0.963613333	1.0018	0.988883333	0.98244	0.98376	1.00414	0.98389	0.951203333	0.930226667	0.94792	0.96191	0.958393333	0.945753333	0.91768	0.899936667	0.90073	0.90646	0.90634	0.900936667	0.898203333	0.885863333	0.8879	0.901316667	0.92447	0.927113333	0.922086667	0.91279	0.908396667	0.92002
1173.788	0.48886	0.48693	0.518133333	0.50886	0.510986667	0.563366667	0.57152	0.56524	0.561166667	0.555433333	0.594943333	0.601043333	0.606456667	0.64189	0.630193333	0.626813333	0.620993333	0.65251	0.649726667	0.65176	0.643253333	0.6565	0.649226667	0.646586667	0.649526667	0.65363	0.64465	0.626736667	0.616603333	0.618073333	0.627866667	0.62753	0.613366667	0.59947	0.590313333	0.592293333	0.597803333	0.591303333	0.590216667	0.591296667	0.585443333	0.588293333	0.587853333	0.60334	0.6067	0.606233333	0.602143333	0.591323333	0.598543333
1175.416	0.30974	0.312463333	0.32985	0.32733	0.329993333	0.355506667	0.361633333	0.359013333	0.359823333	0.357383333	0.373436667	0.3774	0.381493333	0.394973333	0.38882	0.387553333	0.384523333	0.395873333	0.396423333	0.399673333	0.39596	0.395466667	0.391766667	0.391143333	0.394166667	0.39011	0.387336667	0.378733333	0.374933333	0.368843333	0.375016667	0.376003333	0.363296667	0.357773333	0.35377	0.355903333	0.360333333	0.352083333	0.35294	0.355336667	0.353206667	0.355886667	0.349536667	0.359056667	0.362103333	0.363573333	0.362383333	0.35073	0.354836667
1177.044	0.184193333	0.18811	0.19624	0.196853333	0.199126667	0.20903	0.21324	0.212606667	0.21509	0.214343333	0.218323333	0.220736667	0.22354	0.22607	0.223226667	0.222926667	0.221513333	0.2231	0.224683333	0.2277	0.22637	0.220723333	0.21902	0.21917	0.221573333	0.21521	0.215043333	0.211413333	0.21056	0.202893333	0.206386667	0.207513333	0.197706667	0.196113333	0.194593333	0.196313333	0.19933	0.19218	0.19336	0.19552	0.194986667	0.196983333	0.18994	0.19532	0.19754	0.1992	0.19918	0.189856667	0.191993333
1178.672	0.10205	0.105453333	0.109056667	0.11075	0.112626667	0.115796667	0.118633333	0.118946667	0.12133	0.121396667	0.121423333	0.122906667	0.124763333	0.123856667	0.122766667	0.122816667	0.122246667	0.120886667	0.122303333	0.124593333	0.124256667	0.11858	0.11784	0.11807	0.11972	0.114283333	0.114733333	0.113256667	0.113313333	0.10711	0.108923333	0.109693333	0.10295	0.102623333	0.101956667	0.103066667	0.104773333	0.099743333	0.100506667	0.101853333	0.10167	0.102846667	0.09747	0.100276667	0.101566667	0.102646667	0.102783333	0.096633333	0.097623333
1180.3	0.053595133	0.055933557	0.058132783	0.059850142	0.061456667	0.063005965	0.064928277	0.065525657	0.067116701	0.06749199	0.067727683	0.068646729	0.069896396	0.069305045	0.068983071	0.069120955	0.068896139	0.067892922	0.068728029	0.070345269	0.070368567	0.066782939	0.06640542	0.066454347	0.067501582	0.064127214	0.064440315	0.06366	0.063706667	0.059803333	0.06075	0.061133333	0.056936667	0.056726667	0.05619	0.056743333	0.05747	0.054373333	0.054663333	0.055286667	0.05497	0.055443333	0.052066667	0.053416667	0.053946667	0.054346667	0.05426	0.05071	0.05103
1181.928	0.0288	0.03007	0.032063333	0.033256667	0.034513333	0.03625	0.03745	0.03794	0.03865571	0.039023775	0.040499244	0.041011543	0.041826612	0.042525967	0.042411231	0.042539568	0.042381105	0.042578853	0.04284246	0.044002783	0.044186309	0.042877643	0.042591321	0.042431765	0.043077448	0.041661847	0.041763515	0.041143419	0.040967109	0.03902	0.039623333	0.039783333	0.037453333	0.03711	0.036546667	0.03668	0.036806667	0.035026667	0.03507	0.03532	0.03485	0.03484	0.032913333	0.03348	0.033516667	0.033493333	0.03319	0.031216667	0.031123333
1183.556	0.018566667	0.018953333	0.02065	0.02109	0.021763333	0.0236	0.02412	0.02429	0.024296667	0.024436667	0.026573333	0.026703333	0.027124478	0.028685663	0.028501475	0.028558753	0.028316213	0.029382419	0.029232739	0.030089087	0.030335461	0.030643847	0.030325446	0.030014132	0.030390758	0.030352433	0.03035	0.02978	0.029446667	0.028803333	0.029273333	0.02935	0.028306667	0.027926667	0.02739	0.027263333	0.02709	0.026083333	0.026103333	0.026266667	0.025783333	0.025493333	0.024386667	0.024556667	0.02435	0.024183333	0.023816667	0.02263	0.0223
1185.184	0.016896667	0.016573333	0.017566667	0.017236667	0.017093333	0.01842	0.018266667	0.018026667	0.017523333	0.017303333	0.019193333	0.018903333	0.01889	0.020556667	0.020193333	0.02009	0.019673333	0.020946667	0.020493333	0.02105	0.021233333	0.022313333	0.02191	0.021483333	0.02161	0.022303333	0.022233333	0.02172	0.021316667	0.021386667	0.021743333	0.021773333	0.02153	0.021213333	0.020763333	0.020486667	0.02021	0.019646667	0.019736667	0.019906667	0.019516667	0.019126667	0.01848	0.018463333	0.018173333	0.018036667	0.01771	0.016936667	0.01652
1186.812	0.021546667	0.020603333	0.020743333	0.019763333	0.018686667	0.019096667	0.018286667	0.01767	0.016723333	0.016066667	0.017116667	0.016303333	0.015793333	0.016963333	0.016423333	0.016043333	0.01534	0.0162	0.015436667	0.015566667	0.01554	0.01667	0.016113333	0.015586667	0.015383333	0.016246667	0.01605	0.01557	0.015103333	0.015443333	0.01562	0.01558	0.015713333	0.01548	0.01512	0.014766667	0.014456667	0.01416	0.014293333	0.014446667	0.014193333	0.013793333	0.013456667	0.013356667	0.01309	0.013016667	0.012783333	0.01229	0.011903333
1188.44	0.032343333	0.030783333	0.03027	0.028803333	0.026753333	0.02617	0.024706667	0.023756667	0.02229	0.021143333	0.021186667	0.019683333	0.01858	0.018906667	0.01824	0.017473333	0.01637	0.016303333	0.01511	0.01467	0.01431	0.014993333	0.014203333	0.013536667	0.012903333	0.01354	0.013123333	0.012626667	0.01205	0.012333333	0.012273333	0.012156667	0.01231	0.012126667	0.01184	0.011433333	0.011123333	0.010926667	0.011063333	0.011156667	0.01101	0.01066	0.010513333	0.01041	0.0102	0.01016	0.01	0.009706667	0.00941
1190.068	0.048503333	0.046263333	0.045386667	0.04352	0.040503333	0.039013333	0.03685	0.035613333	0.033473333	0.03178	0.030893333	0.02853	0.026746667	0.0261	0.02535	0.024123333	0.022526667	0.02121	0.019446667	0.018343333	0.01761	0.017596667	0.016523333	0.015686667	0.014556667	0.01474	0.014073333	0.013516667	0.012766667	0.01279	0.012506667	0.012313333	0.012256667	0.01211	0.011896667	0.011456667	0.01113	0.010876667	0.011016667	0.011046667	0.011003333	0.0107	0.01062	0.010523333	0.010373333	0.01033	0.01021	0.00999	0.009773333
1191.696	0.066896667	0.06395	0.06285	0.060596667	0.056663333	0.054353333	0.05147	0.04997	0.047073333	0.044813333	0.04315	0.039883333	0.03741	0.035813333	0.034986667	0.03331	0.031193333	0.02858	0.026203333	0.02446	0.023386667	0.02269	0.02132	0.020296667	0.01869	0.018416667	0.017526667	0.016876667	0.015936667	0.015646667	0.015196667	0.014956667	0.014646667	0.01453	0.01439	0.013903333	0.01354	0.01314	0.013316667	0.013316667	0.01336	0.013076667	0.012953333	0.012846667	0.01273	0.012666667	0.01256	0.012286667	0.01211
1193.324	0.08255	0.07901	0.077593333	0.074973333	0.07033	0.067283333	0.063803333	0.06209	0.058533333	0.055776667	0.053516667	0.049533333	0.04652	0.044156667	0.043223333	0.041173333	0.03864	0.035026667	0.032153333	0.02992	0.02859	0.027403333	0.025766667	0.02459	0.022606667	0.02204	0.020976667	0.0202	0.019076667	0.018573333	0.018026667	0.01774	0.017273333	0.01715	0.017053333	0.016506667	0.016096667	0.015576667	0.015776667	0.015773333	0.015856667	0.015546667	0.01536	0.01523	0.015103333	0.015003333	0.01488	0.014506667	0.014316667
1194.952	0.0907	0.086886667	0.085003333	0.082173333	0.077183333	0.07366	0.069916667	0.068083333	0.064213333	0.06115	0.058526667	0.05425	0.051006667	0.04822	0.04713	0.04485	0.042096667	0.0381	0.035006667	0.03253	0.030993333	0.029576667	0.027773333	0.02646	0.024306667	0.023646667	0.02244	0.02149	0.02021	0.019683333	0.019073333	0.01869	0.018203333	0.017963333	0.017823333	0.01721	0.016733333	0.01622	0.01638	0.01632	0.016363333	0.015993333	0.015826667	0.01566	0.015466667	0.0153	0.01512	0.014743333	0.014513333
1196.58	0.0889	0.085323333	0.083016667	0.08029	0.0755	0.071936667	0.068463333	0.06668	0.062976667	0.0599	0.057246667	0.053226667	0.050183333	0.047423333	0.046143333	0.043793333	0.041076667	0.037403333	0.034436667	0.031993333	0.030313333	0.028873333	0.026996667	0.02562	0.02349	0.022906667	0.021553333	0.020366667	0.01899	0.018573333	0.01792	0.017363333	0.01692	0.016433333	0.016116667	0.01545	0.0149	0.014523333	0.014533333	0.014316667	0.0142	0.013756667	0.013736667	0.01353	0.013246667	0.012963333	0.012683333	0.01244	0.012186667
1198.208	0.078073333	0.075236667	0.07285	0.070623333	0.0666	0.063596667	0.06089931	0.059365801	0.05630718	0.053536598	0.051266667	0.047976667	0.045513333	0.04322	0.0418	0.039533333	0.037066667	0.034303333	0.031773333	0.029633333	0.027853333	0.026516667	0.024686667	0.02329	0.021373333	0.0209	0.01942	0.017996667	0.016586667	0.016316667	0.015623333	0.01485	0.01439	0.01357	0.01299	0.012306667	0.011693333	0.011513333	0.01126	0.01082	0.010466667	0.009973333	0.01015	0.009933333	0.009563333	0.009146667	0.008736667	0.008726667	0.008486667
1199.836	0.06194	0.060166667	0.058236725	0.056842577	0.053962758	0.051988971	0.050376667	0.049243333	0.047103333	0.044893333	0.043366667	0.04104	0.03938	0.03785	0.03641	0.034373333	0.032286667	0.030676667	0.028756667	0.027103333	0.025356667	0.024153333	0.02246	0.021133333	0.019546667	0.01915	0.01762	0.016053333	0.014686667	0.014486667	0.013803333	0.012876667	0.01228	0.011173333	0.010343333	0.009716667	0.00908	0.009026667	0.008516667	0.007876667	0.007303333	0.00682	0.00713	0.00696	0.006553333	0.00603	0.005533333	0.00573	0.005573333
1201.464	0.045545496	0.04481	0.043806667	0.043296667	0.041576667	0.04077	0.040196667	0.0395	0.038273333	0.036726667	0.036093333	0.034626667	0.033756667	0.033063333	0.031773333	0.03007	0.02841	0.027816667	0.026516667	0.025416667	0.023873333	0.022806667	0.021363333	0.020186667	0.019	0.018596667	0.01719	0.015663333	0.014453333	0.01422	0.01363	0.012706667	0.011903333	0.0107	0.00977	0.009273333	0.008713333	0.008653333	0.00802	0.007323333	0.006663333	0.006283333	0.006583333	0.006526667	0.006183333	0.005663333	0.005173333	0.00547	0.005436667
1203.092	0.033526667	0.03345	0.033493333	0.03362	0.032666667	0.032723333	0.0328	0.032413333	0.031866667	0.0309	0.030976667	0.030046667	0.0297	0.029643333	0.028676667	0.027383333	0.0261	0.026086667	0.025263333	0.024663333	0.02349	0.022586667	0.021456667	0.02054	0.019743333	0.0193	0.018193333	0.016953333	0.016006667	0.01566	0.015266667	0.014583333	0.013623333	0.012583333	0.011796667	0.01151	0.011146667	0.010966667	0.01042	0.00989	0.009366667	0.009186667	0.009356667	0.00947	0.009313333	0.008936667	0.00861	0.008853333	0.008993333
1204.72	0.02874	0.028743333	0.029516667	0.02976	0.02894	0.029236667	0.02939	0.029116667	0.02885	0.02824	0.028553333	0.027743333	0.027536667	0.027733333	0.02718	0.0263	0.025313333	0.02532	0.024763333	0.02449	0.023756667	0.023	0.022246667	0.021663333	0.021193333	0.020696667	0.02002	0.01926	0.01864	0.018186667	0.018066667	0.017816667	0.01683	0.016203333	0.015786667	0.015756667	0.0157	0.01535	0.015103333	0.01492	0.014766667	0.01486	0.014866667	0.015176667	0.015316667	0.015206667	0.01518	0.015283333	0.015626667
1206.348	0.031556667	0.031073333	0.031973333	0.031786667	0.030453333	0.030346667	0.030086667	0.029683333	0.02931	0.028743333	0.028736667	0.02773	0.02727	0.02728	0.027116667	0.02659	0.02579	0.02533	0.024813333	0.024626667	0.02425	0.023613333	0.023203333	0.022973333	0.02271	0.022156667	0.02191	0.02166	0.021343333	0.02085	0.021003333	0.02126	0.020383333	0.020276667	0.020353333	0.02056	0.02084	0.020366667	0.020526667	0.020756667	0.02108	0.021456667	0.02139	0.02188	0.02234	0.022533333	0.02289	0.02284	0.023383333
[truncated: 1,306 more rows]
[truncated: 552 more columns]
