# Supplementary material for: Ultrafast structural rearrangement dynamics induced by the photodetachment of phenoxide in aqueous solution
Source: Nat Commun. 2019 Jul 3;10:2944. doi: 10.1038/s41467-019-10989-1 (PMC6610110; doi:10.1038/s41467-019-10989-1)
Supplement: Supplementary file 3 — Source Data [file 41467_2019_10989_MOESM3_ESM.zip › Source Data/Figure 4/Figure4b.dat]

FFT Power	406nm	Normalized Y1
		Normalize to [0, 1] of "406nm"
1	0.1085	1.11069087915557E-4
1.628	0.221236667	2.26565927879844E-4
3.256	0.226936667	2.32405483060204E-4
4.884	0.21997	2.2526824860938E-4
6.512	0.193143333	1.97784774530142E-4
8.14	0.153843333	1.57522578286603E-4
9.768	0.118013333	1.20815339319529E-4
11.396	0.096333333	9.86045399668596E-5
13.024	0.086016667	8.80352872678509E-5
14.652	0.075843333	7.76128758185108E-5
16.28	0.05936	6.07259753606584E-5
17.908	0.043256667	4.42283785814967E-5
19.536	0.04258	4.35351444963688E-5
21.164	0.066756667	6.83037376584219E-5
22.792	0.108936667	1.1151644599309E-4
24.42	0.14829	1.51833281007933E-4
26.048	0.163516667	1.67432748053455E-4
27.676	0.14679	1.5029655596047E-4
29.304	0.107566667	1.10112903783074E-4
30.932	0.064656667	6.61523225919733E-5
32.56	0.03374	3.4478711549985E-5
34.188	0.01967	2.00642306047791E-5
35.816	0.017406667	1.77454835968789E-5
37.444	0.018696667	1.90670671376974E-5
39.072	0.018323333	1.86845926651176E-5
40.7	0.016129549	1.64370974507681E-5
42.328	0.015064183	1.53456477061576E-5
43.956	0.018183333	1.8541164994021E-5
45.584	0.026926667	2.74985652314461E-5
47.212	0.041126667	4.20462290140988E-5
48.84	0.059776667	6.11528437708927E-5
50.468	0.08152	8.34285267285164E-5
52.096	0.104746667	1.07223860693843E-4
53.724	0.127536667	1.30571836581635E-4
55.352	0.147696667	1.51225421219542E-4
56.98	0.163123333	1.67029783913576E-4
58.608	0.172133333	1.76260379032006E-4
60.236	0.17377	1.7793711714751E-4
61.864	0.168113333	1.72141955904804E-4
63.492	0.156373333	1.60114521199991E-4
65.12	0.140716667	1.44074527332013E-4
66.748	0.123746667	1.26689044628378E-4
68.376	0.1077	1.10249501223576E-4
70.004	0.09367	9.58759996129692E-5
71.632	0.08129	8.3192895554572E-5
73.26	0.069083333	7.06873682712761E-5
74.888	0.055553333	5.6826108343157E-5
76.516	0.040346667	4.12471319894179E-5
78.144	0.024996667	2.55213123370433E-5
79.772	0.012583333	1.2804058150158E-5
81.4	0.006593333	6.6674027939545E-6
83.028	0.009463333	9.6076700514343E-6
84.656	0.02184	2.22873595067761E-5
86.284	0.042723333	4.36819867705208E-5
87.912	0.070506667	7.21455502770802E-5
89.54	0.10399	1.06448667939517E-4
91.168	0.143056667	1.46471818406056E-4
92.796	0.18881	1.93345346956742E-4
94.424	0.24333	2.49200180015209E-4
96.052	0.308986667	3.16464343156448E-4
97.68	0.386946667	3.96333066289941E-4
99.308	0.474796667	4.86333929903042E-4
100.936	0.564146667	5.77871518563607E-4
102.564	0.640113333	6.5569810417326E-4
104.192	0.684306667	7.00973439699068E-4
105.82	0.681166667	6.97756561933044E-4
107.448	0.625083333	6.40300119197677E-4
109.076	0.524236667	5.36984387467433E-4
110.704	0.398496667	4.08165849155408E-4
112.332	0.272146667	2.78722375990749E-4
113.96	0.16518	1.6913680504237E-4
115.588	0.087646667	8.9705195152761E-5
117.216	0.039456667	4.03353417945896E-5
118.844	0.014313333	1.45764143715657E-5
120.472	0.004633333	4.65941539860244E-6
122.1	0.004682016	4.70929032225954E-6
123.728	0.01114	1.13253875015378E-5
125.356	0.02239	2.28508253575126E-5
126.984	0.03767	3.85049311743389E-5
128.612	0.056706667	5.80076798404177E-5
130.24	0.079146667	8.09970865504689E-5
131.868	0.10374	1.06192547098273E-4
133.496	0.12766	1.30698189188488E-4
135.124	0.14669	1.50194107623972E-4
136.752	0.156603333	1.60350152373936E-4
138.38	0.154893333	1.58598285819827E-4
140.008	0.141853333	1.45239022740546E-4
141.636	0.120396667	1.2325702535571E-4
143.264	0.094873333	9.71087942539953E-5
144.892	0.069563333	7.11791202864644E-5
146.52	0.047663333	4.87429345935E-5
148.148	0.03082	3.14872201242564E-5
149.776	0.019203333	1.95861380262961E-5
151.404	0.011896667	1.21005802558637E-5
153.032	0.00752	7.61675772032629E-6
154.66	0.004823333	4.85406723794779E-6
156.288	0.00309	3.07829641348464E-6
157.916	0.00216	2.12552688405739E-6
159.544	0.00216	2.12552688405739E-6
161.172	0.003174005	3.16435813855941E-6
162.8	0.005073333	5.11018807919168E-6
164.428	0.00746	7.55528871842776E-6
166.056	0.009766667	9.9184306884658E-6
167.684	0.011343333	1.15336987775883E-5
169.312	0.011626667	1.18239697473203E-5
170.94	0.010456667	1.06253242102989E-5
172.568	0.00821	8.32365124215942E-6
174.196	0.005851205	5.90710500327193E-6
175.824	0.004553333	4.5774567294044E-6
177.452	0.00518	5.21946664628352E-6
179.08	0.00786	7.96508206441798E-6
180.708	0.011886667	1.20903354222139E-5
182.336	0.015976667	1.62804723849639E-5
183.964	0.01881	1.91831749109002E-5
185.592	0.01948	1.98695787654338E-5
187.22	0.01786	1.82099157141734E-5
188.848	0.014563333	1.48325352128096E-5
190.476	0.01068	1.0854125153649E-5
192.104	0.007346667	7.43918094522499E-6
193.732	0.005353333	5.39704342138483E-6
195.36	0.004987976	5.02274125260746E-6
196.988	0.006123333	6.185895612416E-6
198.616	0.008423333	8.54220735185974E-6
200.244	0.01153	1.17249360138782E-5
201.872	0.015076667	1.53584373564859E-5
203.5	0.018653333	1.90226721755595E-5
205.128	0.021726667	2.21712517335733E-5
206.756	0.023713333	2.42065580023358E-5
208.384	0.02413	2.463342641257E-5
210.012	0.02283	2.33015980381018E-5
211.64	0.020106667	2.05115886823129E-5
213.268	0.016666667	1.6987365906797E-5
214.896	0.013403333	1.36441345094379E-5
216.524	0.011083333	1.12673331026947E-5
218.152	0.010036667	1.01950411970092E-5
219.78	0.01009	1.02496799683134E-5
221.408	0.010686667	1.08609553842433E-5
223.036	0.011226667	1.14141764013301E-5
224.664	0.01134	1.15302841745329E-5
226.292	0.011144128	1.13296165688684E-5
227.92	0.011132843	1.13180552740946E-5
229.548	0.01197	1.21757086944675E-5
231.176	0.014123333	1.43817625322203E-5
232.804	0.01762	1.79640397065793E-5
234.432	0.021943333	2.23932224463291E-5
236.06	0.026203333	2.67575215811249E-5
237.688	0.029483333	3.01178270182447E-5
239.316	0.031196667	3.18731091998917E-5
240.944	0.031343333	3.20233660770992E-5
242.572	0.03039	3.10466922773169E-5
244.2	0.02899	2.96124155663512E-5
245.828	0.02759	2.81781388553854E-5
247.456	0.02623	2.67848414790187E-5
249.084	0.0246	2.51149335941085E-5
250.712	0.022356667	2.28166762535079E-5
252.34	0.01947	1.9859333931784E-5
253.968	0.016316667	1.66287967290556E-5
255.596	0.01353	1.37739027438293E-5
257.224	0.011743333	1.19434921235785E-5
258.852	0.011236667	1.14244212349798E-5
260.48	0.011986667	1.21927837587115E-5
262.108	0.013813969	1.4064824260498E-5
263.736	0.016647465	1.69676937772228E-5
265.364	0.02062	2.10374898015059E-5
266.992	0.025896667	2.64433473655213E-5
268.62	0.03242	3.31263935082173E-5
270.248	0.039753333	4.06392711765435E-5
271.876	0.04718	4.82477679752563E-5
273.504	0.054043333	5.5279138462044E-5
275.132	0.05992	6.12996860450447E-5
276.76	0.06455	6.60430440248814E-5
278.388	0.06748	6.90447802842598E-5
280.016	0.067806667	6.93794451916462E-5
281.644	0.064476667	6.59679155862777E-5
283.272	0.057123333	5.84345472261686E-5
284.9	0.046906667	4.79677428636574E-5
286.528	0.036653333	3.74633727451193E-5
288.156	0.02989	3.05344505948292E-5
289.784	0.029033333	2.96568095040057E-5
291.412	0.033786667	3.45265211151783E-5
293.04	0.041	4.19164607797074E-5
294.668	0.04607	4.71105914401334E-5
296.296	0.045436667	4.64617523171434E-5
297.924	0.038603333	3.94611153068216E-5
299.552	0.028416667	2.90250454452597E-5
301.18	0.019593333	1.99856865386365E-5
302.808	0.0162	1.6509273328314E-5
304.436	0.019683333	2.00778900414843E-5
306.064	0.028416667	2.90250454452597E-5
307.692	0.038796667	3.96591827737058E-5
309.32	0.04709	4.81555644724085E-5
310.948	0.051033333	5.21954435334676E-5
312.576	0.050356667	5.15022104728231E-5
314.204	0.04636	4.74076916159763E-5
315.832	0.040913333	4.18276718799151E-5
317.46	0.035463333	3.62442375407984E-5
319.088	0.030563333	3.12242690524182E-5
320.716	0.02591	2.64570068022265E-5
322.344	0.020963333	2.1389228748653E-5
323.972	0.015626059	1.59212803213366E-5
325.6	0.010726667	1.09019347188423E-5
327.228	0.007793333	7.89678283192515E-6
328.856	0.0082	8.31340640850966E-6
330.484	0.012126667	1.23362114298081E-5
332.112	0.017986667	1.83396839485648E-5
333.74	0.02289	2.33630670400004E-5
335.368	0.024076667	2.45787876412658E-5
336.996	0.020503333	2.09179664007643E-5
338.624	0.013656667	1.39036709782207E-5
340.252	0.006963333	7.04646163899545E-6
341.88	0.004115543	4.12894815705175E-6
343.508	0.007323333	7.41527565038665E-6
345.136	0.016323333	1.66356259351665E-5
346.764	0.02879	2.94075188933561E-5
348.392	0.04148	4.24082127948957E-5
350.02	0.05157	5.27452499474989E-5
351.648	0.057306667	5.86223698594031E-5
353.276	0.0581	5.94351263207892E-5
354.904	0.05422	5.54601308646841E-5
356.532	0.046606667	4.76603978541648E-5
358.16	0.036853333	3.76682694181144E-5
359.788	0.02715	2.77273661747962E-5
361.416	0.020086667	2.04910990150134E-5
363.044	0.017993333	1.83465131546757E-5
364.672	0.022266667	2.27244727506601E-5
366.3	0.032856667	3.35737515857511E-5
367.928	0.048126667	4.92176125689276E-5
369.556	0.06515	6.66577340438668E-5
371.184	0.0804	8.22811053597438E-5
372.812	0.090526667	9.26557072438906E-5
374.44	0.093196667	9.53910778283753E-5
376.068	0.08769	8.97495890904155E-5
377.696	0.07511	7.68615883590232E-5
379.324	0.05808	5.94146366534897E-5
380.952	0.03995	4.08407532464831E-5
382.58	0.023846667	2.43431564673214E-5
384.208	0.011846667	1.20493560876149E-5
385.836	0.004677858	4.70503052042797E-6
387.464	0.001937252	1.89732526347582E-6
389.092	0.00274	2.7197272357432E-6
390.72	0.00634	6.40786734965515E-6
392.348	0.01246	1.26777055433055E-5
393.976	0.021223333	2.16555944235467E-5
395.604	0.032673333	3.33859289525166E-5
397.232	0.04625	4.7294998445829E-5
398.86	0.06037	6.17607035592837E-5
400.488	0.07256	7.42491557783355E-5
402.116	0.079976667	8.18474077433986E-5
403.744	0.080343333	8.22230509609007E-5
405.372	0.072923333	7.46213843927822E-5
407	0.05903	6.03878958502165E-5
408.628	0.041813333	4.27497069083931E-5
410.256	0.02531	2.58423167832412E-5
411.884	0.013033333	1.3265075664397E-5
413.512	0.00678	6.85864003024439E-6
415.14	0.006112694	6.17499613389602E-6
416.768	0.008723333	8.8495523613524E-6
418.396	0.011583333	1.17795747851825E-5
420.024	0.012356667	1.25718426037525E-5
421.652	0.010473333	1.06423982500596E-5
423.28	0.007366667	7.4596706125245E-6
424.908	0.005576667	5.62584538921828E-6
426.536	0.00724	7.32990237813314E-6
428.164	0.012703333	1.29269961539551E-5
429.792	0.020203333	2.06106213912716E-5
431.42	0.026923333	2.74951496039073E-5
433.048	0.030996667	3.16682125268965E-5
434.676	0.033246667	3.39733000980915E-5
436.304	0.037326667	3.81531922271917E-5
437.932	0.047923333	4.90093002683936E-5
439.56	0.067766667	6.93384658570472E-5
441.188	0.095216667	9.74605342256259E-5
442.816	0.12414	1.27092007743774E-4
444.444	0.146516667	1.50016530848871E-4
446.072	0.156286667	1.60025733324682E-4
447.7	0.15215	1.55787786796739E-4
449.328	0.137526667	1.40806425397741E-4
450.956	0.118043333	1.20846073820479E-4
452.584	0.098433333	1.00755955033308E-4
454.212	0.081016667	8.29128704429732E-5
455.84	0.06617	6.77027070761418E-5
457.468	0.053666667	5.48932504108921E-5
459.096	0.043473333	4.44503492942525E-5
460.724	0.035583333	3.63671755445955E-5
462.352	0.02952	3.01553917497882E-5
463.98	0.024426667	2.49373568190072E-5
465.608	0.01953	1.99208029336826E-5
467.236	0.014716667	1.49896233450947E-5
468.864	0.010476667	1.06458138775984E-5
470.492	0.0076	7.69871638952434E-6
472.12	0.006683333	6.7596062968023E-6
473.748	0.007693333	7.7943344954276E-6
475.376	0.01	1.01574764654656E-5
477.004	0.0129	1.31284782238947E-5
478.632	0.016356667	1.66697760636546E-5
480.26	0.020996667	2.14233788771411E-5
481.888	0.02676	2.73278176624557E-5
483.516	0.031796667	3.2487799218877E-5
485.144	0.033186667	3.3911831096193E-5
486.772	0.029556667	3.01929564813318E-5
488.4	0.022456667	2.29191245900054E-5
490.028	0.014766667	1.50408475133435E-5
491.656	0.009453333	9.59742521778455E-6
493.284	0.01331	1.35485164035347E-5
494.912	0.041934122	4.28734532295651E-5
496.54	0.112603333	1.15272884315012E-4
498.168	0.22042	2.25729266123619E-4
499.796	0.322473333	3.30281208122429E-4
501.424	0.371273333	3.80275996333235E-4
503.052	0.39634	4.05956379690116E-4
504.68	0.54625	5.595366809336E-4
506.308	0.980976667	0.00100490691958636
507.936	1.668046667	0.00170879870516011
509.564	2.444683333	0.00250445005010717
511.192	3.868346667	0.00396296945311579
512.82	9.015476667	0.00923611851548235
514.448	25.44546667	0.0260683699602703
516.076	65.57882667	0.0671843296608451
517.704	143.70158	0.147219790873518
519.332	269.3225133	0.27591634733207
520.96	439.2003933	0.449953409469381
522.588	632.4063367	0.647889684497087
524.216	812.5064367	0.832399240977519
525.844	937.8094833	0.960770127799974
527.472	976.10183	1
529.1	917.1640433	0.939619217957373
530.728	776.86096	0.795881043061745
532.356	590.72564	0.605188504087346
533.984	400.3294133	0.410130737079084
535.612	239.1207033	0.244975095394918
537.24	123.9379867	0.126972318305526
538.868	54.69702667	0.0560361065798543
540.496	20.3633	0.0208617747488222
542.124	6.836	0.00700328092578851
543.752	2.76836	0.0028360514110794
545.38	1.6771	0.00171807369421619
547.008	1.092686667	0.00111935195628778
548.636	0.605673333	6.20414897083502E-4
550.264	0.322276667	3.30079727076972E-4
551.892	0.233926667	2.39566621781383E-4
553.52	0.216966667	2.22191383911398E-4
555.148	0.184483333	1.88912748589454E-4
556.776	0.13362	1.36804110043742E-4
558.404	0.09446681	9.66923182030154E-5
560.032	0.079146667	8.09970865504689E-5
561.66	0.077266667	7.90710578243149E-5
563.288	0.075993333	7.77665483232571E-5
564.916	0.071193333	7.28490281713745E-5
566.544	0.063626667	6.50971047260485E-5
568.172	0.053196667	5.44117432293536E-5
569.8	0.039683333	4.05675573409952E-5
571.428	0.02569	2.62316204619319E-5
573.056	0.015732257	1.60300784057302E-5
574.684	0.012271268	1.24843527488669E-5
576.312	0.01378	1.40300235850732E-5
577.94	0.016793333	1.7117133116705E-5
579.568	0.01901	1.93880715838953E-5
581.196	0.020056667	2.04603645140641E-5
582.824	0.020186667	2.05935473515109E-5
584.452	0.019336667	1.97227364912817E-5
586.08	0.017736667	1.80835631073209E-5
587.708	0.016716667	1.70385900750458E-5
589.336	0.018153333	1.85104304930718E-5
590.964	0.02277	2.32401290362033E-5
592.592	0.029156667	2.97831631353416E-5
594.22	0.034606667	3.53665974744583E-5
595.848	0.036986667	3.78048678831E-5
597.476	0.036186667	3.69852811911196E-5
599.104	0.033816667	3.45572556161276E-5
600.732	0.031943333	3.26380560960845E-5
602.36	0.0319	3.259366215843E-5
603.988	0.033856667	3.45982349507266E-5
605.616	0.037313333	3.81395317660032E-5
607.244	0.041723333	4.26575034055453E-5
608.872	0.046696667	4.77526013570126E-5
610.5	0.051626667	5.2803304346342E-5
612.128	0.055316667	5.65836479631017E-5
613.756	0.055966667	5.72495621503358E-5
615.384	0.052103333	5.32916407339914E-5
617.012	0.04398	4.49694212073346E-5
618.64	0.034726667	3.54895354782553E-5
620.268	0.030333333	3.09886378784739E-5
621.896	0.038213333	3.90615667944811E-5
623.524	0.064593333	6.60874379625359E-5
625.152	0.111656667	1.14303040745824E-4
626.78	0.175586667	1.7979826226871E-4
628.408	0.24637	2.52314609444734E-4
630.036	0.310023333	3.17526390228483E-4
631.664	0.352683333	3.6123085057834E-4
633.292	0.365153333	3.74006158139585E-4
634.92	0.345843333	3.54223384361907E-4
636.548	0.300766667	3.08043089896349E-4
638.176	0.240726667	2.46533108663217E-4
639.804	0.177296667	1.81550128822818E-4
641.432	0.11969	1.22533056769633E-4
643.06	0.073536667	7.52497348729561E-5
644.688	0.041296667	4.22203911861446E-5
646.316	0.023236667	2.37182216146863E-5
647.944	0.017886667	1.82372356120672E-5
649.572	0.022156667	2.26117795805128E-5
651.2	0.031546667	3.22316783776331E-5
652.828	0.04106	4.1977929781606E-5
654.456	0.04659	4.76433227899207E-5
656.084	0.046186667	4.7230114840875E-5
657.712	0.04039	4.12915259270724E-5
659.34	0.031536667	3.22214335439834E-5
660.968	0.022433333	2.28952192951671E-5
662.596	0.01525	1.55360141315872E-5
664.224	0.010903333	1.10829260969991E-5
665.852	0.009298969	9.43928186763347E-6
667.48	0.009746667	9.89794102116629E-6
669.108	0.01152	1.17146911802285E-5
670.736	0.014146667	1.44056678270587E-5
672.364	0.017536667	1.78786664343258E-5
673.992	0.02186	2.23078491740756E-5
675.62	0.027356667	2.79390930783856E-5
677.248	0.033963333	3.47075124933351E-5
678.876	0.040956667	4.1872066842053E-5
680.504	0.04686	4.79199332984641E-5
682.132	0.04978	5.09114247241927E-5
683.76	0.048223333	4.93166452778863E-5
685.388	0.042043333	4.29853380823375E-5
687.016	0.03289	3.36079006897558E-5
688.644	0.023842659	2.43390503379946E-5
690.272	0.018111607	1.84676829001848E-5
691.9	0.017538537	1.78805822182183E-5
693.528	0.021626667	2.20688033970757E-5
695.156	0.02777	2.8362545861081E-5
696.784	0.03256	3.32698211793139E-5
698.412	0.033573333	3.43079639809946E-5
700.04	0.030406667	3.1063767341561E-5
701.668	0.0247	2.52173819306061E-5
703.296	0.018916667	1.9292453477992E-5
704.924	0.014963333	1.52423285587998E-5
706.552	0.013306667	1.35451018004792E-5
708.18	0.013173333	1.34085033354936E-5
709.808	0.013363333	1.36031551748389E-5
711.436	0.01322	1.34563129006869E-5
713.064	0.012993333	1.3224096329798E-5
714.692	0.013503349	1.37465992376693E-5
716.32	0.015392353	1.56818524120416E-5
717.948	0.01855	1.89168092360065E-5
719.576	0.02201	2.24615216788219E-5
721.204	0.024326667	2.48349084825097E-5
722.832	0.024346667	2.48553981498092E-5
724.46	0.021766667	2.22122310681723E-5
726.088	0.017293333	1.76293747991928E-5
727.716	0.01242	1.26367262087064E-5
729.344	0.00871	8.83589292464719E-6
730.972	0.007183333	7.27184797929007E-6
732.6	0.007968291	8.07602439249454E-6
734.228	0.010436667	1.06048345429994E-5
735.856	0.013743333	1.39924588535296E-5
737.484	0.017363333	1.77010886347411E-5
739.112	0.021326667	2.17614583875831E-5
740.74	0.025906667	2.6453592199171E-5
742.368	0.031026667	3.16989470278458E-5
743.996	0.035826667	3.66164671797284E-5
745.624	0.038756667	3.96182034391068E-5
747.252	0.03823	3.90786418587252E-5
748.88	0.033523333	3.42567398127458E-5
750.508	0.025363333	2.58969555545454E-5
752.136	0.01581	1.61097248159735E-5
753.764	0.007483333	7.57919298878274E-6
755.392	0.002613333	2.58995900135185E-6
757.02	0.002244407	2.21200045144488E-6
758.648	0.006046667	6.10735257075678E-6
760.276	0.012676667	1.28996772805446E-5
761.904	0.020373333	2.07847835633175E-5
763.532	0.027596667	2.81849690859797E-5
765.16	0.03329	3.4017694035746E-5
766.788	0.03681	3.76238754804599E-5
768.416	0.03768	3.85151760079886E-5
770.044	0.035443333	3.62237478734989E-5
771.672	0.02995	3.05959195967277E-5
773.3	0.021866667	2.23146794046699E-5
774.928	0.013173333	1.34085033354936E-5
776.556	0.006916667	6.9986530982855E-6
778.184	0.00598	6.03905333826396E-6
779.812	0.011393333	1.15849229458371E-5
781.44	0.02102	2.14472831474961E-5
783.068	0.029893333	3.05378651978846E-5
784.696	0.032483333	3.31912771131713E-5
786.324	0.02617	2.67233724771202E-5
787.952	0.014133333	1.43920073658701E-5
789.58	0.00583	5.88538083351763E-6
791.208	0.014156667	1.44159126607084E-5
792.836	0.050143333	5.12836533386394E-5
794.464	0.117356667	1.20142595926184E-4
796.092	0.208816667	2.13841844486847E-4
797.72	0.30839	3.15853067740518E-4
799.348	0.396486667	4.06106637591807E-4
800.976	0.45784	4.68962106636112E-4
802.604	0.48771	4.99563424747932E-4
804.232	0.493336667	5.05327851489689E-4
805.86	0.489916667	5.01824118381472E-4
807.488	0.4928	5.04778045075657E-4
809.116	0.510286667	5.22692844526024E-4
810.744	0.540696667	5.5384738365493E-4
812.372	0.575186667	5.89181814912937E-4
814	0.60424	6.18946471268532E-4
815.628	0.62352	6.3869851054526E-4
817.256	0.63524	6.50705455582773E-4
818.884	0.6444	6.60089723205949E-4
820.512	0.6527	6.68592935135246E-4
822.14	0.654843333	6.7078874413935E-4
823.768	0.640206667	6.55793723303646E-4
825.396	0.59911	6.13690871606207E-4
827.024	0.529633333	5.42513182010762E-4
828.652	0.44029	4.50982423580792E-4
830.28	0.346763333	3.55165909057685E-4
831.908	0.2648	2.71195837861234E-4
833.536	0.20354	2.08435986922832E-4
835.164	0.16314	1.6704685897782E-4
836.792	0.137143333	1.40413706091512E-4
838.42	0.117506667	1.20296268430931E-4
840.048	0.098733333	1.01063300042801E-4
841.676	0.079303333	8.11575882613261E-5
843.304	0.060396667	6.17880234571775E-5
844.932	0.043816667	4.4802089265883E-5
846.56	0.030676667	3.13403778501044E-5
848.188	0.021336667	2.17717032212328E-5
849.816	0.01603	1.63351111562682E-5
851.444	0.01524317	1.55290169102044E-5
853.072	0.019417963	1.98060228909208E-5
854.7	0.02843	2.90387048819649E-5
856.328	0.04148	4.24082127948957E-5
857.956	0.057833333	5.91619304153013E-5
859.584	0.07796	7.97813659492035E-5
861.212	0.104213708	1.06677853064129E-4
862.84	0.14001746	1.43358201391839E-4
864.468	0.187541532	1.92045822591738E-4
866.096	0.244803333	2.50709585164778E-4
867.724	0.304	3.11355585768275E-4
869.352	0.352566667	3.61111328202082E-4
870.98	0.377166667	3.8631361898048E-4
872.608	0.36897	3.77916269990736E-4
874.236	0.32779	3.35728045021043E-4
875.864	0.262653333	2.68996613229592E-4
877.492	0.188513333	1.93041416550305E-4
879.12	0.120573333	1.23438016733867E-4
880.748	0.069066667	7.06702942315154E-5
882.376	0.036846667	3.76614402120035E-5
884.004	0.020486667	2.09008923610036E-5
885.632	0.013683333	1.39309898516311E-5
887.26	0.01088	1.10590218266441E-5
888.888	0.0092	9.3378897734852E-6
890.516	0.008276667	8.39195047465224E-6
892.144	0.008803333	8.93151103055045E-6
893.772	0.011068246	1.12518767221673E-5
895.4	0.014323333	1.45866592052154E-5
897.028	0.017153333	1.74859471280962E-5
898.656	0.01824	1.85992193928641E-5
900.284	0.017066667	1.73971592527873E-5
901.912	0.014133333	1.43920073658701E-5
903.54	0.01086	1.10385321593446E-5
905.168	0.009170137	9.30729562675694E-6
906.796	0.010813213	1.09905996561475E-5
908.424	0.016563333	1.68815019427607E-5
910.052	0.025503333	2.6040383225642E-5
911.68	0.035013333	3.57832200265594E-5
913.308	0.041666667	4.25994500311856E-5
914.936	0.04284	4.38015101712624E-5
916.564	0.038236667	3.90854720893195E-5
918.192	0.03026	3.09135094398701E-5
919.82	0.022763333	2.3233298805609E-5
921.448	0.018826667	1.92002499751442E-5
923.076	0.019016667	1.93949018144896E-5
924.704	0.021293333	2.1727308259095E-5
926.332	0.022653333	2.31206056354617E-5
927.96	0.021266667	2.16999893856845E-5
929.588	0.017413333	1.77523128029899E-5
931.216	0.012743333	1.29679754885541E-5
932.844	0.008733333	8.85979719500216E-6
934.472	0.005833333	5.88879543657309E-6
936.1	0.004023333	4.03448054596736E-6
937.728	0.00381	3.81592443626703E-6
939.356	0.006173333	6.23711978066477E-6
940.984	0.011153333	1.1339046938243E-5
942.612	0.016543333	1.68610122754611E-5
944.24	0.01869	1.90602369071031E-5
945.868	0.015363333	1.565212190479E-5
947.496	0.00850759	8.62852724674249E-6
949.124	0.003723333	3.7271355364747E-6
950.752	0.006123333	6.185895612416E-6
952.38	0.015653333	1.59492220806329E-5
954.008	0.026473333	2.70341320896683E-5
955.636	0.03212	3.28190484987246E-5
957.264	0.03379	3.45299357182338E-5
958.892	0.045706667	4.67383628256868E-5
960.52	0.093183333	9.53774173671867E-5
962.148	0.20361	2.0850770075838E-4
963.776	0.395436667	4.05030930058583E-4
965.404	0.67131	6.87658570557441E-4
967.032	1.01875	0.00104360507088454
968.66	1.416436667	0.00145102844569861
970.288	1.84035	0.00188532060354845
971.916	2.26561	0.00232099239933795
973.544	2.66703	0.00273224051170643
975.172	3.030963333	0.00310508415732503
976.8	3.391766667	0.00347472117103575
978.428	3.890936667	0.00398611253233059
980.056	4.826363333	0.00494444159080212
981.684	6.63425	0.0067965914069047
983.312	9.75544	0.00999419864083271
984.94	14.39509667	0.0147474497184455
986.568	20.26942333	0.0207655996620479
988.196	26.48971667	0.027138186714146
989.824	31.70754333	0.0324837633286419
991.452	34.52592667	0.0353711501765961
993.08	34.02639	0.0348593831679858
994.708	30.16659667	0.0309050891091573
996.336	23.84019667	0.024423797548976
997.964	16.5514	0.0169565466098719
999.592	9.85405	0.0100952229454529
1001.22	4.821193333	0.0049391450118052
1002.848	1.78107	0.0018245892296727
1004.476	0.401766667	4.11515909758878E-4
1006.104	0.026146667	2.66994682067652E-5
1007.732	0.05286	5.40668334883174E-5
1009.36	0.175493333	1.79702643138324E-4
1010.988	0.401226667	4.10962688741792E-4
1012.616	0.897216667	9.1909619293601E-4
1014.244	1.787156667	0.00183082491876234
1015.872	3.01647	0.00309023597876348
1017.5	4.3422	0.00444842431021251
1019.128	5.429763333	0.00556261485322836
1020.756	5.991146667	0.00613774274028587
1022.384	5.89371	0.00603792049580571
1024.012	5.196246667	0.00532338091346681
1025.64	4.108673333	0.00420918012459282
1027.268	2.903426667	0.00297442496458359
1028.896	1.820846667	0.00186533976332837
1030.524	1.004916667	0.00102943305134388
1032.152	0.487023333	4.98859945829154E-4
1033.78	0.213176667	2.18308591958141E-4
1035.408	0.093533333	9.57359865449281E-5
1037.036	0.04857	4.96717998525723E-5
1038.664	0.033973333	3.47177573269848E-5
1040.292	0.040353333	4.12539611955288E-5
1041.92	0.076836667	7.86305299773754E-5
1043.548	0.152063333	1.55698997896947E-4
1045.176	0.262873333	2.69221999569886E-4
1046.804	0.39332	4.0286243992789E-4
1048.432	0.52072	5.33381620625774E-4
1050.06	0.62352	6.3869851054526E-4
1051.688	0.687443333	7.04186901837552E-4
1053.316	0.70832	7.25574699895186E-4
1054.944	0.691266667	7.08103843919297E-4
1056.572	0.64671	6.62456279779043E-4
1058.2	0.584866667	5.990988138859E-4
1059.828	0.511563333	5.24000767605654E-4
1061.456	0.427986667	4.38377863588537E-4
1063.084	0.334543333	3.42646722337683E-4
1064.712	0.236026667	2.41718036847832E-4
1066.34	0.143786667	1.47219691262488E-4
1067.968	0.072606667	7.42969653435289E-5
1069.596	0.033793333	3.45333503212892E-5
1071.224	0.02894	2.95611913981024E-5
1072.852	0.048496667	4.95966714139685E-5
1074.48	0.076056667	7.78314329526945E-5
1076.108	0.09588	9.81401078495652E-5
1077.736	0.099126667	1.0146626418268E-4
1079.364	0.08603	8.80489467045561E-5
1080.992	0.06359	6.50595399945049E-5
1082.62	0.040958564	4.18740102869963E-5
1084.248	0.025346667	2.58798815147847E-5
1085.876	0.020016667	2.04193851794651E-5
1087.504	0.0246	2.51149335941085E-5
1089.132	0.036456667	3.7261891699663E-5
1090.76	0.052093333	5.32813959003417E-5
1092.388	0.06779	6.93623701274022E-5
1094.016	0.080023333	8.18952162841085E-5
1095.644	0.085916667	8.79328389313533E-5
1097.272	0.08406	8.60307144755543E-5
1098.9	0.075166667	7.69196427578663E-5
1100.528	0.061956667	6.33862175065393E-5
1102.156	0.048066667	4.91561435670291E-5
1103.784	0.036456667	3.7261891699663E-5
1105.412	0.028386667	2.89943109443104E-5
1107.04	0.023373333	2.38582336582441E-5
1108.668	0.02013	2.05354929526679E-5
1110.296	0.01768	1.80255087084778E-5
1111.924	0.0158	1.60994799823238E-5
1113.552	0.014793333	1.50681663867539E-5
1115.18	0.014773333	1.50476767194544E-5
1116.808	0.015326667	1.56145581977298E-5
1118.436	0.015633333	1.59287324133334E-5
1120.064	0.01498	1.52594036230438E-5
1121.692	0.013213333	1.34494826700926E-5
1123.32	0.01075	1.09258389891973E-5
1124.948	0.008393333	8.51147285091048E-6
1126.576	0.00692	7.00206770134097E-6
1128.204	0.00695	7.03280220229023E-6
1129.832	0.008826667	8.95541632538879E-6
1131.46	0.012603333	1.28245478174575E-5
1133.088	0.017826667	1.81757666101687E-5
1134.716	0.023363333	2.38479888245943E-5
1136.344	0.02749	2.80756905188879E-5
1137.972	0.028473333	2.90830988196194E-5
1139.6	0.025636667	2.61769816906276E-5
1141.228	0.02042	2.08325931285108E-5
1142.856	0.017036667	1.7366424751838E-5
1144.484	0.022396667	2.28576555881069E-5
1146.112	0.045416667	4.64412626498439E-5
1147.74	0.095996667	9.82596312503068E-5
1149.368	0.183623333	1.88031692895575E-4
1150.996	0.31525	3.2288102362425E-4
1152.624	0.492146667	5.04108716285368E-4
1154.252	0.706226667	7.23430115059332E-4
1155.88	0.937583333	9.60451170752534E-4
1157.508	1.155356667	0.0011835563287708
1159.136	1.323236667	0.00135554659608289
1160.764	1.408726667	0.00144312967895465
1162.392	1.392963333	0.0014269804054951
1164.02	1.277113333	0.00130829400766268
1165.648	1.08258	0.00110899784407093
1167.276	0.844803333	8.65399604150104E-4
1168.904	0.603226667	6.17908328466851E-4
1170.532	0.391103333	4.005915014607E-4
1172.16	0.228603333	2.34112954652175E-4
1173.788	0.120696667	1.23564370365203E-4
1175.416	0.059786667	6.11630886045424E-5
1177.044	0.031296667	3.19755575363892E-5
1178.672	0.01989	2.02896169450737E-5
1180.3	0.014306667	1.45695851654548E-5
1181.928	0.009303333	9.44375271303822E-6
1183.556	0.00471	4.73795946474502E-6
1185.184	0.002634126	2.61126108395978E-6
1186.812	0.004686667	4.71405519439004E-6
1188.44	0.01053	1.07004526489027E-5
1190.068	0.018176667	1.85343357879101E-5
1191.696	0.025366667	2.59003711820843E-5
1193.324	0.030726667	3.13916020183531E-5
1194.952	0.034093333	3.48406953307819E-5
1196.58	0.035856667	3.66472016806777E-5
1198.208	0.036273333	3.70740690664286E-5
1199.836	0.03523	3.60051917637986E-5
1201.464	0.0326	3.33108005139129E-5
1203.092	0.028786667	2.94041042903006E-5
1204.72	0.02476	2.52788509325046E-5
1206.348	0.02155	2.19902593309331E-5
1207.976	0.019626667	2.00198366671246E-5
1209.604	0.018596667	1.89646188011998E-5
1211.232	0.017776667	1.81245424419199E-5
1212.86	0.017116667	1.7448383421036E-5
1214.488	0.01784	1.81894260468739E-5
1216.116	0.0221	2.25537251816697E-5
1217.744	0.031706667	3.23955957160292E-5
1219.372	0.046516667	4.7568194351317E-5
1221	0.06368	6.51517434973527E-5
1222.628	0.078373333	8.02048187318989E-5
1224.256	0.085913333	8.79294233038145E-5
1225.884	0.084026667	8.59965653715496E-5
1227.512	0.07404	7.57653911584993E-5
1229.14	0.060236667	6.16241061187814E-5
1230.768	0.047723333	4.88044035953985E-5
1232.396	0.040106667	4.10012559818238E-5
1234.024	0.03829	3.91401108606237E-5
1235.652	0.040813333	4.17252235434176E-5
1237.28	0.04531	4.6331984082752E-5
1238.908	0.0498	5.09319143914922E-5
1240.536	0.053203333	5.44185724354645E-5
1242.164	0.054993333	5.62523976587707E-5
1243.792	0.054656667	5.59074889422179E-5
1245.42	0.051683333	5.28613577207017E-5
1247.048	0.046136667	4.71788906726263E-5
1248.676	0.03917	4.00416562218022E-5
1250.304	0.033113333	3.38367016331059E-5
1251.932	0.03072	3.13847717877589E-5
1253.56	0.03408	3.48270358940767E-5
1255.188	0.043693333	4.46757356345471E-5
1256.816	0.058033333	5.93668270882964E-5
1258.444	0.073843333	7.55639090885597E-5
1260.072	0.086993333	8.90358653379881E-5
1261.7	0.093863333	9.607406605537E-5
1263.328	0.092906667	9.50939776525323E-5
1264.956	0.085666667	8.76767180901094E-5
1266.584	0.076526667	7.8312940134233E-5
1268.212	0.07084	7.24870443905776E-5
1269.84	0.072126667	7.38052133283406E-5
1271.468	0.07985	8.17176395090072E-5
1273.096	0.089376667	9.14775513741687E-5
1274.724	0.09426	9.64804447983048E-5
1276.352	0.089743333	9.18531945916708E-5
1277.98	0.075386667	7.71450290981609E-5
1279.608	0.05512	5.63821658931621E-5
1281.236	0.034933333	3.57012613573614E-5
1282.864	0.019663333	2.00574003741848E-5
1284.492	0.010836667	1.10146278889896E-5
1286.12	0.006867298	6.94807537904003E-6
1287.748	0.004896823	4.92935652043985E-6
1289.376	0.003013861	3.00029327455877E-6
1291.004	0.001315246	1.26009046356084E-6
1292.632	0.001306667	1.25130142077271E-6
1294.26	0.004373333	4.3930497237088E-6
1295.888	0.010553333	1.07243569192576E-5
1297.516	0.018316667	1.86777634590067E-5
1299.144	0.025573333	2.61120970611903E-5
1300.772	0.030883333	3.15521037292104E-5
1302.4	0.034146667	3.48953351265695E-5
1304.028	0.036243333	3.70433345654793E-5
1305.656	0.038093333	3.89386287906841E-5
1307.284	0.039783333	4.06700056774927E-5
1308.912	0.040506667	4.1411049327814E-5
1310.54	0.03922	4.0092880390051E-5
1312.168	0.035526667	3.63091221702358E-5
1313.796	0.030103333	3.07530067045295E-5
1315.424	0.02439	2.48997920874637E-5
1317.052	0.019763333	2.01598487106824E-5
1318.68	0.016863333	1.71888469522533E-5
1320.308	0.01546	1.57511556382321E-5
1321.936	0.014776667	1.50510923469933E-5
1323.564	0.014093333	1.43510280312711E-5
1325.192	0.01301	1.3241171394042E-5
1326.82	0.011453333	1.16463919477356E-5
1328.448	0.009486667	9.63157534627265E-6
1330.076	0.007196667	7.28550844047866E-6
1331.704	0.004833333	4.86431207159755E-6
1333.332	0.002952413	2.93734082074775E-6
1334.96	0.00242	2.39189255895103E-6
1336.588	0.004088389	4.10112933575921E-6
1338.216	0.008388155	8.50616807604663E-6
1339.844	0.014953333	1.523208372515E-5
1341.472	0.022616667	2.30830419284015E-5
1343.1	0.029843333	3.04866410296358E-5
1344.728	0.03524	3.60154365974483E-5
1346.356	0.03809	3.89352141876286E-5
1347.984	0.038446667	3.93006135959643E-5
1349.612	0.03695	3.77673031515565E-5
1351.24	0.034396667	3.51514559678134E-5
1352.868	0.03137	3.2050685974993E-5
1354.496	0.02815	2.87518495397717E-5
1356.124	0.024813333	2.53334897038089E-5
1357.752	0.021446667	2.18843963913801E-5
1359.38	0.01828	1.86401987274631E-5
1361.008	0.01564	1.59355626439277E-5
1362.636	0.01374	1.39890442504742E-5
1364.264	0.012616667	1.28382082786461E-5
1365.892	0.012113333	1.23225509686195E-5
1367.52	0.012023333	1.22303474657717E-5
1369.148	0.01225	1.24625640366606E-5
1370.776	0.012846667	1.30738394525905E-5
1372.404	0.014023333	1.42793141957228E-5
1374.032	0.01614	1.64478043264155E-5
1375.66	0.019693333	2.00881348751341E-5
1377.288	0.025136667	2.56647400081399E-5
1378.916	0.032543333	3.32527461150698E-5
1380.544	0.041486667	4.241504302549E-5
1382.172	0.051606667	5.27828146790425E-5
1383.8	0.064323333	6.58108274539925E-5
1385.428	0.084786667	8.6775172728931E-5
1387.056	0.122626667	1.25541623259605E-4
1388.684	0.189473333	1.94024920580682E-4
1390.312	0.292983333	3.000691936893E-4
1391.94	0.429543333	4.3997264201036E-4
1393.568	0.579843333	5.93952491766184E-4
1395.196	0.711176667	7.28501307715961E-4
1396.824	0.787453333	8.06645483168756E-4
1398.452	0.783133333	8.02219715032062E-4
1400.08	0.694753333	7.11675875235523E-4
1401.708	0.54359	5.56811555182765E-4
1403.336	0.36792	3.76840562457512E-4
1404.964	0.20826	2.13271548405517E-4
1406.592	0.092826667	9.50120189833343E-5
1408.22	0.02989	3.05344505948292E-5
1409.848	0.009636667	9.78524785101898E-6
1411.476	0.012936667	1.31660429554383E-5
1413.104	0.02161	2.20517283328317E-5
1414.732	0.02513	2.56579097775456E-5
1416.36	0.021683333	2.21268567714354E-5
1417.988	0.014866667	1.51432958498411E-5
1419.616	0.009236667	9.37545450502876E-6
1421.244	0.00728	7.37088171273216E-6
1422.872	0.008806667	8.93492665808928E-6
1424.5	0.012033333	1.22405922994215E-5
1426.128	0.015053333	1.53345320616476E-5
1427.756	0.016783333	1.71068882830553E-5
1429.384	0.01706	1.7390329022193E-5
1431.012	0.01631	1.66219664984613E-5
1432.64	0.01515	1.54335657950897E-5
1434.268	0.014056667	1.43134643242109E-5
1435.896	0.013296667	1.35348569668295E-5
1437.524	0.01287	1.30977437229454E-5
1439.152	0.012606667	1.28279634449963E-5
1440.78	0.012286667	1.25001287682042E-5
1442.408	0.011713333	1.19127576226293E-5
1444.036	0.01079	1.09668183237963E-5
1445.664	0.009513333	9.65889421968308E-6
1447.292	0.007926667	8.0333812969108E-6
1448.92	0.006283333	6.34981295081208E-6
1450.548	0.005217781	5.25817265229567E-6
1452.176	0.005865951	5.92221203497186E-6
1453.804	0.009506667	9.65206501357216E-6
1455.432	0.016703333	1.70249296138572E-5
1457.06	0.026453333	2.70136424223688E-5
1458.688	0.035993333	3.67872137242354E-5
1460.316	0.041776667	4.27121432013329E-5
1461.944	0.041383333	4.23091790614536E-5
1463.572	0.035096667	3.58685943232963E-5
1465.2	0.025983333	2.65321352408303E-5
1466.828	0.01824	1.85992193928641E-5
1468.456	0.01496	1.52389139557443E-5
1470.084	0.016973333	1.73015401224006E-5
1471.712	0.023676667	2.41689942952756E-5
1473.34	0.0349	3.56671122533566E-5
1474.968	0.051743333	5.29228267226002E-5
1476.596	0.074783333	7.65269234516367E-5
1478.224	0.100646667	1.03023478897443E-4
1479.852	0.120313333	1.23171651058973E-4
1481.48	0.122663333	1.25579186966666E-4
1483.108	0.10355	1.05997895258928E-4
1484.736	0.075903333	7.76743448204093E-5
1486.364	0.073293333	7.50004432378232E-5
1487.992	0.142116667	1.45508804042979E-4
1489.62	0.32462	3.32480432754071E-4
1491.248	0.642193333	6.57829029572409E-4
1492.876	1.08995	0.0011165482864708
1494.504	1.645733333	0.00168593906565996
1496.132	2.285566667	0.0023414376726998
1497.76	2.990806667	0.00306394432101516
1499.388	3.737623333	0.00382904557201865
1501.016	4.474683333	0.00458415128100752
1502.644	5.10841	0.00523339370929042
1504.272	5.515086667	0.00565002718955562
1505.9	5.582633333	0.00571922762523217
1507.528	5.26233	0.00539108218882745
1509.156	4.599853333	0.00471238586380151
1510.784	3.7244	0.00381549848733062
1512.412	2.800076667	0.00286854460881337
1514.04	1.966546667	0.00201460698960531
1515.668	1.30037	0.00133212007612896
1517.296	0.812626667	8.32435145092729E-4
1518.924	0.474613333	4.86146107269808E-4
1520.552	0.24923	2.55244631868564E-4
1522.18	0.108766667	1.11342283821044E-4
1523.808	0.03508	3.58515192590522E-5
1525.436	0.0113	1.14893048399338E-5
1527.064	0.016956667	1.72844660826399E-5
1528.692	0.031126667	3.18013953643434E-5
1530.32	0.039346667	4.02226486244423E-5
1531.948	0.037383333	3.82112456015514E-5
1533.576	0.028916667	2.95372871277474E-5
1535.204	0.019723333	2.01188693760834E-5
1536.832	0.01332	1.35587612371844E-5
1538.46	0.010303333	1.04682360780138E-5
1540.088	0.010296667	1.04614068719028E-5
1541.716	0.013803333	1.40539278554282E-5
1543.344	0.022636667	2.3103531595701E-5
1544.972	0.039666667	4.05504833012345E-5
1546.6	0.068916667	7.05166217267691E-5
1548.228	0.115816667	1.18564891544122E-4
1549.856	0.186046667	1.90514358266354E-4
1551.484	0.282036667	2.88854516470357E-4
1553.112	0.398253333	4.07916557520275E-4
1554.74	0.518603333	5.31213130495082E-4
1556.368	0.618726667	6.33787820623972E-4
1557.996	0.67367	6.90076351298784E-4
1559.624	0.667616667	6.83874812337626E-4
1561.252	0.600823333	6.15446152763371E-4
1562.88	0.489876667	5.01783139046873E-4
1564.508	0.36107	3.69822851407429E-4
1566.136	0.24035	2.46147219587582E-4
1567.764	0.144953333	1.48414921171971E-4
1569.392	0.080346667	8.22264665884395E-5
1571.02	0.042816667	4.37776059009075E-5
1572.648	0.02485	2.53710544353524E-5
1574.276	0.01973	2.01256996066777E-5
1575.904	0.02309	2.35679637129955E-5
1577.532	0.032086667	3.27848993947199E-5
1579.16	0.04398	4.49694212073346E-5
1580.788	0.056103115	5.738935085652E-5
1582.416	0.066953333	6.85052187038782E-5
1584.044	0.077063333	7.8862745523781E-5
1585.672	0.08823	9.03028101075023E-5
1587.3	0.10138	1.03774766356931E-4
1588.928	0.114586667	1.17304777005202E-4
1590.556	0.123166667	1.26094844276692E-4
1592.184	0.122006667	1.24906443573321E-4
1593.812	0.108686667	1.11260325151846E-4
1595.44	0.085233333	8.72327746156311E-5
1597.068	0.057333333	5.86496887328135E-5
1598.696	0.031646667	3.23341267141307E-5
1600.324	0.01304	1.32719058949913E-5
1601.952	0.003256667	3.24904398247502E-6
1603.58	0.001270084	1.21382274583181E-6
1605.208	0.004483336	4.5057459673062E-6
1606.836	0.009849781	1.00035795988624E-5
1608.464	0.014576485	1.48460092180257E-5
1610.092	0.016714749	1.70366251159518E-5
1611.72	0.015765435	1.60640687148134E-5
1613.348	0.013033431	1.32651760637668E-5
1614.976	0.011108791	1.12934144002002E-5
1616.604	0.01242	1.26367262087064E-5
1618.232	0.017606667	1.7950380269874E-5
1619.86	0.024796667	2.53164156640482E-5
1621.488	0.030633333	3.12959828879665E-5
1623.116	0.032293333	3.29966252738259E-5
1624.744	0.029316667	2.99470804737376E-5
1626.372	0.023983333	2.44831685108792E-5
1628	0.01988	2.0279372111424E-5
1629.628	0.019736667	2.01325298372719E-5
1631.256	0.023906667	2.440462546922E-5
1632.884	0.030313333	3.09681482111744E-5
1634.512	0.035853333	3.66437860531389E-5
1636.14	0.038153333	3.90000977925826E-5
1637.768	0.036653333	3.74633727451193E-5
1639.396	0.03261	3.33210453475626E-5
1641.024	0.028216667	2.88201487722645E-5
1642.652	0.0255	2.60369686225865E-5
1644.28	0.025606667	2.61462471896784E-5
1645.908	0.028593333	2.92060368234164E-5
1647.536	0.033723333	3.4461636485741E-5
1649.164	0.039786667	4.06734213050316E-5
1650.792	0.045473333	4.64993160242036E-5
1652.42	0.049626667	5.07543376163909E-5
1654.048	0.051473333	5.26462162140568E-5
1655.676	0.05072	5.18744390872697E-5
1657.304	0.047613333	4.86917104252512E-5
1658.932	0.04281	4.37707756703132E-5
1660.56	0.037196667	3.80200093897449E-5
1662.188	0.0317	3.23887654854349E-5
1663.816	0.027146667	2.77239515717407E-5
1665.444	0.02427	2.47768540836666E-5
1667.072	0.023683333	2.41758235013865E-5
1668.7	0.025793333	2.63374834014849E-5
1670.328	0.03066	3.13233027858603E-5
1671.956	0.037783333	3.86210389475416E-5
1673.584	0.04604	4.70798569391842E-5
1675.212	0.05374	5.49683788494958E-5
1676.84	0.058996667	6.03537467462117E-5
1678.468	0.060233333	6.16206904912426E-5
1680.096	0.056683333	5.79837745455794E-5
1681.724	0.04873259	4.98383706028837E-5
1683.352	0.037837353	3.86763815389176E-5
1684.98	0.026157815	2.67108891473179E-5
1686.608	0.01589	1.61916834851716E-5
1688.236	0.00861	8.73344458814963E-6
1689.864	0.004866667	4.89846220008564E-6
1691.492	0.004156667	4.17107901095301E-6
1693.12	0.005273333	5.31508475218679E-6
1694.748	0.00677	6.84839519659464E-6
1696.376	0.007476667	7.57236378267181E-6
1698.004	0.006810609	6.88999844156293E-6
1699.632	0.004906667	4.93944153468466E-6
1701.26	0.002523333	2.49775549850405E-6
1702.888	7.8004E-4	7.1178081972574E-7
1704.516	8.37891E-4	7.7104820687294E-7
1706.144	0.003471523	3.46916038034021E-6
1707.772	0.00874	8.86662742559645E-6
1709.4	0.015866667	1.61677792148166E-5
1711.028	0.023396667	2.38821389530824E-5
1712.656	0.02962	3.02578400862858E-5
1714.284	0.033076667	3.37991379260457E-5
1715.912	0.03305	3.37718180281519E-5
1717.54	0.02971	3.03500435891336E-5
1719.168	0.024043333	2.45446375127777E-5
1720.796	0.017446667	1.7786462931478E-5
1722.424	0.011296667	1.14858902368784E-5
1724.052	0.006566667	6.64008392054406E-6
1725.68	0.003659105	3.66133501890905E-6
1727.308	0.002426667	2.39872278954532E-6
1728.936	0.002413333	2.38506232835674E-6
1730.564	0.003103333	3.09195585018986E-6
1732.192	0.004093333	4.10619438151565E-6
1733.82	0.005196667	5.23654171052757E-6
1735.448	0.006366667	6.43518724754896E-6
1737.076	0.00757	7.66798188857507E-6
1738.704	0.008616667	8.74027481874392E-6
1740.332	0.009176667	9.31398550313023E-6
1741.96	0.008863333	8.99298003244898E-6
1743.588	0.00748	7.57577838572727E-6
1745.216	0.005253333	5.29459508488728E-6
1746.844	0.002883333	2.86656950989524E-6
1748.472	0.001351836	1.29757630988529E-6
1750.1	0.001483333	1.43229279892948E-6
1751.728	0.003583333	3.58370786537812E-6
1753.356	0.007173333	7.26160314564032E-6
1754.984	0.01129	1.14790600062841E-5
1756.612	0.01484	1.51159759519473E-5
1758.24	0.017096667	1.74278937537365E-5
1759.868	0.01794	1.82918743833714E-5
1761.496	0.01783	1.81791812132241E-5
1763.124	0.0176	1.79435500392798E-5
1764.752	0.01812	1.8476281389067E-5
1766.38	0.02005	2.04535342834698E-5
1768.008	0.023596667	2.40870356260775E-5
1769.636	0.02837	2.89772358800663E-5
1771.264	0.033373333	3.41030673079995E-5
1772.892	0.037236667	3.80609887243439E-5
1774.52	0.03862	3.94781903710656E-5
1776.148	0.036726667	3.75385022082064E-5
1777.776	0.031716667	3.2405840549679E-5
1779.404	0.024623333	2.51388378644635E-5
1781.032	0.01702	1.73493496875939E-5
1782.66	0.010403333	1.05706844145113E-5
1784.288	0.005733333	5.78634710007554E-6
1785.916	0.0032	3.19098958363195E-6
1787.544	0.002427347	2.3994194382335E-6
1789.172	0.002904704	2.88846374388813E-6
1790.8	0.00441	4.43061445525236E-6
1792.428	0.007156667	7.24452910587963E-6
1794.056	0.01165	1.18478740176753E-5
1795.684	0.018243333	1.86026339959196E-5
1797.312	0.026643333	2.72082942617141E-5
1798.94	0.035723333	3.6510603215692E-5
1800.568	0.043723333	4.47064701354964E-5
1802.196	0.048806667	4.9914261257111E-5
1803.824	0.04978	5.09114247241927E-5
1805.452	0.046596667	4.7650153020515E-5
1807.08	0.040376667	4.12778664903671E-5
1808.708	0.032953333	3.36727842947098E-5
1810.336	0.026173333	2.67267870801756E-5
1811.964	0.021243333	2.16760840908462E-5
1813.592	0.018413333	1.87767961679654E-5
1815.22	0.017116667	1.7448383421036E-5
1816.848	0.016396667	1.67107553982536E-5
1818.476	0.015426667	1.57170065342274E-5
1820.104	0.013806667	1.4057343482967E-5
1821.732	0.011646667	1.18444594146198E-5
1823.36	0.00939	9.53254161283056E-6
1824.988	0.00758	7.67822672222482E-6
1826.616	0.006636667	6.71179775609235E-6
1828.244	0.006723333	6.80058563140132E-6
1829.872	0.007743333	7.84555866367638E-6
1831.5	0.00945	9.59401061472909E-6
1833.128	0.011506667	1.17010317435232E-5
1834.756	0.013593333	1.38387863487833E-5
1836.384	0.015463333	1.57545702412876E-5
1838.012	0.016936667	1.72639764153404E-5
1839.64	0.017933333	1.82850441527772E-5
1841.268	0.01842	1.87836263985597E-5
1842.896	0.018413333	1.87767961679654E-5
1844.524	0.017963333	1.83157786537264E-5
1846.152	0.017156667	1.74893627556351E-5
1847.78	0.016053333	1.63590154266231E-5
1849.408	0.014713333	1.49862077175559E-5
1851.036	0.013226667	1.34631431312812E-5
1852.664	0.011703333	1.19025127889795E-5
1854.292	0.01036	1.05262904768568E-5
1855.92	0.009526667	9.67255468087167E-6
1857.548	0.009633333	9.78183222348015E-6
1859.176	0.011063333	1.12468434353952E-5
1860.804	0.01406	1.43168789272663E-5
1862.432	0.018463333	1.88280203362142E-5
1864.06	0.023596667	2.40870356260775E-5
1865.688	0.028246667	2.88508832732138E-5
1867.316	0.030933333	3.16033278974592E-5
1868.944	0.030433333	3.10910862149714E-5
1870.572	0.0264	2.69590036510645E-5
1872.2	0.019776667	2.0173509171871E-5
1873.828	0.012656667	1.28791876132451E-5
1875.456	0.00762	7.71920605682385E-6
1877.084	0.006616667	6.69130808879284E-6
1878.712	0.01011	1.02701696356129E-5
1880.34	0.016836667	1.71615280788429E-5
1881.968	0.024466667	2.49783361536063E-5
1883.596	0.030733333	3.13984312244641E-5
1885.224	0.034476667	3.52334146370114E-5
1886.852	0.036006667	3.6800874185424E-5
1888.48	0.036665272	3.74756040520137E-5
1890.108	0.03792	3.87610520155828E-5
1891.736	0.040496667	4.14008044941642E-5
1893.364	0.04407	4.50616247101823E-5
1894.992	0.04751	4.85858474856982E-5
1896.62	0.049476667	5.06006651116446E-5
1898.248	0.048986667	5.00986682628066E-5
1899.876	0.045746667	4.67793421602858E-5
1901.504	0.04023	4.11276085886763E-5
1903.132	0.03344	3.41713665404923E-5
1904.76	0.02667	2.72356141596079E-5
1906.388	0.021086667	2.15155823799889E-5
1908.016	0.017473333	1.78137818048884E-5
1909.644	0.01607	1.63760904908672E-5
1911.272	0.016676667	1.69976107404468E-5
1912.9	0.018906667	1.92822086443423E-5
1914.528	0.02241	2.28713150248121E-5
1916.156	0.02689	2.74610004999025E-5
1917.784	0.031906667	3.26004923890243E-5
1919.412	0.03661	3.74189788074648E-5
1921.04	0.0398	4.06870807417368E-5
1922.668	0.040293333	4.11924921936303E-5
1924.296	0.037453333	3.82829594370997E-5
1925.924	0.031606667	3.22931473795316E-5
1927.552	0.023983333	2.44831685108792E-5
1929.18	0.01622	1.65297629956135E-5
1930.808	0.009723333	9.87403572632794E-6
1932.436	0.00524	5.28093564818206E-6
1934.064	0.002826667	2.80851613553554E-6
1935.692	0.002116667	2.0811329464029E-6
1937.32	0.00262	2.59678923194614E-6
1938.948	0.00386	3.86714860451581E-6
1940.576	0.005410414	5.455521956341E-6
1942.204	0.006819047	6.89864303219659E-6
1943.832	0.007688237	7.78911372819968E-6
1945.46	0.007813739	7.91768843947084E-6
1947.088	0.007284966	7.37596929712263E-6
1948.716	0.006466667	6.53763558404651E-6
1950.344	0.00579	5.84440149891861E-6
1951.972	0.005623333	5.67365392992823E-6
1953.6	0.006083333	6.14491627781698E-6
1955.228	0.00712	7.20696437433608E-6
1956.856	0.008513333	8.63441085470754E-6
1958.484	0.009933333	1.00891772329728E-5
1960.112	0.011003333	1.11853744334966E-5
1961.74	0.011363333	1.15541884448878E-5
1963.368	0.010793333	1.09702329268518E-5
1964.996	0.00937	9.51205194553105E-6
1966.624	0.007456667	7.5518741153723E-6
1968.252	0.005563333	5.61218492802969E-6
1969.88	0.00414	4.15400394670896E-6
1971.508	0.003415273	3.41153319106033E-6
1973.136	0.003403333	3.39930085968252E-6
1974.764	0.003963333	3.97301154406883E-6
1976.392	0.00489	4.92236647044062E-6
1978.02	0.00592	5.97758433636543E-6
1979.648	0.006776579	6.85513527265281E-6
1981.276	0.007197845	7.2867152818826E-6
1982.904	0.007069579	7.15530889859064E-6
1984.532	0.006506778	6.57872863629904E-6
1986.16	0.00577	5.82391183161909E-6
1987.788	0.005086667	5.12384854038026E-6
1989.416	0.004486667	4.50915852139494E-6
1991.044	0.003796667	3.80226499956181E-6
1992.672	0.002853333	2.83583500894598E-6
1994.3	0.001804342	1.76116117943692E-6
1995.928	0.001143333	1.0839684548378E-6
1997.556	0.00153	1.4801023641228E-6
1999.184	0.00331	3.30368275377926E-6
2000.812	0.006266667	6.3327389110514E-6
2002.44	0.0096	9.74768311947542E-6
2004.068	0.01244	1.2657215876006E-5
2005.696	0.01453	1.47983861088048E-5
2007.324	0.016653333	1.69737054456085E-5
2008.952	0.020443333	2.08564973988658E-5
2010.58	0.02755	2.81371595207864E-5
2012.208	0.038366667	3.92186549267663E-5
2013.836	0.05115	5.23149669342092E-5
2015.464	0.062176667	6.3611603846834E-5
2017.092	0.067183333	6.87408498778226E-5
2018.72	0.06356	6.50288054935557E-5
2020.348	0.052176667	5.33667701970785E-5
2021.976	0.0376	3.84332173387906E-5
2023.604	0.026156667	2.67097130404149E-5
2025.232	0.02279	2.32606187035028E-5
2026.86	0.028246667	2.88508832732138E-5
2028.488	0.038463333	3.9317687635725E-5
2030.116	0.046733333	4.77901650640728E-5
2031.744	0.04744	4.85141336501499E-5
2033.372	0.039193333	4.00655604921572E-5
2035	0.025396667	2.59311056830335E-5
2036.628	0.012033333	1.22405922994215E-5
2038.256	0.004130469	4.14423959575738E-6
2039.884	0.00316	3.15001024903293E-6
2041.512	0.006943333	7.02597197169594E-6
2043.14	0.011673333	1.18717782880303E-5
2044.768	0.014493333	1.47608213772613E-5
2046.396	0.014883333	1.51603698896017E-5
2048.024	0.01416	1.44193272637639E-5
2049.652	0.013993333	1.42485796947735E-5
2051.28	0.015073333	1.53550217289471E-5
2052.908	0.016866667	1.71922625797921E-5
2054.536	0.018263333	1.86231236632191E-5
2056.164	0.018386667	1.8749477294555E-5
2057.792	0.017033333	1.73630091242992E-5
2059.42	0.014553333	1.48222903791598E-5
2061.048	0.011516667	1.1711276577173E-5
2062.676	0.00855	8.6719755862511E-6
2064.304	0.006176667	6.2405354082036E-6
2065.932	0.004813333	4.84382240429804E-6
2067.56	0.00464	4.66624562919673E-6
2069.188	0.005453631	5.49979705392515E-6
2070.816	0.00676656	6.84487097381912E-6
2072.444	0.008	8.10850973551455E-6
2074.072	0.008776667	8.90419215714001E-6
2075.7	0.009073333	9.20812153909384E-6
2077.328	0.009186667	9.32423033677998E-6
2078.956	0.009576667	9.72377884912045E-6
2080.584	0.010596667	1.07687518813955E-5
2082.212	0.012306667	1.25206184355037E-5
2083.84	0.01435	1.46139791031092E-5
2085.468	0.01606	1.63658456572174E-5
2087.096	0.016666667	1.6987365906797E-5
2088.724	0.015683333	1.59799565815822E-5
2090.352	0.013146667	1.33811844620831E-5
2091.98	0.009636667	9.78524785101898E-6
2093.608	0.006036667	6.09710773710703E-6
2095.236	0.003143333	3.13293518478888E-6
2096.864	0.001361558	1.30753633715959E-6
2098.492	7.06898E-4	6.36848057444699E-7
2100.12	8.74282E-4	8.08330181007765E-7
2101.748	0.001457686	1.40601787406796E-6
2103.376	0.002095398	2.05934320971324E-6
2105.004	0.002521451	2.49582742081116E-6
2106.632	0.002642687	2.62003168604734E-6
2108.26	0.002576667	2.55239529429165E-6
2109.888	0.002616667	2.59337462889067E-6
2111.516	0.00310904	3.09780257675378E-6
2113.144	0.004236507	4.25287376281265E-6
2114.772	0.00584	5.89562566716738E-6
2116.4	0.007416667	7.51089478077327E-6
2118.028	0.00839	8.50805824785501E-6
2119.656	0.008363333	8.48073834996121E-6
2121.284	0.007396667	7.49040511347376E-6
2122.912	0.00589	5.94684983541616E-6
2124.54	0.004396583	4.41686896194448E-6
2126.168	0.003336669	3.33100470063979E-6
2127.796	0.002858685	2.84131804391533E-6
2129.424	0.002906667	2.89047480473358E-6
2131.052	0.00336	3.35490692202804E-6
2132.68	0.004133333	4.14717371611467E-6
2134.308	0.005153333	5.19214674838972E-6
2135.936	0.006236667	6.30200441010213E-6
2137.564	0.007056667	7.14208076938208E-6
2139.192	0.00726	7.35039204543265E-6
2140.82	0.00669	6.76643652739659E-6
2142.448	0.005553333	5.60194009437994E-6
2144.076	0.004404181	4.42465298655157E-6
2145.704	0.003943924	3.95312734643802E-6
2147.332	0.004626667	4.65258619249151E-6
2148.96	0.006423333	6.49324062190866E-6
2150.588	0.00878	8.90760676019547E-6
2152.216	0.010886667	1.10658520572384E-5
2153.844	0.012033333	1.22405922994215E-5
2155.472	0.011926667	1.2131314756813E-5
2157.1	0.010806667	1.09838933880404E-5
2158.728	0.009283333	9.42326304573871E-6
2160.356	0.008073333	8.1836381741183E-6
2161.984	0.007673333	7.77384482812809E-6
2163.612	0.008156667	8.26901247085517E-6
2165.24	0.009173333	9.3105698755914E-6
2166.868	0.01012	1.02804144692627E-5
2168.496	0.01041	1.05775146451056E-5
2170.124	0.00978	9.93209012517102E-6
2171.752	0.008423333	8.54220735185974E-6
2173.38	0.00691	6.99182286769121E-6
2175.008	0.00591	5.96733950271567E-6
2176.636	0.005836667	5.89221106411192E-6
2178.264	0.006656667	6.73228742339186E-6
2179.892	0.00795	8.05728556726578E-6
2181.52	0.009146667	9.28325100218096E-6
2183.148	0.00986	1.00140487943691E-5
2184.776	0.010043333	1.02018704031201E-5
2186.404	0.009933333	1.00891772329728E-5
2188.032	0.009803333	9.95599439552599E-6
2189.66	0.00974	9.891110790572E-6
2191.288	0.009609439	9.75735321795742E-6
2192.916	0.00916	9.29691043888618E-6
2194.544	0.00821	8.32365124215942E-6
2196.172	0.006816667	6.89620476178795E-6
2197.8	0.005266667	5.30825554607586E-6
2199.428	0.003953333	3.96276671041907E-6
2201.056	0.00322	3.21147925093146E-6
2202.684	0.00322	3.21147925093146E-6
2204.312	0.003903333	3.91154254217029E-6
2205.94	0.00502	5.05554930788744E-6
2207.568	0.00622	6.28492934585809E-6
2209.196	0.00714	7.22745404163559E-6
2210.824	0.00751	7.60651288667654E-6
2212.452	0.00719	7.27867820988436E-6
2214.08	0.00624	6.3054190131576E-6
2215.708	0.004876667	4.9087070337354E-6
2217.336	0.003436667	3.43345098817062E-6
2218.964	0.002263333	2.23138982361041E-6
2220.592	0.001642449	1.59530449403093E-6
2222.22	0.001738333	1.69353605699825E-6
2223.848	0.002593333	2.56946933405233E-6
2225.476	0.004146667	4.16083417730325E-6
2227.104	0.006253333	6.31907844986282E-6
2228.732	0.00873	8.8563825919467E-6
2230.36	0.01132	1.15097945072334E-5
2231.988	0.013693333	1.39412346852809E-5
2233.616	0.015446667	1.57374962015269E-5
2235.244	0.016176667	1.6485369057959E-5
2236.872	0.015643333	1.59389772469832E-5
2238.5	0.0139	1.41529615888702E-5
2240.128	0.01139	1.15815083427816E-5
2241.756	0.008846667	8.9759059926883E-6
2243.384	0.007026667	7.11134626843281E-6
2245.012	0.00647	6.54105018710197E-6
2246.64	0.007276667	7.3674671096767E-6
2248.268	0.009094379	9.22968281599312E-6
2249.896	0.011272333	1.14609604586751E-5
2251.524	0.013140911	1.33752875358343E-5
2253.152	0.014246395	1.4507837504081E-5
2254.78	0.014442348	1.4708588092898E-5
2256.408	0.01388602	1.41386393114279E-5
2258.036	0.012870253	1.30980029172368E-5
2259.664	0.011694355	1.18933149773288E-5
2261.292	0.01055029	1.0721239416378E-5
2262.92	0.009534824	9.68091139167977E-6
2264.548	0.008723291	8.84950933305107E-6
2266.176	0.008262419	8.37735363566807E-6
2267.804	0.008418076	8.53682164281006E-6
2269.432	0.009540321	9.68654297673704E-6
2271.06	0.011923333	1.21278991292741E-5
2272.688	0.01568	1.59765419785267E-5
2274.316	0.02064	2.10579794688054E-5
2275.944	0.026273333	2.68292354166732E-5
2277.572	0.031753333	3.24434042567391E-5
2279.2	0.036063333	3.68589275597837E-5
2280.828	0.038223333	3.90718116281309E-5
2282.456	0.037556667	3.83888234011361E-5
2284.084	0.034003333	3.47484918279341E-5
2285.712	0.028226667	2.88303936059143E-5
2287.34	0.02147	2.19083006617351E-5
2288.968	0.01517	1.54540554623892E-5
2290.596	0.01042	1.05877594787554E-5
2292.224	0.00764	7.73969572412336E-6
2293.852	0.006523333	6.59568895840622E-6
2295.48	0.00629	6.35664318140638E-6
2297.108	0.00616	6.22346034395956E-6
2298.736	0.005646667	5.69755922476656E-6
2300.364	0.00476	4.7891836329938E-6
2301.992	0.00383	3.83641410356654E-6
2303.62	0.003306298	3.29989011636212E-6
2305.248	0.003580167	3.58046435104461E-6
2306.876	0.004896667	4.92919670103491E-6
2308.504	0.007383333	7.47674465228518E-6
2310.132	0.011003333	1.11853744334966E-5
2311.76	0.015663333	1.59594669142827E-5
2313.388	0.021326667	2.17614583875831E-5
2315.016	0.028353333	2.89601608158223E-5
2316.644	0.03791	3.8750807181933E-5
2318.272	0.052063333	5.32506613993924E-5
2319.9	0.073146667	7.48501863606157E-5
2321.528	0.102403333	1.04823153992261E-4
2323.156	0.138276667	1.41574787921473E-4
2324.784	0.175516667	1.79726548433162E-4
2326.412	0.205963333	2.10918651269128E-4
2328.04	0.221106667	2.26432745042397E-4
2329.668	0.21553	2.20719542468889E-4
2331.296	0.189466667	1.94018091374571E-4
2332.924	0.14905	1.52611888365315E-4
2334.552	0.10398	1.06438423105867E-4
2336.18	0.06382	6.52951711684493E-5
2337.808	0.03474	3.55031949149605E-5
2339.436	0.018213333	1.85718994949703E-5
2341.064	0.011896667	1.21005802558637E-5
2342.692	0.011766667	1.19673974184169E-5
2344.32	0.01415	1.44090824301141E-5
2345.948	0.01677	1.70932288463501E-5
2347.576	0.01867	1.90397472398036E-5
2349.204	0.019673333	2.00676452078346E-5
2350.832	0.019843333	2.02418073798804E-5
2352.46	0.019296667	1.96817571566827E-5
2354.088	0.018206667	1.85650702888594E-5
2355.716	0.016836667	1.71615280788429E-5
2357.344	0.015403333	1.5693101239389E-5
2358.972	0.014	1.42554099253678E-5
2360.6	0.012533333	1.27528339819092E-5
2362.228	0.010806667	1.09838933880404E-5
2363.856	0.008666667	8.7914989869927E-6
2365.484	0.006173333	6.23711978066477E-6
2367.112	0.003663333	3.66566653457616E-6
2368.74	0.001746667	1.70207410136195E-6
2370.368	0.001138209	1.07871900207566E-6
2371.996	0.002386272	2.35733878401713E-6
2373.624	0.005605026	5.65489871296562E-6
2375.252	0.01033	1.04955559759076E-5
2376.88	0.015626667	1.59219032072225E-5
2378.508	0.020436667	2.08496681927548E-5
2380.136	0.02392	2.44182849059252E-5
2381.764	0.025696667	2.62384506925262E-5
2383.392	0.025843333	2.63887075697337E-5
2385.02	0.024673333	2.51900620327123E-5
2386.648	0.022566667	2.30318177601527E-5
2388.276	0.01988	2.0279372111424E-5
2389.904	0.016926667	1.72537315816907E-5
2391.532	0.014026667	1.42827298232616E-5
2393.16	0.011476667	1.1670297242574E-5
2394.788	0.009483333	9.62815971873382E-6
2396.416	0.008096667	8.20754346895664E-6
2398.044	0.007243333	7.3333169811886E-6
2399.672	0.00677	6.84839519659464E-6
2401.3	0.00652	6.59227435535075E-6
2402.928	0.0064	6.46933635155369E-6
2404.556	0.006336667	6.40445274659969E-6
2406.184	0.00622	6.28492934585809E-6
2407.812	0.005963333	6.02197827401991E-6
2409.44	0.005483333	5.53022625883165E-6
2411.068	0.00479	4.81991813394306E-6
2412.696	0.003973333	3.98325637771858E-6
2414.324	0.003216667	3.208064647876E-6
2415.952	0.00267	2.64801340019491E-6
2417.58	0.002463995	2.43696470459313E-6
2419.208	0.0026	2.57629956464663E-6
2420.836	0.003003333	2.98950751369231E-6
2422.464	0.003536667	3.53589932466817E-6
2424.092	0.00406	4.07204527751092E-6
2425.72	0.004433333	4.45451872560733E-6
2427.348	0.004573333	4.59794639670391E-6
2428.976	0.004433333	4.45451872560733E-6
2430.604	0.00404	4.05155561021141E-6
2432.232	0.00346	3.45735525852559E-6
2433.86	0.00281	2.79144107129149E-6
2435.488	0.002196667	2.16309161560095E-6
2437.116	0.001729808	1.68480233631183E-6
2438.744	0.001482957	1.43190759318425E-6
2440.372	0.001512034	1.46169649598765E-6
2442	0.00183396	1.79150432774076E-6
2443.628	0.002363333	2.33383816010796E-6
2445.256	0.002943333	2.92803851179377E-6
2446.884	0.003366667	3.36173715262233E-6
2448.512	0.003453333	3.4505250279313E-6
2450.14	0.00314	3.12952058173342E-6
2451.768	0.00254	2.51483056274809E-6
2453.396	0.001826667	1.78403277056E-6
2455.024	0.001226667	1.16934275157467E-6
2456.652	8.41674E-4	7.74923827442642E-7
2458.28	6.61474E-4	5.9031192507405E-7
2459.908	6.18103E-4	5.45879057051695E-7
2461.536	6.70209E-4	5.99260787267111E-7
2463.164	8.54596E-4	7.88162201484856E-7
2464.792	0.001263333	1.20690645863486E-6
2466.42	0.001966667	1.92746044165657E-6
2468.048	0.002938558	2.92314660372602E-6
2469.676	0.004057627	4.06961417848583E-6
2471.304	0.005110046	5.14779993697003E-6
2472.932	0.005881385	5.9380239112269E-6
2474.56	0.006199604	6.26403398314605E-6
2476.188	0.005975748	6.03469723499608E-6
2477.816	0.005229697	5.27038039607271E-6
2479.444	0.004107645	4.12085678743518E-6
2481.072	0.002875172	2.85820870115368E-6
2482.7	0.001841103	1.79882221241678E-6
2484.328	0.001281291	1.22530413090309E-6
2485.956	0.001323333	1.2683754605334E-6
2487.584	0.00191	1.8694060428135E-6
2489.212	0.002856667	2.8392506364848E-6
2490.84	0.003926667	3.93544783700863E-6
2492.468	0.004956667	4.99066570293344E-6
2494.096	0.0059	5.95709466906591E-6
2495.724	0.006786667	6.86547026083868E-6
2497.352	0.007666667	7.76701562201716E-6
2498.98	0.00852	8.64124108530183E-6
2500.608	0.0093	9.44033810998276E-6
2502.236	0.009923333	1.00789323993231E-5
2503.864	0.010307888	1.04729025997412E-5
2505.492	0.010401765	1.0569078024595E-5
2507.12	0.010144553	1.03055686093229E-5
2508.748	0.009475586	9.62022304610535E-6
2510.376	0.00836	8.47732374690575E-6
2512.004	0.006853333	6.93376846884814E-6
2513.632	0.00512	5.15799764438499E-6
2515.26	0.00348	3.4778449258251E-6
2516.888	0.00226	2.22797522055494E-6
2518.516	0.001762841	1.71864409530707E-6
2520.144	0.00206236	2.02549632830118E-6
2521.772	0.00301	2.9963377442866E-6
2523.4	0.004236667	4.25303768015105E-6
2525.028	0.005276667	5.31850037972561E-6
2526.656	0.005776667	5.83074206221338E-6
2528.284	0.005603333	5.65316426262872E-6
2529.912	0.004966667	5.0009105365832E-6
2531.54	0.004293333	4.31109105451076E-6
2533.168	0.004093333	4.10619438151565E-6
2534.796	0.004713333	4.74137406780048E-6
2536.424	0.006163333	6.22687494701502E-6
2538.052	0.00813	8.24169257296137E-6
2539.68	0.010046667	1.0205286030659E-5
2541.308	0.011326667	1.15166247378276E-5
2542.936	0.01156	1.17556705148275E-5
2544.564	0.010676667	1.08507105505935E-5
2546.192	0.008926662	9.05785953946952E-6
2547.82	0.006810641	6.89003122503061E-6
2549.448	0.004924958	4.95818035991343E-6
2551.076	0.003788639	3.79404044710779E-6
2552.704	0.003701283	3.70454567827699E-6
2554.332	0.004676667	4.70381036074029E-6
2555.96	0.006423333	6.49324062190866E-6
2557.588	0.00845	8.56952724975355E-6
2559.216	0.010206667	1.0369203369055E-5
2560.844	0.011293333	1.14824746093395E-5
2562.472	0.011563333	1.17590851178829E-5
2564.1	0.01116	1.13458771688373E-5
2565.728	0.010436667	1.06048345429994E-5
2567.356	0.009786667	9.93892035576531E-6
2568.984	0.009446667	9.59059601167362E-6
2570.612	0.009473333	9.61791488508406E-6
2572.24	0.009713333	9.86379089267819E-6
2573.868	0.00996	1.01164971308666E-5
2575.496	0.010053333	1.02121152367699E-5
2577.124	0.009936667	1.00925928605116E-5
2578.752	0.009613333	9.76134255618064E-6
2580.38	0.009093333	9.22861120639336E-6
2582.008	0.00834	8.45683407960624E-6
2583.636	0.007336667	7.42893611157523E-6
2585.264	0.006136667	6.19955607360458E-6
2586.892	0.004873333	4.90529140619657E-6
2588.52	0.003746667	3.75104083131304E-6
2590.148	0.002896667	2.88022997108383E-6
2591.776	0.002391387	2.36257901642898E-6
2593.404	0.002179881	2.14589463783647E-6
2595.032	0.002173057	2.13890356335387E-6
2596.66	0.00229	2.25870972150421E-6
2598.288	0.002476667	2.4499469577941E-6
2599.916	0.002706667	2.68557813173847E-6
2601.544	0.00292	2.9041342414388E-6
2603.172	0.003063333	3.05097651559084E-6
2604.8	0.003116667	3.10561631137844E-6
2606.428	0.00311	3.09878608078415E-6
2608.056	0.003116667	3.10561631137844E-6
2609.684	0.003203333	3.19440418668742E-6
2611.312	0.003383333	3.37881119238301E-6
2612.94	0.003566667	3.56663382561744E-6
2614.568	0.003622265	3.62359305174335E-6
2616.196	0.003425503	3.42201365588403E-6
2617.824	0.002952707	2.93764201885705E-6
2619.452	0.002363907	2.33442621355946E-6
2621.08	0.001968474	1.92931168309708E-6
2622.708	0.002167655	2.13336930421628E-6
2624.336	0.003261159	3.25364596175049E-6
2625.964	0.005236667	5.27752104512659E-6
2627.592	0.007663333	7.76359999447833E-6
2629.22	0.009746667	9.89794102116629E-6
2630.848	0.010686667	1.08609553842433E-5
2632.476	0.010036667	1.01950411970092E-5
2634.104	0.007953333	8.06070017032124E-6
2635.732	0.00517	5.20922181263377E-6
2637.36	0.00266	2.63776856654516E-6
2638.988	0.00112534	1.06553492565179E-6
2640.616	7.32829E-4	6.63413935581879E-7
2642.244	0.001095904	1.03537823332037E-6
2643.872	0.001603074	1.55496546153502E-6
2645.5	0.001793486	1.75003938802674E-6
2647.128	0.001588278	1.53980720566684E-6
2648.756	0.001235972	1.17887556928577E-6
2650.384	0.001072552	1.01145449778147E-6
2652.012	0.001247179	1.19035695435705E-6
2653.64	0.001641731	1.59456891497488E-6
2655.268	0.001974904	1.93589911113388E-6
2656.896	0.00208	2.04356821485934E-6
2658.524	0.002056667	2.01966394450437E-6
2660.152	0.00228	2.24846488785445E-6
2661.78	0.003153333	3.14318001843864E-6
2663.408	0.00478	4.80967330029331E-6
2665.036	0.006823333	6.90303396789888E-6
2666.664	0.00851	8.63099625165208E-6
2668.292	0.00908	9.21495176968814E-6
2669.92	0.00817	8.28267190756039E-6
2671.548	0.006097739	6.15967498517281E-6
2673.176	0.003781033	3.78624822663379E-6
2674.804	0.002281873	2.25038374519705E-6
2676.432	0.002281605	2.25010918365524E-6
2678.06	0.003741726	3.74597885900669E-6
2679.688	0.005953333	6.01173344037015E-6
2681.316	0.007906667	8.01289162961129E-6
2682.944	0.00877	8.89736192654572E-6
2684.572	0.008246667	8.36121597370298E-6
2686.2	0.00661	6.68447785819855E-6
2687.828	0.004503333	4.52623256115562E-6
2689.456	0.002663333	2.64118316960062E-6
2691.084	0.00162	1.5723058669706E-6
2692.712	0.001576667	1.52791192931611E-6
2694.34	0.002372637	2.34336995333569E-6
2695.968	0.003607145	3.60810286326492E-6
2697.596	0.004811556	4.84200189735848E-6
2699.224	0.005643333	5.69414359722774E-6
2700.852	0.006046667	6.10735257075678E-6
2702.48	0.006283333	6.34981295081208E-6
2704.108	0.006816667	6.89620476178795E-6
2705.736	0.00806	8.16997873741308E-6
2707.364	0.010153333	1.03145635732674E-5
2708.992	0.012886667	1.31148187871895E-5
2710.62	0.015743333	1.60414255834807E-5
2712.248	0.018103333	1.8459206324823E-5
2713.876	0.019413333	1.9801279532941E-5
2715.504	0.019383333	1.97705450319917E-5
2717.132	0.01796	1.8312364050671E-5
2718.76	0.015336667	1.56248030313796E-5
2720.388	0.01187	1.20732603579699E-5
2722.016	0.008073259	8.1835623623493E-6
2723.644	0.004589212	4.61421416805635E-6
2725.272	0.002075151	2.03860049502258E-6
2726.9	0.001049191	9.87521541892272E-7
2728.528	0.001696607	1.65078846411128E-6
2730.156	0.003743333	3.74762520377421E-6
2731.784	0.00649	6.56153985440148E-6
2733.412	0.00905	9.18421726873887E-6
2735.04	0.010663333	1.0837050089405E-5
2736.668	0.010993333	1.11751295998469E-5
2738.296	0.010176667	1.03384688681058E-5
2739.924	0.0087	8.82564809099743E-6
2741.552	0.007086667	7.17281527033135E-6
2743.18	0.005716667	5.76927306031485E-6
2744.808	0.004716667	4.74478969533931E-6
2746.436	0.004093333	4.10619438151565E-6
2748.064	0.003866667	3.8739788351101E-6
2749.692	0.00412	4.13351427940945E-6
2751.32	0.00494	4.97359063868939E-6
2752.948	0.006246667	6.31224924375189E-6
2754.576	0.00774	7.84214406062091E-6
2756.204	0.00894	9.07152409859156E-6
2757.832	0.00941	9.55303128013007E-6
2759.46	0.008983333	9.11591803624605E-6
2761.088	0.007776667	7.87970879216447E-6
2762.716	0.006166667	6.23029057455385E-6
2764.344	0.004533333	4.55696706210489E-6
2765.972	0.003116667	3.10561631137844E-6
2767.6	0.001946667	1.90697077435706E-6
2769.228	0.001004987	9.42235279226893E-7
2770.856	3.24311E-4	2.44894040288801E-7
2772.484	1.07333E-4	2.26036887231379E-8
2774.112	6.51891E-4	5.80494300987489E-7
2775.74	0.002173333	2.13918632076261E-6
2777.368	0.004606667	4.632096525192E-6
2778.996	0.007546667	7.64407761822009E-6
2780.624	0.01035	1.05160456432071E-5
2782.252	0.01238	1.25957468741074E-5
2783.88	0.01326	1.34972922352859E-5
2785.508	0.013036	1.32678079615314E-5
2787.136	0.012077845	1.22861941029632E-5
2788.764	0.010928415	1.11086221887594E-5
2790.392	0.01006646	1.02255636299019E-5
2792.02	0.009775377	9.92735393857473E-6
2793.648	0.010144803	1.03058247301642E-5
2795.276	0.011125763	1.13108019318706E-5
2796.904	0.012566823	1.27871439298023E-5
2798.532	0.014176559	1.44362916838045E-5
2800.16	0.015464662	1.57559317796796E-5
2801.788	0.015808842	1.61085384642369E-5
2803.416	0.014670104	1.49419203261714E-5
2805.044	0.011942257	1.21472864524729E-5
2806.672	0.008186667	8.29974697180444E-6
2808.3	0.00455	4.57404212634893E-6
2809.928	0.002293333	2.26212432455967E-6
2811.556	0.002183021	2.14911151560249E-6
2813.184	0.00403	4.04131077656165E-6
2814.812	0.006793333	6.87229946694961E-6
2816.44	0.0091	9.23544143698765E-6
2818.068	0.009983333	1.01404014012216E-5
2819.696	0.009343333	9.48473204763724E-6
2821.324	0.007806667	7.91044329311374E-6
2822.952	0.006233333	6.29858878256331E-6
2824.58	0.005205639	5.24573337527813E-6
2826.208	0.004864793	4.89654231825968E-6
2827.836	0.005168678	5.20786744562527E-6
2829.464	0.00624656	6.31213962403184E-6
2831.092	0.008480933	8.60121759368233E-6
2832.72	0.012156171	1.23664377870083E-5
2834.348	0.016968539	1.72966287491489E-5
2835.976	0.021800081	2.22464631553296E-5
2837.604	0.025097484	2.562459767645E-5
2839.232	0.025646901	2.61874662533848E-5
2840.86	0.023282237	2.37649073216283E-5
2842.488	0.019027209	1.94057019181231E-5
2844.116	0.014550584	1.48194740743895E-5
2845.744	0.011295419	1.14846116816389E-5
2847.372	0.009770493	9.92235036182019E-6
2849	0.009468309	9.61276788065842E-6
2850.628	0.009312635	9.45328245729922E-6
2852.256	0.008368058	8.48557903386072E-6
2853.884	0.006342737	6.41067136062509E-6
2855.512	0.003681694	3.68447707364048E-6
2857.14	0.001294211	1.23854045597858E-6
2858.768	8.52695E-5	0
2860.396	5.78581E-4	5.05389425501132E-7
2862.024	0.002697685	2.67637622215426E-6
2863.652	0.005820016	5.87515239160171E-6
2865.28	0.00898207	9.11462411375608E-6
2866.908	0.011216667	1.14039315676803E-5
2868.536	0.011896667	1.21005802558637E-5
2870.164	0.010976667	1.11580555600862E-5
2871.792	0.008966667	9.09884399648536E-6
2873.42	0.00677	6.84839519659464E-6
2875.048	0.005223333	5.26386058393801E-6
2876.676	0.004756667	4.78576902993833E-6
2878.304	0.005243333	5.28435025123752E-6
2879.932	0.006126667	6.18931123995483E-6
2881.56	0.006816667	6.89620476178795E-6
2883.188	0.00709	7.17622987338681E-6
2884.816	0.00723	7.31965754448339E-6
2886.444	0.007843333	7.94800700017393E-6
2888.072	0.009473333	9.61791488508406E-6
2889.7	0.01221585	1.24275779297467E-5
2891.328	0.015577888	1.58719299331623E-5
2892.956	0.018753807	1.91256061171721E-5
2894.584	0.021022109	2.14494437829128E-5
2896.212	0.022073333	2.25264052837759E-5
2897.84	0.022076667	2.25298209113147E-5
2899.468	0.021443333	2.18809807638413E-5
2901.096	0.020516667	2.09316268619529E-5
2902.724	0.019326667	1.9712491657632E-5
2904.352	0.017616667	1.79606251035238E-5
2905.98	0.015096667	1.53789270237854E-5
2907.608	0.011733333	1.19332472899288E-5
2909.236	0.007993333	8.10167950492026E-6
2910.864	0.0048	4.83016296759282E-6
2912.492	0.003243333	3.23538352128644E-6
2914.12	0.00408	4.09253494481043E-6
2915.748	0.00731	7.40161621368143E-6
2917.376	0.011956667	1.21620492577622E-5
2919.004	0.016333333	1.66458707688163E-5
2920.632	0.018693333	1.90636515101586E-5
2922.26	0.017996667	1.83499287822145E-5
2923.888	0.014486667	1.47539921711504E-5
2925.516	0.009656667	9.80573751831849E-6
2927.144	0.005613333	5.66340909627847E-6
2928.772	0.004143333	4.15741854976442E-6
2930.4	0.005823333	5.87855060292334E-6
2932.028	0.0098	9.95257979247053E-6
2933.656	0.01418	1.44398169310634E-5
2935.284	0.01698	1.73083703529949E-5
2936.912	0.01708	1.74108186894925E-5
2938.54	0.014653333	1.49247387156574E-5
2940.168	0.01097	1.11512253294919E-5
2941.796	0.007666667	7.76701562201716E-6
2943.424	0.005893333	5.95026443847162E-6
2945.052	0.005853333	5.9092851038726E-6
2946.68	0.00682	6.89961936484341E-6
2948.308	0.007743333	7.84555866367638E-6
2949.936	0.00784	7.94459239711846E-6
2951.564	0.007026667	7.11134626843281E-6
2953.192	0.005843333	5.89904027022285E-6
2954.82	0.005066667	5.10335887308075E-6
2956.448	0.00527	5.31167014913132E-6
2958.076	0.006556667	6.62983908689431E-6
2959.704	0.008653333	8.77783852580412E-6
2961.332	0.01108	1.12639184996392E-5
2962.96	0.013446368	1.36882231510497E-5
2964.588	0.015444843	1.57356275438692E-5
2966.216	0.016853965	1.71792495920902E-5
2967.844	0.017470103	1.78104727236195E-5
2969.472	0.017157304	1.74900153515385E-5
2971.1	0.015951046	1.62542240966699E-5
2972.728	0.014152175	1.4411310681433E-5
2974.356	0.01224	1.24523192030108E-5
2975.984	0.010716667	1.08916898851926E-5
2977.612	0.00985	1.00038039607193E-5
2979.24	0.00958	9.72719345217591E-6
2980.868	0.009563333	9.71011838793186E-6
2982.496	0.009406667	9.5496166770746E-6
2984.124	0.008806667	8.93492665808928E-6
2985.752	0.007743333	7.84555866367638E-6
2987.38	0.00639	6.45909151790393E-6
2989.008	0.005063333	5.09994324554192E-6
2990.636	0.004016667	4.02765133985643E-6
2992.264	0.003355193	3.3499822304926E-6
2993.892	0.003024279	3.01096634225509E-6
2995.52	0.002817593	2.79921997348175E-6
2997.148	0.002535881	2.51061071576776E-6
2998.776	0.002090569	2.05439597954377E-6
3000.404	0.001581686	1.53305381132492E-6
3002.032	0.00124982	1.19306261492395E-6
3003.66	0.001364513	1.31056368550309E-6
3005.288	0.002056667	2.01966394450437E-6
3006.916	0.003236667	3.22855431517551E-6
3008.544	0.004623333	4.64917056495268E-6
3010.172	0.00589	5.94684983541616E-6
3011.8	0.006853333	6.93376846884814E-6
3013.428	0.00753	7.62700255397605E-6
3015.056	0.008134558	8.24636216813893E-6
3016.684	0.008929023	9.06027834469423E-6
3018.312	0.010144268	1.03052766315639E-5
3019.94	0.011903247	1.21073213564052E-5
3021.568	0.014228095	1.44890894585019E-5
3023.196	0.016989977	1.73185916235273E-5
3024.824	0.019843333	2.02418073798804E-5
3026.452	0.022206667	2.26630037487615E-5
3028.08	0.023336667	2.38206699511839E-5
3029.708	0.022623333	2.30898711345124E-5
3031.336	0.019923333	2.03237660490785E-5
3032.964	0.01571	1.6007276479476E-5
3034.592	0.01097	1.11512253294919E-5
3036.22	0.006806667	6.88595992813819E-6
3037.848	0.00401	4.02082110926214E-6
3039.476	0.002776462	2.75708194819694E-6
3041.104	0.002725712	2.70508941742443E-6
3042.732	0.003185344	3.17597475543487E-6
3044.36	0.003545766	3.54522109880609E-6
3045.988	0.003566667	3.56663382561744E-6
3047.616	0.003446667	3.44369582182037E-6
3049.244	0.003713333	3.71689070282494E-6
3050.872	0.00492	4.95310097138988E-6
3052.5	0.007323333	7.41527565038665E-6
3054.128	0.01069	1.08643699872988E-5
3055.756	0.01432	1.458324460216E-5
3057.384	0.017376667	1.77147490959297E-5
3059.012	0.019196667	1.95793088201852E-5
3060.64	0.019596667	1.99891021661754E-5
3062.268	0.018853333	1.92275688485547E-5
3063.896	0.017531231	1.78730973427538E-5
3065.524	0.016188455	1.64974456678654E-5
3067.152	0.015193609	1.54782424901529E-5
3068.78	0.014616239	1.4886736529717E-5
3070.408	0.014273333	1.45354350369667E-5
3072.036	0.01382	1.40710029196722E-5
3073.664	0.012926667	1.31557981217885E-5
3075.292	0.011506667	1.17010317435232E-5
3076.92	0.00987	1.00242936280188E-5
3078.548	0.008656667	8.78125415334295E-6
3080.176	0.008593333	8.71636952390559E-6
3081.804	0.010036667	1.01950411970092E-5
3083.432	0.012676667	1.28996772805446E-5
3085.06	0.01557	1.58638488083794E-5
3086.688	0.017533333	1.78752508067869E-5
3088.316	0.017676667	1.80220941054223E-5
3089.944	0.01577	1.60687454813745E-5
3091.572	0.012333333	1.25479373089141E-5
3093.2	0.008313333	8.42951418171243E-6
3094.828	0.004676667	4.70381036074029E-6
3096.456	0.002103333	2.06747248521432E-6
3098.084	9.02347E-4	8.37082306645803E-7
3099.712	0.00102944	9.6728697095064E-7
3101.34	0.002266016	2.23413851247864E-6
3102.968	0.004319317	4.33771123026628E-6
3104.596	0.006866673	6.94743507693692E-6
3106.224	0.009583414	9.73069103838393E-6
3107.852	0.012153333	1.23635303032185E-5
3109.48	0.0143	1.45627549348605E-5
3111.108	0.015853333	1.6154118753628E-5
3112.736	0.016756667	1.70795694096448E-5
3114.364	0.017103333	1.74347229598475E-5
3115.992	0.017081404	1.74122570641369E-5
3117.62	0.016926739	1.7253805344493E-5
3119.248	0.016805546	1.71296451320415E-5
3120.876	0.01676	1.70829840127003E-5
3122.504	0.01667	1.69907805098525E-5
3124.132	0.01632	1.66322113321111E-5
3125.76	0.015466667	1.57579858688264E-5
3127.388	0.014006667	1.42622401559621E-5
3129.016	0.011996667	1.22030285923613E-5
3130.644	0.009693333	9.84330122537868E-6
3132.272	0.00743	7.52455421747849E-6
3133.9	0.005493333	5.54047109248141E-6
3135.528	0.004036667	4.04814100715594E-6
3137.156	0.003083333	3.07146618289035E-6
3138.784	0.002533333	2.5080003321538E-6
3140.412	0.002313333	2.28261399185918E-6
3142.04	0.002378493	2.34936932792099E-6
3143.668	0.002742847	2.72264393988329E-6
3145.296	0.003389899	3.38553795015744E-6
3146.924	0.004227963	4.2441205769423E-6
3148.552	0.005064892	5.10154041510792E-6
3150.18	0.00564938	5.70033864813574E-6
3151.808	0.005769727	5.82363214766046E-6
3153.436	0.005331114	5.37428042549844E-6
3155.064	0.004430119	4.4512260360723E-6
3156.692	0.003329982	3.3241539803782E-6
3158.32	0.002424088	2.39608064694705E-6
3159.948	0.002122047	2.08664466690647E-6
3161.576	0.002733356	2.71292056826631E-6
3163.204	0.004360557	4.37996092423787E-6
3164.832	0.006822234	6.90190806068077E-6
3166.46	0.009682737	9.8324457996434E-6
3168.088	0.012336143	1.25508161071697E-5
3169.716	0.01422	1.44807962656624E-5
3171.344	0.014946667	1.52252545190391E-5
3172.972	0.014473333	1.47403317099618E-5
3174.6	0.013016667	1.32480016246363E-5
3176.228	0.010953333	1.11341502652479E-5
3177.856	0.00864	8.7641790890989E-6
3179.484	0.00631	6.37713284870589E-6
3181.112	0.0041	4.11302461210994E-6
3182.74	0.00216	2.12552688405739E-6
3184.368	7.67353E-4	6.98783199274295E-7
3185.996	2.94897E-4	2.1475988659141E-7
3187.624	0.001042684	9.80855228636376E-7
3189.252	0.003008377	2.99467500778524E-6
3190.88	0.005728149	5.7810361783115E-6
3192.508	0.008356667	8.47390914385028E-6
3194.136	0.009976667	1.01335721951107E-5
3195.764	0.009946667	1.01028376941614E-5
3197.392	0.008233333	8.34755551251439E-6
3199.02	0.005462876	5.50926840263435E-6
3200.648	0.002635769	2.61294431012844E-6
3202.276	7.5919E-4	6.90420341566E-7
3203.904	4.69554E-4	3.93693077667944E-7
3205.532	0.00179222	1.74874239208668E-6
3207.16	0.004203524	4.21908322798567E-6
3208.788	0.006913333	6.99523747074667E-6
3210.416	0.00923	9.36862427443447E-6
3212.044	0.010961227	1.1142237536931E-5
3213.672	0.012475832	1.26939251639398E-5
3215.3	0.014535815	1.48043434795722E-5
3216.928	0.017841493	1.81909556005378E-5
3218.556	0.022537045	2.30014705139154E-5
3220.184	0.027968959	2.85663760468932E-5
3221.812	0.032833333	3.35498462909127E-5
3223.44	0.03569	3.64764541116873E-5
3225.068	0.035543333	3.63261962099964E-5
3226.696	0.032313333	3.30171149411254E-5
3228.324	0.026796667	2.73653823939993E-5
3229.952	0.020423333	2.08360077315663E-5
3231.58	0.01463	1.49008344453024E-5
3233.208	0.0105	1.06697181479534E-5
3234.836	0.00842	8.53879274880428E-6
3236.464	0.008173333	8.28608651061586E-6
3238.092	0.009043333	9.17738703814458E-6
3239.72	0.01017	1.03316386375115E-5
3241.348	0.01075	1.09258389891973E-5
3242.976	0.010323333	1.04887257453133E-5
3244.604	0.008866667	8.99639565998781E-6
3246.232	0.006786667	6.86547026083868E-6
3247.86	0.004763333	4.79259823604926E-6
3249.488	0.003476667	3.47443032276964E-6
3251.116	0.003373333	3.36856635873326E-6
[truncated: 50 more rows]
