# Supplementary material for: Ultrafast structural rearrangement dynamics induced by the photodetachment of phenoxide in aqueous solution
Source: Nat Commun. 2019 Jul 3;10:2944. doi: 10.1038/s41467-019-10989-1 (PMC6610110; doi:10.1038/s41467-019-10989-1)
Supplement: Supplementary file 3 — Source Data [file 41467_2019_10989_MOESM3_ESM.zip › Source Data/Figure 5/Figure5a.dat]

Time Delay	First moment
fs
	Data
143.425	3.111634005
148.425	3.109745907
153.425	3.110260319
158.425	3.111190689
163.425	3.11144623
168.425	3.111839828
173.425	3.112854704
178.425	3.113508228
183.425	3.112604251
188.425	3.111457423
193.425	3.112152573
198.425	3.113862421
203.425	3.113725392
208.425	3.111989763
213.425	3.110336573
218.425	3.110118008
223.425	3.110588819
228.425	3.110870396
233.425	3.111326011
238.425	3.112710432
243.425	3.11374434
248.425	3.113273832
253.425	3.112209661
258.425	3.112191518
263.425	3.11301014
268.425	3.112690491
273.425	3.111221716
278.425	3.110106427
283.425	3.110672243
288.425	3.111625167
293.425	3.111808494
298.425	3.111487624
303.425	3.111875387
308.425	3.112958571
313.425	3.113375102
318.425	3.112536592
323.425	3.111681187
328.425	3.112048743
333.425	3.112302029
338.425	3.111735002
343.425	3.110452938
348.425	3.109856609
353.425	3.110606726
358.425	3.111558064
363.425	3.112046787
368.425	3.11263871
373.425	3.113322723
378.425	3.113383948
383.425	3.112733277
388.425	3.111750897
393.425	3.111455599
398.425	3.111653072
403.425	3.111370768
408.425	3.110646513
413.425	3.110419967
418.425	3.11106424
423.425	3.111849036
428.425	3.111972689
433.425	3.111937973
438.425	3.112706433
443.425	3.113348562
448.425	3.112982174
453.425	3.111930338
458.425	3.111120126
463.425	3.110952868
468.425	3.110839283
473.425	3.110434596
478.425	3.110225866
483.425	3.110871446
488.425	3.111803243
493.425	3.112264383
498.425	3.112167593
503.425	3.112479605
508.425	3.11301069
513.425	3.112755726
518.425	3.111622266
523.425	3.110883413
528.425	3.1108945
533.425	3.11103143
538.425	3.110890274
543.425	3.110731277
548.425	3.111122599
553.425	3.111962367
558.425	3.112151282
563.425	3.111760954
568.425	3.112059947
573.425	3.112839869
578.425	3.112786079
583.425	3.111595733
588.425	3.110492606
593.425	3.110472806
598.425	3.110946636
603.425	3.110996119
608.425	3.110819556
613.425	3.111253377
618.425	3.112069902
623.425	3.112509855
628.425	3.112265037
633.425	3.11198021
638.425	3.112209911
643.425	3.112217201
648.425	3.111557736
653.425	3.110867788
658.425	3.110639629
663.425	3.110745386
668.425	3.110895937
673.425	3.1109253
678.425	3.111338571
683.425	3.112020026
688.425	3.112276678
693.425	3.11213284
698.425	3.112025417
703.425	3.112108322
708.425	3.112052233
713.425	3.11147569
718.425	3.110612983
723.425	3.110182678
728.425	3.11045848
733.425	3.110919097
738.425	3.1113867
743.425	3.11179453
748.425	3.112208107
753.425	3.112410516
758.425	3.112176859
763.425	3.111858825
768.425	3.111762569
773.425	3.1116155
778.425	3.111231013
783.425	3.110735697
788.425	3.11042415
793.425	3.110461704
798.425	3.110841263
803.425	3.111252736
808.425	3.111712062
813.425	3.112266295
818.425	3.112587052
823.425	3.112357752
828.425	3.111799335
833.425	3.111384204
838.425	3.111304821
843.425	3.111157318
848.425	3.110809062
853.425	3.110548487
858.425	3.110657131
863.425	3.111076641
868.425	3.11156637
873.425	3.111809848
878.425	3.112086167
883.425	3.112503075
888.425	3.112429909
893.425	3.11175306
898.425	3.111127829
903.425	3.111029449
908.425	3.111304712
913.425	3.111263863
918.425	3.110792329
923.425	3.110482194
928.425	3.110839742
933.425	3.111415593
938.425	3.111925317
943.425	3.11233747
948.425	3.112526325
953.425	3.112359236
958.425	3.111683347
963.425	3.110931217
968.425	3.110732052
973.425	3.111078344
978.425	3.111290219
983.425	3.11108008
988.425	3.110806266
993.425	3.11104902
998.425	3.111579597
1003.425	3.111956338
1008.425	3.112236351
1013.425	3.112439314
1018.425	3.112323411
1023.425	3.111735546
1028.425	3.110987151
1033.425	3.110458881
1038.425	3.110649315
1043.425	3.111051266
1048.425	3.111125369
1053.425	3.111094405
1058.425	3.111158593
1063.425	3.11140446
1068.425	3.111822592
1073.425	3.112191638
1078.425	3.112359149
1083.425	3.112275316
1088.425	3.111572123
1093.425	3.110669401
1098.425	3.110319049
1103.425	3.110670199
1108.425	3.111183659
1113.425	3.111382627
1118.425	3.111335782
1123.425	3.111333206
1128.425	3.111609946
1133.425	3.111883631
1138.425	3.112098006
1143.425	3.112323972
1148.425	3.112149053
1153.425	3.111485736
1158.425	3.11060207
1163.425	3.110180892
1168.425	3.11061435
1173.425	3.111211969
1178.425	3.111500186
1183.425	3.111455209
1188.425	3.111375796
1193.425	3.111596734
1198.425	3.111965678
1203.425	3.112114091
1208.425	3.112066757
1213.425	3.111886356
1218.425	3.111393477
1223.425	3.11079909
1228.425	3.110391441
1233.425	3.110480916
1238.425	3.111060766
1243.425	3.11158417
1248.425	3.111725092
1253.425	3.111700009
1258.425	3.111759039
1263.425	3.111853542
1268.425	3.111977059
1273.425	3.111965296
1278.425	3.111762732
1283.425	3.111472578
1288.425	3.110924278
1293.425	3.110337799
1298.425	3.110350395
1303.425	3.110916883
1308.425	3.111596632
1313.425	3.111986656
1318.425	3.111893847
1323.425	3.111675245
1328.425	3.111751093
1333.425	3.111843908
1338.425	3.111841956
1343.425	3.111710916
1348.425	3.111356062
1353.425	3.110878103
1358.425	3.110492361
1363.425	3.110475434
1368.425	3.110937517
1373.425	3.111565992
1378.425	3.111912884
1383.425	3.112000999
1388.425	3.111992761
1393.425	3.111926639
1398.425	3.111807991
1403.425	3.111556173
1408.425	3.111357375
1413.425	3.111197594
1418.425	3.110876803
1423.425	3.110553713
1428.425	3.110598891
1433.425	3.111003261
1438.425	3.11158513
1443.425	3.111966765
1448.425	3.111983548
1453.425	3.111954108
1458.425	3.111936924
1463.425	3.111690247
1468.425	3.11139257
1473.425	3.111243834
1478.425	3.111168051
1483.425	3.11109488
1488.425	3.110887454
1493.425	3.110747974
1498.425	3.111065925
1503.425	3.111588595
1508.425	3.112015531
1513.425	3.112155639
1518.425	3.111994193
1523.425	3.111780966
1528.425	3.111571117
1533.425	3.111247718
1538.425	3.111072162
1543.425	3.111105687
1548.425	3.111099455
1553.425	3.111012664
1558.425	3.110959223
1563.425	3.111095755
1568.425	3.111544395
1573.425	3.112004079
1578.425	3.112163987
1583.425	3.112022464
1588.425	3.111798522
1593.425	3.111489206
1598.425	3.111201743
1603.425	3.110934459
1608.425	3.110850235
1613.425	3.110960524
1618.425	3.111101545
1623.425	3.111225162
1628.425	3.111418342
1633.425	3.111631032
1638.425	3.111816366
1643.425	3.11205529
1648.425	3.112023928
1653.425	3.111815386
1658.425	3.111437468
1663.425	3.111015778
1668.425	3.110796047
1673.425	3.110832416
1678.425	3.110950898
1683.425	3.111180035
1688.425	3.111404194
1693.425	3.111492342
1698.425	3.111662498
1703.425	3.111904017
1708.425	3.112016041
1713.425	3.112052825
1718.425	3.111845843
1723.425	3.111351135
1728.425	3.110920959
1733.425	3.110718675
1738.425	3.110773667
1743.425	3.111064107
1748.425	3.11131601
1753.425	3.111536756
1758.425	3.111649026
1763.425	3.111663992
1768.425	3.111822185
1773.425	3.111952793
1778.425	3.11181526
1783.425	3.111613483
1788.425	3.111395952
1793.425	3.111112706
1798.425	3.110889992
1803.425	3.110748814
1808.425	3.110891819
1813.425	3.111302551
1818.425	3.11168945
1823.425	3.11181048
1828.425	3.111792453
1833.425	3.111772083
1838.425	3.111784188
1843.425	3.111766555
1848.425	3.111495283
1853.425	3.111287089
1858.425	3.111138651
1863.425	3.110933097
1868.425	3.1108561
1873.425	3.110962343
1878.425	3.11123796
1883.425	3.111667205
1888.425	3.11197848
1893.425	3.111917215
1898.425	3.111755811
1903.425	3.111664873
1908.425	3.111536107
1913.425	3.111484212
1918.425	3.111332753
1923.425	3.111131187
1928.425	3.110989103
1933.425	3.110919792
1938.425	3.110993833
1943.425	3.111326828
1948.425	3.11172514
1953.425	3.112005575
1958.425	3.112094879
1963.425	3.111889301
1968.425	3.111595276
1973.425	3.111378839
1978.425	3.111207906
1983.425	3.111145358
1988.425	3.111168145
1993.425	3.111108115
1998.425	3.111054266
2003.425	3.111109396
2008.425	3.111302023
2013.425	3.111684807
2018.425	3.111976419
2023.425	3.112015953
2028.425	3.111884436
2033.425	3.111608965
2038.425	3.111237262
2043.425	3.111033257
2048.425	3.111055853
2053.425	3.111177684
2058.425	3.111267889
2063.425	3.111142062
2068.425	3.111047006
2073.425	3.111284587
2078.425	3.11168829
2083.425	3.112074968
2088.425	3.112155334
2093.425	3.111876227
2098.425	3.111534136
2103.425	3.111191898
2108.425	3.110908488
2113.425	3.110964847
2118.425	3.111207784
2123.425	3.111356611
2128.425	3.111351662
2133.425	3.111263213
2138.425	3.111353913
2143.425	3.111709617
2148.425	3.111993652
2153.425	3.112071609
2158.425	3.111839635
2163.425	3.11148181
2168.425	3.111140912
2173.425	3.110917647
2178.425	3.110844149
2183.425	3.1110278
2188.425	3.111327016
2193.425	3.111470675
2198.425	3.111492593
2203.425	3.111503823
2208.425	3.111594583
2213.425	3.111850424
2218.425	3.112002615
2223.425	3.11186913
2228.425	3.11152248
2233.425	3.1111063
2238.425	3.110833992
2243.425	3.11090878
2248.425	3.11116181
2253.425	3.11144772
2258.425	3.111594466
2263.425	3.111498398
2268.425	3.111462615
2273.425	3.111643495
2278.425	3.11175846
2283.425	3.111828285
2288.425	3.111795233
2293.425	3.11152805
2298.425	3.111140736
2303.425	3.110852926
2308.425	3.11078092
2313.425	3.111111202
2318.425	3.111526763
2323.425	3.111701675
2328.425	3.111700216
2333.425	3.111598283
2338.425	3.111597174
2343.425	3.111733443
2348.425	3.111789421
2353.425	3.111635876
2358.425	3.111437172
2363.425	3.111151431
2368.425	3.11089477
2373.425	3.110859963
2378.425	3.111059113
2383.425	3.111427808
2388.425	3.111718629
2393.425	3.111789481
2398.425	3.111709712
2403.425	3.111605269
2408.425	3.111542615
2413.425	3.111591834
2418.425	3.111603791
2423.425	3.11137973
2428.425	3.111190017
2433.425	3.111006507
2438.425	3.110920655
2443.425	3.111102949
2448.425	3.111445666
2453.425	3.111716388
2458.425	3.11191026
2463.425	3.111848988
2468.425	3.111638606
2473.425	3.11151496
2478.425	3.111482839
2483.425	3.111501958
2488.425	3.111437848
2493.425	3.111113279
2498.425	3.110912714
2503.425	3.111035175
2508.425	3.111182491
2513.425	3.111436052
2518.425	3.111733061
2523.425	3.111892244
2528.425	3.111872957
2533.425	3.111737154
2538.425	3.111516846
2543.425	3.111406527
2548.425	3.111361251
2553.425	3.111306069
2558.425	3.111177567
2563.425	3.111081442
2568.425	3.111087286
2573.425	3.111243641
2578.425	3.111457694
2583.425	3.111765197
2588.425	3.111961236
2593.425	3.111903565
2598.425	3.111698252
2603.425	3.111503378
2608.425	3.111348451
2613.425	3.111244099
2618.425	3.11120269
2623.425	3.111136031
2628.425	3.11117745
2633.425	3.111212425
2638.425	3.11126132
2643.425	3.111437356
2648.425	3.111683979
2653.425	3.111943421
2658.425	3.112038243
2663.425	3.111796324
2668.425	3.111412313
2673.425	3.111161631
2678.425	3.111092873
2683.425	3.111136763
2688.425	3.111248595
2693.425	3.111304274
2698.425	3.111377271
2703.425	3.111479548
2708.425	3.111503899
2713.425	3.111629671
2718.425	3.111820201
2723.425	3.111871061
2728.425	3.111740042
2733.425	3.111468619
2738.425	3.111212605
2743.425	3.111116971
2748.425	3.111148048
2753.425	3.111186438
2758.425	3.111275561
2763.425	3.111383603
2768.425	3.11151214
2773.425	3.111605137
2778.425	3.111637842
2783.425	3.111685663
2788.425	3.111803596
2793.425	3.111727955
2798.425	3.111460727
2803.425	3.11121015
2808.425	3.111114937
2813.425	3.111126136
2818.425	3.111195743
2823.425	3.111327922
2828.425	3.11146681
2833.425	3.11159407
2838.425	3.111611214
2843.425	3.11168125
2848.425	3.111716166
2853.425	3.111682634
2858.425	3.111578062
2863.425	3.111450364
2868.425	3.111279351
2873.425	3.111141993
2878.425	3.111071209
2883.425	3.1111798
2888.425	3.111357709
2893.425	3.111538089
2898.425	3.111694401
2903.425	3.111748537
2908.425	3.111662294
2913.425	3.111631417
2918.425	3.111595587
2923.425	3.111495666
2928.425	3.11141308
2933.425	3.111339942
2938.425	3.111173702
2943.425	3.111080344
2948.425	3.111150763
2953.425	3.111330107
2958.425	3.111607026
2963.425	3.111780856
2968.425	3.111796313
2973.425	3.111729535
2978.425	3.111601365
2983.425	3.111514838
2988.425	3.111469029
2993.425	3.111366741
2998.425	3.111245605
3003.425	3.111197229
3008.425	3.111166767
3013.425	3.111218134
3018.425	3.111378942
3023.425	3.111557946
3028.425	3.111777555
3033.425	3.111892649
3038.425	3.111724967
3043.425	3.111518289
3048.425	3.111420445
3053.425	3.111359567
3058.425	3.111363893
3063.425	3.111331992
3068.425	3.111234506
3073.425	3.111202147
3078.425	3.111286588
3083.425	3.11146296
3088.425	3.111633301
3093.425	3.1117566
3098.425	3.111814437
3103.425	3.111807729
3108.425	3.111585191
3113.425	3.111346003
3118.425	3.111233051
3123.425	3.111275997
3128.425	3.111347245
3133.425	3.11134584
3138.425	3.111246388
3143.425	3.11135407
3148.425	3.111489972
3153.425	3.111625029
3158.425	3.111747042
3163.425	3.111815268
3168.425	3.111725417
3173.425	3.11162086
3178.425	3.111382548
3183.425	3.111206476
3188.425	3.111234469
3193.425	3.111355449
3198.425	3.111412233
3203.425	3.11137612
3208.425	3.111347049
3213.425	3.111467544
3218.425	3.111620919
3223.425	3.111711648
3228.425	3.1118103
3233.425	3.111773152
3238.425	3.111528801
3243.425	3.111314698
3248.425	3.111201532
3253.425	3.111161109
3258.425	3.111286097
3263.425	3.111445479
3268.425	3.11148095
3273.425	3.111484852
3278.425	3.111520748
3283.425	3.111560889
3288.425	3.111720871
3293.425	3.11186626
3298.425	3.111802434
3303.425	3.111577517
3308.425	3.111276355
3313.425	3.111131286
3318.425	3.111206483
3323.425	3.11131842
3328.425	3.11145466
3333.425	3.111491933
3338.425	3.111510492
3343.425	3.111613688
3348.425	3.111682493
3353.425	3.111649972
3358.425	3.111698514
3363.425	3.111757919
3368.425	3.111553917
3373.425	3.111290284
3378.425	3.111120142
3383.425	3.111116464
3388.425	3.111309566
3393.425	3.111513541
3398.425	3.111635913
3403.425	3.111667141
3408.425	3.111583405
3413.425	3.111492615
3418.425	3.11156707
3423.425	3.111646831
3428.425	3.111701891
3433.425	3.11158428
3438.425	3.111297877
3443.425	3.111099384
3448.425	3.111151828
3453.425	3.111318433
3458.425	3.111548453
3463.425	3.111652837
3468.425	3.111648976
3473.425	3.111692255
3478.425	3.111629755
3483.425	3.111553642
3488.425	3.111604583
3493.425	3.111627872
3498.425	3.11145008
3503.425	3.111312896
3508.425	3.111253374
3513.425	3.111202343
3518.425	3.111257454
3523.425	3.111433436
3528.425	3.111707103
3533.425	3.111831995
3538.425	3.11169655
3543.425	3.111608676
3548.425	3.11152001
3553.425	3.111487934
3558.425	3.111535783
3563.425	3.111543133
3568.425	3.111387981
3573.425	3.111277359
3578.425	3.11120037
3583.425	3.111240222
3588.425	3.111447179
3593.425	3.11165645
3598.425	3.111759064
3603.425	3.111816923
3608.425	3.111680487
3613.425	3.111479814
3618.425	3.111416015
3623.425	3.111470241
3628.425	3.111508847
3633.425	3.111432467
3638.425	3.111279213
3643.425	3.111266112
3648.425	3.111311087
3653.425	3.111481195
3658.425	3.11165289
3663.425	3.11179128
3668.425	3.111788037
3673.425	3.111681359
3678.425	3.111530185
3683.425	3.11132195
3688.425	3.111353423
3693.425	3.1114183
3698.425	3.111459836
3703.425	3.111454371
3708.425	3.111313977
3713.425	3.111327325
3718.425	3.111490959
3723.425	3.11165745
3728.425	3.11175584
3733.425	3.11177547
3738.425	3.111646131
3743.425	3.111512304
3748.425	3.111445784
3753.425	3.111344811
3758.425	3.111382135
3763.425	3.11146216
3768.425	3.111438015
3773.425	3.111413302
3778.425	3.111378505
3783.425	3.111455937
3788.425	3.111633923
3793.425	3.11175032
3798.425	3.111725309
3803.425	3.111672843
3808.425	3.111525472
3813.425	3.111427771
3818.425	3.111362226
3823.425	3.111325828
3828.425	3.111331339
3833.425	3.111431008
3838.425	3.111481864
3843.425	3.111494229
3848.425	3.111525733
3853.425	3.111558925
3858.425	3.111644331
3863.425	3.111718978
3868.425	3.11168525
3873.425	3.111542016
3878.425	3.111407006
3883.425	3.111293075
3888.425	3.111309002
3893.425	3.111384896
3898.425	3.111493933
3903.425	3.111587266
3908.425	3.111560575
3913.425	3.111541224
3918.425	3.111668881
3923.425	3.111723104
3928.425	3.111647001
3933.425	3.111625677
3938.425	3.111542238
3943.425	3.111372016
3948.425	3.111253862
3953.425	3.111219822
3958.425	3.11130365
3963.425	3.111481966
3968.425	3.111567217
3973.425	3.111580034
3978.425	3.111611111
3983.425	3.111695127
3988.425	3.111721849
3993.425	3.11161693
3998.425	3.111535338
4003.425	3.111562837
4008.425	3.111509793
4013.425	3.111314053
4018.425	3.111258152
4023.425	3.111367547
4028.425	3.111526902
4033.425	3.111647005
4038.425	3.111613304
4043.425	3.11165407
4048.425	3.11167382
4053.425	3.111591489
4058.425	3.111526542
4063.425	3.111563103
4068.425	3.111535613
4073.425	3.111468177
4078.425	3.111386772
4083.425	3.111344988
4088.425	3.111357151
4093.425	3.111452526
4098.425	3.1115769
4103.425	3.111697798
4108.425	3.111757087
4113.425	3.111714381
4118.425	3.111569314
4123.425	3.111484553
4128.425	3.111548233
4133.425	3.11156941
4138.425	3.111491953
4143.425	3.111380287
4148.425	3.11134468
4153.425	3.11137919
4158.425	3.111515764
4163.425	3.111679634
4168.425	3.111722622
4173.425	3.111727016
4178.425	3.111636949
4183.425	3.111500326
4188.425	3.111438278
4193.425	3.111446538
4198.425	3.111489673
4203.425	3.111490027
4208.425	3.111478281
4213.425	3.11141289
4218.425	3.111449223
4223.425	3.111509858
4228.425	3.111593312
4233.425	3.111659432
4238.425	3.111755968
4243.425	3.111729259
4248.425	3.111571003
4253.425	3.111407726
4258.425	3.111360316
4263.425	3.111403945
4268.425	3.111468016
4273.425	3.111536094
4278.425	3.111532605
4283.425	3.111463181
4288.425	3.11146599
4293.425	3.11156264
4298.425	3.111662535
4303.425	3.111711657
4308.425	3.111709474
4313.425	3.111573046
4318.425	3.111481339
4323.425	3.111408721
4328.425	3.111423604
4333.425	3.111450223
4338.425	3.111479722
4343.425	3.111496856
4348.425	3.111541418
4353.425	3.111564065
4358.425	3.111583701
4363.425	3.111642576
4368.425	3.111740931
4373.425	3.11178679
4378.425	3.11162009
4383.425	3.111346084
4388.425	3.111316512
4393.425	3.111393131
4398.425	3.111446803
4403.425	3.111548645
4408.425	3.111583818
4413.425	3.111591554
4418.425	3.111591525
4423.425	3.111519512
4428.425	3.111557369
