# Supplementary material for: Ultrafast structural rearrangement dynamics induced by the photodetachment of phenoxide in aqueous solution
Source: Nat Commun. 2019 Jul 3;10:2944. doi: 10.1038/s41467-019-10989-1 (PMC6610110; doi:10.1038/s41467-019-10989-1)
Supplement: Supplementary file 3 — Source Data [file 41467_2019_10989_MOESM3_ESM.zip › Source Data/Figure 5/Figure5b.dat]

1	1.56667569798869E-10	0.00222022580429865
7.77	7.40748945589341E-10	0.0104975815200638
15.54	7.01574258297839E-12	9.94230211184392E-5
23.31	1.85004464585073E-11	2.62179416388405E-4
31.08	1.00660515632287E-12	1.42640516888288E-5
38.85	3.04277077086528E-13	4.31095340155386E-6
46.62	4.37618387564545E-12	6.20163047620563E-5
54.39	1.83349705927105E-12	2.59824161203689E-5
62.16	4.94266484714576E-12	7.00442349472543E-5
69.93	4.1469430529895E-12	5.87676001939129E-5
77.7	3.3109030059653E-13	4.69093913312805E-6
85.47	2.0750606326454E-12	2.94057535313329E-5
93.24	2.5949246426925E-13	3.6762846957083E-6
101.01	1.05938404728522E-11	1.50130320217356E-4
108.78	6.9239714869501E-12	9.81224797251723E-5
116.55	1.67687550487282E-12	2.37628412935638E-5
124.32	5.5384515871753E-13	7.84772733851633E-6
132.09	2.35937293684464E-12	3.34349079844106E-5
139.86	1.67536125364398E-12	2.37413819617247E-5
147.63	2.08076418061787E-13	2.94763810364496E-6
155.4	1.93650224175955E-12	2.74421622642529E-5
163.17	6.42044202639196E-12	9.09866718888645E-5
170.94	7.88235853667216E-12	1.11704338097554E-4
178.71	5.78899797277168E-12	8.20381122136888E-5
186.48	3.46791260328941E-13	4.91344653393018E-6
194.25	4.21451836350554E-12	5.97252490865652E-5
202.02	7.66494912565603E-14	1.08511094751981E-6
209.79	4.37651090687403E-12	6.20209393111471E-5
217.56	3.79212783085751E-12	5.373930802661E-5
225.33	4.67270908487471E-12	6.6218535371037E-5
233.1	1.76389308198071E-12	2.49960178150224E-5
240.87	5.74499860523009E-13	8.14043708947463E-6
248.64	2.04264004154203E-12	2.89463025435065E-5
256.41	3.91448932973251E-12	5.54733637491228E-5
264.18	4.07850597059772E-12	5.7797738632518E-5
271.95	1.69628046753709E-11	2.40388603446941E-4
279.72	2.29250667105125E-11	3.2488327453396E-4
287.49	3.80760296501265E-12	5.3958615122266E-5
295.26	7.33135878123553E-12	1.03895801198263E-4
303.03	1.33358590015925E-12	1.88978853310611E-5
310.8	1.65993771231027E-11	2.35238260957485E-4
318.57	1.71560615528086E-12	2.43117157891705E-5
326.34	5.79419072385198E-12	8.21117016990184E-5
334.11	1.92500895503531E-12	2.72792842364592E-5
341.88	2.37104041951986E-12	3.36002546439914E-5
349.65	1.80067486223093E-12	2.55172737420378E-5
357.42	1.42499678397283E-11	2.01943420261541E-4
365.19	4.98459390568776E-12	7.06384359383569E-5
372.96	3.71672107952138E-12	5.26706752469145E-5
380.73	1.18717538608481E-12	1.68230170751061E-5
388.5	4.18824020847782E-12	5.93528461205846E-5
396.27	1.08147606171191E-11	1.53261107629299E-4
404.04	2.46114939127449E-12	3.48772411107923E-5
411.81	9.27214384558153E-12	1.31399791243648E-4
419.58	1.77342306751122E-11	2.51320928415542E-4
427.35	3.04477175977814E-13	4.3137891189216E-6
435.12	6.76438948509551E-12	9.5860950681558E-5
442.89	1.64484979644992E-11	2.33100064949838E-4
450.66	2.88128116288406E-11	4.08321920367743E-4
458.43	3.43444262865712E-11	4.8671363786192E-4
466.2	1.44590522207614E-11	2.04906476212572E-4
473.97	2.45021718096107E-12	3.47223144220219E-5
481.74	2.39474058269495E-11	3.39371434711019E-4
489.51	5.88371927804454E-12	8.33804627321314E-5
497.28	4.05450405407886E-11	5.74586136396806E-4
505.05	8.87938065998583E-14	1.25721507921697E-6
512.82	1.25769216056914E-10	0.00178234732442488
520.59	2.6367567430263E-8	0.373670079828048
528.36	7.05637641426996E-8	1
536.13	7.6010646722669E-9	0.107719091990788
543.9	5.49934037647214E-12	7.79332065280727E-5
551.67	9.91424078758885E-12	1.40499319174678E-4
559.44	1.23608887361522E-11	1.75172185355522E-4
567.21	1.34490720629714E-12	1.9058326122284E-5
574.98	5.80107506854771E-13	8.21990629589023E-6
582.75	1.70271827597945E-11	2.41300942595493E-4
590.52	2.86602228851508E-12	4.0614929605991E-5
598.29	2.71571433417352E-11	3.84858485429186E-4
606.06	3.33414122705631E-12	4.72489144105026E-5
613.83	1.30178966134451E-11	1.84483024793012E-4
621.6	6.39238020461713E-13	9.05787907685445E-6
629.37	2.05703122584389E-11	2.91512684354267E-4
637.14	2.0278015958021E-11	2.8737038406317E-4
644.91	1.10273646870001E-11	1.5627404313104E-4
652.68	1.55503998688816E-12	2.20362395511118E-5
660.45	8.13534059231206E-12	1.15289493438971E-4
668.22	1.45141952940265E-11	2.05687940665292E-4
675.99	5.63202698671772E-12	7.98135853883563E-5
683.76	1.12485938804498E-13	1.59297001688698E-6
691.53	4.27659028867346E-13	6.0594705536597E-6
699.3	2.21259621664752E-12	3.13548500092343E-5
707.07	5.53469283515062E-12	7.8434206710646E-5
714.84	6.45251908989935E-12	9.14412545480162E-5
722.61	9.59822093534125E-12	1.36020818680193E-4
730.38	2.40253781067261E-12	3.40466224302217E-5
738.15	6.10782215777493E-12	8.65563545330733E-5
745.92	2.86496068697429E-12	4.05998850352416E-5
753.69	3.0259381425671E-13	4.28709890835644E-6
761.46	1.41887335198114E-11	2.01075633221973E-4
769.23	4.34183634133831E-12	6.15295459452136E-5
777	4.30681708496046E-12	6.10332677655699E-5
784.77	1.88310085341617E-12	2.66853802380573E-5
792.54	1.80121965005292E-11	2.55260143239312E-4
800.31	3.78217946778156E-11	5.35993440851931E-4
808.08	2.08541557887219E-12	2.95524994761437E-5
815.85	1.05585928607809E-10	0.00149631825954727
823.62	4.80891105513947E-11	6.81497525135939E-4
831.39	6.9147001391334E-12	9.79910900814954E-5
839.16	2.2026114967211E-12	3.1213350755913E-5
846.93	5.54743167275849E-12	7.86147361619454E-5
854.7	2.05284495949571E-12	2.90909223507011E-5
862.47	4.42712341233251E-12	6.27381984615163E-5
870.24	5.22519216619674E-11	7.40491134191041E-4
878.01	5.93329504804763E-12	8.408302970346E-5
885.78	4.40420062871739E-12	6.24133464086305E-5
893.55	1.04102101203092E-11	1.4752798805747E-4
901.32	1.02769131125936E-11	1.45638958900847E-4
909.09	3.93662057680242E-12	5.57869984788438E-5
916.86	2.97362072346567E-12	4.21397693928107E-5
924.63	8.81843552418619E-12	1.2497002764725E-4
932.4	4.19307682150806E-12	5.94213885671856E-5
940.17	5.94971403153377E-12	8.431571263505E-5
947.94	2.73659903281106E-11	3.87818177122924E-4
955.71	1.17044100007529E-11	1.65868844694503E-4
963.48	1.14858189941744E-11	1.62771064842733E-4
971.25	2.95003753309129E-11	4.18065784108645E-4
979.02	2.30686494616055E-10	0.00326919088999608
986.79	5.85942898571369E-9	0.0830373632070862
994.56	9.10159386587332E-9	0.128983960915193
1002.33	3.5186089064578E-10	0.00498642349003167
1010.1	8.64614174637782E-11	0.00122529372736625
1017.87	1.52754550522769E-9	0.0216477316018962
1025.64	1.43124009714914E-9	0.0202829318444322
1033.41	4.29638201063811E-11	6.08864063569773E-4
1041.18	1.92719293398608E-11	2.73112547459301E-4
1048.95	8.05913220255506E-11	0.00114210520254479
1056.72	1.94672798687392E-10	0.00275881993109071
1064.49	3.2139852574284E-11	4.55471345992008E-4
1072.26	4.01201475008503E-12	5.68554530076526E-5
1080.03	4.2727199914048E-12	6.05500580897743E-5
1087.8	1.1370885469103E-11	1.61142275242319E-4
1095.57	2.62718179078054E-11	3.72312025561443E-4
1103.34	5.08609287188224E-12	7.20768366181203E-5
1111.11	6.33402106351921E-12	8.97619503335357E-5
1118.88	1.00343316804655E-12	1.42190996044488E-5
1126.65	3.53919254986472E-12	5.01548155558291E-5
1134.42	1.09673554827439E-11	1.55423617915587E-4
1142.19	5.44385644828555E-13	7.71367108436631E-6
1149.96	4.5272353210684E-12	6.41569423460815E-5
1157.73	4.98552552305167E-11	7.06526585058991E-4
1165.5	1.61539471360308E-10	0.00228926834512893
1173.27	6.37540946634667E-11	9.03495094570416E-4
1181.04	1.7265674216339E-12	2.44670542479196E-5
1188.81	1.17659679731653E-12	1.66731017622144E-5
1196.58	8.93660069303311E-12	1.266446147447E-4
1204.35	9.45057984219305E-14	1.33816302605546E-6
1212.12	4.12957968291665E-12	5.85215338126268E-5
1219.89	9.29668507880393E-12	1.31747579283989E-4
1227.66	2.88261161100168E-12	4.08500265102868E-5
1235.43	9.90120843596339E-12	1.40314630166112E-4
1243.2	5.09019063904234E-12	7.21349084516531E-5
1250.97	2.48346612648753E-13	3.51833037214657E-6
1258.74	2.86168904255242E-11	4.05545407437648E-4
1266.51	9.3303550461211E-12	1.32224735906292E-4
1274.28	4.09414291175744E-11	5.80203588669241E-4
1282.05	1.09048046742075E-11	1.5453717415274E-4
1289.82	1.5118351395885E-13	2.14137578390297E-6
1297.59	4.54826548751024E-12	6.44549730240247E-5
1305.36	1.3473804037786E-11	1.90943953151874E-4
1313.13	8.46264489486774E-12	1.19927912419352E-4
1320.9	2.01827062915031E-12	2.86009494757469E-5
1328.67	3.75858366333004E-12	5.32639341860415E-5
1336.44	9.4226929453272E-13	1.33523109016882E-5
1344.21	5.57483967902286E-12	7.90031509046738E-5
1351.98	8.82058074737707E-12	1.25000428848481E-4
1359.75	1.65544993423294E-12	2.34592071135499E-5
1367.52	2.2675511832058E-12	3.2133648692783E-5
1375.29	4.3601353115177E-12	6.17888712578928E-5
1383.06	1.00169512447632E-11	1.41954888595309E-4
1390.83	8.97458830641389E-11	0.00127183979309825
1398.6	2.97122158852155E-10	0.00421068919466487
1406.37	1.50911414644683E-11	2.13864179250423E-4
1414.14	5.15101835516593E-12	7.29969332731964E-5
1421.91	3.35388800833217E-12	4.75287574933958E-5
1429.68	1.33629436659404E-12	1.89362685787628E-5
1437.45	4.57750540641395E-12	6.48693488625602E-5
1445.22	3.15696261534026E-12	4.47380136093696E-5
1452.99	5.57976061418607E-12	7.90728883290951E-5
1460.76	9.02778241467274E-12	1.27936803771898E-4
1468.53	7.82557735615554E-13	1.10889458298475E-5
1476.3	2.63800956987387E-11	3.73846492895655E-4
1484.07	6.86698731744254E-12	9.7314924030483E-5
1491.84	6.81272151388575E-11	9.65469119531778E-4
1499.61	3.14012843766816E-10	0.00445005688060134
1507.38	8.82634378960988E-10	0.0125083222345973
1515.15	1.75846088682324E-10	0.00249201571145848
1522.92	1.6695343121176E-11	2.36598250739039E-4
1530.69	5.52765645741051E-12	7.83344901233355E-5
1538.46	1.12514035319404E-11	1.59449027457856E-4
1546.23	5.17940457790227E-11	7.34002309664367E-4
1554	5.23399941925843E-11	7.41739261070139E-4
1561.77	4.1714778767858E-11	5.91163174804644E-4
1569.54	5.45749644150318E-12	7.73402118724621E-5
1577.31	9.96049963272861E-12	1.41154880081245E-4
1585.08	2.37826582322147E-11	3.37036701056671E-4
1592.85	2.94892025775507E-11	4.17907448544909E-4
1600.62	1.97891007138284E-13	2.80329474188142E-6
1608.39	3.90788446320301E-12	5.53797623572862E-5
1616.16	2.11711511293856E-13	2.99915311677321E-6
1623.93	5.17546219513215E-12	7.33433410972532E-5
1631.7	2.53085914473285E-12	3.58651384315248E-5
1639.47	2.08253213606638E-12	2.95116365368701E-5
1647.24	1.24686382259122E-11	1.76699165827598E-4
1655.01	3.58913109821311E-12	5.0862523669359E-5
1662.78	1.48358308175659E-12	2.10235823313517E-5
1670.55	6.80870838039606E-12	9.64890194345395E-5
1678.32	1.98458240554805E-13	2.81133333540113E-6
1686.09	1.68278857617789E-12	2.38466388543035E-5
1693.86	2.52999731598469E-12	3.585292495681E-5
1701.63	1.12613519345256E-12	1.59579811258051E-5
1709.4	1.79913146670481E-13	2.54852006104349E-6
1717.17	1.3212985028424E-12	1.8723753501785E-5
1724.94	4.81350148401311E-13	6.82035852848826E-6
1732.71	2.70268439683873E-12	3.83001736707611E-5
1740.48	3.47459252495311E-14	4.91271225906E-7
1748.25	3.71296994934117E-12	5.26175158069379E-5
1756.02	8.12539114409478E-14	1.15036285472101E-6
1763.79	7.16376231066743E-13	1.01510493694208E-5
1771.56	4.89500560958163E-13	6.9358627488925E-6
1779.33	5.02210604550853E-13	7.11598414351356E-6
1787.1	2.93431364573262E-12	4.15827260114781E-5
1794.87	4.33510777831768E-13	6.14239907996706E-6
1802.64	6.19027124661772E-12	8.77247883593853E-5
1810.41	4.84816627845099E-12	6.87050409579601E-5
1818.18	8.89556710983201E-13	1.26052903274645E-5
1825.95	2.83631219934829E-13	4.01836899331073E-6
1833.72	2.08088870145166E-12	2.94883464723936E-5
1841.49	5.86205990563391E-13	8.30633144326756E-6
1849.26	6.88896782350973E-13	9.76162217430488E-6
1857.03	2.27620382165581E-12	3.22562702474143E-5
1864.8	1.62264356567116E-12	2.29942890497598E-5
1872.57	1.70212448598849E-12	2.41206592395173E-5
1880.34	1.76978629278795E-12	2.5079533921136E-5
1888.11	1.25678799714351E-12	1.78095377345882E-5
1895.88	8.96155014844655E-13	1.26987987159284E-5
1903.65	3.28247137481574E-12	4.65166709860356E-5
1911.42	1.76154145558095E-12	2.4962691554285E-5
1919.19	1.22744118559576E-11	1.73946671363415E-4
1926.96	7.72707767369433E-12	1.09503762985946E-4
1934.73	2.11686561725585E-13	2.99879954198023E-6
1942.5	6.20016766067007E-14	8.77528276095997E-7
1950.27	1.30084738558158E-12	1.84339288654087E-5
1958.04	6.1771201178275E-13	8.7528215311738E-6
1965.81	4.1748883903907E-13	5.91534289885892E-6
1973.58	4.72506117572925E-13	6.69502464153001E-6
1981.35	3.20654648824592E-14	4.53284868422443E-7
1989.12	9.12510385454146E-13	1.29305801525728E-5
1996.89	5.64458351123025E-14	7.98793226057285E-7
2004.66	3.53893810085659E-12	5.01512096114537E-5
2012.43	3.01685184213217E-12	4.27524226326247E-5
2020.2	5.3406137717089E-12	7.56837998124367E-5
2027.97	1.65742855858492E-12	2.34872473460724E-5
2035.74	4.14468136717913E-12	5.87355485333984E-5
2043.51	3.83544061181878E-13	5.43429177711008E-6
2051.28	1.17785475287518E-12	1.66909289795597E-5
2059.05	9.66021208045175E-13	1.36889130349211E-5
2066.82	5.07800593960724E-13	7.19520312345492E-6
2074.59	6.66025520437981E-13	9.43750026532249E-6
2082.36	1.42040801047273E-13	2.01180910002468E-6
2090.13	2.54102553331905E-13	3.59990114376862E-6
2097.9	4.4883460342608E-13	6.35956189430746E-6
2105.67	4.27988530864274E-16	4.93185364457946E-9
2113.44	8.981831576669E-13	1.27275407033944E-5
2121.21	2.56670603048193E-13	3.63629446476556E-6
2128.98	1.9754492549157E-13	2.79839021827344E-6
2136.75	6.98802023995208E-13	9.90199509482298E-6
2144.52	4.07739627034353E-13	5.77718116479876E-6
2152.29	2.1686296408751E-12	3.0731774180494E-5
2160.06	3.44983928690931E-12	4.88885386764383E-5
2167.83	1.77583197337239E-12	2.51652107648354E-5
2175.6	8.24002281071993E-13	1.1676280505186E-5
2183.37	7.3673031662896E-13	1.04394989133557E-5
2191.14	1.61494145805901E-12	2.2885138018569E-5
2198.91	1.05760582204945E-12	1.49868116833388E-5
2206.68	1.49205980068697E-12	2.11437108285056E-5
2214.45	1.14864274414668E-12	1.62769486722941E-5
2222.22	1.72374786792801E-13	2.4416895939077E-6
2229.99	5.6425016960671E-13	7.99518277867583E-6
2237.76	9.73339475742863E-13	1.37926244482065E-5
2245.53	1.4444249183078E-13	2.04584485216188E-6
2253.3	6.18380333549258E-13	8.76229270629299E-6
2261.07	3.38722060921229E-13	4.79909323213438E-6
2268.84	8.0972107148678E-13	1.14738932066213E-5
2276.61	5.27895644071303E-13	7.47998172586504E-6
2284.38	8.74031611431789E-13	1.23852751432176E-5
2292.15	2.03322300439237E-13	2.88026474728144E-6
2299.92	6.13568113939956E-13	8.69409595299871E-6
2307.69	8.0967331386566E-13	1.14732164056916E-5
2315.46	2.28953942561631E-12	3.24452568205887E-5
2323.23	5.10796487431046E-11	7.23878175196666E-4
2331	9.56261758321958E-11	0.0013551728301912
2338.77	4.17055739138859E-12	5.91022526704745E-5
2346.54	5.20738146449813E-13	7.37854867851331E-6
2354.31	1.43785572294854E-13	2.0365352646611E-6
2362.08	4.00546168666777E-13	5.67523849687104E-6
2369.85	2.63582974793315E-13	3.73425369124586E-6
2377.62	1.91466066302962E-13	2.71224318134376E-6
2385.39	2.01711032011583E-13	2.85743052848577E-6
2393.16	5.34088088076713E-14	7.55753766003373E-7
2400.93	3.05004561608387E-13	4.32126300637047E-6
2408.7	4.31604587871401E-13	6.11538535719183E-6
2416.47	5.66723580165478E-13	8.03023491331777E-6
2424.24	4.47809940964797E-13	6.34504080866395E-6
2432.01	9.22519828360871E-13	1.30724297695777E-5
2439.78	9.75044638582578E-14	1.38065885201029E-6
2447.55	5.14220206543321E-13	7.28617917423491E-6
2455.32	5.63781884489436E-13	7.98854643885619E-6
2463.09	4.77519859029774E-15	6.65386870834733E-8
2470.86	3.72735685673533E-13	5.28112002313819E-6
2478.63	4.76163373435561E-14	6.73665295510692E-7
2486.4	8.67802422917598E-13	1.22969977022827E-5
2494.17	3.63892063720404E-13	5.1557919305882E-6
2501.94	1.05890625119246E-12	1.50052408184663E-5
2509.71	3.3643487250647E-13	4.76668015943143E-6
2517.48	3.38100688201467E-13	4.79028739916876E-6
2525.25	5.73133061816891E-14	8.11086661376517E-7
2533.02	3.2655890796821E-13	4.62672214175139E-6
2540.79	2.10845407797252E-13	2.98687906212054E-6
2548.56	3.05826093002412E-13	4.33290540392304E-6
2556.33	1.92844878370998E-13	2.73178312633324E-6
2564.1	2.19435144926002E-13	3.10860920567006E-6
2571.87	4.05591396551593E-14	5.73653656645679E-7
2579.64	9.84876122170907E-14	1.39459161724598E-6
2587.41	1.95442960780228E-13	2.76860205802912E-6
2595.18	3.40692767983871E-14	4.81682048512592E-7
2602.95	5.03615538803957E-13	7.13589428112832E-6
2610.72	2.29398613871098E-13	3.24980729901781E-6
2618.49	1.94062884514766E-13	2.74904419736519E-6
2626.26	5.75948566070121E-13	8.16096753546705E-6
2634.03	1.24933123734546E-13	1.76936628904423E-6
2641.8	8.16658264369611E-14	1.15620034087958E-6
2649.57	1.34217962685725E-13	1.90094712340741E-6
2657.34	4.5028458176516E-14	6.3699095987378E-7
2665.11	4.89436538798704E-13	6.93495545376291E-6
2672.88	9.67788464809508E-14	1.37037570758134E-6
2680.65	7.76077638293688E-15	1.08849040453871E-7
2688.42	1.49818949316904E-13	2.12203774744656E-6
2696.19	1.27085149349168E-13	1.79986389136472E-6
2703.96	1.57546758054769E-13	2.2315530041865E-6
2711.73	3.33875815018792E-13	4.73041427251809E-6
2719.5	3.40300276177177E-13	4.82145903527585E-6
2727.27	2.08041707671252E-14	2.93694542354741E-7
2735.04	4.36346380553145E-13	6.18258404967554E-6
2742.81	1.89870918812359E-13	2.68963742169091E-6
2750.58	7.99783738962971E-17	0
2758.35	4.81960176652113E-14	6.8188028133741E-7
2766.12	4.42975497508727E-14	6.26632832932116E-7
2773.89	9.16512241824469E-14	1.2977091999678E-6
2781.66	6.17499122303709E-13	8.74980455097341E-6
2789.43	8.05259919205907E-14	1.14004708528855E-6
2797.2	4.01587855979954E-13	5.69000085155851E-6
2804.97	6.6063329826657E-13	9.36108395954523E-6
2812.74	2.20850438765732E-14	3.11846537595663E-7
2820.51	1.48496864640978E-13	2.10330171921045E-6
2828.28	2.27688450769753E-13	3.22557158648091E-6
2836.05	7.62674177373684E-13	1.08071644012917E-5
2843.82	2.46672785041375E-13	3.4946095909551E-6
2851.59	9.13838699290965E-14	1.29392036788236E-6
2859.36	8.17107712376419E-15	1.1466365006657E-7
2867.13	6.36410904900937E-13	9.01781438361809E-6
2874.9	1.52577012112408E-13	2.16112385392258E-6
2882.67	2.78832065069366E-13	3.95035738807384E-6
2890.44	5.04087352167624E-14	7.13237984273783E-7
2898.21	4.77959557196035E-13	6.77230849529754E-6
2905.98	7.51084180807101E-13	1.06429158422681E-5
2913.75	3.88942525099276E-14	5.50059575925272E-7
2921.52	2.96592115149711E-13	4.20204535166601E-6
2929.29	1.81590909328365E-13	2.57229660811647E-6
2937.06	3.02287914686045E-13	4.28276382823808E-6
2944.83	7.08397126905062E-14	1.00277720805419E-6
2952.6	8.22121322622133E-15	1.1537415783388E-7
2960.37	6.13549360920224E-13	8.69383019308663E-6
2968.14	5.52023461198055E-13	7.82191100709366E-6
2975.91	4.94295202544134E-13	7.00381039382975E-6
2983.68	4.85001015219015E-13	6.87209707824107E-6
2991.45	2.18743021617369E-13	3.0988007251018E-6
2999.22	2.31393504453978E-13	3.27807804972644E-6
3006.99	3.05867219582945E-15	4.22127966315049E-8
3014.76	1.67262044250367E-13	2.36923395594188E-6
3022.53	3.28131971742076E-13	4.64901494025443E-6
3030.3	2.32394738723445E-13	3.2922671208845E-6
3038.07	3.47479702010724E-14	4.91300206099567E-7
3045.84	2.32125866001371E-13	3.28845676969866E-6
3053.61	3.913208194991E-13	5.54450072671075E-6
3061.38	5.72854551693128E-14	8.10691968537405E-7
3069.15	2.87590192013014E-13	4.07447388129071E-6
3076.92	3.45354628167324E-14	4.88288640784668E-7
3084.69	7.03250952226257E-13	9.96504343542871E-6
3092.46	4.53461444481842E-14	6.41493076163747E-7
3100.23	2.59957095938809E-13	3.68286926040282E-6
3108	2.71435180412466E-13	3.84553184829219E-6
3115.77	2.44774514631988E-13	3.46770810072706E-6
3123.54	4.41326309233045E-13	6.25315750541514E-6
3131.31	8.06981861055759E-14	1.14248734888946E-6
3139.08	2.82875803259854E-13	4.00766354576256E-6
3146.85	2.53643322678301E-14	3.5831923409669E-7
3154.62	5.96977643495586E-14	8.44878200129325E-7
3162.39	8.54400114128876E-14	1.209686503729E-6
3170.16	3.31928665057229E-13	4.70282008182509E-6
3177.93	5.29160970426893E-13	7.49791339904598E-6
3185.7	2.05923843939782E-14	2.90693194907365E-7
3193.47	2.56737737738729E-13	3.6372458693771E-6
3201.24	1.02500411170138E-13	1.45145931706823E-6
3209.01	1.52925014803327E-13	2.16605560176145E-6
3216.78	3.8556273469537E-13	5.46289956951325E-6
3224.55	9.21085890060227E-13	1.30521085987942E-5
3232.32	4.75056956870072E-13	6.73117406370199E-6
3240.09	1.50470020120745E-13	2.13126444917497E-6
3247.86	2.07555400088512E-13	2.94025445595844E-6
3255.63	1.63606770644672E-13	2.31743295504225E-6
3263.4	3.36740171257579E-13	4.77100672498762E-6
3271.17	1.18084251468512E-13	1.67230695048703E-6
3278.94	1.06362743557707E-13	1.50619466797917E-6
3286.71	5.92573319330427E-14	8.38636577075822E-7
3294.48	2.88381828236352E-13	4.08569261705195E-6
3302.25	2.04280591987938E-13	2.8938452522535E-6
3310.02	2.68483775569981E-13	3.80370577960541E-6
3317.79	5.55540323683235E-14	7.86154972474522E-7
3325.56	4.3583805271303E-13	6.17538024122135E-6
3333.33	6.49713772937758E-13	9.20633703704396E-6
