# Supplementary material for: Ultrafast structural rearrangement dynamics induced by the photodetachment of phenoxide in aqueous solution
Source: Nat Commun. 2019 Jul 3;10:2944. doi: 10.1038/s41467-019-10989-1 (PMC6610110; doi:10.1038/s41467-019-10989-1)
Supplement: Supplementary file 3 — Source Data [file 41467_2019_10989_MOESM3_ESM.zip › Source Data/Supplementary Figure 1/Supplementary Figure1.dat]

-0.522879	-2.66958622665081
-0.49485	-2.45593195564972
-0.468521	-2.38721614328026
-0.443697	-2.25258819211358
-0.420216	-2.15490195998574
-0.39794	-2.07468790850035
-0.376751	-1.98213228103649
-0.356547	-1.89008413697621
-0.337242	-1.81901441921327
-0.318759	-1.76321090059071
-0.30103	-1.69186262136196
-0.283997	-1.63544900464603
-0.267606	-1.5777385491864
-0.251812	-1.51684079028302
-0.236572	-1.47664379334521
-0.221849	-1.43097741397044
-0.207608	-1.38447077636287
-0.19382	-1.34486156518862
-0.180456	-1.32221060893114
-0.167491	-1.28895239613297
-0.154902	-1.26512019720737
-0.142668	-1.24336389175415
-0.130768	-1.23807216157947
-0.119186	-1.21903497039168
-0.107905	-1.2003837955185
-0.09691	-1.1814442207022
-0.086186	-1.17392519729917
-0.075721	-1.15889091553185
-0.065502	-1.14776406058811
-0.055517	-1.13566694496661
-0.045757	-1.13637977972968
-0.036212	-1.11947222180119
-0.026872	-1.11486503393657
-0.017729	-1.11548784080961
-0.008774	-1.11114683301706
0	-1.10143935506029
