# Supplementary material for: Ultrafast structural rearrangement dynamics induced by the photodetachment of phenoxide in aqueous solution
Source: Nat Commun. 2019 Jul 3;10:2944. doi: 10.1038/s41467-019-10989-1 (PMC6610110; doi:10.1038/s41467-019-10989-1)
Supplement: Supplementary file 3 — Source Data [file 41467_2019_10989_MOESM3_ESM.zip › Source Data/Supplementary Figure 2/Supplementary Figure2_phenoxide.dat]

	phenoxide		fit
-506.575	9.59097E-4	103.425	0.0663325637556419
-501.575	9.69708E-4	107.744319319319	0.0668678546408054
-496.575	9.68488E-4	112.063638638639	0.0673986172796511
-491.575	9.7354E-4	116.382957957958	0.0679248881169634
-486.575	9.77284E-4	120.702277277277	0.0684467033079823
-481.575	9.81312E-4	125.021596596597	0.0689640987206956
-476.575	9.83099E-4	129.340915915916	0.0694771099381132
-471.575	9.83315E-4	133.660235235235	0.0699857722605231
-466.575	9.76832E-4	137.979554554555	0.07049012070773
-461.575	9.70358E-4	142.298873873874	0.0709901900212757
-456.575	9.71108E-4	146.618193193193	0.0714860146666423
-451.575	9.72671E-4	150.937512512513	0.0719776288354381
-446.575	9.69751E-4	155.256831831832	0.0724650664475655
-441.575	9.78609E-4	159.576151151151	0.0729483611533723
-436.575	9.80184E-4	163.89547047047	0.0734275463357864
-431.575	9.75079E-4	168.21478978979	0.0739026551124323
-426.575	9.75064E-4	172.534109109109	0.0743737203377326
-421.575	9.82184E-4	176.853428428428	0.0748407746049912
-416.575	9.80762E-4	181.172747747748	0.0753038502484611
-411.575	9.7493E-4	185.492067067067	0.0757629793453955
-406.575	9.73292E-4	189.811386386386	0.0762181937180826
-401.575	9.76323E-4	194.130705705706	0.0766695249358648
-396.575	9.86443E-4	198.450025025025	0.0771170043171408
-391.575	9.71564E-4	202.769344344344	0.0775606629313532
-386.575	9.66227E-4	207.088663663664	0.0780005316009597
-381.575	9.66626E-4	211.407982982983	0.0784366409033885
-376.575	9.66027E-4	215.727302302302	0.0788690211729789
-371.575	9.69034E-4	220.046621621622	0.0792977025029056
-366.575	9.74623E-4	224.365940940941	0.0797227147470892
-361.575	9.97098E-4	228.68526026026	0.0801440875220897
-356.575	9.86082E-4	233.00457957958	0.0805618502089871
-351.575	9.6888E-4	237.323898898899	0.0809760319552452
-346.575	9.81953E-4	241.643218218218	0.0813866616765623
-341.575	9.81399E-4	245.962537537538	0.0817937680587057
-336.575	9.73103E-4	250.281856856857	0.0821973795593333
-331.575	9.75996E-4	254.601176176176	0.0825975244097993
-326.575	9.68733E-4	258.920495495496	0.0829942306169468
-321.575	9.69089E-4	263.239814814815	0.0833875259648854
-316.575	9.90512E-4	267.559134134134	0.0837774380167554
-311.575	9.85428E-4	271.878453453453	0.0841639941164771
-306.575	9.86143E-4	276.197772772773	0.0845472213904877
-301.575	9.77137E-4	280.517092092092	0.0849271467494627
-296.575	9.74262E-4	284.836411411411	0.0853037968900256
-291.575	9.8687E-4	289.155730730731	0.0856771982964421
-286.575	9.78561E-4	293.47505005005	0.0860473772423028
-281.575	9.76757E-4	297.794369369369	0.0864143597921909
-276.575	9.7656E-4	302.113688688689	0.0867781718033381
-271.575	9.68957E-4	306.433008008008	0.0871388389272663
-266.575	9.70455E-4	310.752327327327	0.0874963866114171
-261.575	9.7803E-4	315.071646646647	0.0878508401007681
-256.575	9.90338E-4	319.390965965966	0.0882022244394363
-251.575	9.78682E-4	323.710285285285	0.0885505644722691
-246.575	9.70857E-4	328.029604604605	0.0888958848464222
-241.575	9.77865E-4	332.348923923924	0.0892382100129258
-236.575	9.76831E-4	336.668243243243	0.089577564228238
-231.575	9.64543E-4	340.987562562563	0.0899139715557853
-226.575	9.70906E-4	345.306881881882	0.0902474558674923
-221.575	9.75789E-4	349.626201201201	0.0905780408452981
-216.575	9.74279E-4	353.945520520521	0.0909057499826609
-211.575	9.77986E-4	358.26483983984	0.0912306065860514
-206.575	9.65908E-4	362.584159159159	0.0915526337764337
-201.575	9.74758E-4	366.903478478479	0.0918718544907345
-196.575	0.001000864	371.222797797798	0.0921882914833013
-191.575	9.85479E-4	375.542117117117	0.092501967327348
-186.575	9.8966E-4	379.861436436436	0.0928129044163903
-181.575	0.001022374	384.180755755756	0.0931211249656689
-176.575	0.001006039	388.500075075075	0.0934266510135616
-171.575	9.55821E-4	392.819394394394	0.0937295044229844
-166.575	9.2623E-4	397.138713713714	0.0940297068827814
-161.575	0.001024713	401.458033033033	0.0943272799091039
-156.575	0.001030824	405.777352352352	0.0946222448467781
-151.575	7.34129E-4	410.096671671672	0.0949146228706624
-146.575	5.21122E-4	414.415990990991	0.0952044349869943
-141.575	7.3647E-4	418.73531031031	0.0954917020347255
-136.575	0.001077152	423.05462962963	0.0957764446868476
-131.575	0.001393876	427.373948948949	0.0960586834517068
-126.575	0.001800101	431.693268268268	0.0963384386743084
-121.575	0.001857269	436.012587587588	0.0966157305376103
-116.575	0.001448074	440.331906906907	0.0968905790638074
-111.575	0.001199368	444.651226226226	0.0971630041156051
-106.575	0.001349641	448.970545545546	0.0974330253974827
-101.575	4.18084E-4	453.289864864865	0.097700662456947
-96.575	-0.002903456	457.609184184184	0.0979659346857763
-91.575	-0.004108203	461.928503503504	0.0982288613212536
-86.575	-0.003349161	466.247822822823	0.0984894614473915
-81.575	-0.012595806	470.567142142142	0.0987477539961457
-76.575	-0.01951164	474.886461461461	0.0990037577486203
-71.575	-0.008541492	479.205780780781	0.0992574913362631
-66.575	0.001101891	483.5251001001	0.099508973242051
-61.575	0.004853447	487.844419419419	0.0997582218016667
-56.575	0.017148017	492.163738738739	0.100005255204666
-51.575	0.013121215	496.483058058058	0.100250091495634
-46.575	-0.001555916	500.802377377377	0.100492748575338
-41.575	-0.006040317	505.121696696697	0.100733244201861
-36.575	0.016870787	509.441016016016	0.100971595991738
-31.575	0.047772732	513.760335335335	0.101207821421074
-26.575	-0.009910088	518.079654654655	0.101441937826658
-21.575	-0.030893981	522.398973973974	0.101673962407069
-16.575	0.151202108	526.718293293293	0.101903912223767
-11.575	0.257005651	531.037612612613	0.102131804202181
-6.575	0.209681915	535.356931931932	0.102357655132792
-1.575	0.311710365	539.676251251251	0.102581481672194
3.425	0.635290232	543.995570570571	0.102803300344162
8.425	0.776333772	548.31488988989	0.103023127540699
13.425	0.54372209	552.634209209209	0.103240979523087
18.425	0.183957742	556.953528528529	0.103456872422916
23.425	-0.005601609	561.272847847848	0.103670822243117
28.425	-0.013046139	565.592167167167	0.103882844858978
33.425	0.05153911	569.911486486487	0.104092956019158
38.425	0.065393741	574.230805805806	0.10430117134669
43.425	0.085267232	578.550125125125	0.104507506339977
48.425	0.122504933	582.869444444445	0.104711976373778
53.425	0.105343015	587.188763763764	0.104914596700191
58.425	0.088940663	591.508083083083	0.105115382449622
63.425	0.086189713	595.827402402402	0.105314348631752
68.425	0.08063324	600.146721721722	0.105511510136493
73.425	0.072859589	604.466041041041	0.105706881734936
78.425	0.063053246	608.78536036036	0.105900478080297
83.425	0.058651411	613.10467967968	0.106092313708845
88.425	0.059723279	617.423998998999	0.106282403040835
93.425	0.065594198	621.743318318318	0.106470760381425
98.425	0.073657338	626.062637637638	0.106657399921587
103.425	0.076769868	630.381956956957	0.106842335739014
108.425	0.07486831	634.701276276276	0.107025581799018
113.425	0.076787597	639.020595595596	0.107207151955422
118.425	0.081516716	643.339914914915	0.107387059951439
123.425	0.080680194	647.659234234234	0.107565319420555
128.425	0.077431305	651.978553553554	0.107741943887396
133.425	0.072582927	656.297872872873	0.107916946768588
138.425	0.068940149	660.617192192192	0.10809034137362
143.425	0.068168713	664.936511511512	0.108262140905688
148.425	0.066415992	669.255830830831	0.108432358462539
153.425	0.063861199	673.57515015015	0.108601007037308
158.425	0.064772804	677.894469469469	0.108768099519346
163.425	0.067797027	682.213788788789	0.108933648695046
168.425	0.073165204	686.533108108108	0.109097667248654
173.425	0.079137441	690.852427427428	0.109260167763083
178.425	0.083497676	695.171746746747	0.109421162720717
183.425	0.084812732	699.491066066066	0.109580664504204
188.425	0.081746811	703.810385385385	0.109738685397251
193.425	0.076788157	708.129704704705	0.109895237585405
198.425	0.072546005	712.449024024024	0.110050333156835
203.425	0.070224703	716.768343343343	0.110203984103101
208.425	0.071139164	721.087662662663	0.110356202319922
213.425	0.072830012	725.406981981982	0.110506999607935
218.425	0.072998237	729.726301301301	0.110656387673451
223.425	0.07454503	734.045620620621	0.110804378129199
228.425	0.078381564	738.36493993994	0.110950982495072
233.425	0.080609436	742.684259259259	0.111096212198862
238.425	0.083200341	747.003578578579	0.111240078576989
243.425	0.087555868	751.322897897898	0.111382592875227
248.425	0.090657965	755.642217217217	0.111523766249424
253.425	0.090621538	759.961536536537	0.111663609766212
258.425	0.086448684	764.280855855856	0.111802134403719
263.425	0.079996282	768.600175175175	0.111939351052266
268.425	0.075970597	772.919494494495	0.112075270515067
273.425	0.075486726	777.238813813814	0.112209903508919
278.425	0.076636384	781.558133133133	0.112343260664885
283.425	0.079073064	785.877452452452	0.112475352528981
288.425	0.082757415	790.196771771772	0.11260618956284
293.425	0.087429405	794.516091091091	0.112735782144391
298.425	0.089712822	798.835410410411	0.112864140568519
303.425	0.089973959	803.15472972973	0.112991275047721
308.425	0.091025601	807.474049049049	0.113117195712765
313.425	0.092623517	811.793368368368	0.113241912613335
318.425	0.091778849	816.112687687688	0.113365435718675
323.425	0.088361842	820.432007007007	0.113487774918226
328.425	0.084081661	824.751326326326	0.113608940022262
333.425	0.081002385	829.070645645646	0.113728940762515
338.425	0.080716865	833.389964964965	0.1138477867928
343.425	0.082217563	837.709284284284	0.113965487689632
348.425	0.084034219	842.028603603604	0.114082052952839
353.425	0.087818822	846.347922922923	0.114197492006172
358.425	0.092891852	850.667242242242	0.11431181419791
363.425	0.094576001	854.986561561562	0.114425028801452
368.425	0.09512354	859.305880880881	0.114537145015919
373.425	0.096485137	863.6252002002	0.11464817196674
378.425	0.097726107	867.94451951952	0.114758118706236
383.425	0.096692094	872.263838838839	0.1148669942142
388.425	0.092269978	876.583158158158	0.114974807398476
393.425	0.085950672	880.902477477478	0.115081567095525
398.425	0.082577347	885.221796796797	0.115187282070995
403.425	0.082817083	889.541116116116	0.115291961020282
408.425	0.084599685	893.860435435435	0.115395612569087
413.425	0.088772776	898.179754754755	0.115498245273968
418.425	0.093781631	902.499074074074	0.115599867622893
423.425	0.098495511	906.818393393394	0.115700488035779
428.425	0.100951891	911.137712712713	0.115800114865036
433.425	0.100360003	915.457032032032	0.1158987563961
438.425	0.099577858	919.776351351351	0.115996420847966
443.425	0.098852832	924.095670670671	0.116093116373717
448.425	0.09629331	928.41498998999	0.116188851061044
453.425	0.093512882	932.734309309309	0.116283632932766
458.425	0.09066727	937.053628628629	0.116377469947346
463.425	0.087633493	941.372947947948	0.116470369999401
468.425	0.087175741	945.692267267267	0.116562340920209
473.425	0.08903172	950.011586586587	0.116653390478211
478.425	0.092289514	954.330905905906	0.116743526379513
483.425	0.097404947	958.650225225225	0.116832756268376
488.425	0.102794128	962.969544544545	0.116921087727709
493.425	0.10589369	967.288863863864	0.117008528279559
498.425	0.106103779	971.608183183183	0.117095085385588
503.425	0.104894797	975.927502502503	0.11718076644756
508.425	0.102703461	980.246821821822	0.11726557880781
513.425	0.100227858	984.566141141141	0.117349529749719
518.425	0.097291275	988.885460460461	0.117432626498182
523.425	0.094949615	993.20477977978	0.11751487622007
528.425	0.093172355	997.524099099099	0.117596286024695
533.425	0.0929729	1001.84341841842	0.117676862964263
538.425	0.096185823	1006.16273773774	0.11775661403433
543.425	0.101113435	1010.48205705706	0.117835546174251
548.425	0.104663167	1014.80137637638	0.117913666267624
553.425	0.108221913	1019.1206956957	0.117990981142738
558.425	0.110227151	1023.44001501502	0.118067497573007
563.425	0.109743419	1027.75933433433	0.118143222277409
568.425	0.107945999	1032.07865365365	0.118218161920917
573.425	0.10602354	1036.39797297297	0.118292323114928
578.425	0.103014344	1040.71729229229	0.118365712417689
583.425	0.101643898	1045.03661161161	0.118438336334719
588.425	0.101047307	1049.35593093093	0.118510201319228
593.425	0.098718194	1053.67525025025	0.118581313772529
598.425	0.098851349	1057.99456956957	0.118651680044458
603.425	0.101806046	1062.31388888889	0.118721306433775
608.425	0.105713235	1066.63320820821	0.118790199188575
613.425	0.109428858	1070.95252752753	0.118858364506685
618.425	0.111999721	1075.27184684685	0.118925808536071
623.425	0.114032295	1079.59116616617	0.118992537375227
628.425	0.1148646	1083.91048548549	0.119058557073571
633.425	0.112565494	1088.2298048048	0.119123873631836
638.425	0.108208422	1092.54912412412	0.119188493002455
643.425	0.104851861	1096.86844344344	0.119252421089943
648.425	0.102958126	1101.18776276276	0.119315663751285
653.425	0.102373327	1105.50708208208	0.119378226796302
658.425	0.102662248	1109.8264014014	0.119440115988039
663.425	0.104067857	1114.14572072072	0.119501337043124
668.425	0.108049885	1118.46504004004	0.119561895632148
673.425	0.111449574	1122.78435935936	0.119621797380022
678.425	0.112217061	1127.10367867868	0.119681047866344
683.425	0.113439238	1131.422997998	0.119739652625762
688.425	0.115783744	1135.74231731732	0.119797617148324
693.425	0.116911209	1140.06163663664	0.119854946879838
698.425	0.11583871	1144.38095595596	0.119911647222222
703.425	0.111167975	1148.70027527528	0.119967723533853
708.425	0.106917284	1153.01959459459	0.120023181129913
713.425	0.105767091	1157.33891391391	0.120078025282732
718.425	0.105137385	1161.65823323323	0.120132261222128
723.425	0.104709358	1165.97755255255	0.120185894135747
728.425	0.10667283	1170.29687187187	0.120238929169396
733.425	0.110735985	1174.61619119119	0.120291371427377
738.425	0.114942101	1178.93551051051	0.120343225972816
743.425	0.117128294	1183.25482982983	0.120394497827991
748.425	0.118286588	1187.57414914915	0.120445191974657
753.425	0.119043932	1191.89346846847	0.120495313354367
758.425	0.118740225	1196.21278778779	0.120544866868794
763.425	0.115416172	1200.53210710711	0.120593857380043
768.425	0.110934702	1204.85142642643	0.120642289710972
773.425	0.107526599	1209.17074574575	0.1206901686455
778.425	0.106087856	1213.49006506507	0.120737498928918
783.425	0.107009325	1217.80938438438	0.120784285268195
788.425	0.108462315	1222.1287037037	0.120830532332285
793.425	0.110522192	1226.44802302302	0.120876244752425
798.425	0.115061643	1230.76734234234	0.120921427122442
803.425	0.118561611	1235.08666166166	0.120966083999044
808.425	0.119380071	1239.40598098098	0.121010219902116
813.425	0.119870385	1243.7253003003	0.121053839315017
818.425	0.120194946	1248.04461961962	0.121096946684866
823.425	0.119511994	1252.36393893894	0.121139546422835
828.425	0.117490904	1256.68325825826	0.121181642904429
833.425	0.113299822	1261.00257757758	0.121223240469773
838.425	0.109373264	1265.3218968969	0.121264343423896
843.425	0.107402336	1269.64121621622	0.121304956037005
848.425	0.107518532	1273.96053553554	0.121345082544764
853.425	0.11011648	1278.27985485485	0.121384727148571
858.425	0.114171081	1282.59917417417	0.121423894015828
863.425	0.118034627	1286.91849349349	0.121462587280212
868.425	0.121264064	1291.23781281281	0.121500811041945
873.425	0.122070244	1295.55713213213	0.121538569368057
878.425	0.121274281	1299.87645145145	0.121575866292654
883.425	0.12056539	1304.19577077077	0.121612705817175
888.425	0.119330355	1308.51509009009	0.121649091910658
893.425	0.117264134	1312.83440940941	0.121685028509993
898.425	0.114760606	1317.15372872873	0.121720519520179
903.425	0.111771382	1321.47304804805	0.121755568814581
908.425	0.109807722	1325.79236736737	0.121790180235176
913.425	0.11067326	1330.11168668669	0.121824357592809
918.425	0.113694973	1334.43100600601	0.121858104667434
923.425	0.117251846	1338.75032532533	0.121891425208368
928.425	0.120575666	1343.06964464464	0.121924322934526
933.425	0.122428031	1347.38896396396	0.121956801534672
938.425	0.12298267	1351.70828328328	0.121988864667651
943.425	0.122853264	1356.0276026026	0.122020515962631
948.425	0.121804019	1360.34692192192	0.122051759019342
953.425	0.120357795	1364.66624124124	0.122082597408305
958.425	0.119022457	1368.98556056056	0.122113034671066
963.425	0.115992292	1373.30487987988	0.12214307432043
968.425	0.112213998	1377.6241991992	0.122172719840685
973.425	0.110480055	1381.94351851852	0.122201974687834
978.425	0.111771347	1386.26283783784	0.122230842289816
983.425	0.11581678	1390.58215715716	0.122259326046732
988.425	0.120298237	1394.90147647648	0.122287429331066
993.425	0.122841361	1399.2207957958	0.122315155487905
998.425	0.124218454	1403.54011511512	0.122342507835156
1003.425	0.124361225	1407.85943443443	0.122369489663765
1008.425	0.123582934	1412.17875375375	0.12239610423793
1013.425	0.122066061	1416.49807307307	0.122422354795314
1018.425	0.119424628	1420.81739239239	0.122448244547256
1023.425	0.117413887	1425.13671171171	0.122473776678984
1028.425	0.11573274	1429.45603103103	0.122498954349819
1033.425	0.113295735	1433.77535035035	0.122523780693381
1038.425	0.111830065	1438.09466966967	0.122548258817799
1043.425	0.113508865	1442.41398898899	0.12257239180591
1048.425	0.117269046	1446.73330830831	0.122596182715459
1053.425	0.121197856	1451.05262762763	0.122619634579304
1058.425	0.124300459	1455.37194694695	0.122642750405609
1063.425	0.125581644	1459.69126626627	0.122665533178047
1068.425	0.125997695	1464.01058558559	0.122687985855988
1073.425	0.125053355	1468.3299049049	0.122710111374697
1078.425	0.122065936	1472.64922422422	0.122731912645527
1083.425	0.119726107	1476.96854354354	0.122753392556107
1088.425	0.118303967	1481.28786286286	0.122774553970531
1093.425	0.116601055	1485.60718218218	0.122795399729547
1098.425	0.114878556	1489.9265015015	0.122815932650744
1103.425	0.113944896	1494.24582082082	0.122836155528735
1108.425	0.115145853	1498.56514014014	0.122856071135339
1113.425	0.119782067	1502.88445945946	0.122875682219767
1118.425	0.124417001	1507.20377877878	0.122894991508797
1123.425	0.126432011	1511.5230980981	0.122914001706956
1128.425	0.127004284	1515.84241741742	0.122932715496698
1133.425	0.1262823	1520.16173673674	0.122951135538578
1138.425	0.124156108	1524.48105605606	0.122969264471427
1143.425	0.121473471	1528.80037537538	0.122987104912527
1148.425	0.119357697	1533.11969469469	0.123004659457781
1153.425	0.118205026	1537.43901401401	0.123021930681884
1158.425	0.117600031	1541.75833333333	0.123038921138492
1163.425	0.116493893	1546.07765265265	0.12305563336039
1168.425	0.115922795	1550.39697197197	0.123072069859661
1173.425	0.117750383	1554.71629129129	0.123088233127846
1178.425	0.121614066	1559.03561061061	0.123104125636111
1183.425	0.125653835	1563.35492992993	0.123119749835411
1188.425	0.12766309	1567.67424924925	0.123135108156648
1193.425	0.127049175	1571.99356856857	0.123150203010832
1198.425	0.126209392	1576.31288788789	0.123165036789242
1203.425	0.124199378	1580.63220720721	0.12317961186358
1208.425	0.121012184	1584.95152652653	0.12319393058613
1213.425	0.119058484	1589.27084584585	0.123207995289912
1218.425	0.117824899	1593.59016516517	0.123221808288834
1223.425	0.116732861	1597.90948448448	0.123235371877849
1228.425	0.1165814	1602.2288038038	0.1232486883331
1233.425	0.117115373	1606.54812312312	0.123261759912078
1238.425	0.11912685	1610.86744244244	0.123274588853762
1243.425	0.123419607	1615.18676176176	0.123287177378774
1248.425	0.126234801	1619.50608108108	0.123299527689524
1253.425	0.127649934	1623.8254004004	0.123311641970351
1258.425	0.127877564	1628.14471971972	0.123323522387673
1263.425	0.126369354	1632.46403903904	0.123335171090127
1268.425	0.124189912	1636.78335835836	0.123346590208713
1273.425	0.121568194	1641.10267767768	0.123357781856931
1278.425	0.118576231	1645.421996997	0.123368748130926
1283.425	0.117567624	1649.74131631632	0.123379491109623
1288.425	0.117816931	1654.06063563564	0.123390012854865
1293.425	0.117869334	1658.37995495496	0.123400315411551
1298.425	0.118641035	1662.69927427427	0.123410400807769
1303.425	0.120684496	1667.01859359359	0.123420271054934
1308.425	0.123134714	1671.33791291291	0.123429928147917
1313.425	0.126273016	1675.65723223223	0.123439374065179
1318.425	0.128572313	1679.97655155155	0.123448610768903
1323.425	0.128011602	1684.29587087087	0.123457640205123
1328.425	0.126497335	1688.61519019019	0.123466464303854
1333.425	0.123021888	1692.93450950951	0.123475084979218
1338.425	0.119310707	1697.25382882883	0.123483504129574
1343.425	0.117402351	1701.57314814815	0.123491723637642
1348.425	0.116905718	1705.89246746747	0.123499745370627
1353.425	0.11715583	1710.21178678679	0.123507571180347
1358.425	0.118801218	1714.53110610611	0.12351520290335
1363.425	0.120220855	1718.85042542543	0.123522642361044
1368.425	0.121330877	1723.16974474474	0.123529891359809
1373.425	0.12385353	1727.48906406406	0.123536951691126
1378.425	0.126328347	1731.80838338338	0.123543825131689
1383.425	0.127798986	1736.1277027027	0.123550513443528
1388.425	0.128381126	1740.44702202202	0.123557018374122
1393.425	0.126046567	1744.76634134134	0.123563341656521
1398.425	0.122874236	1749.08566066066	0.123569485009457
1403.425	0.120122584	1753.40497997998	0.123575450137458
1408.425	0.117630159	1757.7242992993	0.123581238730967
1413.425	0.116657819	1762.04361861862	0.123586852466449
1418.425	0.117305546	1766.36293793794	0.123592293006504
1423.425	0.118880338	1770.68225725726	0.123597561999981
1428.425	0.121625699	1775.00157657658	0.123602661082086
1433.425	0.123403527	1779.3208958959	0.123607591874489
1438.425	0.124615352	1783.64021521522	0.123612355985437
1443.425	0.126788431	1787.95953453453	0.123616955009857
1448.425	0.128167815	1792.27885385385	0.123621390529466
1453.425	0.127390478	1796.59817317317	0.123625664112874
1458.425	0.125679724	1800.91749249249	0.123629777315691
1463.425	0.122614273	1805.23681181181	0.123633731680631
1468.425	0.119861622	1809.55613113113	0.123637528737613
1473.425	0.118529101	1813.87545045045	0.123641170003866
1478.425	0.117612724	1818.19476976977	0.12364465698403
1483.425	0.11820111	1822.51408908909	0.123647991170256
1488.425	0.120911463	1826.83340840841	0.123651174042306
1493.425	0.123100083	1831.15272772773	0.123654207067653
1498.425	0.124883016	1835.47204704705	0.123657091701581
1503.425	0.125915844	1839.79136636637	0.123659829387278
1508.425	0.126649185	1844.11068568569	0.123662421555937
1513.425	0.127434916	1848.43000500501	0.123664869626851
1518.425	0.126927411	1852.74932432432	0.123667175007509
1523.425	0.124589834	1857.06864364364	0.123669339093689
1528.425	0.12214294	1861.38796296296	0.123671363269551
1533.425	0.119749392	1865.70728228228	0.123673248907735
1538.425	0.117858449	1870.0266016016	0.123674997369448
1543.425	0.117583868	1874.34592092092	0.123676610004559
1548.425	0.118785021	1878.66524024024	0.123678088151686
1553.425	0.121430879	1882.98455955956	0.123679433138293
1558.425	0.12458041	1887.30387887888	0.123680646280772
1563.425	0.125710695	1891.6231981982	0.123681728884537
1568.425	0.125650407	1895.94251751752	0.123682682244109
1573.425	0.126146011	1900.26183683684	0.123683507643204
1578.425	0.126298799	1904.58115615616	0.123684206354823
1583.425	0.125790904	1908.90047547548	0.123684779641332
1588.425	0.12419089	1913.21979479479	0.123685228754551
1593.425	0.121466618	1917.53911411411	0.123685554935839
1598.425	0.119128729	1921.85843343343	0.123685759416178
1603.425	0.117885561	1926.17775275275	0.123685843416252
1608.425	0.117658729	1930.49707207207	0.123685808146536
1613.425	0.11906816	1934.81639139139	0.123685654807372
1618.425	0.122311297	1939.13571071071	0.123685384589057
1623.425	0.12508771	1943.45503003003	0.123684998671915
1628.425	0.127256387	1947.77434934935	0.123684498226386
1633.425	0.127730086	1952.09366866867	0.123683884413099
1638.425	0.127054738	1956.41298798799	0.123683158382953
1643.425	0.126453505	1960.73230730731	0.123682321277196
1648.425	0.125244926	1965.05162662663	0.123681374227501
1653.425	0.123027824	1969.37094594595	0.123680318356044
1658.425	0.121104348	1973.69026526527	0.123679154775579
1663.425	0.119649761	1978.00958458458	0.123677884589515
1668.425	0.118366434	1982.3289039039	0.123676508891991
1673.425	0.118787348	1986.64822322322	0.123675028767948
1678.425	0.12006126	1990.96754254254	0.123673445293208
1683.425	0.122820698	1995.28686186186	0.123671759534543
1688.425	0.126202615	1999.60618118118	0.123669972549746
1693.425	0.127990747	2003.9255005005	0.123668085387712
1698.425	0.128172708	2008.24481981982	0.123666099088497
1703.425	0.127544434	2012.56413913914	0.123664014683402
1708.425	0.125707286	2016.88345845846	0.123661833195032
1713.425	0.123916781	2021.20277777778	0.123659555637373
1718.425	0.122510878	2025.5220970971	0.123657183015861
1723.425	0.120506434	2029.84141641642	0.123654716327447
1728.425	0.119081339	2034.16073573574	0.123652156560666
1733.425	0.118846493	2038.48005505506	0.12364950469571
1738.425	0.118728213	2042.79937437437	0.123646761704488
1743.425	0.120332892	2047.11869369369	0.123643928550697
1748.425	0.123444997	2051.43801301301	0.123641006189885
1753.425	0.126478184	2055.75733233233	0.123637995569522
1758.425	0.128409052	2060.07665165165	0.123634897629058
1763.425	0.128433742	2064.39597097097	0.123631713299992
1768.425	0.126821151	2068.71529029029	0.123628443505937
1773.425	0.125128502	2073.03460960961	0.123625089162678
1778.425	0.122850278	2077.35392892893	0.123621651178242
1783.425	0.121206593	2081.67324824825	0.123618130452953
1788.425	0.120452687	2085.99256756757	0.123614527879502
1793.425	0.119468581	2090.31188688689	0.123610844343002
1798.425	0.119758976	2094.63120620621	0.123607080721052
1803.425	0.120788014	2098.95052552553	0.123603237883797
1808.425	0.121988588	2103.26984484485	0.123599316693989
1813.425	0.123800887	2107.58916416416	0.123595318007044
1818.425	0.12614526	2111.90848348348	0.123591242671105
1823.425	0.127474364	2116.2278028028	0.123587091527096
1828.425	0.127827316	2120.54712212212	0.123582865408784
1833.425	0.126581565	2124.86644144144	0.123578565142835
1838.425	0.124394138	2129.18576076076	0.123574191548871
1843.425	0.122331335	2133.50508008008	0.123569745439528
1848.425	0.120451248	2137.8243993994	0.123565227620512
1853.425	0.119328251	2142.14371871872	0.123560638890653
1858.425	0.11919124	2146.46303803804	0.123555980041963
1863.425	0.119997774	2150.78235735736	0.12355125185969
1868.425	0.120819335	2155.10167667668	0.123546455122372
1873.425	0.122775039	2159.420995996	0.123541590601893
1878.425	0.124130008	2163.74031531532	0.123536659063534
1883.425	0.125788909	2168.05963463464	0.123531661266028
1888.425	0.127571285	2172.37895395395	0.123526597961613
1893.425	0.127432772	2176.69827327327	0.123521469896084
1898.425	0.126183199	2181.01759259259	0.123516277808843
1903.425	0.124664624	2185.33691191191	0.123511022432956
1908.425	0.122093221	2189.65623123123	0.123505704495199
1913.425	0.119981949	2193.97555055055	0.123500324716108
1918.425	0.118985226	2198.29486986987	0.123494883810038
1923.425	0.118949908	2202.61418918919	0.123489382485201
1928.425	0.120493147	2206.93350850851	0.123483821443724
1933.425	0.122564973	2211.25282782783	0.123478201381696
1938.425	0.123390637	2215.57214714715	0.123472522989217
1943.425	0.124431496	2219.89146646647	0.123466786950444
1948.425	0.125855846	2224.21078578579	0.123460993943642
1953.425	0.126598653	2228.53010510511	0.123455144641231
1958.425	0.127011474	2232.84942442442	0.123449239709831
1963.425	0.126229418	2237.16874374374	0.123443279810314
1968.425	0.123885307	2241.48806306306	0.123437265597843
1973.425	0.121788986	2245.80738238238	0.123431197721927
1978.425	0.119694804	2250.1267017017	0.123425076826458
1983.425	0.117936143	2254.44602102102	0.123418903549764
1988.425	0.118861135	2258.76534034034	0.123412678524647
1993.425	0.120826067	2263.08465965966	0.123406402378436
1998.425	0.123253902	2267.40397897898	0.123400075733021
2003.425	0.125396381	2271.7232982983	0.123393699204909
2008.425	0.125947119	2276.04261761762	0.123387273405255
2013.425	0.125904633	2280.36193693694	0.123380798939916
2018.425	0.126144734	2284.68125625626	0.123374276409488
2023.425	0.125427599	2289.00057557558	0.12336770640935
2028.425	0.124559807	2293.3198948949	0.123361089529707
2033.425	0.123497209	2297.63921421421	0.12335442635563
2038.425	0.121104392	2301.95853353353	0.1233477174671
2043.425	0.11938204	2306.27785285285	0.123340963439049
2048.425	0.118745703	2310.59717217217	0.123334164841397
2053.425	0.119069643	2314.91649149149	0.1233273222391
2058.425	0.121229575	2319.23581081081	0.123320436192182
2063.425	0.12367339	2323.55513013013	0.123313507255782
2068.425	0.125218352	2327.87444944945	0.123306535980188
2073.425	0.126296482	2332.19376876877	0.123299522910881
2078.425	0.126228086	2336.51308808809	0.123292468588572
2083.425	0.125188551	2340.83240740741	0.123285373549238
2088.425	0.125023544	2345.15172672673	0.123278238324166
2093.425	0.124252381	2349.47104604605	0.123271063439987
2098.425	0.122717623	2353.79036536537	0.123263849418714
2103.425	0.121507592	2358.10968468468	0.123256596777783
2108.425	0.119384167	2362.429004004	0.123249306030085
2113.425	0.118253636	2366.74832332332	0.123241977684006
2118.425	0.119672662	2371.06764264264	0.123234612243465
2123.425	0.121521398	2375.38696196196	0.123227210207947
2128.425	0.124277815	2379.70628128128	0.123219772072539
2133.425	0.126751371	2384.0256006006	0.12321229832797
2138.425	0.126901944	2388.34491991992	0.123204789460641
2143.425	0.126107911	2392.66423923924	0.123197245952665
2148.425	0.124966996	2396.98355855856	0.123189668281898
2153.425	0.123691432	2401.30287787788	0.123182056921977
2158.425	0.123247467	2405.6221971972	0.123174412342351
2163.425	0.122155263	2409.94151651652	0.123166735008317
2168.425	0.120352307	2414.26083583584	0.123159025381054
2173.425	0.119536283	2418.58015515516	0.123151283917655
2178.425	0.118729858	2422.89947447447	0.123143511071163
2183.425	0.119469224	2427.21879379379	0.1231357072906
2188.425	0.121415166	2431.53811311311	0.123127873021004
2193.425	0.123820749	2435.85743243243	0.123120008703458
2198.425	0.12625494	2440.17675175175	0.123112114775123
2203.425	0.127648776	2444.49607107107	0.123104191669272
2208.425	0.126859936	2448.81539039039	0.12309623981532
2213.425	0.12512614	2453.13470970971	0.123088259638856
2218.425	0.123740659	2457.45402902903	0.123080251561672
2223.425	0.122336853	2461.77334834835	0.123072216001797
2228.425	0.121495351	2466.09266766767	0.123064153373528
2233.425	0.121000575	2470.41198698699	0.123056064087456
2238.425	0.120274606	2474.73130630631	0.123047948550501
2243.425	0.120303456	2479.05062562563	0.12303980716594
2248.425	0.120880559	2483.36994494495	0.123031640333436
2253.425	0.122250838	2487.68926426426	0.123023448449069
2258.425	0.124554161	2492.00858358358	0.123015231905365
2263.425	0.126847623	2496.3279029029	0.123006991091323
2268.425	0.127618746	2500.64722222222	0.122998726392447
2273.425	0.12668228	2504.96654154154	0.122990438190773
2278.425	0.124357688	2509.28586086086	0.122982126864895
2283.425	0.122168298	2513.60518018018	0.122973792789998
2288.425	0.121722009	2517.9244994995	0.122965436337882
2293.425	0.121034609	2522.24381881882	0.122957057876991
2298.425	0.120089806	2526.56313813814	0.122948657772441
2303.425	0.120407584	2530.88245745746	0.122940236386046
2308.425	0.120653752	2535.20177677678	0.122931794076346
2313.425	0.121269942	2539.5210960961	0.122923331198632
2318.425	0.122871817	2543.84041541542	0.122914848104976
2323.425	0.124423806	2548.15973473474	0.122906345144253
2328.425	0.126449614	2552.47905405405	0.122897822662172
2333.425	0.128034591	2556.79837337337	0.122889281001298
2338.425	0.126583576	2561.11769269269	0.122880720501079
2343.425	0.124457721	2565.43701201201	0.122872141497872
2348.425	0.122204405	2569.75633133133	0.122863544324968
2353.425	0.120537701	2574.07565065065	0.122854929312617
2358.425	0.120137957	2578.39496996997	0.122846296788053
2363.425	0.120237257	2582.71428928929	0.122837647075518
2368.425	0.120421468	2587.03360860861	0.12282898049629
2373.425	0.121160349	2591.35292792793	0.122820297368701
2378.425	0.12232846	2595.67224724725	0.122811598008167
2383.425	0.123133805	2599.99156656657	0.12280288272721
2388.425	0.124549875	2604.31088588589	0.122794151835479
2393.425	0.126160875	2608.63020520521	0.122785405639779
2398.425	0.126919474	2612.94952452452	0.122776644444089
2403.425	0.126213187	2617.26884384384	0.122767868549589
2408.425	0.124100188	2621.58816316316	0.122759078254682
2413.425	0.121794173	2625.90748248248	0.122750273855014
2418.425	0.120395215	2630.2268018018	0.122741455643501
2423.425	0.119533294	2634.54612112112	0.12273262391035
2428.425	0.119892299	2638.86544044044	0.122723778943079
2433.425	0.121286223	2643.18475975976	0.122714921026543
2438.425	0.122280942	2647.50407907908	0.12270605044295
2443.425	0.12300821	2651.8233983984	0.122697167471891
2448.425	0.123934848	2656.14271771772	0.122688272390354
2453.425	0.124387964	2660.46203703704	0.122679365472751
2458.425	0.125599868	2664.78135635636	0.122670446990934
2463.425	0.126335444	2669.10067567568	0.122661517214221
2468.425	0.125250971	2673.419994995	0.122652576409413
2473.425	0.123346182	2677.73931431431	0.122643624840819
2478.425	0.121417512	2682.05863363363	0.12263466277027
2483.425	0.119658855	2686.37795295295	0.122625690457147
2488.425	0.119381595	2690.69727227227	0.122616708158396
2493.425	0.119830099	2695.01659159159	0.12260771612855
2498.425	0.120855358	2699.33591091091	0.122598714619748
2503.425	0.122466587	2703.65523023023	0.122589703881756
2508.425	0.123264488	2707.97454954955	0.122580684161986
2513.425	0.123708038	2712.29386886887	0.122571655705514
2518.425	0.124868095	2716.61318818819	0.122562618755103
2523.425	0.125330239	2720.93250750751	0.122553573551219
2528.425	0.125326918	2725.25182682683	0.122544520332048
2533.425	0.12505201	2729.57114614615	0.122535459333521
2538.425	0.123153944	2733.89046546547	0.122526390789328
2543.425	0.12103851	2738.20978478478	0.122517314930938
2548.425	0.11980539	2742.5291041041	0.122508231987616
2553.425	0.119288691	2746.84842342342	0.122499142186443
2558.425	0.1196583	2751.16774274274	0.122490045752335
2563.425	0.12116764	2755.48706206206	0.122480942908058
2568.425	0.122548837	2759.80638138138	0.122471833874245
2573.425	0.124241904	2764.1257007007	0.12246271886942
2578.425	0.12497665	2768.44502002002	0.122453598110009
2583.425	0.125068087	2772.76433933934	0.122444471810359
2588.425	0.125163019	2777.08365865866	0.122435340182757
2593.425	0.124863842	2781.40297797798	0.122426203437446
2598.425	0.124092095	2785.7222972973	0.122417061782643
2603.425	0.123034361	2790.04161661662	0.122407915424552
2608.425	0.12085312	2794.36093593594	0.122398764567385
2613.425	0.119392384	2798.68025525526	0.122389609413379
2618.425	0.119440811	2802.99957457458	0.122380450162806
2623.425	0.119849839	2807.31889389389	0.122371287013997
2628.425	0.121293811	2811.63821321321	0.122362120163354
2633.425	0.122935089	2815.95753253253	0.122352949805367
2638.425	0.124190483	2820.27685185185	0.12234377613263
2643.425	0.125016431	2824.59617117117	0.122334599335856
2648.425	0.125457719	2828.91549049049	0.122325419603894
2653.425	0.124414649	2833.23480980981	0.122316237123742
2658.425	0.123998708	2837.55412912913	0.122307052080566
2663.425	0.123310609	2841.87344844845	0.122297864657712
2668.425	0.122068637	2846.19276776777	0.122288675036724
2673.425	0.120845303	2850.51208708709	0.122279483397357
2678.425	0.119252453	2854.83140640641	0.122270289917591
2683.425	0.118375158	2859.15072572573	0.12226109477365
2688.425	0.119272276	2863.47004504505	0.122251898140011
2693.425	0.121254528	2867.78936436436	0.122242700189423
2698.425	0.123429616	2872.10868368368	0.122233501092921
2703.425	0.125284625	2876.428003003	0.122224301019837
2708.425	0.125347027	2880.74732232232	0.122215100137817
2713.425	0.124658366	2885.06664164164	0.122205898612836
2718.425	0.124246112	2889.38596096096	0.122196696609209
2723.425	0.122922529	2893.70528028028	0.122187494289606
2728.425	0.121957865	2898.0245995996	0.122178291815069
2733.425	0.121419084	2902.34391891892	0.122169089345018
2738.425	0.120519978	2906.66323823824	0.122159887037274
2743.425	0.119914077	2910.98255755756	0.122150685048065
2748.425	0.11991678	2915.30187687688	0.122141483532042
2753.425	0.120196424	2919.6211961962	0.122132282642294
2758.425	0.121584505	2923.94051551552	0.122123082530358
2763.425	0.123294904	2928.25983483484	0.122113883346232
2768.425	0.124576631	2932.57915415415	0.122104685238393
2773.425	0.125081393	2936.89847347347	0.122095488353803
2778.425	0.12478844	2941.21779279279	0.122086292837925
2783.425	0.12371188	2945.53711211211	0.122077098834737
2788.425	0.122838347	2949.85643143143	0.122067906486741
2793.425	0.12168825	2954.17575075075	0.122058715934978
2798.425	0.120710004	2958.49507007007	0.122049527319039
2803.425	0.120405284	2962.81438938939	0.122040340777077
2808.425	0.120176162	2967.13370870871	0.122031156445823
2813.425	0.120167703	2971.45302802803	0.12202197446059
2818.425	0.120780639	2975.77234734735	0.122012794955293
2823.425	0.121953435	2980.09166666667	0.122003618062457
2828.425	0.123169658	2984.41098598599	0.121994443913227
2833.425	0.124203001	2988.73030530531	0.121985272637384
2838.425	0.124889044	2993.04962462462	0.121976104363354
2843.425	0.124686532	2997.36894394394	0.121966939218218
2848.425	0.123570211	3001.68826326326	0.121957777327727
2853.425	0.122389178	3006.00758258258	0.12194861881631
2858.425	0.121030391	3010.3269019019	0.121939463807087
2863.425	0.120678397	3014.64622122122	0.12193031242188
2868.425	0.12000613	3018.96554054054	0.12192116478122
2873.425	0.120203274	3023.28485985986	0.121912021004367
2878.425	0.120767536	3027.60417917918	0.121902881209311
2883.425	0.12171097	3031.9234984985	0.121893745512787
2888.425	0.122527544	3036.24281781782	0.121884614030287
2893.425	0.12367995	3040.56213713714	0.121875486876068
2898.425	0.124397801	3044.88145645646	0.121866364163165
2903.425	0.124697495	3049.20077577578	0.121857246003397
2908.425	0.124152041	3053.5200950951	0.121848132507383
2913.425	0.123601509	3057.83941441441	0.121839023784547
2918.425	0.122106499	3062.15873373373	0.121829919943131
2923.425	0.120530403	3066.47805305305	0.121820821090206
2928.425	0.1197837	3070.79737237237	0.121811727331678
2933.425	0.119941492	3075.11669169169	0.121802638772302
2938.425	0.120330319	3079.43601101101	0.12179355551569
2943.425	0.121054534	3083.75533033033	0.12178447766432
2948.425	0.122034006	3088.07464964965	0.121775405319546
2953.425	0.122792076	3092.39396896897	0.12176633858161
2958.425	0.12342497	3096.71328828829	0.121757277549648
2963.425	0.124494865	3101.03260760761	0.121748222321701
2968.425	0.124394932	3105.35192692693	0.121739172994724
2973.425	0.124177096	3109.67124624625	0.121730129664597
2978.425	0.123325392	3113.99056556557	0.121721092426131
2983.425	0.121742515	3118.30988488489	0.121712061373079
2988.425	0.120419541	3122.6292042042	0.121703036598146
2993.425	0.119573427	3126.94852352352	0.121694018192995
2998.425	0.119418162	3131.26784284284	0.12168500624826
3003.425	0.120293591	3135.58716216216	0.12167600085355
3008.425	0.12114835	3139.90648148148	0.121667002097463
3013.425	0.121871048	3144.2258008008	0.121658010067588
3018.425	0.123012297	3148.54512012012	0.121649024850522
3023.425	0.123562953	3152.86443943944	0.121640046531871
3028.425	0.12355394	3157.18375875876	0.121631075196262
3033.425	0.123699029	3161.50307807808	0.121622110927353
3038.425	0.123192856	3165.8223973974	0.121613153807836
3043.425	0.122351257	3170.14171671672	0.121604203919451
3048.425	0.12125497	3174.46103603604	0.121595261342992
3053.425	0.119850374	3178.78035535536	0.121586326158312
3058.425	0.118988612	3183.09967467468	0.121577398444336
3063.425	0.11959367	3187.41899399399	0.121568478279068
3068.425	0.120500097	3191.73831331331	0.121559565739596
3073.425	0.121493496	3196.05763263263	0.121550660902102
3078.425	0.122962687	3200.37695195195	0.12154176384187
3083.425	0.123451073	3204.69627127127	0.121532874633293
3088.425	0.123614467	3209.01559059059	0.121523993349882
3093.425	0.123730849	3213.33490990991	0.121515120064271
3098.425	0.123394699	3217.65422922923	0.121506254848227
3103.425	0.123025444	3221.97354854855	0.121497397772657
3108.425	0.122041847	3226.29286786787	0.121488548907615
3113.425	0.120628156	3230.61218718719	0.121479708322308
3118.425	0.119846825	3234.93150650651	0.121470876085107
3123.425	0.119510294	3239.25082582583	0.121462052263551
3128.425	0.119336798	3243.57014514515	0.121453236924354
3133.425	0.120471601	3247.88946446446	0.121444430133417
3138.425	0.12156372	3252.20878378378	0.121435631955828
3143.425	0.123065621	3256.5281031031	0.121426842455873
3148.425	0.123836819	3260.84742242242	0.121418061697044
3153.425	0.123632095	3265.16674174174	0.121409289742043
3158.425	0.123363671	3269.48606106106	0.121400526652791
3163.425	0.122930364	3273.80538038038	0.121391772490435
3168.425	0.121945089	3278.1246996997	0.121383027315351
3173.425	0.121402381	3282.44401901902	0.121374291187156
3178.425	0.120660119	3286.76333833834	0.121365564164711
3183.425	0.119696568	3291.08265765766	0.12135684630613
3188.425	0.119579422	3295.40197697698	0.121348137668782
3193.425	0.120142939	3299.7212962963	0.121339438309305
3198.425	0.120417892	3304.04061561562	0.121330748283605
3203.425	0.122002343	3308.35993493494	0.121322067646866
3208.425	0.123138662	3312.67925425425	0.121313396453558
3213.425	0.123919426	3316.99857357357	0.121304734757439
3218.425	0.123531643	3321.31789289289	0.121296082611563
3223.425	0.122857622	3325.63721221221	0.121287440068289
3228.425	0.122494352	3329.95653153153	0.121278807179281
3233.425	0.121788763	3334.27585085085	0.12127018399552
3238.425	0.121016564	3338.59517017017	0.121261570567309
3243.425	0.120496366	3342.91448948949	0.121252966944274
3248.425	0.120265595	3347.23380880881	0.121244373175376
3253.425	0.119456838	3351.55312812813	0.121235789308914
3258.425	0.119477315	3355.87244744745	0.121227215392533
3263.425	0.120792794	3360.19176676677	0.121218651473224
3268.425	0.121878086	3364.51108608609	0.121210097597337
3273.425	0.123082476	3368.83040540541	0.121201553810583
3278.425	0.124194067	3373.14972472473	0.12119302015804
3283.425	0.123705248	3377.46904404404	0.121184496684158
3288.425	0.122873804	3381.78836336336	0.121175983432765
3293.425	0.122210372	3386.10768268268	0.121167480447075
3298.425	0.121578032	3390.427002002	0.121158987769689
3303.425	0.121331251	3394.74632132132	0.121150505442603
3308.425	0.120937043	3399.06564064064	0.121142033507214
3313.425	0.119995431	3403.38495995996	0.121133572004323
3318.425	0.119800604	3407.70427927928	0.121125120974144
3323.425	0.120228229	3412.0235985986	0.121116680456303
3328.425	0.121086631	3416.34291791792	0.12110825048985
3333.425	0.122372401	3420.66223723724	0.121099831113261
3338.425	0.123333885	3424.98155655656	0.121091422364442
3343.425	0.123664674	3429.30087587588	0.121083024280736
3348.425	0.123414625	3433.6201951952	0.121074636898928
3353.425	0.122236033	3437.93951451451	0.121066260255249
3358.425	0.121583938	3442.25883383383	0.121057894385381
3363.425	0.121097223	3446.57815315315	0.121049539324462
3368.425	0.11994933	3450.89747247247	0.121041195107092
3373.425	0.119738016	3455.21679179179	0.121032861767337
3378.425	0.119896962	3459.53611111111	0.121024539338732
3383.425	0.119751676	3463.85543043043	0.121016227854291
3388.425	0.120084399	3468.17474974975	0.121007927346503
3393.425	0.12112188	3472.49406906907	0.120999637847348
3398.425	0.121799542	3476.81338838839	0.12099135938829
3403.425	0.123071235	3481.13270770771	0.12098309200029
3408.425	0.123886593	3485.45202702703	0.120974835713808
3413.425	0.123261555	3489.77134634635	0.120966590558804
3418.425	0.1222991	3494.09066566567	0.120958356564751
3423.425	0.120757731	3498.40998498499	0.120950133760628
3428.425	0.119780437	3502.7293043043	0.120941922174936
3433.425	0.120064067	3507.04862362362	0.120933721835692
3438.425	0.120391512	3511.36794294294	0.120925532770443
3443.425	0.120274176	3515.68726226226	0.120917355006261
3448.425	0.120849002	3520.00658158158	0.120909188569756
3453.425	0.1207303	3524.3259009009	0.120901033487072
3458.425	0.121310763	3528.64522022022	0.120892889783898
3463.425	0.123060298	3532.96453953954	0.120884757485469
3468.425	0.123564457	3537.28385885886	0.120876636616569
3473.425	0.123697665	3541.60317817818	0.120868527201539
3478.425	0.123298981	3545.9224974975	0.120860429264277
3483.425	0.121721912	3550.24181681682	0.120852342828244
3488.425	0.120914308	3554.56113613614	0.120844267916468
3493.425	0.119883432	3558.88045545546	0.120836204551546
3498.425	0.118980328	3563.19977477478	0.120828152755653
3503.425	0.119593866	3567.51909409409	0.12082011255054
3508.425	0.120102203	3571.83841341341	0.120812083957541
3513.425	0.120317618	3576.15773273273	0.120804066997576
3518.425	0.120782494	3580.47705205205	0.120796061691155
3523.425	0.121761607	3584.79637137137	0.120788068058382
3528.425	0.122064421	3589.11569069069	0.120780086118959
3533.425	0.12235869	3593.43501001001	0.120772115892188
3538.425	0.122947146	3597.75432932933	0.120764157396976
3543.425	0.122443734	3602.07364864865	0.120756210651841
3548.425	0.121704539	3606.39296796797	0.12074827567491
3553.425	0.119983221	3610.71228728729	0.120740352483927
3558.425	0.118990886	3615.03160660661	0.120732441096256
3563.425	0.11915519	3619.35092592593	0.120724541528883
3568.425	0.119053153	3623.67024524525	0.120716653798421
3573.425	0.120048573	3627.98956456456	0.120708777921112
3578.425	0.121095486	3632.30888388388	0.120700913912831
3583.425	0.121222395	3636.6282032032	0.120693061789093
3588.425	0.121329276	3640.94752252252	0.120685221565048
3593.425	0.121605535	3645.26684184184	0.120677393255493
3598.425	0.121867302	3649.58616116116	0.120669576874871
3603.425	0.122465447	3653.90548048048	0.120661772437274
3608.425	0.12232079	3658.2247997998	0.12065397995645
3613.425	0.121271196	3662.54411911912	0.120646199445799
3618.425	0.12019008	3666.86343843844	0.120638430918387
3623.425	0.119189195	3671.18275775776	0.120630674386937
3628.425	0.118406516	3675.50207707708	0.120622929863842
3633.425	0.118986484	3679.8213963964	0.120615197361163
3638.425	0.12010252	3684.14071571572	0.120607476890634
3643.425	0.120911434	3688.46003503504	0.120599768463664
3648.425	0.121223495	3692.77935435435	0.120592072091341
3653.425	0.121578751	3697.09867367367	0.120584387784435
3658.425	0.121481193	3701.41799299299	0.1205767155534
3663.425	0.121872216	3705.73731231231	0.120569055408378
3668.425	0.121604075	3710.05663163163	0.120561407359202
3673.425	0.121626155	3714.37595095095	0.120553771415397
3678.425	0.12094653	3718.69527027027	0.120546147586187
3683.425	0.11998255	3723.01458958959	0.120538535880494
3688.425	0.118961107	3727.33390890891	0.120530936306942
3693.425	0.118574251	3731.65322822823	0.120523348873861
3698.425	0.118839275	3735.97254754755	0.120515773589288
3703.425	0.119913183	3740.29186686687	0.120508210460971
3708.425	0.121462455	3744.61118618619	0.120500659496372
3713.425	0.121828544	3748.93050550551	0.12049312070267
3718.425	0.122086729	3753.24982482483	0.120485594086761
3723.425	0.121893641	3757.56914414414	0.120478079655265
3728.425	0.121126354	3761.88846346346	0.120470577414523
3733.425	0.121523233	3766.20778278278	0.120463087370607
3738.425	0.121244109	3770.5271021021	0.120455609529317
3743.425	0.120537059	3774.84642142142	0.120448143896184
3748.425	0.120193229	3779.16574074074	0.120440690476477
3753.425	0.1194516	3783.48506006006	0.120433249275199
3758.425	0.119000619	3787.80437937938	0.120425820297095
3763.425	0.119636291	3792.1236986987	0.120418403546654
3768.425	0.120378923	3796.44301801802	0.120410999028107
3773.425	0.12106164	3800.76233733734	0.120403606745434
3778.425	0.121782028	3805.08165665666	0.120396226702365
3783.425	0.121616974	3809.40097597598	0.120388858902384
3788.425	0.12139987	3813.7202952953	0.120381503348728
3793.425	0.1216018	3818.03961461461	0.120374160044391
3798.425	0.12110425	3822.35893393393	0.120366828992128
3803.425	0.120872249	3826.67825325325	0.120359510194456
3808.425	0.120289764	3830.99757257257	0.120352203653657
3813.425	0.11976858	3835.31689189189	0.120344909371778
3818.425	0.119585259	3839.63621121121	0.120337627350636
3823.425	0.119453425	3843.95553053053	0.120330357591821
3828.425	0.119354914	3848.27484984985	0.120323100096694
3833.425	0.120165979	3852.59416916917	0.120315854866393
3838.425	0.120775449	3856.91348848849	0.120308621901834
3843.425	0.121313581	3861.23280780781	0.120301401203715
3848.425	0.121830298	3865.55212712713	0.120294192772515
3853.425	0.121880836	3869.87144644645	0.120286996608496
3858.425	0.121216298	3874.19076576577	0.120279812711711
3863.425	0.120616031	3878.51008508509	0.120272641082
3868.425	0.12027942	3882.8294044044	0.120265481718992
3873.425	0.119875125	3887.14872372372	0.120258334622113
3878.425	0.119980085	3891.46804304304	0.120251199790583
3883.425	0.119659115	3895.78736236236	0.120244077223418
3888.425	0.11932663	3900.10668168168	0.120236966919436
3893.425	0.119655052	3904.426001001	0.120229868877254
3898.425	0.120390895	3908.74532032032	0.120222783095294
3903.425	0.121087764	3913.06463963964	0.120215709571783
3908.425	0.122001864	3917.38395895896	0.120208648304757
3913.425	0.12204855	3921.70327827828	0.12020159929206
3918.425	0.121928446	3926.0225975976	0.120194562531348
3923.425	0.121092069	3930.34191691692	0.120187538020089
3928.425	0.119965816	3934.66123623624	0.120180525755569
3933.425	0.119683178	3938.98055555556	0.12017352573489
3938.425	0.119599807	3943.29987487488	0.120166537954971
3943.425	0.118859479	3947.61919419419	0.120159562412556
3948.425	0.118791106	3951.93851351351	0.120152599104208
3953.425	0.119027368	3956.25783283283	0.120145648026318
3958.425	0.119112856	3960.57715215215	0.120138709175101
3963.425	0.120117534	3964.89647147147	0.120131782546601
3968.425	0.120936448	3969.21579079079	0.120124868136693
3973.425	0.121268058	3973.53511011011	0.120117965941084
3978.425	0.121910402	3977.85442942943	0.120111075955312
3983.425	0.121844234	3982.17374874875	0.120104198174754
3988.425	0.121151914	3986.49306806807	0.120097332594622
3993.425	0.120602644	3990.81238738739	0.120090479209967
3998.425	0.11986565	3995.13170670671	0.120083638015682
4003.425	0.119541133	3999.45102602603	0.120076809006499
4008.425	0.119268689	4003.77034534535	0.120069992176999
4013.425	0.119096112	4008.08966466467	0.120063187521603
4018.425	0.119583329	4012.40898398398	0.120056395034584
4023.425	0.119834906	4016.7283033033	0.120049614710061
4028.425	0.119837104	4021.04762262262	0.120042846542005
4033.425	0.12039522	4025.36694194194	0.120036090524237
4038.425	0.121075667	4029.68626126126	0.120029346650435
4043.425	0.121091233	4034.00558058058	0.120022614914129
4048.425	0.12086946	4038.3248998999	0.120015895308709
4053.425	0.120176117	4042.64421921922	0.12000918782742
4058.425	0.11944065	4046.96353853854	0.120002492463369
4063.425	0.118960701	4051.28285785786	0.119995809209525
4068.425	0.118223496	4055.60217717718	0.119989138058719
4073.425	0.118320472	4059.9214964965	0.119982479003647
4078.425	0.119073697	4064.24081581582	0.119975832036869
4083.425	0.119529853	4068.56013513514	0.119969197150815
4088.425	0.119564369	4072.87945445445	0.119962574337784
4093.425	0.120036461	4077.19877377377	0.119955963589943
4098.425	0.12033301	4081.51809309309	0.119949364899332
4103.425	0.120416757	4085.83741241241	0.119942778257866
4108.425	0.120747762	4090.15673173173	0.119936203657332
4113.425	0.120762319	4094.47605105105	0.119929641089393
4118.425	0.12018338	4098.79537037037	0.119923090545593
4123.425	0.119741783	4103.11468968969	0.119916552017351
4128.425	0.118733836	4107.43400900901	0.119910025495967
4133.425	0.118454932	4111.75332832833	0.119903510972623
4138.425	0.118472782	4116.07264764765	0.119897008438386
4143.425	0.119087363	4120.39196696697	0.119890517884203
4148.425	0.120003262	4124.71128628629	0.119884039300909
4153.425	0.119729565	4129.03060560561	0.119877572679226
4158.425	0.119947153	4133.34992492493	0.119871118009764
4163.425	0.120255479	4137.66924424424	0.119864675283022
4168.425	0.120446034	4141.98856356356	0.119858244489389
4173.425	0.120557261	4146.30788288288	0.119851825619147
4178.425	0.120484804	4150.6272022022	0.119845418662472
4183.425	0.11974721	4154.94652152152	0.119839023609432
4188.425	0.118610969	4159.26584084084	0.119832640449992
4193.425	0.118341558	4163.58516016016	0.119826269174016
4198.425	0.117997051	4167.90447947948	0.119819909771262
4203.425	0.118474736	4172.2237987988	0.11981356223139
4208.425	0.119500155	4176.54311811812	0.119807226543961
4213.425	0.119727799	4180.86243743744	0.119800902698436
4218.425	0.120540353	4185.18175675676	0.119794590684179
4223.425	0.120746522	4189.50107607608	0.119788290490459
4228.425	0.120545414	4193.8203953954	0.11978200210645
4233.425	0.12014554	4198.13971471471	0.119775725521232
4238.425	0.120237783	4202.45903403403	0.119769460723793
4243.425	0.119810863	4206.77835335335	0.119763207703027
4248.425	0.119629931	4211.09767267267	0.119756966447742
4253.425	0.119288766	4215.41699199199	0.119750736946653
4258.425	0.11858408	4219.73631131131	0.11974451918839
4263.425	0.118207785	4224.05563063063	0.119738313161492
4268.425	0.118266783	4228.37494994995	0.119732118854416
4273.425	0.119139458	4232.69426926927	0.119725936255532
4278.425	0.120077284	4237.01358858859	0.119719765353126
4283.425	0.120665023	4241.33290790791	0.119713606135403
4288.425	0.12080197	4245.65222722723	0.119707458590484
4293.425	0.120618111	4249.97154654655	0.11970132270641
4298.425	0.119886621	4254.29086586587	0.119695198471142
4303.425	0.119502251	4258.61018518519	0.119689085872564
4308.425	0.119457183	4262.9295045045	0.119682984898481
4313.425	0.119394393	4267.24882382382	0.11967689553662
4318.425	0.119267465	4271.56814314314	0.119670817774634
4323.425	0.118968884	4275.88746246246	0.1196647516001
4328.425	0.118639793	4280.20678178178	0.119658697000523
4333.425	0.118673724	4284.5261011011	0.119652653963334
4338.425	0.119193239	4288.84542042042	0.119646622475891
4343.425	0.119644953	4293.16473973974	0.119640602525483
4348.425	0.120440169	4297.48405905906	0.119634594099327
4353.425	0.120327587	4301.80337837838	0.119628597184573
4358.425	0.120458416	4306.1226976977	0.119622611768302
4363.425	0.120341491	4310.44201701702	0.119616637837526
4368.425	0.11990689	4314.76133633634	0.119610675379193
4373.425	0.119250224	4319.08065565566	0.119604724380185
4378.425	0.118967261	4323.39997497498	0.119598784827317
4383.425	0.118818862	4327.71929429429	0.119592856707344
4388.425	0.118695171	4332.03861361361	0.119586940006956
4393.425	0.118436454	4336.35793293293	0.119581034712781
4398.425	0.117943542	4340.67725225225	0.119575140811386
4403.425	0.11887756	4344.99657157157	0.119569258289278
4408.425	0.12015841	4349.31589089089	0.119563387132904
4413.425	0.120630427	4353.63521021021	0.119557527328652
4418.425	0.120877401	4357.95452952953	0.119551678862855
		4362.27384884885	0.119545841721785
		4366.59316816817	0.119540015891661
		4370.91248748749	0.119534201358644
		4375.23180680681	0.119528398108842
		4379.55112612613	0.119522606128309
		4383.87044544545	0.119516825403045
		4388.18976476476	0.119511055919
		4392.50908408408	0.11950529766207
		4396.8284034034	0.119499550618102
		4401.14772272272	0.119493814772892
		4405.46704204204	0.119488090112187
		4409.78636136136	0.119482376621686
		4414.10568068068	0.119476674287039
		4418.425	0.11947098309385
