# Supplementary material for: Ultrafast structural rearrangement dynamics induced by the photodetachment of phenoxide in aqueous solution
Source: Nat Commun. 2019 Jul 3;10:2944. doi: 10.1038/s41467-019-10989-1 (PMC6610110; doi:10.1038/s41467-019-10989-1)
Supplement: Supplementary file 3 — Source Data [file 41467_2019_10989_MOESM3_ESM.zip › Source Data/Supplementary Figure 2/Supplementary Figure2_water.dat]

406 nm	water		fit
-410	4.49906E-4	90	0.0122738922109876
-405	4.44012E-4	94.3243243243243	0.0125844826016574
-400	4.46796E-4	98.6486486486486	0.012892580235619
-395	4.78409E-4	102.972972972973	0.0131982043627745
-390	4.30407E-4	107.297297297297	0.0135013740862736
-385	4.75348E-4	111.621621621622	0.0138021083636276
-380	4.33046E-4	115.945945945946	0.0141004260078145
-375	4.3784E-4	120.27027027027	0.0143963456883759
-370	4.43291E-4	124.594594594595	0.014689885932506
-365	4.28494E-4	128.918918918919	0.0149810651261321
-360	4.30804E-4	133.243243243243	0.0152699015149862
-355	4.3243E-4	137.567567567568	0.0155564132056699
-350	4.19723E-4	141.891891891892	0.0158406181667098
-345	4.20234E-4	146.216216216216	0.016122534229606
-340	4.55111E-4	150.540540540541	0.016402179089872
-335	4.35887E-4	154.864864864865	0.0166795703080668
-330	4.24006E-4	159.189189189189	0.0169547253108196
-325	4.37821E-4	163.513513513514	0.0172276613918463
-320	4.42982E-4	167.837837837838	0.0174983957129584
-315	4.56263E-4	172.162162162162	0.0177669453050641
-310	4.46818E-4	176.486486486486	0.0180333270691624
-305	4.43662E-4	180.810810810811	0.018297557777329
-300	4.41645E-4	185.135135135135	0.018559654073695
-295	4.28211E-4	189.459459459459	0.0188196324754184
-290	4.59894E-4	193.783783783784	0.0190775093736476
-285	4.37629E-4	198.108108108108	0.0193333010344784
-280	4.35325E-4	202.432432432432	0.0195870235999032
-275	4.48E-4	206.756756756757	0.0198386930887532
-270	4.41214E-4	211.081081081081	0.0200883253976333
-265	4.56997E-4	215.405405405405	0.0203359363018503
-260	4.34831E-4	219.72972972973	0.0205815414563334
-255	4.33818E-4	224.054054054054	0.0208251563965486
-250	4.42803E-4	228.378378378378	0.0210667965394054
-245	4.52412E-4	232.702702702703	0.021306477184157
-240	4.55967E-4	237.027027027027	0.0215442135132937
-235	4.71449E-4	241.351351351351	0.0217800205934291
-230	4.54144E-4	245.675675675676	0.0220139133761804
-225	4.33081E-4	250	0.0222459066990411
-220	4.31191E-4	254.324324324324	0.0224760152862481
-215	4.52934E-4	258.648648648649	0.0227042537496407
-210	4.76827E-4	262.972972972973	0.0229306365895153
-205	4.64199E-4	267.297297297297	0.0231551781954712
-200	4.3851E-4	271.621621621622	0.0233778928472519
-195	4.47829E-4	275.945945945946	0.0235987947155791
-190	4.67226E-4	280.27027027027	0.0238178978629804
-185	4.75398E-4	284.594594594595	0.024035216244611
-180	4.50115E-4	288.918918918919	0.0242507637090694
-175	3.38303E-4	293.243243243243	0.0244645539992057
-170	3.27803E-4	297.567567567568	0.0246766007529257
-165	4.61493E-4	301.891891891892	0.0248869175039871
-160	5.3511E-4	306.216216216216	0.0250955176827909
-155	2.73559E-4	310.540540540541	0.0253024146171658
-150	1.1494E-4	314.864864864865	0.0255076215331479
-145	5.55674E-4	319.189189189189	0.0257111515557529
-140	0.001270494	323.513513513514	0.0259130177097443
-135	0.001433152	327.837837837838	0.026113232920394
-130	9.61197E-4	332.162162162162	0.0263118100142381
-125	5.1919E-4	336.486486486487	0.0265087617198271
-120	3.02919E-4	340.810810810811	0.02670410066847
-115	-4.49805E-4	345.135135135135	0.0268978393949725
-110	-0.002316655	349.459459459459	0.0270899903383707
-105	-0.002390499	353.783783783784	0.0272805658426577
-100	0.002425749	358.108108108108	0.0274695781575061
-95	0.001563479	362.432432432432	0.0276570394389844
-90	-0.01180714	366.756756756757	0.0278429617502674
-85	-0.013532287	371.081081081081	0.0280273570623427
-80	0.011674279	375.405405405405	0.0282102372547103
-75	0.032003269	379.72972972973	0.0283916141160779
-70	0.023314832	384.054054054054	0.0285714993450505
-65	9.17875E-4	388.378378378378	0.0287499045508147
-60	-0.011590701	392.702702702703	0.0289268412538182
-55	-0.014393777	397.027027027027	0.0291023208864439
-50	-0.007074619	401.351351351351	0.0292763547936787
-45	0.001535588	405.675675675676	0.0294489542337778
-40	0.014656294	410	0.0296201303789232
-35	0.072272068	414.324324324324	0.0297898943158781
-30	0.051029895	418.648648648649	0.0299582570466353
-25	0.051211562	422.972972972973	0.0301252294890616
-20	0.208962235	427.297297297297	0.0302908224775371
-15	0.776187797	431.621621621622	0.030455046763589
-10	0.886558734	435.945945945946	0.0306179130165216
-5	0.637858302	440.27027027027	0.0307794318240406
0	0.203830922	444.594594594595	0.0309396136928737
5	-0.095022229	448.918918918919	0.0310984690493851
10	-0.110038308	453.243243243243	0.0312560082401868
15	-0.035223238	457.567567567568	0.0314122415327444
20	-0.018657561	461.891891891892	0.0315671791159782
25	-0.003136381	466.216216216216	0.0317208311008606
30	0.034258598	470.540540540541	0.0318732075210079
35	0.015250947	474.864864864865	0.0320243183332685
40	0.016816177	479.189189189189	0.032174173418306
45	0.0170978	483.513513513514	0.0323227825811786
50	0.022562328	487.837837837838	0.0324701555519129
55	0.018209169	492.162162162162	0.032616301986075
60	0.014743124	496.486486486487	0.0327612314653357
65	0.012238284	500.810810810811	0.0329049534980324
70	0.011994127	505.135135135135	0.0330474775197265
75	0.012166082	509.459459459459	0.0331888128937562
80	0.013875608	513.783783783784	0.0333289689117857
85	0.01519435	518.108108108108	0.0334679547943499
90	0.015188406	522.432432432433	0.0336057796913951
95	0.015318367	526.756756756757	0.0337424526828153
100	0.014670708	531.081081081081	0.0338779827789847
105	0.015349629	535.405405405405	0.0340123789212865
110	0.015192414	539.72972972973	0.0341456499826367
115	0.01501071	544.054054054054	0.0342778047680051
120	0.015366796	548.378378378378	0.0344088520149314
125	0.015882485	552.702702702703	0.0345388003940382
130	0.015993303	557.027027027027	0.0346676585095392
135	0.016049235	561.351351351351	0.0347954348997444
140	0.016051674	565.675675675676	0.0349221380375608
145	0.016492544	570	0.0350477763309901
150	0.017189723	574.324324324324	0.0351723581236214
155	0.016825283	578.648648648649	0.0352958916951219
160	0.016886969	582.972972972973	0.0354183852617216
165	0.017682399	587.297297297297	0.035539846976697
170	0.018078267	591.621621621622	0.0356602849308486
175	0.018075195	595.945945945946	0.0357797071529766
180	0.018383724	600.27027027027	0.0358981216103518
185	0.018618939	604.594594594595	0.0360155362091841
190	0.019283944	608.918918918919	0.0361319587950861
195	0.019528164	613.243243243243	0.0362473971535342
200	0.019410089	617.567567567568	0.036361859010326
205	0.019888891	621.891891891892	0.0364753520320339
210	0.020554815	626.216216216216	0.0365878838264555
215	0.020394973	630.540540540541	0.0366994619430604
220	0.020671783	634.864864864865	0.0368100938734343
225	0.02073397	639.189189189189	0.0369197870517184
230	0.021231508	643.513513513514	0.037028548855047
235	0.021699147	647.837837837838	0.0371363866039807
240	0.021573291	652.162162162162	0.0372433075629366
245	0.021651415	656.486486486487	0.0373493189406154
250	0.022517705	660.810810810811	0.0374544278904253
255	0.022877121	665.135135135135	0.0375586415109021
260	0.022815894	669.459459459459	0.0376619668461271
265	0.023237148	673.783783783784	0.0377644108861411
270	0.023520517	678.108108108108	0.0378659805673551
275	0.023992629	682.432432432433	0.0379666827729589
280	0.024111674	686.756756756757	0.0380665243333251
285	0.023821571	691.081081081081	0.0381655120264118
290	0.024101475	695.405405405405	0.0382636525781606
295	0.02473823	699.72972972973	0.0383609526628926
300	0.024643104	704.054054054054	0.0384574189037011
305	0.02457077	708.378378378378	0.0385530578728411
310	0.024771688	712.702702702703	0.0386478760921165
315	0.025177961	717.027027027027	0.0387418800332634
320	0.025613602	721.351351351351	0.0388350761183315
325	0.025703961	725.675675675676	0.0389274707200616
330	0.02559863	730	0.0390190701622616
335	0.026278457	734.324324324324	0.0391098807201776
340	0.026478578	738.648648648649	0.0391999086208648
345	0.026252671	742.972972972973	0.0392891600435528
350	0.026521085	747.297297297297	0.0393776411200107
355	0.026744575	751.621621621622	0.0394653579349074
360	0.026889286	755.945945945946	0.0395523165261706
365	0.027142137	760.27027027027	0.039638522885342
370	0.026638943	764.594594594595	0.0397239829579307
375	0.026941932	768.918918918919	0.0398087026437632
380	0.027436471	773.243243243243	0.0398926877973313
385	0.027237849	777.567567567568	0.039975944228137
390	0.027405521	781.891891891892	0.0400584777010349
395	0.027505347	786.216216216216	0.0401402939365722
400	0.02754667	790.540540540541	0.0402213986113254
405	0.027985007	794.864864864865	0.0403017973582358
410	0.027808068	799.189189189189	0.0403814957669408
415	0.02765952	803.513513513514	0.0404604993841041
420	0.028103917	807.837837837838	0.0405388137137425
425	0.028352134	812.162162162162	0.0406164442175506
430	0.028197527	816.486486486487	0.0406933963152233
435	0.028465477	820.810810810811	0.0407696753847747
440	0.028752185	825.135135135135	0.0408452867628565
445	0.028999272	829.459459459459	0.0409202357450719
450	0.029273599	833.783783783784	0.0409945275862887
455	0.029299667	838.108108108108	0.0410681675009494
460	0.029388227	842.432432432433	0.0411411606633785
465	0.03009333	846.756756756757	0.0412135122080886
470	0.030275588	851.081081081081	0.0412852272300831
475	0.02995651	855.405405405405	0.0413563107851571
480	0.030306183	859.72972972973	0.0414267678901962
485	0.030638524	864.054054054054	0.0414966035234723
490	0.031297367	868.378378378378	0.0415658226249381
495	0.031376646	872.702702702703	0.0416344300965187
500	0.031074674	877.027027027027	0.0417024308024012
505	0.031763402	881.351351351351	0.0417698295693221
510	0.032468829	885.675675675676	0.0418366311868524
515	0.032393887	890	0.0419028404076811
520	0.032509703	894.324324324324	0.0419684619478953
525	0.032815151	898.648648648649	0.0420335004872598
530	0.032943348	902.972972972973	0.0420979606694933
535	0.033599945	907.297297297297	0.0421618471025429
540	0.033239388	911.621621621622	0.0422251643588569
545	0.033253365	915.945945945946	0.042287916975655
550	0.034049372	920.27027027027	0.0423501094551966
555	0.034224367	924.594594594595	0.0424117462650473
560	0.034133592	928.918918918919	0.0424728318383429
565	0.03429529	933.243243243243	0.0425333705740522
570	0.034590708	937.567567567568	0.0425933668372366
575	0.03479231	941.891891891892	0.0426528249593092
580	0.035097382	946.216216216216	0.0427117492382905
585	0.034877056	950.540540540541	0.0427701439390632
590	0.035347576	954.864864864865	0.0428280132936247
595	0.036224362	959.189189189189	0.0428853615013373
600	0.035985751	963.513513513514	0.0429421927291773
605	0.036060773	967.837837837838	0.0429985111119817
610	0.036279859	972.162162162162	0.0430543207526929
615	0.036586565	976.486486486487	0.043109625722602
620	0.036783569	980.810810810811	0.0431644300615896
625	0.036780406	985.135135135135	0.043218737778366
630	0.036190714	989.459459459459	0.0432725528507077
635	0.036609528	993.783783783784	0.0433258792256942
640	0.037050611	998.108108108108	0.0433787208199409
645	0.036755721	1002.43243243243	0.0434310815198325
650	0.036821659	1006.75675675676	0.0434829651817523
655	0.036969899	1011.08108108108	0.0435343756323116
660	0.037315194	1015.40540540541	0.0435853166685765
665	0.037510181	1019.72972972973	0.0436357920582928
670	0.037290583	1024.05405405405	0.04368580554011
675	0.037477693	1028.37837837838	0.0437353608238029
680	0.038439025	1032.7027027027	0.0437844615904916
685	0.038783568	1037.02702702703	0.0438331114928601
690	0.038323928	1041.35135135135	0.0438813141553733
695	0.038546241	1045.67567567568	0.0439290731744917
700	0.038401002	1050	0.0439763921188855
705	0.039065523	1054.32432432432	0.0440232745296459
710	0.039294218	1058.64864864865	0.0440697239204958
715	0.038777072	1062.97297297297	0.0441157437779987
720	0.039566554	1067.2972972973	0.044161337561765
725	0.039967603	1071.62162162162	0.0442065087046585
730	0.039571515	1075.94594594595	0.0442512606129999
735	0.039711121	1080.27027027027	0.0442955966667691
740	0.03963753	1084.59459459459	0.0443395202198065
745	0.039804978	1088.91891891892	0.0443830346000121
750	0.040172757	1093.24324324324	0.0444261431095435
755	0.039675833	1097.56756756757	0.0444688490250122
760	0.039846916	1101.89189189189	0.0445111555976783
765	0.040433872	1106.21621621622	0.0445530660536444
770	0.040334939	1110.54054054054	0.044594583594047
775	0.040394581	1114.86486486487	0.0446357113952471
780	0.040516647	1119.18918918919	0.0446764526090194
785	0.040713009	1123.51351351351	0.0447168103627397
790	0.040986362	1127.83783783784	0.0447567877595713
795	0.041332855	1132.16216216216	0.0447963878786493
800	0.040838005	1136.48648648649	0.0448356137752644
805	0.04104147	1140.81081081081	0.0448744684810446
810	0.04139479	1145.13513513514	0.044912955004136
815	0.041307784	1149.45945945946	0.0449510763293816
820	0.041514174	1153.78378378378	0.0449888354184997
825	0.041656847	1158.10810810811	0.0450262352102598
830	0.041659249	1162.43243243243	0.0450632786206582
835	0.041904125	1166.75675675676	0.0450999685430915
840	0.041893951	1171.08108108108	0.0451363078485294
845	0.041417288	1175.40540540541	0.0451722993856858
850	0.041938075	1179.72972972973	0.0452079459811884
855	0.042348438	1184.05405405405	0.0452432504397477
860	0.041974137	1188.37837837838	0.0452782155443242
865	0.041916673	1192.7027027027	0.0453128440562943
870	0.041799628	1197.02702702703	0.0453471387156151
875	0.041948317	1201.35135135135	0.0453811022409884
880	0.042564178	1205.67567567568	0.0454147373300222
885	0.042307152	1210	0.0454480466593924
890	0.042130338	1214.32432432432	0.0454810328850026
895	0.042549039	1218.64864864865	0.0455136986421423
900	0.0426704	1222.97297297297	0.0455460465456447
905	0.042744999	1227.2972972973	0.0455780791900427
910	0.043213167	1231.62162162162	0.0456097991497242
915	0.042809084	1235.94594594595	0.0456412089790858
920	0.043160149	1240.27027027027	0.0456723112126855
925	0.043259326	1244.59459459459	0.0457031083653941
930	0.042822852	1248.91891891892	0.0457336029325459
935	0.043289213	1253.24324324324	0.0457637973900876
940	0.043495978	1257.56756756757	0.0457936941947269
945	0.043429924	1261.89189189189	0.0458232957840788
950	0.043412489	1266.21621621622	0.0458526045768121
955	0.043692197	1270.54054054054	0.0458816229727936
960	0.043802851	1274.86486486487	0.0459103533532323
965	0.04402586	1279.18918918919	0.0459387980808215
970	0.043585249	1283.51351351351	0.0459669594998809
975	0.04296888	1287.83783783784	0.0459948399364961
980	0.043673112	1292.16216216216	0.0460224416986587
985	0.043889633	1296.48648648649	0.0460497670764044
990	0.043764665	1300.81081081081	0.04607681834195
995	0.043703755	1305.13513513514	0.04610359774983
1000	0.043807811	1309.45945945946	0.0461301075370314
1005	0.044070738	1313.78378378378	0.0461563499231278
1010	0.044297109	1318.10810810811	0.0461823271104129
1015	0.043720453	1322.43243243243	0.0462080412840323
1020	0.044127645	1326.75675675676	0.0462334946121146
1025	0.044220252	1331.08108108108	0.0462586892459016
1030	0.044292301	1335.40540540541	0.0462836273198775
1035	0.044113855	1339.72972972973	0.0463083109518968
1040	0.044571891	1344.05405405405	0.0463327422433116
1045	0.044453272	1348.37837837838	0.0463569232790977
1050	0.045013106	1352.7027027027	0.0463808561279799
1055	0.044529504	1357.02702702703	0.0464045428425565
1060	0.044207466	1361.35135135135	0.0464279854594221
1065	0.044777479	1365.67567567568	0.0464511859992906
1070	0.045041691	1370	0.0464741464671162
1075	0.044773969	1374.32432432432	0.0464968688522142
1080	0.044782285	1378.64864864865	0.0465193551283806
1085	0.044725526	1382.97297297297	0.0465416072540108
1090	0.044974735	1387.2972972973	0.0465636271722173
1095	0.045411649	1391.62162162162	0.0465854168109469
1100	0.044992561	1395.94594594595	0.0466069780830965
1105	0.044828929	1400.27027027027	0.0466283128866282
1110	0.045228106	1404.59459459459	0.046649423104684
1115	0.045273052	1408.91891891892	0.0466703106056988
1120	0.045100172	1413.24324324324	0.0466909772435129
1125	0.045251933	1417.56756756757	0.046711424857484
1130	0.045173339	1421.89189189189	0.046731655272598
1135	0.045680065	1426.21621621622	0.0467516702995788
1140	0.045824605	1430.54054054054	0.0467714717349976
1145	0.045632952	1434.86486486487	0.0467910613613813
1150	0.046020643	1439.18918918919	0.0468104409473197
1155	0.046417225	1443.51351351351	0.0468296122475728
1160	0.045977639	1447.83783783784	0.0468485770031759
1165	0.045900341	1452.16216216216	0.0468673369415454
1170	0.045844294	1456.48648648649	0.0468858937765827
1175	0.045991497	1460.81081081081	0.0469042492087777
1180	0.046133785	1465.13513513514	0.0469224049253117
1185	0.045870375	1469.45945945946	0.0469403626001589
1190	0.045967257	1473.78378378378	0.0469581238941882
1195	0.046115569	1478.10810810811	0.0469756904552631
1200	0.045953813	1482.43243243243	0.0469930639183412
1205	0.045787783	1486.75675675676	0.0470102459055737
1210	0.045762075	1491.08108108108	0.0470272380264027
1215	0.046044499	1495.40540540541	0.0470440418776591
1220	0.046471686	1499.72972972973	0.0470606590436593
1225	0.046394667	1504.05405405405	0.0470770910963005
1230	0.045617156	1508.37837837838	0.0470933395951565
1235	0.04595123	1512.7027027027	0.0471094060875717
1240	0.046044392	1517.02702702703	0.0471252921087549
1245	0.045889707	1521.35135135135	0.0471409991818727
1250	0.046087733	1525.67567567568	0.047156528818141
1255	0.046202758	1530	0.0471718825169174
1260	0.046220848	1534.32432432432	0.0471870617657918
1265	0.04650064	1538.64864864865	0.0472020680406762
1270	0.046352931	1542.97297297297	0.0472169028058949
1275	0.045915901	1547.2972972973	0.0472315675142729
1280	0.04641138	1551.62162162162	0.0472460636072243
1285	0.046683061	1555.94594594595	0.0472603925148395
1290	0.046217617	1560.27027027027	0.0472745556559723
1295	0.046563022	1564.59459459459	0.0472885544383261
1300	0.046739144	1568.91891891892	0.047302390258539
1305	0.046443643	1573.24324324324	0.0473160645022692
1310	0.046265807	1577.56756756757	0.0473295785442789
1315	0.046076535	1581.89189189189	0.0473429337485179
1320	0.046095792	1586.21621621622	0.0473561314682066
1325	0.04649389	1590.54054054054	0.0473691730459182
1330	0.046370671	1594.86486486487	0.0473820598136608
1335	0.046161403	1599.18918918919	0.0473947930929577
1340	0.046031731	1603.51351351351	0.0474073741949286
1345	0.046101024	1607.83783783784	0.047419804420369
1350	0.046317571	1612.16216216216	0.0474320850598295
1355	0.046132154	1616.48648648649	0.0474442173936946
1360	0.045930849	1620.81081081081	0.0474562026922605
1365	0.046531935	1625.13513513514	0.0474680422158126
1370	0.04675123	1629.45945945946	0.0474797372147025
1375	0.046334784	1633.78378378378	0.0474912889294239
1380	0.046398503	1638.10810810811	0.0475026985906887
1385	0.046602555	1642.43243243243	0.0475139674195019
1390	0.046466915	1646.75675675676	0.0475250966272361
1395	0.046497309	1651.08108108108	0.0475360874157054
1400	0.04610211	1655.40540540541	0.047546940977239
1405	0.046218812	1659.72972972973	0.047557658494754
1410	0.047229526	1664.05405405405	0.0475682411418275
1415	0.046756232	1668.37837837838	0.0475786900827685
1420	0.046455948	1672.7027027027	0.0475890064726893
1425	0.046734933	1677.02702702703	0.0475991914575755
1430	0.046902872	1681.35135135135	0.0476092461743569
1435	0.047063732	1685.67567567568	0.0476191717509764
1440	0.046778445	1690	0.0476289693064597
1445	0.04649102	1694.32432432432	0.0476386399509832
1450	0.047119797	1698.64864864865	0.0476481847859424
1455	0.04726362	1702.97297297297	0.0476576049040192
1460	0.046816593	1707.2972972973	0.047666901389249
1465	0.047132682	1711.62162162162	0.0476760753170872
1470	0.047341666	1715.94594594595	0.0476851277544749
1475	0.047520689	1720.27027027027	0.0476940597599045
1480	0.047449179	1724.59459459459	0.0477028723834849
1485	0.047306145	1728.91891891892	0.0477115666670055
1490	0.046982931	1733.24324324324	0.0477201436440004
1495	0.047565719	1737.56756756757	0.047728604339812
1500	0.047506722	1741.89189189189	0.047736949771654
1505	0.046801374	1746.21621621622	0.0477451809486735
1510	0.047058448	1750.54054054054	0.0477532988720135
1515	0.047455875	1754.86486486487	0.0477613045348745
1520	0.047633153	1759.18918918919	0.0477691989225752
1525	0.047294628	1763.51351351351	0.0477769830126133
1530	0.04700897	1767.83783783784	0.0477846577747261
1535	0.047408681	1772.16216216216	0.0477922241709495
1540	0.047342871	1776.48648648649	0.0477996831556779
1545	0.04703085	1780.81081081081	0.0478070356757225
1550	0.04688071	1785.13513513514	0.0478142826703701
1555	0.047389411	1789.45945945946	0.0478214250714407
1560	0.04762843	1793.78378378378	0.0478284638033451
1565	0.047898109	1798.10810810811	0.0478353997831421
1570	0.047269914	1802.43243243243	0.0478422339205949
1575	0.047125047	1806.75675675676	0.0478489671182271
1580	0.047738083	1811.08108108108	0.0478556002713791
1585	0.047915505	1815.40540540541	0.0478621342682625
1590	0.04718763	1819.72972972973	0.047868569990016
1595	0.047194364	1824.05405405405	0.0478749083107591
1600	0.047489951	1828.37837837838	0.0478811500976465
1605	0.047758271	1832.7027027027	0.0478872962109216
1610	0.047701402	1837.02702702703	0.0478933475039702
1615	0.047529207	1841.35135135135	0.0478993048233728
1620	0.047240892	1845.67567567568	0.0479051690089571
1625	0.0478305	1850	0.0479109408938505
1630	0.047631976	1854.32432432432	0.0479166213045312
1635	0.047660083	1858.64864864865	0.0479222110608797
1640	0.047711215	1862.97297297297	0.0479277109762298
1645	0.047653557	1867.2972972973	0.0479331218574188
1650	0.047744661	1871.62162162162	0.0479384445048377
1655	0.047336302	1875.94594594595	0.047943679712481
1660	0.046734243	1880.27027027027	0.0479488282679959
1665	0.047086669	1884.59459459459	0.0479538909527312
1670	0.047586874	1888.91891891892	0.047958868541786
1675	0.047162262	1893.24324324324	0.0479637618040581
1680	0.047276441	1897.56756756757	0.0479685715022913
1685	0.047422058	1901.89189189189	0.0479732983931234
1690	0.047443148	1906.21621621622	0.0479779432271332
1695	0.047743582	1910.54054054054	0.0479825067488869
1700	0.047206243	1914.86486486487	0.0479869896969849
1705	0.046949524	1919.18918918919	0.0479913928041078
1710	0.047445573	1923.51351351351	0.0479957167970619
1715	0.047351522	1927.83783783784	0.0479999623968247
1720	0.046993196	1932.16216216216	0.04800413031859
1725	0.047323135	1936.48648648649	0.0480082212718121
1730	0.047495336	1940.81081081081	0.0480122359602507
1735	0.047728263	1945.13513513514	0.0480161750820146
1740	0.047787663	1949.45945945946	0.0480200393296052
1745	0.047787015	1953.78378378378	0.0480238293899601
1750	0.048023953	1958.10810810811	0.0480275459444959
1755	0.048067257	1962.43243243243	0.048031189669151
1760	0.047964189	1966.75675675676	0.0480347612344277
1765	0.048052998	1971.08108108108	0.0480382613054345
1770	0.047893823	1975.40540540541	0.0480416905419275
1775	0.04816523	1979.72972972973	0.0480450495983519
1780	0.048308772	1984.05405405405	0.0480483391238831
1785	0.047905483	1988.37837837838	0.0480515597624674
1790	0.047413233	1992.7027027027	0.0480547121528623
1795	0.047715875	1997.02702702703	0.048057796928677
1800	0.048039473	2001.35135135135	0.0480608147184117
1805	0.047458333	2005.67567567568	0.0480637661454974
1810	0.048021613	2010	0.0480666518283351
1815	0.048199158	2014.32432432432	0.0480694723803347
1820	0.048126513	2018.64864864865	0.0480722284099537
1825	0.047987001	2022.97297297297	0.0480749205207351
1830	0.047654106	2027.2972972973	0.0480775493113461
1835	0.047853348	2031.62162162162	0.0480801153756152
1840	0.047968213	2035.94594594595	0.0480826193025701
1845	0.047762137	2040.27027027027	0.0480850616764746
1850	0.047910255	2044.59459459459	0.0480874430768656
1855	0.047810144	2048.91891891892	0.0480897640785895
1860	0.047525234	2053.24324324324	0.0480920252518391
1865	0.047643877	2057.56756756757	0.0480942271621887
1870	0.047880624	2061.89189189189	0.0480963703706307
1875	0.047988119	2066.21621621622	0.0480984554336108
1880	0.048294291	2070.54054054054	0.0481004829030631
1885	0.04817399	2074.86486486487	0.0481024533264452
1890	0.047535529	2079.18918918919	0.0481043672467728
1895	0.047824479	2083.51351351351	0.0481062252026542
1900	0.047970887	2087.83783783784	0.0481080277283244
1905	0.047867895	2092.16216216216	0.0481097753536791
1910	0.047766896	2096.48648648649	0.0481114686043082
1915	0.04763555	2100.81081081081	0.0481131080015293
1920	0.047426242	2105.13513513514	0.0481146940624208
1925	0.048150937	2109.45945945946	0.0481162272998545
1930	0.047888634	2113.78378378378	0.0481177082225289
1935	0.047649094	2118.10810810811	0.0481191373350008
1940	0.04813001	2122.43243243243	0.0481205151377179
1945	0.048143051	2126.75675675676	0.0481218421270507
1950	0.048176676	2131.08108108108	0.0481231187953238
1955	0.047937991	2135.40540540541	0.0481243456308476
1960	0.047623605	2139.72972972973	0.0481255231179493
1965	0.048069205	2144.05405405405	0.048126651737004
1970	0.048464893	2148.37837837838	0.0481277319644651
1975	0.048470271	2152.7027027027	0.048128764272895
1980	0.048311472	2157.02702702703	0.0481297491309954
1985	0.048425476	2161.35135135135	0.0481306870036367
1990	0.048132324	2165.67567567568	0.0481315783518885
1995	0.048118739	2170	0.0481324236330488
2000	0.047866077	2174.32432432432	0.0481332233006732
2005	0.047626312	2178.64864864865	0.048133977804604
2010	0.047896441	2182.97297297297	0.0481346875909994
2015	0.047668558	2187.2972972973	0.0481353531023617
2020	0.047347476	2191.62162162162	0.0481359747775659
2025	0.047824289	2195.94594594595	0.048136553051888
2030	0.047888453	2200.27027027027	0.0481370883570329
2035	0.047889561	2204.59459459459	0.048137581121162
2040	0.047971955	2208.91891891892	0.0481380317689211
2045	0.04784577	2213.24324324324	0.0481384407214674
2050	0.047971173	2217.56756756757	0.0481388083964971
2055	0.048282317	2221.89189189189	0.0481391352082717
2060	0.047814055	2226.21621621622	0.0481394215676453
2065	0.047579607	2230.54054054054	0.0481396678820909
2070	0.047783755	2234.86486486487	0.0481398745557266
2075	0.047855443	2239.18918918919	0.0481400419893419
2080	0.047805033	2243.51351351351	0.0481401705804235
2085	0.04779287	2247.83783783784	0.0481402607231811
2090	0.047508919	2252.16216216216	0.0481403128085731
2095	0.04789746	2256.48648648649	0.0481403272243314
2100	0.04763364	2260.81081081081	0.0481403043549871
2105	0.047547886	2265.13513513514	0.048140244581895
2110	0.047822424	2269.45945945946	0.0481401482832589
2115	0.047686615	2273.78378378378	0.0481400158341555
2120	0.047453726	2278.10810810811	0.0481398476065592
2125	0.047880084	2282.43243243243	0.0481396439693664
2130	0.047613088	2286.75675675676	0.0481394052884189
2135	0.047613869	2291.08108108108	0.0481391319265284
2140	0.048349958	2295.40540540541	0.0481388242434998
2145	0.048183536	2299.72972972973	0.0481384825961548
2150	0.047755686	2304.05405405405	0.0481381073383548
2155	0.047820399	2308.37837837838	0.0481376988210245
2160	0.047785787	2312.7027027027	0.0481372573921748
2165	0.047720802	2317.02702702703	0.0481367833969249
2170	0.047798142	2321.35135135135	0.0481362771775258
2175	0.047389217	2325.67567567568	0.0481357390733818
2180	0.047752475	2330	0.0481351694210736
2185	0.048114761	2334.32432432432	0.0481345685543796
2190	0.047604347	2338.64864864865	0.0481339368042983
2195	0.048115621	2342.97297297297	0.0481332744990697
2200	0.04839876	2347.2972972973	0.0481325819641971
2205	0.048193219	2351.62162162162	0.0481318595224684
2210	0.048204963	2355.94594594595	0.0481311074939772
2215	0.047884119	2360.27027027027	0.0481303261961441
2220	0.047447339	2364.59459459459	0.0481295159437374
2225	0.047819613	2368.91891891892	0.048128677048894
2230	0.047359331	2373.24324324324	0.0481278098211399
2235	0.04715842	2377.56756756757	0.0481269145674107
2240	0.047728142	2381.89189189189	0.0481259915920716
2245	0.047553802	2386.21621621622	0.048125041196938
2250	0.047743863	2390.54054054054	0.0481240636812949
2255	0.047641853	2394.86486486487	0.0481230593419174
2260	0.047575484	2399.18918918919	0.0481220284730896
2265	0.047753387	2403.51351351351	0.0481209713666247
2270	0.047903052	2407.83783783784	0.0481198883118839
2275	0.047940573	2412.16216216216	0.048118779595796
2280	0.047859508	2416.48648648649	0.0481176455028764
2285	0.048016352	2420.81081081081	0.0481164863152456
2290	0.048159181	2425.13513513514	0.0481153023126484
2295	0.048189328	2429.45945945946	0.0481140937724727
2300	0.047892944	2433.78378378378	0.0481128609697673
2305	0.047734816	2438.10810810811	0.0481116041772608
2310	0.048076106	2442.43243243243	0.0481103236653797
2315	0.048172107	2446.75675675676	0.0481090197022663
2320	0.047940176	2451.08108108108	0.0481076925537968
2325	0.04816987	2455.40540540541	0.0481063424835989
2330	0.048186185	2459.72972972973	0.0481049697530697
2335	0.047767227	2464.05405405405	0.048103574621393
2340	0.047487123	2468.37837837838	0.0481021573455569
2345	0.047698998	2472.7027027027	0.0481007181803707
2350	0.047713054	2477.02702702703	0.0480992573784822
2355	0.048003667	2481.35135135135	0.0480977751903951
2360	0.047854838	2485.67567567568	0.048096271864485
2365	0.047589026	2490	0.0480947476470168
2370	0.047905304	2494.32432432432	0.0480932027821611
2375	0.047759549	2498.64864864865	0.0480916375120105
2380	0.047795815	2502.97297297297	0.0480900520765964
2385	0.047644134	2507.2972972973	0.0480884467139047
2390	0.047442623	2511.62162162162	0.048086821659892
2395	0.047876418	2515.94594594595	0.0480851771485018
2400	0.048008349	2520.27027027027	0.0480835134116804
2405	0.047209667	2524.59459459459	0.0480818306793921
2410	0.047368991	2528.91891891892	0.0480801291796355
2415	0.047730107	2533.24324324324	0.0480784091384583
2420	0.047811656	2537.56756756757	0.0480766707799732
2425	0.047761899	2541.89189189189	0.048074914326373
2430	0.047504179	2546.21621621622	0.0480731399979456
2435	0.047410205	2550.54054054054	0.0480713480130891
2440	0.048124786	2554.86486486487	0.0480695385883267
2445	0.047963052	2559.18918918919	0.0480677119383214
2450	0.047730625	2563.51351351351	0.048065868275891
2455	0.048056418	2567.83783783784	0.0480640078120222
2460	0.047863406	2572.16216216216	0.0480621307558853
2465	0.047817824	2576.48648648649	0.0480602373148486
2470	0.04782713	2580.81081081081	0.0480583276944924
2475	0.047607277	2585.13513513514	0.0480564020986232
2480	0.04773497	2589.45945945946	0.0480544607292881
2485	0.048104525	2593.78378378378	0.0480525037867878
2490	0.047846639	2598.10810810811	0.0480505314696915
2495	0.047893357	2602.43243243243	0.0480485439748496
2500	0.047936822	2606.75675675676	0.048046541497408
2505	0.047727743	2611.08108108108	0.0480445242308212
2510	0.047825481	2615.40540540541	0.0480424923668658
2515	0.047475824	2619.72972972973	0.0480404460956536
2520	0.047259533	2624.05405405405	0.0480383856056451
2525	0.047926452	2628.37837837838	0.0480363110836623
2530	0.047483487	2632.7027027027	0.0480342227149018
2535	0.0470714	2637.02702702703	0.0480321206829476
2540	0.047645827	2641.35135135135	0.0480300051697838
2545	0.047739159	2645.67567567568	0.0480278763558076
2550	0.04762571	2650	0.0480257344198413
2555	0.047776618	2654.32432432432	0.0480235795391455
2560	0.047519157	2658.64864864865	0.0480214118894308
2565	0.047913404	2662.97297297297	0.0480192316448705
2570	0.048355495	2667.2972972973	0.0480170389781127
2575	0.04810473	2671.62162162162	0.0480148340602923
2580	0.047611364	2675.94594594595	0.0480126170610432
2585	0.04793155	2680.27027027027	0.0480103881485099
2590	0.047897592	2684.59459459459	0.0480081474893597
2595	0.047648386	2688.91891891892	0.0480058952487942
2600	0.047584279	2693.24324324324	0.048003631590561
2605	0.047398239	2697.56756756757	0.0480013566769651
2610	0.047893198	2701.89189189189	0.0479990706688806
2615	0.048016239	2706.21621621622	0.0479967737257621
2620	0.047496745	2710.54054054054	0.0479944660056556
2625	0.047972312	2714.86486486487	0.0479921476652101
2630	0.04833489	2719.18918918919	0.0479898188596886
2635	0.047913781	2723.51351351351	0.047987479742979
2640	0.047658104	2727.83783783784	0.0479851304676052
2645	0.047510489	2732.16216216216	0.0479827711847379
2650	0.047775828	2736.48648648649	0.0479804020442053
2655	0.047690409	2740.81081081081	0.047978023194504
2660	0.047840421	2745.13513513514	0.0479756347828093
2665	0.047900888	2749.45945945946	0.047973236954986
2670	0.047878256	2753.78378378378	0.0479708298555986
2675	0.047747796	2758.10810810811	0.0479684136279222
2680	0.04824617	2762.43243243243	0.0479659884139519
2685	0.04768893	2766.75675675676	0.0479635543544138
2690	0.048001745	2771.08108108108	0.0479611115887747
2695	0.04812339	2775.40540540541	0.0479586602552524
2700	0.048270854	2779.72972972973	0.0479562004908255
2705	0.047919349	2784.05405405405	0.0479537324312433
2710	0.048076393	2788.37837837838	0.0479512562110357
2715	0.048073057	2792.7027027027	0.0479487719635229
2720	0.047644386	2797.02702702703	0.0479462798208251
2725	0.047530426	2801.35135135135	0.047943779913872
2730	0.047582826	2805.67567567568	0.0479412723724126
2735	0.04756005	2810	0.0479387573250241
2740	0.047916566	2814.32432432432	0.0479362348991219
2745	0.047812792	2818.64864864865	0.0479337052209685
2750	0.047718818	2822.97297297297	0.0479311684156829
2755	0.048188944	2827.2972972973	0.0479286246072495
2760	0.048324099	2831.62162162162	0.0479260739185277
2765	0.047924139	2835.94594594595	0.0479235164712604
2770	0.048153427	2840.27027027027	0.0479209523860831
2775	0.047951187	2844.59459459459	0.0479183817825331
2780	0.048021794	2848.91891891892	0.0479158047790578
2785	0.048107369	2853.24324324324	0.0479132214930236
2790	0.047779761	2857.56756756757	0.0479106320407251
2795	0.047691906	2861.89189189189	0.0479080365373927
2800	0.047877309	2866.21621621622	0.0479054350972022
2805	0.047576573	2870.54054054054	0.0479028278332824
2810	0.047840354	2874.86486486487	0.0479002148577242
2815	0.047687523	2879.18918918919	0.0478975962815884
2820	0.047956321	2883.51351351351	0.0478949722149143
2825	0.047993187	2887.83783783784	0.0478923427667279
2830	0.048125752	2892.16216216216	0.04788970804505
2835	0.047585493	2896.48648648649	0.0478870681569041
2840	0.047679096	2900.81081081081	0.0478844232083247
2845	0.047759593	2905.13513513514	0.0478817733043652
2850	0.047597876	2909.45945945946	0.0478791185491059
2855	0.047696225	2913.78378378378	0.0478764590456614
2860	0.047436631	2918.10810810811	0.0478737948961889
2865	0.047497409	2922.43243243243	0.0478711262018957
2870	0.047793221	2926.75675675676	0.0478684530630468
2875	0.047932985	2931.08108108108	0.0478657755789728
2880	0.04789559	2935.40540540541	0.047863093848077
2885	0.047888022	2939.72972972973	0.0478604079678431
2890	0.047919861	2944.05405405405	0.0478577180348429
2895	0.047935235	2948.37837837838	0.0478550241447431
2900	0.048170666	2952.7027027027	0.0478523263923131
2905	0.0476326	2957.02702702703	0.047849624871432
2910	0.048196036	2961.35135135135	0.047846919675096
2915	0.047794838	2965.67567567568	0.0478442108954254
2920	0.047551823	2970	0.0478414986236715
2925	0.047655188	2974.32432432432	0.0478387829502242
2930	0.048068582	2978.64864864865	0.0478360639646183
2935	0.04777614	2982.97297297297	0.0478333417555409
2940	0.047943485	2987.2972972973	0.0478306164108382
2945	0.047377812	2991.62162162162	0.0478278880175222
2950	0.04762595	2995.94594594595	0.0478251566617774
2955	0.047784112	3000.27027027027	0.0478224224289677
2960	0.0479122	3004.59459459459	0.047819685403643
2965	0.04732724	3008.91891891892	0.0478169456695458
2970	0.04786066	3013.24324324324	0.0478142033096179
2975	0.047663386	3017.56756756757	0.0478114584060064
2980	0.047746191	3021.89189189189	0.0478087110400708
2985	0.047597267	3026.21621621622	0.0478059612923891
2990	0.04738454	3030.54054054054	0.0478032092427642
2995	0.047536836	3034.86486486487	0.04780045497023
3000	0.047898978	3039.18918918919	0.0477976985530582
3005	0.047639737	3043.51351351351	0.0477949400687638
3010	0.047381783	3047.83783783784	0.0477921795941119
3015	0.047714084	3052.16216216216	0.0477894172051233
3020	0.047787003	3056.48648648649	0.0477866529770812
3025	0.047975249	3060.81081081081	0.0477838869845364
3030	0.047856583	3065.13513513514	0.0477811193013139
3035	0.047879694	3069.45945945946	0.0477783500005187
3040	0.048068293	3073.78378378378	0.0477755791545414
3045	0.047836445	3078.10810810811	0.0477728068350646
3050	0.047516311	3082.43243243243	0.0477700331130679
3055	0.047638507	3086.75675675676	0.0477672580588345
3060	0.047527073	3091.08108108108	0.0477644817419562
3065	0.047920729	3095.40540540541	0.0477617042313394
3070	0.048127366	3099.72972972973	0.0477589255952107
3075	0.047767348	3104.05405405405	0.0477561459011225
3080	0.048042854	3108.37837837838	0.0477533652159583
3085	0.047796547	3112.7027027027	0.0477505836059384
3090	0.047660807	3117.02702702703	0.0477478011366252
3095	0.047387766	3121.35135135135	0.0477450178729289
3100	0.04784414	3125.67567567568	0.0477422338791123
3105	0.047680843	3130	0.0477394492187966
3110	0.047365815	3134.32432432432	0.0477366639549665
3115	0.047605526	3138.64864864865	0.0477338781499756
3120	0.047720157	3142.97297297297	0.0477310918655511
3125	0.047656567	3147.2972972973	0.0477283051627995
3130	0.047593843	3151.62162162162	0.0477255181022115
3135	0.047327548	3155.94594594595	0.0477227307436669
3140	0.04756959	3160.27027027027	0.0477199431464401
3145	0.048007276	3164.59459459459	0.0477171553692045
3150	0.048187818	3168.91891891892	0.0477143674700378
3155	0.048094173	3173.24324324324	0.0477115795064269
3160	0.047840625	3177.56756756757	0.0477087915352728
3165	0.047833368	3181.89189189189	0.0477060036128952
3170	0.048190282	3186.21621621622	0.0477032157950377
3175	0.047768615	3190.54054054054	0.047700428136872
3180	0.047474507	3194.86486486487	0.0476976406930034
3185	0.047789804	3199.18918918919	0.0476948535174746
3190	0.047992638	3203.51351351351	0.0476920666637711
3195	0.047803435	3207.83783783784	0.0476892801848253
3200	0.048040827	3212.16216216216	0.0476864941330216
3205	0.047842024	3216.48648648649	0.0476837085602004
3210	0.048049051	3220.81081081081	0.0476809235176629
3215	0.04808286	3225.13513513514	0.0476781390561754
3220	0.047511457	3229.45945945946	0.0476753552259742
3225	0.04727945	3233.78378378378	0.0476725720767693
3230	0.0476219	3238.10810810811	0.0476697896577495
3235	0.047665721	3242.43243243243	0.047667008017586
3240	0.047436596	3246.75675675676	0.0476642272044373
3245	0.047596987	3251.08108108108	0.0476614472659532
3250	0.047586995	3255.40540540541	0.047658668249279
3255	0.047618073	3259.72972972973	0.0476558902010601
3260	0.047798207	3264.05405405405	0.0476531131674453
3265	0.047430212	3268.37837837838	0.047650337194092
3270	0.048042474	3272.7027027027	0.0476475623261695
3275	0.0475564	3277.02702702703	0.0476447886083634
3280	0.047555123	3281.35135135135	0.0476420160848797
3285	0.047593453	3285.67567567568	0.0476392447994487
3290	0.047598035	3290	0.047636474795329
3295	0.047941516	3294.32432432432	0.0476337061153112
3300	0.047890753	3298.64864864865	0.0476309388017223
3305	0.047394436	3302.97297297297	0.0476281728964293
3310	0.047453517	3307.2972972973	0.0476254084408431
3315	0.047691276	3311.62162162162	0.0476226454759222
3320	0.047797622	3315.94594594595	0.0476198840421767
3325	0.047688291	3320.27027027027	0.047617124179672
3330	0.047816397	3324.59459459459	0.0476143659280324
3335	0.047887554	3328.91891891892	0.0476116093264449
3340	0.047688186	3333.24324324324	0.0476088544136631
3345	0.047345633	3337.56756756757	0.0476061012280105
3350	0.047052023	3341.89189189189	0.0476033498073841
3355	0.047327389	3346.21621621622	0.0476006001892585
3360	0.047552776	3350.54054054054	0.0475978524106887
3365	0.047253964	3354.86486486487	0.0475951065083145
3370	0.047599107	3359.18918918919	0.0475923625183631
3375	0.047236283	3363.51351351351	0.0475896204766533
3380	0.047444901	3367.83783783784	0.0475868804185986
3385	0.047496688	3372.16216216216	0.0475841423792109
3390	0.04709088	3376.48648648649	0.0475814063931033
3395	0.046905722	3380.81081081081	0.0475786724944943
3400	0.047604687	3385.13513513514	0.0475759407172104
3405	0.047610353	3389.45945945946	0.04757321109469
3410	0.047661684	3393.78378378378	0.0475704836599863
3415	0.04756903	3398.10810810811	0.0475677584457707
3420	0.047722698	3402.43243243243	0.047565035484336
3425	0.047765403	3406.75675675676	0.0475623148075998
3430	0.047617797	3411.08108108108	0.0475595964471076
3435	0.047501598	3415.40540540541	0.0475568804340355
3440	0.047701478	3419.72972972973	0.0475541667991943
3445	0.048178213	3424.05405405405	0.0475514555730318
3450	0.047914096	3428.37837837838	0.047548746785636
3455	0.047759407	3432.7027027027	0.0475460404667387
3460	0.047840403	3437.02702702703	0.0475433366457179
3465	0.047804183	3441.35135135135	0.0475406353516011
3470	0.047818743	3445.67567567568	0.0475379366130685
3475	0.047608713	3450	0.0475352404584556
3480	0.047513558	3454.32432432432	0.0475325469157563
3485	0.047772682	3458.64864864865	0.0475298560126259
3490	0.048010827	3462.97297297297	0.0475271677763838
3495	0.047637223	3467.2972972973	0.0475244822340166
3500	0.048011056	3471.62162162162	0.047521799412181
3505	0.047560074	3475.94594594595	0.0475191193372063
3510	0.047613187	3480.27027027027	0.0475164420350975
3515	0.048058873	3484.59459459459	0.047513767531538
3520	0.047351809	3488.91891891892	0.0475110958518923
3525	0.047778679	3493.24324324324	0.0475084270212089
3530	0.047782322	3497.56756756757	0.047505761064223
3535	0.047762039	3501.89189189189	0.0475030980053589
3540	0.048032613	3506.21621621622	0.0475004378687333
3545	0.047815444	3510.54054054054	0.0474977806781571
3550	0.047691893	3514.86486486487	0.047495126457139
3555	0.047824642	3519.18918918919	0.0474924752288873
3560	0.047617402	3523.51351351351	0.047489827016313
3565	0.047406154	3527.83783783784	0.0474871818420322
3570	0.047932496	3532.16216216216	0.0474845397283685
3575	0.048043937	3536.48648648649	0.047481900697356
3580	0.047515158	3540.81081081081	0.0474792647707412
3585	0.047837433	3545.13513513514	0.0474766319699861
3590	0.047530822	3549.45945945946	0.0474740023162703
3595	0.047080762	3553.78378378378	0.0474713758304934
3600	0.047469992	3558.10810810811	0.0474687525332778
3605	0.047237591	3562.43243243243	0.0474661324449707
3610	0.047314412	3566.75675675676	0.0474635155856469
3615	0.047348082	3571.08108108108	0.0474609019751109
3620	0.047581086	3575.40540540541	0.0474582916328993
3625	0.046984464	3579.72972972973	0.0474556845782833
3630	0.047137788	3584.05405405405	0.0474530808302707
3635	0.047197488	3588.37837837838	0.0474504804076087
3640	0.047432243	3592.7027027027	0.0474478833287857
3645	0.047241398	3597.02702702703	0.0474452896120338
3650	0.047564727	3601.35135135135	0.047442699275331
3655	0.047798108	3605.67567567568	0.0474401123364037
3660	0.047653805	3610	0.0474375288127282
3665	0.04729242	3614.32432432432	0.0474349487215339
3670	0.047397436	3618.64864864865	0.0474323720798045
3675	0.047134867	3622.97297297297	0.0474297989042808
3680	0.047237514	3627.2972972973	0.0474272292114628
3685	0.047848736	3631.62162162162	0.0474246630176115
3690	0.047708191	3635.94594594595	0.0474221003387511
3695	0.047387578	3640.27027027027	0.0474195411906714
3700	0.0479007	3644.59459459459	0.0474169855889297
3705	0.047767458	3648.91891891892	0.0474144335488525
3710	0.047644775	3653.24324324324	0.0474118850855384
3715	0.047748175	3657.56756756757	0.047409340213859
3720	0.047939992	3661.89189189189	0.047406798948462
3725	0.047782623	3666.21621621622	0.0474042613037725
3730	0.047842515	3670.54054054054	0.0474017272939952
3735	0.047570137	3674.86486486487	0.0473991969331165
3740	0.047260723	3679.18918918919	0.0473966702349061
3745	0.047931433	3683.51351351351	0.0473941472129192
3750	0.047708247	3687.83783783784	0.0473916278804986
3755	0.047603581	3692.16216216216	0.047389112250776
3760	0.047402269	3696.48648648649	0.0473866003366744
3765	0.047383514	3700.81081081081	0.04738409215091
3770	0.04776269	3705.13513513514	0.0473815877059937
3775	0.047813978	3709.45945945946	0.0473790870142331
3780	0.047471242	3713.78378378378	0.0473765900877345
3785	0.047958044	3718.10810810811	0.0473740969384043
3790	0.047922009	3722.43243243243	0.0473716075779515
3795	0.047518114	3726.75675675676	0.0473691220178886
3800	0.047447649	3731.08108108108	0.0473666402695342
3805	0.047413497	3735.40540540541	0.0473641623440141
3810	0.047349956	3739.72972972973	0.0473616882522634
3815	0.047349363	3744.05405405405	0.0473592180050283
3820	0.047245176	3748.37837837838	0.0473567516128674
3825	0.047244613	3752.7027027027	0.047354289086154
3830	0.047390118	3757.02702702703	0.047351830435077
3835	0.046994072	3761.35135135135	0.0473493756696435
3840	0.046822425	3765.67567567568	0.0473469247996797
3845	0.047100699	3770	0.047344477834833
3850	0.047012592	3774.32432432432	0.0473420347845732
3855	0.047282168	3778.64864864865	0.0473395956581946
3860	0.046992738	3782.97297297297	0.0473371604648174
3865	0.04691585	3787.2972972973	0.0473347292133893
3870	0.047232898	3791.62162162162	0.047332301912687
3875	0.047633771	3795.94594594595	0.0473298785713177
3880	0.047455091	3800.27027027027	0.0473274591977211
3885	0.047523268	3804.59459459459	0.0473250438001705
3890	0.047557198	3808.91891891892	0.0473226323867744
3895	0.047238288	3813.24324324324	0.0473202249654782
3900	0.047486802	3817.56756756757	0.0473178215440655
3905	0.046965725	3821.89189189189	0.0473154221301598
3910	0.047055148	3826.21621621622	0.0473130267312258
3915	0.047351678	3830.54054054054	0.0473106353545709
3920	0.047482858	3834.86486486487	0.047308248007347
3925	0.047240808	3839.18918918919	0.0473058646965512
3930	0.04718705	3843.51351351351	0.047303485429028
3935	0.047081995	3847.83783783784	0.0473011102114704
3940	0.047116977	3852.16216216216	0.0472987390504212
3945	0.047335625	3856.48648648649	0.0472963719522746
3950	0.047032988	3860.81081081081	0.0472940089232775
3955	0.047209314	3865.13513513514	0.0472916499695308
3960	0.047692707	3869.45945945946	0.0472892950969912
3965	0.047081043	3873.78378378378	0.0472869443114717
3970	0.047051459	3878.10810810811	0.0472845976186439
3975	0.047299428	3882.43243243243	0.0472822550240387
3980	0.047293671	3886.75675675676	0.0472799165330479
3985	0.047142654	3891.08108108108	0.0472775821509254
3990	0.047192067	3895.40540540541	0.0472752518827885
3995	0.046593793	3899.72972972973	0.0472729257336193
4000	0.047436898	3904.05405405405	0.0472706037082659
4005	0.047657688	3908.37837837838	0.0472682858114436
4010	0.047180239	3912.7027027027	0.0472659720477363
4015	0.047382252	3917.02702702703	0.0472636624215978
4020	0.04731912	3921.35135135135	0.0472613569373527
4025	0.046836733	3925.67567567568	0.0472590555991981
4030	0.047208213	3930	0.0472567584112044
4035	0.047109051	3934.32432432432	0.0472544653773169
4040	0.047422474	3938.64864864865	0.0472521765013565
4045	0.047362977	3942.97297297297	0.0472498917870215
4050	0.047162622	3947.2972972973	0.0472476112378882
4055	0.047601914	3951.62162162162	0.0472453348574125
4060	0.047083559	3955.94594594595	0.047243062648931
4065	0.047178503	3960.27027027027	0.0472407946156617
4070	0.047248236	3964.5945945946	0.0472385307607058
4075	0.047136402	3968.91891891892	0.0472362710870485
4080	0.046940146	3973.24324324324	0.04723401559756
4085	0.047154183	3977.56756756757	0.0472317642949969
4090	0.046786506	3981.89189189189	0.0472295171820032
4095	0.047157803	3986.21621621622	0.0472272742611112
4100	0.047263025	3990.54054054054	0.0472250355347429
4105	0.04731569	3994.86486486487	0.0472228010052109
4110	0.047301789	3999.18918918919	0.0472205706747195
4115	0.047518783	4003.51351351351	0.0472183445453659
4120	0.047047274	4007.83783783784	0.047216122619141
4125	0.047171718	4012.16216216216	0.0472139048979305
4130	0.047352786	4016.48648648649	0.0472116913835161
4135	0.047552866	4020.81081081081	0.0472094820775766
4140	0.047265592	4025.13513513514	0.0472072769816883
4145	0.047289492	4029.45945945946	0.047205076097327
4150	0.047314179	4033.78378378378	0.0472028794258681
4155	0.047741708	4038.10810810811	0.047200686968588
4160	0.047017305	4042.43243243243	0.0471984987266653
4165	0.046573045	4046.75675675676	0.0471963147011812
4170	0.047085884	4051.08108108108	0.0471941348931209
4175	0.04730044	4055.40540540541	0.0471919593033746
4180	0.046796072	4059.72972972973	0.0471897879327382
4185	0.046880956	4064.05405405405	0.0471876207819143
4190	0.047125256	4068.37837837838	0.0471854578515132
4195	0.046895192	4072.7027027027	0.047183299142054
4200	0.046887366	4077.02702702703	0.0471811446539651
4205	0.047110682	4081.35135135135	0.0471789943875856
4210	0.04687237	4085.67567567568	0.0471768483431658
4215	0.047068729	4090	0.0471747065208683
4220	0.047053166	4094.32432432432	0.0471725689207689
4225	0.046832024	4098.64864864865	0.0471704355428574
4230	0.046956028	4102.97297297297	0.0471683063870387
4235	0.0471263	4107.2972972973	0.0471661814531332
4240	0.047493688	4111.62162162162	0.0471640607408783
4245	0.047550624	4115.94594594595	0.0471619442499287
4250	0.047249491	4120.27027027027	0.0471598319798574
4255	0.047138187	4124.5945945946	0.0471577239301569
4260	0.047400285	4128.91891891892	0.0471556201002394
4265	0.046902133	4133.24324324324	0.0471535204894383
4270	0.047187059	4137.56756756757	0.0471514250970085
4275	0.047349023	4141.89189189189	0.0471493339221275
4280	0.047107348	4146.21621621622	0.0471472469638961
4285	0.047736184	4150.54054054054	0.0471451642213391
4290	0.047710577	4154.86486486487	0.0471430856934063
4295	0.047352078	4159.18918918919	0.0471410113789734
4300	0.047565082	4163.51351351351	0.0471389412768423
4305	0.047691164	4167.83783783784	0.0471368753857423
4310	0.047154366	4172.16216216216	0.0471348137043308
4315	0.04725183	4176.48648648649	0.0471327562311937
4320	0.04744883	4180.81081081081	0.0471307029648468
4325	0.047330634	4185.13513513514	0.0471286539037361
4330	0.047475059	4189.45945945946	0.0471266090462384
4335	0.04693473	4193.78378378378	0.0471245683906626
4340	0.046875807	4198.10810810811	0.04712253193525
4345	0.0472475	4202.43243243243	0.047120499678175
4350	0.046983668	4206.75675675676	0.0471184716175462
4355	0.046623384	4211.08108108108	0.0471164477514066
4360	0.047408612	4215.40540540541	0.0471144280777348
4365	0.047478057	4219.72972972973	0.0471124125944455
4370	0.047639038	4224.05405405405	0.0471104012993898
4375	0.047421151	4228.37837837838	0.0471083941903567
4380	0.047205887	4232.7027027027	0.047106391265073
4385	0.046964265	4237.02702702703	0.0471043925212047
4390	0.047148008	4241.35135135135	0.0471023979563569
4395	0.046739998	4245.67567567568	0.0471004075680751
4400	0.04682291	4250	0.0470984213538454
4405	0.04694056	4254.32432432432	0.0470964393110958
4410	0.047282893	4258.64864864865	0.0470944614371959
		4262.97297297297	0.0470924877294585
		4267.2972972973	0.0470905181851395
		4271.62162162162	0.047088552801439
		4275.94594594595	0.0470865915755017
		4280.27027027027	0.0470846345044177
		4284.5945945946	0.0470826815852229
		4288.91891891892	0.0470807328148998
		4293.24324324324	0.047078788190378
		4297.56756756757	0.0470768477085348
		4301.89189189189	0.0470749113661957
		4306.21621621622	0.0470729791601356
		4310.54054054054	0.0470710510870783
		4314.86486486487	0.047069127143698
		4319.18918918919	0.0470672073266197
		4323.51351351351	0.0470652916324193
		4327.83783783784	0.0470633800576248
		4332.16216216216	0.0470614725987164
		4336.48648648649	0.0470595692521272
		4340.81081081081	0.047057670014244
		4345.13513513514	0.0470557748814074
		4349.45945945946	0.0470538838499126
		4353.78378378378	0.04705199691601
		4358.10810810811	0.0470501140759057
		4362.43243243243	0.0470482353257617
		4366.75675675676	0.0470463606616969
		4371.08108108108	0.0470444900797875
		4375.40540540541	0.0470426235760672
		4379.72972972973	0.0470407611465282
		4384.05405405405	0.0470389027871212
		4388.37837837838	0.0470370484937563
		4392.7027027027	0.0470351982623034
		4397.02702702703	0.0470333520885926
		4401.35135135135	0.0470315099684146
		4405.67567567568	0.0470296718975216
		4410	0.0470278378716272
