# Supplementary material for: Ultrafast structural rearrangement dynamics induced by the photodetachment of phenoxide in aqueous solution
Source: Nat Commun. 2019 Jul 3;10:2944. doi: 10.1038/s41467-019-10989-1 (PMC6610110; doi:10.1038/s41467-019-10989-1)
Supplement: Supplementary file 3 — Source Data [file 41467_2019_10989_MOESM3_ESM.zip › Source Data/Supplementary Figure 3/Supplementary Figure3a.dat]

		Normalized Y1
		Normalize to [0, 1] of B
480.5382	11.4	0.00233339114257335
480.9966	6.8	0.00160814794961136
481.4549	1.2	7.25243192961988E-4
481.9132	10.2	0.00214419726614849
482.3715	3.2	0.00104056632033677
482.8298	3.6	0.00110363094581172
483.288	2.7	9.61735538493071E-4
483.7462	8.4	0.00186040645151119
484.2044	4	0.00116669557128668
484.6626	-3.4	0
485.1207	6.8	0.00160814794961136
485.5788	2.4	9.14437069386854E-4
486.0369	4	0.00116669557128668
486.4949	4.6	0.00126129250949911
486.953	6.9	0.0016239141059801
487.411	-1.4	3.15323127374777E-4
487.8689	4.2	0.00119822788402415
488.3269	13.7	0.00269601273905435
488.7848	7.7	0.00175004335693001
489.2427	10	0.00211266495341101
489.7005	3.5	0.00108786478944298
490.1584	3.6	0.00110363094581172
490.6162	8.7	0.0019077049206174
491.074	10.5	0.0021914957352547
491.5317	1.3	7.41009349330727E-4
491.9895	4.8	0.00129282482223659
492.4472	4.8	0.00129282482223659
492.9048	4.7	0.00127705866586785
493.3625	9.9	0.00209689879704227
493.8201	8.8	0.00192347107698614
494.2777	11.3	0.00231762498620461
494.7353	3.6	0.00110363094581172
495.1928	5.6	0.0014189540731865
495.6503	6.9	0.0016239141059801
496.1078	5.6	0.0014189540731865
496.5653	10.8	0.00223879420436092
497.0227	2	8.51372443911899E-4
497.4801	8.6	0.00189193876424866
497.9375	11.2	0.00230185882983587
498.3949	4.9	0.00130859097860533
498.8522	2.1	8.67138600280638E-4
499.3095	4	0.00116669557128668
499.7668	15.6	0.00299556971006038
500.224	11.1	0.00228609267346714
500.6813	7.1	0.00165544641871758
501.1385	7.7	0.00175004335693001
501.5956	4.2	0.00119822788402415
502.0528	6.7	0.00159238179324263
502.5099	1.3	7.41009349330727E-4
502.967	5.5	0.00140318791681776
503.4241	5.7	0.00143472022955524
503.8811	9.8	0.00208113264067353
504.3381	-1.3	3.31089283743516E-4
504.7951	12.6	0.00252258501899822
505.252	5.3	0.00137165560408028
505.709	0.4	5.99113942012077E-4
506.1659	9.3	0.00200230185882984
506.6227	7.6	0.00173427720056128
507.0796	4.4	0.00122976019676163
507.5364	6.6	0.00157661563687389
507.9932	12	0.00242798808078579
508.45	2.1	8.67138600280638E-4
508.9067	9.4	0.00201806801519858
509.3634	4.4	0.00122976019676163
509.8201	1.9	8.3560628754316E-4
510.2768	10.7	0.00222302804799218
510.7334	5.1	0.0013401232913428
511.19	17	0.00321629589922273
511.6466	8.9	0.00193923723335488
512.1032	5.4	0.00138742176044902
512.5597	15.7	0.00301133586642912
513.0162	21.4	0.00391000677944724
513.4727	15.2	0.00293250508458543
513.9291	9.6	0.00204960032793605
514.3856	9	0.00195500338972362
514.842	5.5	0.00140318791681776
515.2983	11.4	0.00233339114257335
515.7547	11.1	0.00228609267346714
516.211	6.5	0.00156084948050515
516.6673	8.1	0.00181310798240497
517.1236	11.2	0.00230185882983587
517.5798	15.3	0.00294827124095417
518.036	15	0.00290097277184795
518.4922	10.1	0.00212843110977975
518.9483	12.7	0.00253835117536696
519.4045	15.8	0.00302710202279786
519.8606	20.6	0.00378387752849733
520.3166	9.7	0.00206536648430479
520.7727	14.6	0.002837908146373
521.2287	17.1	0.00323206205559147
521.6847	18.5	0.00345278824475381
522.1407	24.2	0.00435145915777193
522.5966	20.2	0.00372081290302237
523.0526	12.8	0.0025541173317357
523.5084	26.5	0.00471408075425292
523.9643	18.4	0.00343702208838507
524.4201	18.3	0.00342125593201633
524.876	30.5	0.00534472700900248
525.3317	40.3	0.00688981033313889
525.7875	53.9	0.00903400759928737
526.2432	57.4	0.00958582307219323
526.6989	75.8	0.0124867958440412
527.1546	107	0.0174058366310877
527.6103	121.2	0.0196446308354486
528.0659	161.8	0.0260456903211566
528.5215	213.1	0.0341337285383197
528.977	275.8	0.0440191085815189
529.4326	336.8	0.0536364639664496
529.8881	413.4	0.0657133397449036
530.3436	534.6	0.0848219212638151
530.7991	615.4	0.0975609756097561
531.2545	745.8	0.118120043514592
531.7099	872.8	0.13814306210289
532.1653	1025.3	0.162186450565217
532.6207	1156.4	0.182855881564633
533.076	1227.2	0.194018320273701
533.5313	1318.3	0.208381288725622
533.9866	1325.4	0.209500685827802
534.4418	1351.1	0.213552588014568
534.897	1428.9	0.225818657669447
535.3522	1444	0.228199347281126
535.8074	1497.1	0.236571176312927
536.2626	1547.5	0.244517319122771
536.7177	1559.7	0.246440790199757
537.1728	1523.7	0.240764973907011
537.6278	1554.7	0.24565248238132
538.0829	1498.3	0.236760370189352
538.5379	1518.9	0.240008198401312
538.9929	1508.2	0.238321219669857
539.4478	1490.3	0.235499077679852
539.9028	1466	0.231667901682249
540.3577	1464.9	0.231494473962193
540.8125	1438.9	0.227395273306321
541.2674	1435.1	0.226796159364309
541.7222	1420.2	0.224447002065367
542.177	1421.7	0.224683494410898
542.6318	1384.2	0.218771185772621
543.0865	1373.9	0.21714727166664
543.5412	1427.9	0.225660996105759
543.9959	1429.1	0.225850189982184
544.4506	1443.5	0.228120516499283
544.9052	1485.5	0.234742302174153
545.3599	1533.6	0.242325823387516
545.8144	1501.2	0.237217588724045
546.269	1515.3	0.239440616772037
546.7235	1543.1	0.243823608242547
547.178	1548.9	0.244738045311933
547.6325	1585	0.250429627761048
548.087	1625.9	0.256877985715862
548.5414	1681.1	0.265580904031406
548.9958	1711.7	0.27040534788024
549.4502	1684.3	0.266085421035206
549.9045	1764.1	0.27866681381746
550.3588	1829.9	0.28904094470809
550.8131	1905	0.300881328141013
551.2674	1876.2	0.296340675106816
551.7216	1863.3	0.294306840935248
552.1758	1909.5	0.301590805177606
552.63	1912	0.301984959086824
553.0842	1960.8	0.309678843394769
553.5383	2033.7	0.321172371387579
553.9924	2101	0.331782994623741
554.4465	2218	0.350229397575165
554.9006	2208.6	0.348747378876504
555.3546	2170.1	0.342677408674539
555.8086	2177.2	0.34379680577672
556.2626	2149.6	0.339445346618948
556.7165	2172.9	0.343118861052864
557.1704	2273.3	0.358948082047078
557.6243	2283.3	0.360524697683952
558.0782	2297.5	0.362763491888313
558.532	2242.4	0.354076339729137
558.9859	2207.8	0.348621249625554
559.4396	2194.5	0.346524350828512
559.8934	2231.9	0.35242089331042
560.3471	2248.6	0.355053841423999
560.8008	2254.5	0.355984044649755
561.2545	2303.9	0.363772525895912
561.7082	2353.9	0.371655604080281
562.1618	2309.8	0.364702729121668
562.6154	2304.2	0.363819824365018
563.069	2337.8	0.369117252904914
563.5225	2377.1	0.375313352357829
563.9761	2377.2	0.375329118514198
564.4296	2373.9	0.374808835354029
564.883	2420.4	0.382140098065493
565.3365	2416.9	0.381588282592587
565.7899	2442.3	0.385592886310246
566.2433	2432.4	0.384032036829741
566.6966	2458.3	0.388115471329245
567.15	2417.5	0.381682879530799
567.6033	2424.4	0.382770744320242
568.0566	2457.3	0.387957809765557
568.5098	2542.6	0.401406341148092
568.963	2600.9	0.410598010311066
569.4163	2698.8	0.426033077396062
569.8694	2662.7	0.420341494946947
570.3226	2631	0.415343623378057
570.7757	2681.7	0.423337064657007
571.2288	2702.2	0.426569126712599
571.6819	2759.5	0.435603134311886
572.1349	2756.8	0.43517744808993
572.5879	2748.1	0.43380579248585
573.0409	2752.6	0.434515269522443
573.4939	2756.9	0.435193214246299
573.9468	2711.7	0.428066911567629
574.3997	2756.1	0.435067084995349
574.8526	2848.6	0.449650779636433
575.3055	2824.5	0.445851135951566
575.7583	2842.4	0.448673277941571
576.2111	2902.3	0.458117205606445
576.6639	3017.5	0.476279817743232
577.1166	2940.6	0.464155643495672
577.5694	3013.1	0.475586106863008
578.0221	3168.6	0.500102480016397
578.4747	3220.3	0.508253582859035
578.9274	3178.8	0.501710627966008
579.38	3146	0.496539328677062
579.8326	3077.1	0.485676446939001
580.2852	3097	0.48881391205638
580.7377	3131.8	0.494300534472701
581.1902	3152.2	0.497516830371924
581.6427	3187.7	0.503113815882826
582.0952	3121	0.492597789584877
582.5476	3247.7	0.512573509704069
583	3139.5	0.495514528513094
583.4524	3196.7	0.504532769956012
583.9047	3212.7	0.507055354975011
584.3571	3165.4	0.499597963012597
584.8094	3120.5	0.492518958803033
585.2616	3297	0.520346224793858
585.7139	3298.5	0.520582717139389
586.1661	3476.1	0.548583410850269
586.6183	3458.2	0.545761268860265
587.0705	3348.8	0.528513093792864
587.5226	3438.8	0.542702634524729
587.9747	3480.6	0.549292887886862
588.4268	3414	0.538792627745282
588.8789	3500.1	0.552367288378766
589.3309	3482.7	0.549623977170606
589.7829	3414.2	0.53882416005802
590.2349	3389.3	0.534898387122204
590.6868	3391.5	0.535245242562316
591.1388	3366.3	0.531272171157394
591.5907	3198.1	0.504753496145175
592.0426	3170.4	0.500386270831034
592.4944	3258.3	0.514244722279156
592.9462	3244.2	0.512021694231164
593.398	3182.5	0.502293975751652
593.8498	3182.7	0.502325508064389
594.3015	3137.4	0.49518343922935
594.7533	3176.1	0.501284941744052
595.2049	3091.5	0.487946773456099
595.6566	3125	0.493228435839627
596.1082	3167.5	0.499929052296341
596.5599	3202.6	0.505462973181768
597.0114	3209.9	0.506613902596686
597.463	3266.5	0.515537547101392
597.9145	3288.9	0.51906916612799
598.366	3331.5	0.525785548741073
598.8175	3499.6	0.552288457596922
599.269	3501.2	0.552540716098822
599.7204	3554.9	0.561007142068835
600.1718	3586.5	0.565989247481357
600.6232	3568.8	0.56319863780409
601.0745	3668.5	0.578917495703723
601.5258	3659.6	0.577514307786905
601.9771	3606.5	0.569142478755104
602.4284	3598.8	0.567928484714711
602.8796	3711.7	0.585728475255018
603.3308	3745.5	0.591057436107651
603.782	3897.9	0.61508505841361
604.2332	3969.9	0.626436690999101
604.6843	4005.5	0.632049442666372
605.1354	3954.7	0.624040235231053
605.5865	3992.9	0.630062906963911
606.0376	4014.5	0.633468396739559
606.4886	4086.1	0.644756964699576
606.9396	4145.6	0.654137827738976
607.3906	4112.2	0.648871931511817
607.8415	4163.9	0.657023034354455
608.2924	4284.1	0.675973954309679
608.7433	4348.2	0.686080060542041
609.1942	4501.6	0.710265344411686
609.645	4717.8	0.744351774480899
610.0958	4665.3	0.736074542387311
610.5466	4751.2	0.749617670708058
610.9974	4755.5	0.750295615431914
611.4481	4744.7	0.74859287054409
611.8988	4695.5	0.740835921610671
612.3495	4700.3	0.74159269711637
612.8002	4887.7	0.771138474151387
613.2508	4865.3	0.767606855124789
613.7014	4804.5	0.758021032052596
614.152	4799.9	0.757295788859634
614.6025	4601	0.725936903842212
615.0531	4484.3	0.707537799359894
615.5036	4508.9	0.711416273826604
615.954	4489.5	0.708357639491068
616.4045	4471.1	0.70545666671922
616.8549	4365.3	0.688776073281095
617.3053	4314.7	0.680798398158513
617.7556	4244.1	0.669667491762183
618.206	4278.2	0.675043751083923
618.6563	4205.1	0.663518690778375
619.1066	4173.3	0.658505053053116
619.5568	4357.1	0.687483248458858
620.0071	4390.3	0.69271761237328
620.4573	4486.1	0.707821590174531
620.9075	4576.1	0.722011130906396
621.3576	4687.8	0.739621927570278
621.8077	4848.4	0.764942374698472
622.2578	4612.5	0.727750011824617
622.7079	4666	0.736184905481893
623.158	4779.7	0.754111025273149
623.608	4833.2	0.762545918930424
624.058	4802.9	0.757768773550696
624.5079	4763.9	0.751619972566888
624.9579	4992.7	0.787692938338562
625.4078	5075.8	0.800794614280985
625.8577	4844.3	0.764295962287354
626.3076	4778.2	0.753874532927618
626.7574	4854.6	0.765919876393334
627.2072	4926.4	0.777239976666089
627.657	5049.6	0.796663881312375
628.1067	5148.4	0.812240843804689
628.5565	5076.9	0.800968042001041
629.0062	4980.8	0.785816765730683
629.4558	4940.6	0.779478770870449
629.9055	5264.3	0.830513819036057
630.3551	5139.5	0.810837655887871
630.8047	5133.5	0.809891686505747
631.2543	5180.3	0.817270247686317
631.7038	5055.9	0.797657149163606
632.1533	5190.7	0.818909927948665
632.6028	5310	0.837718952496571
633.0523	5494.1	0.866744446371419
633.5017	5880.6	0.927680640736595
633.9512	5775.7	0.911141942705788
634.4005	5557.4	0.876724423352831
634.8499	5627.5	0.887776498967317
635.2992	5632.6	0.888580572942123
635.7485	5452	0.86010689454018
636.1978	5633.7	0.888754000662179
636.6471	5726.2	0.903337695303262
637.0963	5865	0.925221120343072
637.5455	5551.1	0.8757311555016
637.9947	5089.2	0.802907279234395
638.4438	4820	0.76046478628975
638.8929	4679.7	0.73834486890441
639.342	4629.2	0.730382959938197
639.7911	4656.8	0.734734419095969
640.2401	4403.7	0.694830277326691
640.6892	4376.8	0.6905891812635
641.1381	4483.3	0.707380137796207
641.5871	4425.4	0.698251533258707
642.036	4351.6	0.686616109858578
642.485	4282.1	0.675658631182304
642.9338	4077	0.643322244470021
643.3827	4192.4	0.661516388919545
643.8315	4379	0.690936036703612
644.2803	4375.4	0.690368455074337
644.7291	4502.7	0.710438772131742
645.1779	4680.6	0.738486764311729
645.6266	4832.2	0.762388257366737
646.0753	4803.7	0.757894902801646
646.5239	4874.8	0.769104639979819
646.9726	5125.6	0.808646160152616
647.4212	5171.3	0.81585129361313
647.8698	5061.9	0.79860311854573
648.3184	5433.3	0.857158623299226
648.7669	5451	0.859949232976493
649.2154	5281.9	0.833288662556955
649.6639	5190.2	0.818831097166822
650.1124	5253.3	0.828779541835496
650.5608	5453.7	0.860374919198449
651.0092	5455.1	0.860595645387611
651.4576	5642.1	0.890078357797153
651.9059	5373	0.847651631008876
652.3543	5478.8	0.864332224447002
652.8026	5449.8	0.859760039100068
653.2508	5578.7	0.880082614659372
653.6991	5817.2	0.917684897598814
654.1473	5652.6	0.89173380421587
654.5955	5771	0.910400933356457
655.0437	5924.4	0.934586217226103
655.4918	5875.8	0.926923865230895
655.9399	5825.8	0.919040787046526
656.388	5785.1	0.912623961404449
656.8361	5916.4	0.933324924716603
657.2841	6179	0.974726851340912
657.7321	6174.4	0.97400160814795
658.1801	6191	0.97661879010516
658.6281	6339.3	1
659.076	6064.4	0.956658836142337
659.5239	5695	0.898418654516216
659.9718	5529.3	0.872294133413215
660.4197	5685	0.896842038879342
660.8675	5478.8	0.864332224447002
661.3153	5275.9	0.832342693174831
661.7631	5154.3	0.813171047030445
662.2108	5001.1	0.789017295473537
662.6585	4925.6	0.777113847415139
663.1062	4606.4	0.726788276286124
663.5539	4374.9	0.690289624292494
664.0015	4117	0.649628707017516
664.4491	3923.9	0.619184259069482
664.8967	4081.9	0.644094786132089
665.3443	4032.1	0.636243240260457
665.7918	3929.9	0.620130228451606
666.2393	3827.5	0.603985684330017
666.6868	3845.9	0.606886657101865
667.1343	3912.3	0.617355384930708
667.5817	3856.3	0.608526337364214
668.0291	3816.7	0.602282939442193
668.4765	3856.4	0.608542103520583
668.9238	3815.8	0.602141044034875
669.3712	4019.4	0.634240938401627
669.8185	4037.7	0.637126145017106
670.2657	3956.8	0.624371324514797
670.713	3874.3	0.611364245510587
671.1602	3933.9	0.620760874706355
671.6074	4029.2	0.635786021725764
672.0545	4100.2	0.646979992747568
672.5017	4232.2	0.667791319154303
672.9488	4086.9	0.644883093950526
673.3959	4082.5	0.644189383070301
673.8429	3935.8	0.621060431677361
674.29	3881.5	0.612499408769136
674.737	3977.5	0.627634918883126
675.184	4030	0.635912150976714
675.6309	3974.7	0.627193466504801
676.0778	4228	0.667129140586816
676.5248	4282	0.675642865025935
676.9716	4229.2	0.667318334463241
677.4185	4117.2	0.649660239330254
677.8653	4270.4	0.673813990887162
678.3121	4491.5	0.708672962618443
678.7589	4507.1	0.711132483011967
679.2056	4451	0.702287669289104
679.6523	4358.7	0.687735506960758
680.099	4376.9	0.690604947419868
680.5457	4466.9	0.704794488151734
680.9923	4503.6	0.710580667539061
681.4389	4609.4	0.727261260977186
681.8855	4628.7	0.730304129156353
682.3321	4635.4	0.731360461633058
682.7786	4422.9	0.697857379349489
683.2251	4458.3	0.703438598704022
683.6716	4350.8	0.686489980607628
684.118	4198.9	0.662541189083513
684.5645	4045.8	0.638403203682974
685.0109	3990.9	0.629747583836537
685.4572	4026.6	0.635376101660176
685.9036	3847.5	0.607138915603765
686.3499	3658.6	0.577356646223217
686.7962	3550.1	0.560250366563136
687.2425	3496	0.551720875967648
687.6887	3413.5	0.538713796963438
688.1349	3268.1	0.515789805603292
688.5811	3243.1	0.511848266511107
689.0273	3286.1	0.518627713749665
689.4734	3179.1	0.501757926435114
689.9195	3048.3	0.481135793904804
690.3656	3026.5	0.477698771816419
690.8117	3101.5	0.489523389092973
691.2577	2997	0.473047755687641
691.7037	2954.5	0.466347139230927
692.1497	3088.1	0.487410724139562
692.5957	3044.6	0.480552446119161
693.0416	3169.3	0.500212843110978
693.4875	3142.7	0.496019045516894
693.9334	3178.1	0.501600264871427
694.3792	3237.2	0.510918063285352
694.825	3273.9	0.516704242672679
695.2708	3325.3	0.524808047046211
695.7166	3483.4	0.549734340265187
696.1623	3490	0.550774906585524
696.608	3468.3	0.547353650653507
697.0537	3548.2	0.55995080959213
697.4994	3738.7	0.589985337474577
697.945	3734.8	0.589370457376196
698.3906	3666.9	0.578665237201823
698.8362	3619.9	0.571255143708515
699.2818	3607	0.569221309536948
699.7273	3514.7	0.554669147208602
700.1728	3419.4	0.539644000189194
700.6183	3516.6	0.554968704179608
701.0637	3605.8	0.569032115660523
701.5092	3800.1	0.599665757484983
701.9546	3603	0.568590663282198
702.3999	3508.6	0.553707411670109
702.8453	3372.1	0.53218660822678
703.2906	3519.9	0.555488987339776
703.7359	3583.2	0.565468964321188
704.1812	3414.1	0.538808393901651
704.6264	3367.4	0.53144559887745
705.0716	3290.5	0.51932142462989
705.5168	3200.8	0.505179182367131
705.962	3170.2	0.500354738518297
706.4071	3262.9	0.514969965472118
706.8522	3219	0.508048622826241
707.2973	3026.8	0.477746070285525
707.7424	2776.7	0.438314913207309
708.1874	2673.1	0.421981175209296
708.6324	2660.2	0.419947341037729
709.0774	2574.9	0.406498809655194
709.5223	2332.7	0.368313178930109
709.9673	2130.3	0.336402478439781
710.4122	1948.5	0.307739606161414
710.857	1837.7	0.290270704904851
711.3019	1864.4	0.294480268655305
711.7467	1723.7	0.272297286644489
712.1915	1560	0.246488088668863
712.6363	1508.4	0.238352751982594
713.081	1418.5	0.224178977407098
713.5257	1361.7	0.215223800589654
713.9704	1324.5	0.209358790420483
714.4151	1267.3	0.200340548977565
714.8597	1189.8	0.188121777791792
715.3043	1214.2	0.191968719945764
715.7489	1213.4	0.191842590694815
716.1934	1130.6	0.178788213221499
716.638	1102.7	0.174389455594621
717.0825	1160.7	0.183533826288489
717.527	1256.2	0.198590505620635
717.9714	1278.2	0.202059060021757
718.4158	1322.8	0.209090765762215
718.8602	1404	0.221892884733631
719.3046	1420.1	0.224431235908998
719.7489	1455.8	0.230059753732638
720.1933	1489.4	0.235357182272534
720.6376	1662.8	0.262695697415927
721.0818	1729.9	0.273274788339351
721.5261	1686.7	0.266463808788056
721.9703	1672.2	0.264177716114588
722.4145	1698.6	0.268339981395936
722.8586	1773.8	0.280196130985227
723.3028	1793	0.283223233008025
723.7469	1890.4	0.298579469311177
724.191	1905.6	0.300975925079225
724.635	1964.4	0.310246425024043
725.079	2013	0.317908777019251
725.5231	2023.4	0.319548457281599
725.967	2057.5	0.324924716603339
726.411	2109.4	0.333107351758715
726.8549	2220.9	0.350686616109859
727.2988	2269.3	0.358317435792328
727.7427	2159.5	0.341006196099453
728.1865	2190.4	0.345877938417393
728.6303	2199	0.347233827865105
729.0741	2407.6	0.380122030050294
729.5179	2451.4	0.387027606539802
729.9616	2452.9	0.387264098885333
730.4054	2495	0.393901650716572
730.8491	2424.7	0.382818042789349
731.2927	2350.5	0.371119554763744
731.7364	2252	0.355589890740536
732.18	2229	0.351963674775726
732.6235	2144.4	0.338625506487773
733.0671	1968	0.310814006653318
733.5106	1758.2	0.277736610591704
733.9541	1624.8	0.256704557995806
734.3976	1413.7	0.223422201901399
734.8411	1346.5	0.212827344821606
735.2845	1208.8	0.191117347501853
735.7279	1006.2	0.159175114698788
736.1713	829.8	0.131363614864332
736.6146	693	0.109795512951897
737.0579	563	0.0892995096725369
737.5012	442.6	0.0703170574045753
737.9445	364.7	0.0580352215933278
738.3877	308.3	0.049143109401359
738.831	249.9	0.0399356740820156
739.2741	190.2	0.0305232787298785
739.7173	141.8	0.0228924590474088
740.1604	104.2	0.016964384252763
740.6036	91.2	0.014914783924827
741.0466	62.5	0.0103898970469989
741.4897	51.6	0.00867138600280638
741.9327	46.5	0.0078673120280007
742.3757	38	0.00652718873665789
742.8187	30.1	0.00528166238352752
743.2617	20	0.00368928059028489
743.7046	16.3	0.00310593280464156
744.1475	19.1	0.00354738518296625
744.5904	10.5	0.0021914957352547
745.0332	16.6	0.00315323127374777
745.476	8.9	0.00193923723335488
745.9188	18.1	0.00338972361927886
746.3616	8.5	0.00187617260787993
746.8043	10.4	0.00217572957888596
747.2471	15.3	0.00294827124095417
747.6897	9.9	0.00209689879704227
748.1324	17.2	0.00324782821196021
748.575	8.7	0.0019077049206174
749.0177	11.6	0.00236492345531083
749.4602	10.6	0.00220726189162344
749.9028	13.4	0.00264871426994813
750.3453	10.1	0.00212843110977975
750.7878	4.6	0.00126129250949911
751.2303	11.2	0.00230185882983587
751.6728	11.1	0.00228609267346714
752.1152	9.5	0.00203383417156731
752.5576	10	0.00211266495341101
753	12	0.00242798808078579
753.4423	7	0.00163968026234884
753.8847	12.5	0.00250681886262948
754.3269	5.6	0.0014189540731865
754.7692	4.5	0.00124552635313037
755.2115	3.8	0.0011351632585492
755.6537	2.2	8.82904756649377E-4
756.0959	13.9	0.00272754505179182
756.538	10.6	0.00220726189162344
756.9802	2.1	8.67138600280638E-4
757.4223	7.1	0.00165544641871758
757.8644	8	0.00179734182603623
758.3064	9.2	0.0019865357024611
758.7485	6.9	0.0016239141059801
759.1905	4.1	0.00118246172765542
759.6325	0.8	6.62178567487032E-4
760.0744	8.5	0.00187617260787993
760.5163	2.7	9.61735538493071E-4
760.9582	3.8	0.0011351632585492
761.4001	5.7	0.00143472022955524
761.842	1.7	8.04073974805682E-4
762.2838	3.6	0.00110363094581172
762.7256	10.2	0.00214419726614849
763.1674	6.9	0.0016239141059801
763.6091	3.6	0.00110363094581172
764.0508	6.7	0.00159238179324263
764.4925	1.6	7.88307818436943E-4
