# Supplementary material for: Ultrafast structural rearrangement dynamics induced by the photodetachment of phenoxide in aqueous solution
Source: Nat Commun. 2019 Jul 3;10:2944. doi: 10.1038/s41467-019-10989-1 (PMC6610110; doi:10.1038/s41467-019-10989-1)
Supplement: Supplementary file 3 — Source Data [file 41467_2019_10989_MOESM3_ESM.zip › Source Data/Supplementary Figure 3/Supplementary Figure3b.dat]

		Normalized Y1
		Normalize to [0, 1] of B
320.055	43.6	5.9250382797417E-4
320.1869	42.5	5.19273017775115E-4
320.3189	40.7	3.99440782903935E-4
320.4508	39.7	3.32867319086612E-4
320.5828	40.4	3.79468743758738E-4
320.7147	42.9	5.45902403302044E-4
320.8467	43	5.52559749683776E-4
320.9786	47.1	8.25510951334798E-4
321.1105	48.6	9.25371147060782E-4
321.2425	44.2	6.32447906264563E-4
321.3744	43.7	5.99161174355902E-4
321.5063	36.2	9.98601957259841E-5
321.6382	34.7	0
321.7701	39.5	3.19552626323148E-4
321.902	38.6	2.59636508887558E-4
322.0339	41.8	4.72671593102989E-4
322.1658	43.2	5.65874442447241E-4
322.2977	37	1.53118966779842E-4
322.4296	48.9	9.45343186205978E-4
322.5615	41.7	4.66014246721257E-4
322.6933	50.3	0.00103854603555023
322.8252	49.4	9.78629918114639E-4
322.9571	46.8	8.05538912189601E-4
323.0889	41.1	4.26070168430864E-4
323.2208	44	6.19133213501099E-4
323.3526	44	6.19133213501099E-4
323.4845	42	4.85986285866454E-4
323.6163	43.2	5.65874442447241E-4
323.7482	45.1	6.92364023700153E-4
323.88	48.5	9.1871380067905E-4
324.0118	46.1	7.58937487517476E-4
324.1436	39.4	3.12895279941416E-4
324.2754	36.7	1.33146927634645E-4
324.4073	45.1	6.92364023700153E-4
324.5391	52	0.00115172092403968
324.6709	50.6	0.00105851807469543
324.8027	40.9	4.12755475667399E-4
324.9345	43.9	6.12475867119366E-4
325.0662	45.3	7.05678716463618E-4
325.198	42.1	4.92643632248186E-4
325.3298	42.1	4.92643632248186E-4
325.4616	39.7	3.32867319086612E-4
325.5933	41.9	4.79328939484722E-4
325.7251	44.7	6.65734638173224E-4
325.8569	48.5	9.1871380067905E-4
325.9886	41.3	4.39384861194328E-4
326.1204	44.4	6.45762599028028E-4
326.2521	48.6	9.25371147060782E-4
326.3838	41.5	4.52699553957793E-4
326.5156	42.2	4.99300978629918E-4
326.6473	48.3	9.05399107915585E-4
326.779	44.9	6.79049330936689E-4
326.9107	43.7	5.99161174355902E-4
327.0425	46.3	7.7225218028094E-4
327.1742	44.9	6.79049330936689E-4
327.3059	39.4	3.12895279941416E-4
327.4376	48.3	9.05399107915585E-4
327.5693	51.7	0.00113174888489448
327.701	44.7	6.65734638173224E-4
327.8326	42.5	5.19273017775115E-4
327.9643	47.8	8.72112376006924E-4
328.096	42.4	5.12615671393383E-4
328.2277	41.6	4.59356900339525E-4
328.3593	48.5	9.1871380067905E-4
328.491	42.1	4.92643632248186E-4
328.6226	43.6	5.9250382797417E-4
328.7543	38.5	2.52979162505825E-4
328.8859	45.9	7.45622794754011E-4
329.0176	50	0.00101857399640503
329.1492	41.9	4.79328939484722E-4
329.2809	43	5.52559749683776E-4
329.4125	38.3	2.39664469742361E-4
329.5441	41.2	4.32727514812596E-4
329.6757	41.6	4.59356900339525E-4
329.8073	46.1	7.58937487517476E-4
329.9389	48.5	9.1871380067905E-4
330.0706	40.5	3.8612609014047E-4
330.2021	45.1	6.92364023700153E-4
330.3337	39.4	3.12895279941416E-4
330.4653	47.3	8.38825644098263E-4
330.5969	50.4	0.00104520338193196
330.7285	48.6	9.25371147060782E-4
330.8601	42.7	5.32587710538579E-4
330.9916	37.8	2.063777378337E-4
331.1232	46.7	7.98881565807869E-4
331.2548	47	8.18853604953066E-4
331.3863	46.5	7.85566873044405E-4
331.5179	49.3	9.71972571732907E-4
331.6494	48.9	9.45343186205978E-4
331.781	48.1	8.92084415152121E-4
331.9125	54.7	0.00133146927634645
332.044	45.2	6.99021370081885E-4
332.1755	53.6	0.00125823846614739
332.3071	50	0.00101857399640503
332.4386	50.6	0.00105851807469543
332.5701	53.2	0.00123160908062047
332.7016	46.6	7.92224219426137E-4
332.8331	47	8.18853604953066E-4
332.9646	54.3	0.00130483989081952
333.0961	61.1	0.00175753944477731
333.2276	49	9.52000532587711E-4
333.3591	54	0.00128486785167432
333.4905	60.9	0.00174422475201385
333.622	56.5	0.00145130151121763
333.7535	59.2	0.0016310498635244
333.8849	56.6	0.00145795885759936
334.0164	55.1	0.00135809866187338
334.1479	59.9	0.00167765128819653
334.2793	57.4	0.00151121762865322
334.4108	58.2	0.00156447639970708
334.5422	61.1	0.00175753944477731
334.6736	58.4	0.00157779109247054
334.8051	59.1	0.00162439251714267
334.9365	56.7	0.00146461620398109
335.0679	61.9	0.00181079821583117
335.1993	61.3	0.00177085413754078
335.3307	64.8	0.00200386126090141
335.4621	64.6	0.00199054656813794
335.5935	66.2	0.00209706411024566
335.7249	59.6	0.00165767924905133
335.8563	61.1	0.00175753944477731
335.9877	60.7	0.00173091005925038
336.1191	58.6	0.00159110578523401
336.2505	64.7	0.00199720391451967
336.3818	67.1	0.00215698022768125
336.5132	65.2	0.00203049064642833
336.6446	63.7	0.00193063045070235
336.7759	58.3	0.00157113374608881
336.9073	62.8	0.00187071433326676
337.0386	58.6	0.00159110578523401
337.17	55.5	0.00138472804740031
337.3013	62.7	0.00186405698688503
337.4326	65.6	0.00205712003195526
337.564	60.1	0.00169096598095999
337.6953	54.7	0.00133146927634645
337.8266	60.8	0.00173756740563212
337.9579	63.1	0.00189068637241196
338.0892	61.6	0.00179082617668597
338.2205	64.1	0.00195725983622928
338.3518	64.3	0.00197057452899274
338.4831	67.8	0.00220358165235337
338.6144	66.7	0.00213035084215432
338.7457	69.3	0.00230344184807936
338.877	75.5	0.00271619732374675
339.0083	76.4	0.00277611344118234
339.1395	72.8	0.00253644897143998
339.2708	86	0.00341521869382864
339.4021	90.9	0.00374142866653352
339.5333	88.5	0.00358165235337195
339.6646	88.2	0.00356168031422675
339.7958	84.1	0.00328872911257573
339.9271	82.7	0.00319552626323148
340.0583	84.4	0.00330870115172092
340.1895	90.4	0.00370814193462486
340.3208	88	0.00354836562146328
340.452	91.5	0.00378137274482391
340.5832	95.7	0.00406098129285667
340.7144	92	0.00381465947673257
340.8456	92.7	0.0038612609014047
340.9768	83.8	0.00326875707343053
341.108	90	0.00368151254909793
341.2392	91.6	0.00378803009120565
341.3704	93.5	0.00391451967245856
341.5016	87.2	0.00349510685040943
341.6328	87	0.00348179215764596
341.7639	85	0.00334864523001132
341.8951	80	0.00301577791092471
342.0263	73.7	0.00259636508887557
342.1574	68.7	0.00226349776978896
342.2886	72.2	0.00249650489314959
342.4197	73.6	0.00258970774249384
342.5509	76.7	0.00279608548032754
342.682	68	0.00221689634511684
342.8132	73.6	0.00258970774249384
342.9443	65.3	0.00203714799281007
343.0754	64.9	0.00201051860728314
343.2065	66.1	0.00209040676386392
343.3377	65	0.00201717595366487
343.4688	69	0.00228346980893416
343.5999	75.6	0.00272285467012849
343.731	72.5	0.00251647693229479
343.8621	73	0.00254976366420345
343.9932	81.1	0.00308900872112376
344.1243	82.5	0.00318221157046801
344.2553	90	0.00368151254909793
344.3864	88.6	0.00358830969975368
344.5175	85.9	0.00340856134744691
344.6486	85.2	0.00336195992277478
344.7796	91.3	0.00376805805206045
344.9107	99.1	0.00428733106983556
345.0417	99.4	0.00430730310898076
345.1728	94.3	0.00396777844351242
345.3038	95.8	0.0040676386392384
345.4349	91	0.00374808601291525
345.5659	94.8	0.00400106517542108
345.6969	99.6	0.00432061780174423
345.828	99.5	0.00431396045536249
345.959	97.6	0.00418747087410958
346.09	100.5	0.00438053391917981
346.221	94.1	0.00395446375074895
346.352	101.2	0.00442713534385194
346.483	97	0.00414752679581919
346.614	87.8	0.00353505092869982
346.745	95.4	0.00404100925371147
346.876	93.2	0.00389454763331336
347.007	91.4	0.00377471539844218
347.1379	84	0.003282071766194
347.2689	91.2	0.00376140070567872
347.3999	80	0.00301577791092471
347.5308	85.3	0.00336861726915651
347.6618	81	0.00308235137474203
347.7927	76.1	0.00275614140203715
347.9237	74	0.00261633712802077
348.0546	67.8	0.00220358165235337
348.1856	74.2	0.00262965182078424
348.3165	78.5	0.00291591771519872
348.4474	68.8	0.00227015511617069
348.5784	70.5	0.00238333000466014
348.7093	69.4	0.00231009919446109
348.8402	70.5	0.00238333000466014
348.9711	62.5	0.00185074229412156
349.102	66.2	0.00209706411024566
349.2329	70.1	0.00235670061913321
349.3638	61.3	0.00177085413754078
349.4947	60.7	0.00173091005925038
349.6256	55.3	0.00137141335463684
349.7565	58.9	0.0016110778243792
349.8873	60.4	0.00171093802010519
350.0182	62	0.0018174555622129
350.1491	62.9	0.00187737167964849
350.2799	49.6	9.91944610878104E-4
350.4108	49.9	0.0010119166500233
350.5416	51	0.00108514746022236
350.6725	58.8	0.00160442047799747
350.8033	54.7	0.00133146927634645
350.9342	50.5	0.00105186072831369
351.065	48.5	9.1871380067905E-4
351.1958	50.1	0.00102523134278677
351.3266	50.3	0.00103854603555023
351.4575	54.1	0.00129152519805606
351.5883	53.9	0.00127821050529259
351.7191	50.6	0.00105851807469543
351.8499	51.9	0.00114506357765795
351.9807	50.8	0.00107183276745889
352.1115	55.5	0.00138472804740031
352.2423	57.3	0.00150456028227149
352.3731	60.1	0.00169096598095999
352.5038	60.7	0.00173091005925038
352.6346	70.5	0.00238333000466014
352.7654	70.7	0.00239664469742361
352.8961	68.9	0.00227681246255243
353.0269	77.4	0.00284268690499967
353.1577	80.3	0.0030357499500699
353.2884	87.2	0.00349510685040943
353.4191	93.4	0.00390786232607683
353.5499	108.7	0.00492643632248186
353.6806	116.5	0.00544570934025697
353.8114	120.7	0.00572531788828973
353.9421	114.2	0.00529259037347713
354.0728	118.2	0.00555888422874642
354.2035	123.4	0.0059050662405965
354.3342	137.4	0.00683709473403901
354.4649	139.5	0.00697689900805539
354.5956	153.9	0.00793555688702483
354.7263	160.6	0.00838159909460089
354.857	156.6	0.0081153052393316
354.9877	172.8	0.00919379535317223
355.1184	179.9	0.00966646694627522
355.2491	189.5	0.0103055721989215
355.3798	191.4	0.0104320617801744
355.5104	196.6	0.0107782437920245
355.6411	203.7	0.0112509153851275
355.7717	217.5	0.0121696291858065
355.9024	227.5	0.0128353638239798
356.033	239.9	0.0136608747753146
356.1637	258	0.0148658544704081
356.2943	264.6	0.0153052393316024
356.425	291.3	0.0170827508155249
356.5556	305.3	0.0180147793089674
356.6862	325.9	0.0193861926636043
356.8168	321.6	0.0190999267691898
356.9475	319.2	0.0189401504560282
357.0781	323.3	0.0192131016576793
357.2087	333.6	0.0198988083349977
357.3393	349.5	0.0209573264096931
357.4699	385.7	0.0233672857998802
357.6005	417.6	0.0254909792956528
357.731	434.9	0.0266427002196924
357.8616	458.3	0.0282005192730178
357.9922	456.2	0.0280607149990014
358.1228	458.1	0.0281872045802543
358.2533	487.9	0.0301710938020105
358.3839	498.8	0.0308967445576193
358.5145	490.1	0.0303175554224086
358.645	473.6	0.0292190932694228
358.7756	473.7	0.0292257506158045
358.9061	479	0.0295785899740364
359.0366	481.9	0.0297716530191066
359.1672	514.9	0.0319685773250782
359.2977	522.5	0.0324745356500899
359.4282	483.5	0.0298781705612143
359.5587	464.6	0.0286199320950669
359.6893	488.8	0.0302310099194461
359.8198	490.1	0.0303175554224086
359.9503	482.1	0.02978496771187
360.0808	483	0.0298448838293056
360.2113	482	0.0297783103654883
360.3418	449.2	0.0275947007522801
360.4722	463.1	0.0285200718993409
360.6027	451.2	0.0277278476799148
360.7332	452.5	0.0278143931828773
360.8637	454.7	0.0279608548032754
360.9941	447	0.027448239131882
361.1246	428.8	0.0262366020904068
361.255	421.6	0.025757273150922
361.3855	468.4	0.0288729112575727
361.5159	478.4	0.029538645895746
361.6464	441.8	0.027102057120032
361.7768	452.7	0.0278277078756408
361.9073	455.7	0.0280274282670927
362.0377	452.9	0.0278410225684042
362.1681	419.4	0.0256108115305239
362.2985	417.3	0.0254710072565076
362.4289	452.2	0.0277944211437321
362.5593	457.5	0.0281472605019639
362.6897	462.8	0.0285000998601957
362.8201	465.9	0.0287064775980294
362.9505	493.9	0.0305705345849145
363.0809	496.9	0.0307702549763664
363.2113	512.9	0.0318354303974436
363.3417	541.8	0.0337594035017642
363.4721	531.1	0.0330470674389188
363.6024	550.2	0.0343186205978297
363.7328	584.5	0.0366020904067639
363.8632	614.1	0.0385726649357566
363.9935	610.6	0.038339657812396
364.1239	596.6	0.0374076293189535
364.2542	647.2	0.04077624658811
364.3845	676.5	0.0427268490779575
364.5149	662.4	0.0417881632381333
364.6452	667.1	0.0421010585180747
364.7755	668	0.0421609746355103
364.9059	625.7	0.0393449171160375
365.0362	623.2	0.0391784834564942
365.1665	656.5	0.0413953798016111
365.2968	654.5	0.0412622328739764
365.4271	675.6	0.0426669329605219
365.5574	738.2	0.0468344317954863
365.6877	725.9	0.0460155781905333
365.818	666	0.0420278277078756
365.9483	659.4	0.0415884428466813
366.0785	658.5	0.0415285267292457
366.2088	687.9	0.043485786565475
366.3391	718	0.0454896478263764
366.4693	751.5	0.0477198588642567
366.5996	741.3	0.04704080953332
366.7299	740.2	0.046967578723121
366.8601	782	0.049750349510685
366.9903	846.5	0.0540443379269023
367.1206	878.1	0.0561480593835297
367.2508	941	0.0603355302576393
367.381	979.3	0.0628852939218428
367.5113	971.3	0.0623527062113042
367.6415	982.8	0.0631183010452034
367.7717	1056.3	0.0680114506357766
367.9019	1095.6	0.0706277877637973
368.0321	1121.6	0.0723586978230477
368.1623	1100.3	0.0709406830437388
368.2925	1127.1	0.072724851874043
368.4227	1147.2	0.0740629784967712
368.5529	1233.5	0.0798082684242061
368.6831	1313.4	0.0851274881832102
368.8133	1373.4	0.0891218960122495
368.9434	1377.7	0.089408161906664
369.0736	1408.8	0.0914785966313827
369.2038	1411.8	0.0916783170228347
369.3339	1422.8	0.0924106251248252
369.4641	1488.1	0.0967578723120964
369.5942	1583.7	0.103122295453032
369.7244	1651.8	0.107655948338992
369.8545	1762.8	0.115045602822715
369.9846	1934.3	0.126462951867386
370.1148	2028.3	0.132720857466214
370.2449	2084	0.136428999400839
370.375	2184.7	0.143132947207243
370.5051	2354.1	0.154410491977898
370.6352	2479	0.162725517608681
370.7653	2359.3	0.154756673989748
370.8954	2449.2	0.160741628386925
371.0255	2634.1	0.173051061846748
371.1556	2721.2	0.178849610545237
371.2857	2810.8	0.184814592903269
371.4158	2886.9	0.189880833499767
371.5459	2818.6	0.185333865921044
371.6759	2811.2	0.184841222288796
371.806	2810.4	0.184787963517742
371.936	2953	0.194281339458092
372.0661	3045.6	0.200446042207576
372.1962	3154.1	0.207669263031756
372.3262	3037	0.199873510418747
372.4562	3052.9	0.200932028493443
372.5863	3154.1	0.207669263031756
372.7163	3404.1	0.224312628986086
372.8463	3473.2	0.228912855335863
372.9764	3396.2	0.223786698621929
373.1064	3664.5	0.241648358964117
373.2364	3907.3	0.257812395978963
373.3664	4078.1	0.269183143598961
373.4964	4332.7	0.286132747486852
373.6264	4553.9	0.300858797683243
373.7564	4802.4	0.317402303441848
373.8864	4834.8	0.319559283669529
374.0164	4834	0.319506024898475
374.1463	5011.3	0.331309500033287
374.2763	5087.5	0.336382397976167
374.4063	5116	0.33827974169496
374.5363	5384.1	0.356128087344385
374.6662	5535.2	0.366187337727182
374.7962	5450.5	0.360548565341855
374.9261	5556.1	0.367578723120964
375.0561	5698.2	0.377038812329406
375.186	5639.2	0.373110977964183
375.3159	5830.2	0.385826509553292
375.4459	6488.2	0.42963184874509
375.5758	6524.1	0.432021836096132
375.7057	6402.6	0.423933160242327
375.8356	6347.2	0.420244990346848
375.9655	6667.6	0.441575128153918
376.0955	6905.5	0.457412955196059
376.2254	6889	0.456314493043073
376.3553	6545.1	0.433419878836296
376.4851	6940	0.459709739697756
376.615	7003.5	0.463937154650156
376.7449	7157	0.474156181346115
376.8748	7306.3	0.484095599494042
377.0047	7318.8	0.484927767791758
377.1345	7511	0.497723187537448
377.2644	7826.6	0.518733772718195
377.3943	8095.4	0.536628719792291
377.5241	8036.3	0.532694228080687
377.654	7720.6	0.511676985553558
377.7838	7558.1	0.500858797683243
377.9136	7571.2	0.50173091005925
378.0435	7641.1	0.506384395180081
378.1733	8165.2	0.54127554756674
378.3031	8630.1	0.572225550895413
378.4329	8748.4	0.580101191665002
378.5628	8740	0.579541974568937
378.6926	9034.1	0.599121230277611
378.8224	9134.6	0.605811863391252
378.9522	9371	0.621549830237667
379.082	8985.4	0.595879102589708
379.2118	9087.7	0.60268956793822
379.3416	9628.8	0.638712469209773
379.4713	9945.7	0.659809599893482
379.6011	9389.8	0.622801411357433
379.7309	9224.6	0.611803475134811
379.8606	9851.2	0.653518407562745
379.9904	10278.6	0.681971905998269
380.1202	10418.7	0.691298848279076
380.2499	10809	0.717282471206977
380.3797	10782.9	0.715544903801345
380.5094	10933.9	0.725597496837761
380.6391	11633.3	0.772158977431596
380.7689	11904	0.790180414086945
380.8986	12064.9	0.800892084415152
381.0283	12173.1	0.808095333200186
381.1581	12309.8	0.817195925704014
381.2878	12338.1	0.819079954730045
381.4175	12075.3	0.801584448438852
381.5472	12286.2	0.815624791957926
381.6769	12498.1	0.829731708940816
381.8066	12863.6	0.854064309966048
381.9363	13464.8	0.894088276413022
382.0659	13427.9	0.891631715598162
382.1956	13494.7	0.89607882298116
382.3253	13807.9	0.916929631848745
382.455	13947.4	0.926216630051262
382.5846	13794.8	0.916057519472738
382.7143	14228.6	0.944937088076693
382.844	14174.8	0.941355435723321
382.9736	13971.3	0.927807735836495
383.1033	13477.7	0.894947074096265
383.2329	13780.4	0.915098861593769
383.3625	13705.1	0.910085879768324
383.4922	13680	0.908414885826509
383.6218	14076.5	0.934811264230078
383.7514	14402.8	0.95653418547367
383.881	14716.3	0.977404966380401
384.0106	14602.1	0.969802276812463
384.1403	15055.7	1
384.2699	14902.6	0.989807602689568
384.3995	13665.7	0.907462885293922
384.529	13366.9	0.887570734305306
384.6586	14257.2	0.946841089141868
384.7882	14117.2	0.937520804207443
384.9178	12879.9	0.85514945742627
385.0474	12431.9	0.825324545636109
385.1769	12747.8	0.846355102856002
385.3065	13037.1	0.865614805938353
385.4361	12459.1	0.827135343851941
385.5656	12507.9	0.830384128886226
385.6952	12758	0.847034152186938
385.8247	12500.8	0.829911457293123
385.9543	12595.9	0.83624259370215
386.0838	14086	0.935443712136342
386.2133	14261.9	0.94715398442181
386.3428	13485.1	0.895439717728513
386.4724	13152	0.873264096930963
386.6019	13724	0.911344118234472
386.7314	13769.8	0.914393182877305
386.8609	12770.9	0.847892949870182
386.9904	13027.5	0.864975700685707
387.1199	12867	0.854290659743026
387.2494	12614	0.837447573397244
387.3789	12339.1	0.819146528193862
387.5084	12399.8	0.823187537447573
387.6378	12302.6	0.816716596764529
387.7673	12585.1	0.835523600292923
387.8968	12473.3	0.828080687038147
388.0262	13110.1	0.870474668797018
388.1557	13018.7	0.864389854204114
388.2852	12487.8	0.829046002263498
388.4146	12370.7	0.821250249650489
388.544	12459	0.827128686505559
388.6735	12630.1	0.838519406164703
388.8029	11983.2	0.795453032421277
388.9324	12463.5	0.827428267092737
389.0618	12488.3	0.829079288995406
389.1912	12592.1	0.835989614539644
389.3206	12196.5	0.809653152253512
389.45	11774	0.781525863790693
389.5794	11105.4	0.737014845882431
389.7088	11152.6	0.740157113374609
389.8382	11271.6	0.74807935556887
389.9676	11037.6	0.732501165035617
390.097	10785.6	0.715724652153652
390.2264	11033.8	0.732248185873111
390.3558	10844.9	0.719672458558019
390.4851	10668.5	0.707928899540643
390.6145	11344.2	0.752912589042008
390.7439	10958.6	0.727241861394048
390.8732	10228.2	0.678616603421876
391.0026	10462.6	0.694221423340656
391.1319	10596.9	0.703162239531323
391.2613	10793.8	0.716270554556953
391.3906	10200.9	0.676799147859663
391.5199	9828.4	0.65200053258771
391.6493	9594.9	0.636455628786366
391.7786	9121	0.604906464283337
391.9079	9020.2	0.598195859130551
392.0372	9186	0.609233739431463
392.1665	9532.8	0.63232141668331
392.2958	10308.7	0.68397576725917
392.4251	9394.2	0.623094334598229
392.5544	9662.6	0.640962652286798
392.6837	9202.2	0.610312229545303
392.813	9128.8	0.605425737301112
392.9423	9709.6	0.644091605086213
393.0715	10298.4	0.683290060581852
393.2008	10122.7	0.671593102989149
393.3301	9216.5	0.611264230077891
393.4593	9451.3	0.626895679382198
393.5886	10001.1	0.663497769788962
393.7179	9967.5	0.6612609014047
393.8471	10025.1	0.665095532920578
393.9763	9667	0.641255575527595
394.1056	9764.2	0.647726516210638
394.2348	10256	0.680467345715998
394.364	9917.7	0.657945542906597
394.4933	9201.5	0.610265628120631
394.6225	9349.1	0.620091871380068
394.7517	9589.6	0.636102789428134
394.8809	9584.5	0.635763264762666
395.0101	11317	0.751101790826177
395.1393	12071.6	0.801338126622728
395.2685	10989.3	0.72928566673324
395.3977	11303.4	0.750196391718261
395.5269	10653	0.706897010851474
395.656	10401.1	0.690127155315891
395.7852	9599.1	0.636735237334399
395.9144	8818.6	0.584774648824978
396.0435	9878.4	0.655329205778577
396.1727	10141.9	0.672871313494441
396.3019	9544.2	0.633080354170828
396.431	9684.6	0.64242726849078
396.5602	9664.6	0.641095799214433
396.6893	9391.6	0.622921243592304
396.8184	9279.3	0.615445043605619
396.9476	8704.7	0.577191931296185
397.0767	8808.8	0.584122228879568
397.2058	8468.8	0.561487251181679
397.3349	8165.9	0.541322148991412
397.464	8631.7	0.572332068437521
397.5931	9124.1	0.60511284202117
397.7222	9110.7	0.604220757606018
397.8513	8953.1	0.593728779708408
397.9804	8796.7	0.583316689967379
398.1095	8534	0.565827841022568
398.2386	8472.9	0.56176020238333
398.3677	8701.1	0.576952266826443
398.4968	8438.8	0.559490047267159
398.6258	8451.8	0.560355502296785
398.7549	8472.9	0.56176020238333
398.8839	8905.7	0.590573197523467
399.013	9049.2	0.600126489581253
399.142	9083.5	0.602409959390187
399.2711	8824.8	0.585187404300646
399.4001	9259.7	0.614140203714799
399.5292	8951.4	0.593615604819919
399.6582	8465.6	0.561274216097464
399.7872	8572.8	0.568410891418681
399.9162	8711.4	0.577637973503761
400.0453	8378.9	0.555502296784502
400.1743	8415.1	0.557912256174689
400.3033	8919.1	0.591465281938619
400.4323	8554.5	0.567192597030823
400.5613	8495.9	0.563291392051128
400.6903	8564.2	0.567838359629851
400.8192	8721.7	0.57832368018108
400.9482	9326.7	0.61860062579056
401.0772	9654.7	0.640436721922642
401.2062	9270.8	0.614879169163171
401.3351	9078.5	0.6020770920711
401.4641	9496.3	0.629891485253978
401.5931	9778.3	0.648665202050463
401.722	9274.8	0.615145463018441
401.851	9360.4	0.620844151521204
401.9799	9725.6	0.64515678050729
402.1088	9584.7	0.635776579455429
402.2378	9335.8	0.619206444311298
402.3667	9343.1	0.619692430597164
402.4956	9399	0.623413887224552
402.6245	9365.1	0.621157046801145
402.7535	9666.5	0.641222288795686
402.8824	10238.8	0.67932228213834
403.0113	9935.4	0.659123893216164
403.1402	9849.8	0.653425204713401
403.2691	10248.6	0.679974702083749
403.398	10695.6	0.709733040410092
403.5268	10826.2	0.718427534784635
403.6557	10923.9	0.724931762199587
403.7846	10411.1	0.690792889954064
403.9135	9370.7	0.621529858198522
404.0423	9663	0.640989281672325
404.1712	8876.6	0.588635909726383
404.3	8913.3	0.591079155848479
404.4289	8571.8	0.568344317954863
404.5577	8344.8	0.553232141668331
404.6866	8723.5	0.578443512415951
404.8154	8587.5	0.569389521336795
404.9443	8110.9	0.537660608481459
405.0731	7467.9	0.494853871246921
405.2019	7282	0.482477864323281
405.3307	7373.7	0.488582650955329
405.4595	7088.1	0.469569269689102
405.5883	6954.8	0.460695026962253
405.7171	7267.7	0.481525863790693
405.8459	7446.3	0.493415884428467
405.9747	6818.3	0.451607749151188
406.1035	6570.8	0.435130816856401
406.2323	6564.4	0.43470474668797
406.3611	7024.4	0.465328540043938
406.4899	7200	0.47701884029026
406.6186	7038.7	0.466280540576526
406.7474	6637.7	0.43958458158578
406.8761	7233.7	0.479262366020904
407.0049	7418.7	0.491578456827109
407.1337	6783.6	0.449297649956727
407.2624	6816.8	0.451507888955462
407.3911	7477.3	0.495479661806804
407.5199	7701.4	0.510398775048266
407.6486	7493.3	0.496544837227881
407.7773	7688.7	0.509553292057786
407.9061	7942.5	0.526449637174622
408.0348	8070.7	0.534984355236003
408.1635	8355.8	0.553964449770322
408.2922	7686.1	0.509380201051861
408.4209	7701.4	0.510398775048266
408.5496	7845.1	0.519965381798815
408.6783	8134.7	0.539245056920312
408.807	8001	0.530344184807936
408.9356	8178.8	0.542180946674656
409.0643	8585.8	0.569276346448306
409.193	8974.3	0.595140137141335
409.3217	9386.7	0.622595033619599
409.4503	9635.9	0.639185140802876
409.579	10122.8	0.67159976033553
409.7076	10479.2	0.695326542840024
409.8363	10194.7	0.676386392383996
409.9649	9622.7	0.638306371080487
410.0936	9865.2	0.654450436056188
410.2222	10358.7	0.687304440450037
410.3508	9764.8	0.647766460288929
410.4795	9294.5	0.616456960255642
410.6081	9427	0.625277944211437
410.7367	9850.3	0.65345849144531
410.8653	10116.6	0.671187004859863
410.9939	11747	0.779728380267625
411.1225	11485.2	0.76229944744025
411.2511	11265.5	0.747673257439585
411.3797	10963.2	0.727548099327608
411.5083	10417.4	0.691212302776113
411.6369	9412.9	0.624339258371613
411.7654	9585.9	0.63585646761201
411.894	9527.2	0.631948605285933
412.0226	10012	0.664223420544571
412.1511	9723.3	0.64500366154051
412.2797	9613.5	0.637693895213368
412.4082	9397.2	0.623294054989681
412.5368	9427.4	0.625304573596964
412.6653	9457.1	0.627281805472339
412.7939	8687.7	0.576060182411291
412.9224	8609.8	0.570874109579921
413.0509	7951.6	0.52705545569536
413.1795	8078.2	0.535483656214633
413.308	8065.4	0.534631515877771
413.4365	7963.8	0.527867651953931
413.565	7049.3	0.46698621929299
413.6935	6774.5	0.44869183143599
413.822	6878.4	0.455608814326609
413.9505	7009.7	0.464349910125824
414.079	7061.2	0.467778443512416
414.2075	6874.2	0.455329205778577
414.336	7360.2	0.487683909193795
414.4644	6835.9	0.452779442114373
414.5929	7056.4	0.467458890886093
414.7214	7089.1	0.469635843152919
414.8498	7071.1	0.468437520804207
414.9783	6962	0.461174355901738
415.1067	6942.1	0.459849543971773
415.2352	6971.8	0.461826775847147
415.3636	7039.6	0.466340456693962
415.4921	7167.9	0.474881832101724
415.6205	7445.4	0.493355968311031
415.7489	6472.2	0.428566673324013
415.8773	6113.6	0.404693429199121
416.0058	5903.8	0.390726316490247
416.1342	5981.7	0.395912389321616
416.2626	6093.9	0.40338193196192
416.391	6420.6	0.425131482591039
416.5194	6417	0.424891818121297
416.6478	6445.8	0.426809133879236
416.7762	6168.7	0.408361627055456
416.9045	6394.5	0.423393915185407
417.0329	6648.9	0.440330204380534
417.1613	6473.3	0.428639904134212
417.2897	6451.1	0.427161973237468
417.418	7013.7	0.464616203981093
417.5464	7212.8	0.477870980627122
417.6747	6675.6	0.442107715864456
417.8031	6819.7	0.451700952000533
417.9314	6352.7	0.420611144397843
418.0598	6777.3	0.448878237134678
418.1881	7099.8	0.470348179215765
418.3164	6851.1	0.453791358764396
418.4448	5862.6	0.387983489780973
418.5731	6215.1	0.411450635776579
418.7014	7072.4	0.46852406630717
418.8297	6571.6	0.435184075627455
418.958	6394.4	0.423387257839025
419.0863	6345.1	0.420105186072831
419.2146	6392.1	0.423234138872246
419.3429	6860.3	0.454403834631516
419.4712	6215.6	0.411483922508488
419.5995	6375.3	0.422115704680115
419.7278	6401.9	0.423886558817655
419.856	5609.5	0.371133746088809
419.9843	5383.5	0.356088143266094
420.1126	5897.1	0.390280274282671
420.2408	5916.4	0.391565142134345
420.3691	5998.9	0.397057452899274
420.4973	5610	0.371167032820718
420.6256	5263.7	0.348112642300779
420.7538	5413.5	0.358085347180614
420.882	5627	0.372298781705612
421.0103	5481.3	0.362599028027428
421.1385	4911.9	0.324692097729845
421.2667	4681.4	0.309346914319952
421.3949	4507.1	0.297743159576593
421.5231	4249.2	0.280573863258105
421.6513	4471.7	0.29538645895746
421.7795	4233.9	0.2795552892617
421.9077	4212.5	0.27813061713601
422.0359	4247	0.280427401637707
422.1641	4381.3	0.289368217828374
422.2923	4313.6	0.284861194327941
422.4205	4125.7	0.272352040476666
422.5486	4134.4	0.272931229611877
422.6768	4495.3	0.296957592703548
422.805	4628.4	0.305818520737634
422.9331	4713.9	0.311510551894015
423.0613	4273.1	0.282164969043339
423.1894	4452.8	0.294128220491312
423.3176	4787.2	0.316390386791825
423.4457	4593.7	0.303508421543173
423.5738	4054.1	0.267585380467346
423.702	3957.8	0.261174355901738
423.8301	4505.2	0.29761666999534
423.9582	5004.4	0.330850143132947
424.0863	4591.1	0.303335330537248
424.2144	4418.3	0.291831435989615
424.3425	4565.2	0.301611077824379
424.4706	4426.4	0.292370681046535
424.5987	4279.3	0.282577724519007
424.7268	4226.1	0.279036016243925
424.8549	4501.9	0.297396977564743
424.983	4359.4	0.287910258970774
425.1111	4769.9	0.315238665867785
425.2391	4571.2	0.302010518607283
425.3672	4537	0.299733706144731
425.4953	4473.6	0.295512948538713
425.6233	4663	0.308121962585713
425.7514	4338.6	0.286525530923374
425.8794	3960.4	0.261347446907663
426.0074	3768.3	0.248558684508355
426.1355	3487.6	0.229871513214833
426.2635	3406.7	0.224485719992011
426.3915	3653.1	0.240889421476599
426.5196	3604.2	0.237633979095932
426.6476	3404	0.224305971639704
426.7756	3131	0.206131416017575
426.9036	3160.9	0.208121962585713
427.0316	3033.2	0.199620531256241
427.1596	3027.6	0.199247719858864
427.2876	3207.1	0.211197656614074
427.4156	2866.8	0.188542706877039
427.5436	2785.9	0.183156913654217
427.6715	2752.7	0.180946674655482
427.7995	2874	0.189022035816524
427.9275	2838.1	0.186632048465482
428.0555	2909.9	0.191412023167565
428.1834	2718	0.178636575461021
428.3114	2570.5	0.168816989547966
428.4393	2839	0.186691964582917
428.5673	3036.8	0.199860195725984
428.6952	3076	0.202469875507623
428.8231	2934.3	0.193036415684708
428.9511	2576.7	0.169229745023634
429.079	2745.7	0.180480660408761
429.2069	2874.6	0.189061979894814
429.3348	2938.5	0.193316024232741
429.4627	3173.6	0.208967445576193
429.5906	3162.2	0.208208508088676
429.7186	3135.9	0.20645762599028
429.8464	2822.1	0.185566873044405
429.9743	2938	0.193282737500832
430.1022	2943.5	0.193648891551827
430.2301	2752.1	0.180906730577192
430.358	2801.8	0.184215431728913
430.4859	2939.6	0.19338925504294
430.6137	3071.7	0.202183609613208
430.7416	3139.8	0.206717262499168
430.8694	2985.4	0.196438319685773
430.9973	3088.3	0.203288729112576
431.1251	3156.6	0.207835696691299
431.253	3398.3	0.223926502895946
431.3808	3181.8	0.209513347979495
431.5087	3109.2	0.204680114506358
431.6365	3093.2	0.203614939085281
431.7643	3128.9	0.205991611743559
431.8921	3358.8	0.221296851075161
432.02	3407.9	0.224565608148592
432.1478	3233.6	0.212961853405233
432.2756	3030.8	0.19946075494308
432.4034	3005.6	0.197783103654883
432.5312	2705.7	0.177817721856068
432.659	2607.6	0.171286865055589
432.7867	2571.1	0.168856933626257
432.9145	2728.5	0.179335596831103
433.0423	2867.6	0.188595965648093
433.1701	2719.6	0.178743093003129
433.2978	2967.1	0.195220025297916
433.4256	3001.1	0.197483523067705
433.5534	2566.2	0.168530723653552
433.6811	2474.8	0.162445909060648
433.8089	2514.5	0.165088875574196
433.9366	2486.6	0.163231475933693
434.0643	2472.9	0.162319419479396
434.1921	2466.4	0.161886691964583
434.3198	2418.7	0.158711137740497
434.4475	2360.4	0.154829904799947
434.5752	2379.6	0.156108115305239
434.703	2354.6	0.154443778709806
434.8307	2283.8	0.14973037747154
434.9584	2368.6	0.155375807203249
435.0861	2140.2	0.140170428067372
435.2138	2142.5	0.140323547034152
435.3414	2146	0.140556554157513
435.4691	2013.3	0.131722255508954
435.5968	2153	0.141022568404234
435.7245	2084.1	0.136435656747221
435.8522	1948.6	0.127414952399973
435.9798	2244.2	0.147094068304374
436.1075	2258	0.148012782105053
436.2351	2132.6	0.139664469742361
436.3628	2182.6	0.142993142933227
436.4904	2072	0.135630117835031
436.6181	1977.2	0.129318953465149
436.7457	1971.8	0.128959456760535
436.8733	1974.9	0.129165834498369
437.001	1973.3	0.129059316956261
437.1286	1921	0.125577524798615
437.2562	2013	0.131702283469809
437.3838	1950.1	0.127514812595699
437.5114	1989.9	0.130164436455629
437.639	2121.5	0.138925504293988
437.7666	2037.9	0.13335996271886
437.8942	1972.7	0.129019372877971
438.0218	1941.7	0.126955595499634
438.1494	2078.7	0.136076160042607
438.277	2044.9	0.133825976965582
438.4045	2246.2	0.147227215232009
438.5321	2115.1	0.138499434125558
438.6597	2109.5	0.138126622728181
438.7872	1890.9	0.123573663537714
438.9148	1847.4	0.12067771786166
439.0423	1791.8	0.116976233273417
439.1699	1878.3	0.122734837893616
439.2974	1841.5	0.120284934425138
439.425	1786.2	0.11660342187604
439.5525	1846.1	0.120591172358698
439.68	1833.3	0.119739032021836
439.8075	1881.9	0.122974502363358
439.9351	1768.1	0.115398442180947
440.0626	1665.9	0.108594634178816
440.1901	1737.7	0.1133746088809
440.3176	1907.9	0.124705412422608
440.4451	1875.3	0.122535117502164
440.5726	1698.2	0.110744957060116
440.7001	1527.9	0.0994074961720258
440.8275	1411.9	0.0916849743692164
440.955	1438.9	0.0934824578922841
441.0825	1460.5	0.0949204447107383
441.21	1478.3	0.0961054523666866
441.3374	1416.4	0.0919845549563944
441.4649	1475.5	0.0959190466679981
441.5923	1520.6	0.0989215098861594
441.7198	1361.1	0.0883030424072964
441.8472	1401.4	0.0909859529991345
441.9747	1500.5	0.0975833832634312
442.1021	1410	0.0915584847879635
442.2295	1276.5	0.082670927368351
442.3569	1179.4	0.076206644031689
442.4844	1067.3	0.0687437587377671
442.6118	1200.3	0.077598029425471
442.7392	1208.7	0.0781572465215365
442.8666	1223.3	0.0791292190932694
442.994	1095.9	0.0706477598029426
443.1214	1068.3	0.0688103322015844
443.2488	1136.3	0.0733373277411624
443.3762	1156.5	0.0746821117102723
443.5035	1029.7	0.0662405964982358
443.6309	941.2	0.0603488449504028
443.7583	884.7	0.056587444244724
443.8857	836.4	0.0533719459423474
444.013	862	0.0550762266160708
444.1404	838.7	0.0535250649091272
444.2677	876.9	0.0560681712269489
444.3951	910.8	0.0583250116503562
444.5224	898	0.0574728713134944
444.6498	842.2	0.0537580720324879
444.7771	738.4	0.0468477464882498
444.9044	732.2	0.0464349910125824
445.0317	759.7	0.0482657612675587
445.1591	833.1	0.0531522535117502
445.2864	850.6	0.0543172891285534
445.4137	786.3	0.0500366154050995
445.541	828.2	0.0528260435390453
445.6683	831.1	0.0530191065841156
445.7956	806	0.0513481126423008
445.9229	765.8	0.0486718593968444
446.0502	810.3	0.0516343785367153
446.1774	710.3	0.044977032154983
446.3047	818.8	0.0522002529791625
446.432	819.9	0.0522734837893616
446.5592	771.1	0.0490246987550762
446.6865	754.3	0.0479062645629452
446.8138	834.4	0.0532387990147127
446.941	823.9	0.0525397776446309
447.0683	783.1	0.0498235803208841
447.1955	728.3	0.0461753545036948
447.3227	733.5	0.0465215365155449
447.45	715.1	0.0452965847813062
447.5772	685.7	0.0433393249450769
447.7044	644.3	0.0405831835430397
447.8316	594.9	0.037294454430464
447.9588	611.1	0.0383729445443046
448.0861	610.1	0.0383063710804873
448.2133	600.8	0.0376872378669862
448.3405	589.1	0.0369083283403235
448.4676	580.3	0.0363224818587311
448.5948	573.9	0.0358964116903002
448.722	544.1	0.033912522468544
448.8492	546.4	0.0340656414353239
448.9764	518.6	0.0322148991412023
449.1035	509.1	0.0315824512349378
449.2307	520.6	0.032348046068837
449.3579	568.2	0.0355169429465415
449.485	498.6	0.0308834298648559
449.6122	447	0.027448239131882
449.7393	457.2	0.0281272884628187
449.8664	483.9	0.0299047999467412
449.9936	496.7	0.030756940283603
450.1207	483	0.0298448838293056
450.2478	436.5	0.0267492177618001
450.375	399.6	0.024292656946941
450.5021	381.9	0.0231143066373743
450.6292	379.8	0.022974502363358
450.7563	363.4	0.0218826975567539
450.8834	366.4	0.0220824179482058
451.0105	360.8	0.0217096065508288
451.1376	377.3	0.0228080687038147
451.2647	379.3	0.0229412156314493
451.3918	329.8	0.0196458291724918
451.5188	334	0.0199254377205246
451.6459	317.8	0.018846947606684
451.773	328.4	0.0195526263231476
451.9	350.9	0.0210505292590373
452.0271	313.7	0.018573996405033
452.1541	288.8	0.0169163171559816
452.2812	299.6	0.0176353105652087
452.4082	311.5	0.0184275347846348
452.5353	292.9	0.0171892683576327
452.6623	292.2	0.0171426669329605
452.7893	272.9	0.0158577990812862
452.9164	302.6	0.0178350309566607
453.0434	276.5	0.0160974635510286
453.1704	274.4	0.0159576592770122
453.2974	269	0.0155981625723986
453.4244	246.5	0.0141002596365089
453.5514	232.3	0.0131549164503029
453.6784	255.7	0.0147127355036283
453.8054	260.8	0.0150522601690966
453.9324	247.1	0.0141402037147993
454.0594	246.1	0.014073630250982
454.1863	251.7	0.014446441648359
454.3133	277.3	0.0161507223220824
454.4403	275	0.0159976033553026
454.5672	270.6	0.0157046801145064
454.6942	261	0.0150655748618601
454.8211	252	0.0144664136875042
454.9481	236.5	0.0134345249983357
455.075	214	0.0119366220624459
455.202	206	0.0114040343519073
455.3289	205.3	0.0113574329272352
455.4558	205.9	0.0113973770055256
455.5828	226.5	0.0127687903601624
455.7097	230.8	0.0130550562545769
455.8366	212.4	0.0118301045203382
455.9635	201.3	0.0110911390719659
456.0904	218.9	0.0122628320351508
456.2173	213.5	0.0119033353305372
456.3442	207.9	0.0115305239331602
456.4711	202.2	0.0111510551894015
456.598	202.8	0.0111909992676919
456.7248	205	0.01133746088809
456.8517	198.3	0.0108914186805139
456.9786	186.5	0.0101058518074695
457.1055	198.3	0.0108914186805139
457.2323	179	0.00960655082883963
457.3592	171.5	0.00910724985020971
457.486	175.7	0.00938685839824246
457.6129	169.4	0.00896744557619333
457.7397	149.9	0.00766926303175554
457.8665	142.2	0.00715664736036216
457.9934	150.1	0.00768257772451901
458.1202	149.2	0.00762266160708342
458.247	156	0.00807536116104121
458.3738	143.2	0.00722322082417948
458.5007	141.6	0.00711670328207177
458.6275	141.3	0.00709673124292657
458.7543	137.6	0.00685040942680248
458.8811	136.1	0.00675054923107649
459.0079	131.3	0.00643099660475335
459.1346	128.7	0.00625790559882831
459.2614	128.7	0.00625790559882831
459.3882	130	0.00634445110179083
459.515	131.2	0.00642433925837162
459.6418	131.3	0.00643099660475335
459.7685	126.2	0.006091471939285
459.8953	124.6	0.00598495439717729
460.022	124.7	0.00599161174355902
460.1488	119.9	0.00567205911723587
460.2755	125.7	0.00605818520737634
460.4023	125.4	0.00603821316823114
460.529	122	0.00581186339125225
460.6557	116.4	0.00543905199387524
460.7825	115.4	0.00537247853005792
460.9092	123.3	0.00589840889421477
461.0359	114.7	0.00532587710538579
461.1626	111.4	0.00510618467478863
461.2893	114.9	0.00533919179814926
461.416	114.7	0.00532587710538579
461.5427	107.8	0.00486652020504627
461.6694	104.1	0.00462019838892218
461.7961	101.7	0.0044604220757606
461.9228	101	0.00441382065108848
462.0494	97.6	0.00418747087410958
462.1761	104.1	0.00462019838892218
462.3028	106.9	0.00480660408761068
462.4294	102.6	0.00452033819319619
462.5561	111.1	0.00508621263564343
462.6828	106.3	0.00476666000932028
462.8094	103.3	0.00456693961786832
462.936	96	0.00408095333200186
463.0627	100.4	0.00437387657279808
463.1893	99.5	0.00431396045536249
463.316	100.8	0.00440050595832501
463.4426	99.1	0.00428733106983556
463.5692	102.9	0.00454031023234139
463.6958	95.5	0.0040476666000932
463.8224	90.7	0.00372811397377006
463.949	89.4	0.00364156847080754
464.0756	89.7	0.00366154050995273
464.2022	89.3	0.0036349111244258
464.3288	101.3	0.00443379269023367
464.4554	96	0.00408095333200186
464.582	92.6	0.00385460355502297
464.7086	94.1	0.00395446375074895
464.8351	92	0.00381465947673257
464.9617	90	0.00368151254909793
465.0883	90.2	0.00369482724186139
465.2148	86.5	0.0034485054257373
465.3414	97.1	0.00415418414220092
465.4679	94.9	0.00400772252180281
465.5945	91.9	0.00380800213035084
465.721	77.4	0.00284268690499967
465.8475	83.5	0.00324878503428533
465.974	93	0.0038812329405499
466.1006	94.2	0.00396112109713068
466.2271	92.7	0.0038612609014047
466.3536	96.2	0.00409426802476533
466.4801	92.6	0.00385460355502297
466.6066	93.6	0.00392117701884029
466.7331	89.6	0.003654883163571
466.8596	87.5	0.00351507888955462
466.9861	84	0.003282071766194
467.1126	90.2	0.00369482724186139
467.2391	86.4	0.00344184807935557
467.3655	89.3	0.0036349111244258
467.492	93.9	0.00394114905798549
467.6185	94.3	0.00396777844351242
467.7449	97.3	0.00416749883496438
467.8714	90.2	0.00369482724186139
467.9978	91	0.00374808601291525
468.1243	85.9	0.00340856134744691
468.2507	81.9	0.00314226749217762
468.3772	78.6	0.00292257506158045
468.5036	86.9	0.00347513481126423
468.63	84.1	0.00328872911257573
468.7564	91.9	0.00380800213035084
468.8829	86.9	0.00347513481126423
469.0093	88.1	0.00355502296784502
469.1357	87.3	0.00350176419679116
469.2621	88.6	0.00358830969975368
469.3885	85.3	0.00336861726915651
469.5149	98.7	0.00426070168430863
469.6413	89.9	0.0036748552027162
469.7676	84.4	0.00330870115172092
469.894	79.9	0.00300912056454297
470.0204	75.6	0.00272285467012849
470.1468	76.2	0.00276279874841888
470.2731	84.6	0.00332201584448439
470.3995	79.8	0.00300246321816124
470.5258	87.7	0.00352839358231809
470.6522	90.8	0.00373477132015179
470.7785	93.4	0.00390786232607683
470.9049	98.3	0.00423407229878171
471.0312	91.3	0.00376805805206045
471.1575	82.1	0.00315558218494108
471.2839	79.4	0.00297583383263431
471.4102	89.3	0.0036349111244258
471.5365	94.2	0.00396112109713068
471.6628	100.5	0.00438053391917981
471.7891	96.7	0.00412755475667399
471.9154	98.3	0.00423407229878171
472.0417	98.6	0.0042540443379269
472.168	104.7	0.00466014246721257
472.2943	91.7	0.00379468743758738
472.4206	86.4	0.00344184807935557
472.5469	87.4	0.00350842154317289
472.6731	91.9	0.00380800213035084
472.7994	86	0.00341521869382864
472.9257	90.3	0.00370148458824313
473.0519	92.2	0.00382797416949604
473.1782	93.9	0.00394114905798549
473.3044	96.2	0.00409426802476533
473.4307	98.5	0.00424738699154517
473.5569	102.1	0.00448705146128753
473.6831	104.2	0.00462685573530391
473.8094	103.8	0.00460022634977698
473.9356	97.1	0.00415418414220092
474.0618	93.4	0.00390786232607683
474.188	92.7	0.0038612609014047
474.3142	95.9	0.00407429598562013
474.4404	104.2	0.00462685573530391
474.5666	105.1	0.0046867718527395
474.6928	95.5	0.0040476666000932
474.819	99.3	0.00430064576259903
474.9452	95.6	0.00405432394647494
475.0714	96.9	0.00414086944943745
475.1976	97.4	0.00417415618134612
475.3237	96.4	0.00410758271752879
475.4499	101.2	0.00442713534385194
475.5761	99	0.00428067372345383
475.7022	104.6	0.00465348512083084
475.8284	98.1	0.00422075760601824
475.9545	93	0.0038812329405499
476.0807	94.3	0.00396777844351242
476.2068	91.3	0.00376805805206045
476.3329	94.4	0.00397443578989415
476.4591	95.6	0.00405432394647494
476.5852	98	0.00421410025963651
476.7113	102.1	0.00448705146128753
476.8374	105.2	0.00469342919912123
476.9635	104.3	0.00463351308168564
477.0896	100.3	0.00436721922641635
477.2157	94.9	0.00400772252180281
477.3418	91	0.00374808601291525
477.4679	93.8	0.00393449171160376
477.594	89.4	0.00364156847080754
477.7201	90.7	0.00372811397377006
477.8461	105.9	0.00474003062379335
477.9722	102.1	0.00448705146128753
478.0983	102.9	0.00454031023234139
478.2243	112.6	0.00518607283136942
478.3504	101.6	0.00445376472937887
478.4764	98	0.00421410025963651
478.6025	111.9	0.00513947140669729
478.7285	106.9	0.00480660408761068
478.8546	102.3	0.00450036615405099
478.9806	105.2	0.00469342919912123
479.1066	99.5	0.00431396045536249
479.2326	99.2	0.0042939884162173
479.3587	99	0.00428067372345383
479.4847	100	0.00434724718727115
479.6107	101.5	0.00444710738299714
479.7367	106.8	0.00479994674122895
479.8627	101.3	0.00443379269023367
479.9887	101.7	0.0044604220757606
480.1147	109.4	0.00497303774715399
480.2406	108.9	0.00493975101524532
480.3666	103.8	0.00460022634977698
480.4926	107.1	0.00481991878037414
480.6186	100.9	0.00440716330470674
480.7445	100.2	0.00436056188003462
480.8705	94.9	0.00400772252180281
480.9964	104	0.00461354104254044
481.1224	91.9	0.00380800213035084
481.2483	97.6	0.00418747087410958
481.3743	98.6	0.0042540443379269
481.5002	101.4	0.00444045003661541
481.6261	102.1	0.00448705146128753
481.7521	105.5	0.00471340123826643
481.878	108.1	0.00488649224419147
482.0039	111.6	0.00511949936755209
482.1298	105	0.00468011450635777
482.2557	112.3	0.00516610079222422
482.3816	102.3	0.00450036615405099
482.5075	87.7	0.00352839358231809
482.6334	93.2	0.00389454763331336
482.7593	101.7	0.0044604220757606
482.8852	107.4	0.00483989081951934
483.0111	122.9	0.00587177950868784
483.1369	112.5	0.00517941548498768
483.2628	114.1	0.0052859330270954
483.3887	110.4	0.00503961121097131
483.5145	108.3	0.00489980693695493
483.6404	98.5	0.00424738699154517
483.7662	110.1	0.00501963917182611
483.8921	101.7	0.0044604220757606
484.0179	99.7	0.00432727514812596
484.1437	93.3	0.00390120497969509
484.2696	107.9	0.004873177551428
484.3954	99.2	0.0042939884162173
484.5212	105.4	0.0047067438918847
484.647	107	0.00481326143399241
484.7728	104.5	0.00464682777444911
484.8986	109.7	0.00499300978629918
485.0244	103.8	0.00460022634977698
485.1502	101.5	0.00444710738299714
485.276	92.8	0.00386791824778643
485.4018	95	0.00401437986818454
485.5276	106.7	0.00479328939484721
485.6534	105	0.00468011450635777
485.7791	118	0.00554556953598296
485.9049	105.4	0.0047067438918847
486.0307	101.9	0.00447373676852407
486.1564	110.8	0.00506624059649824
486.2822	111.8	0.00513281406031556
486.4079	101	0.00441382065108848
486.5337	100.4	0.00437387657279808
486.6594	92.4	0.0038412888622595
486.7851	96.6	0.00412089741029226
486.9109	87.5	0.00351507888955462
487.0366	92.5	0.00384794620864124
487.1623	100.1	0.00435390453365289
487.288	95.6	0.00405432394647494
487.4137	89.9	0.0036748552027162
487.5394	97.7	0.00419412822049131
487.6651	104.7	0.00466014246721257
487.7908	108.4	0.00490646428333666
487.9165	95.6	0.00405432394647494
488.0422	104.3	0.00463351308168564
488.1679	101.7	0.0044604220757606
488.2935	102.7	0.00452699553957792
488.4192	102.5	0.00451368084681446
488.5449	100	0.00434724718727115
488.6705	101.8	0.00446707942214233
488.7962	99.6	0.00432061780174423
488.9218	102	0.0044803941149058
489.0475	104.5	0.00464682777444911
489.1731	98.8	0.00426735903069037
489.2988	103.7	0.00459356900339525
489.4244	110.7	0.0050595832501165
489.55	100	0.00434724718727115
489.6756	92.8	0.00386791824778643
489.8013	94.7	0.00399440782903935
489.9269	96.5	0.00411424006391053
490.0525	88.4	0.00357499500699021
490.1781	106	0.00474668797017509
490.3037	110.5	0.00504626855735304
490.4293	118.6	0.00558551361427335
490.5549	108.2	0.0048931495905732
490.6804	107.6	0.0048532055122828
490.806	100.2	0.00436056188003462
490.9316	98.4	0.00424072964516344
491.0572	106.4	0.00477331735570202
491.1827	105.6	0.00472005858464816
491.3083	94.7	0.00399440782903935
491.4338	95.9	0.00407429598562013
491.5594	100.2	0.00436056188003462
491.6849	111.9	0.00513947140669729
491.8105	101.5	0.00444710738299714
491.936	106.2	0.00476000266293855
492.0615	103.2	0.00456028227148659
492.1871	104.7	0.00466014246721257
492.3126	102.7	0.00452699553957792
492.4381	99.5	0.00431396045536249
492.5636	110.2	0.00502629651820784
492.6891	105	0.00468011450635777
492.8146	102.2	0.00449370880766926
492.9401	98.2	0.00422741495239997
493.0656	100.3	0.00436721922641635
493.1911	106.3	0.00476666000932028
493.3166	104.6	0.00465348512083084
493.4421	102.6	0.00452033819319619
493.5675	113.5	0.00524598894880501
493.693	124.4	0.00597163970441382
493.8185	114.4	0.0053059050662406
493.9439	113.2	0.00522601690965981
494.0694	112.8	0.00519938752413288
494.1948	106.1	0.00475334531655682
494.3203	99.1	0.00428733106983556
494.4457	111.2	0.00509286998202517
494.5711	101	0.00441382065108848
494.6966	108.4	0.00490646428333666
494.822	100.8	0.00440050595832501
494.9474	108.8	0.00493309366886359
495.0728	110.7	0.0050595832501165
495.1982	110.4	0.00503961121097131
495.3236	121	0.00574528992743492
495.449	125.3	0.00603155582184941
495.5744	123.6	0.00591838093335996
495.6998	109.3	0.00496638040077225
495.8252	106.4	0.00477331735570202
495.9506	114.3	0.00529924771985886
496.076	108.1	0.00488649224419147
496.2013	112	0.00514612875307902
496.3267	124	0.00594501031888689
496.4521	115.9	0.00540576526196658
496.5774	123.7	0.0059250382797417
496.7028	122.9	0.00587177950868784
496.8281	122.8	0.0058651221623061
496.9535	117.5	0.0055122828040743
497.0788	121.7	0.00579189135210705
497.2041	122.8	0.0058651221623061
497.3295	121.1	0.00575194727381666
497.4548	125	0.00601158378270421
497.5801	125.3	0.00603155582184941
497.7054	119.9	0.00567205911723587
497.8307	125	0.00601158378270421
497.956	124.7	0.00599161174355902
498.0813	132.1	0.0064842553758072
498.2066	131.7	0.00645762599028027
498.3319	140.8	0.00706344451101791
498.4572	142.2	0.00715664736036216
498.5825	140.2	0.00702350043272752
498.7077	137.1	0.00681712269489382
498.833	128	0.00621130417415618
498.9583	129.9	0.0063377937554091
499.0835	126.8	0.00613141601757539
499.2088	127.6	0.00618467478862925
499.334	127.4	0.00617136009586579
499.4593	140.3	0.00703015777910925
499.5845	138.2	0.00689035350509287
499.7098	130.9	0.00640436721922642
499.835	141	0.00707675920378137
499.9602	135.7	0.00672391984554956
