# Supplementary material for: Ultrafast structural rearrangement dynamics induced by the photodetachment of phenoxide in aqueous solution
Source: Nat Commun. 2019 Jul 3;10:2944. doi: 10.1038/s41467-019-10989-1 (PMC6610110; doi:10.1038/s41467-019-10989-1)
Supplement: Supplementary file 3 — Source Data [file 41467_2019_10989_MOESM3_ESM.zip › Source Data/Supplementary Figure 4/Supplementary Figure4a.dat]

Normalized X1	Normalized Y1
	Normalize to [0, 1] of Book1_B
-100	0.65764808567249
-99.75	0.692341135553641
-99.5	0.745109239301184
-99.25	0.757148807842488
-99	0.742301890768078
-98.75	0.721256197402449
-98.5	0.701943900446522
-98.25	0.675836187130819
-98	0.659770868232198
-97.75	0.696272679584343
-97.5	0.747093852581858
-97.25	0.779362659658135
-97	0.728089296292871
-96.75	0.694463918113349
-96.5	0.699588742281165
-96.25	0.718850795862898
-96	0.747250863126215
-95.75	0.730657988798554
-95.5	0.735544156938948
-95.25	0.745416979968124
-95	0.715478209370107
-94.75	0.67815366276553
-94.5	0.689854088531024
-94.25	0.75546565480698
-94	0.802650463597184
-93.75	0.797688930395499
-93.5	0.750799301428686
-93.25	0.720961017579058
-93	0.687492649943892
-92.75	0.646512897866682
-92.5	0.666980792429077
-92.25	0.745278810689089
-92	0.814030587852188
-91.75	0.82416090817411
-91.5	0.78085111961864
-91.25	0.714768521709613
-91	0.694859584685129
-90.75	0.653817028390176
-90.5	0.65320782747807
-90.25	0.712224950891027
-90	0.772743095108038
-89.75	0.803102653964932
-89.5	0.778784860854901
-89.25	0.76631194321117
-89	0.76437757330469
-88.75	0.72506841341944
-88.5	0.683749518566418
-88.25	0.694652330766577
-88	0.722173138981495
-87.75	0.744858022430212
-87.5	0.749643703822218
-87.25	0.786691911868725
-87	0.835999503218638
-86.75	0.814476497798163
-86.5	0.744123213082621
-86.25	0.693603500330272
-86	0.682926783313987
-85.75	0.685156333043858
-85.5	0.698031197681143
-85.25	0.760546516022377
-85	0.840307872555797
-84.75	0.860474306873027
-84.5	0.807341938662575
-84.25	0.732818453888908
-84	0.679240175732482
-83.75	0.653201547056296
-83.5	0.659858794137038
-83.25	0.713455913558787
-83	0.80224851660363
-82.75	0.824493770528147
-82.5	0.811662868843283
-82.25	0.769985989949127
-82	0.729420745709019
-81.75	0.681507407992999
-81.5	0.680018948032493
-81.25	0.721934482954072
-81	0.764094954324848
-80.75	0.78388456333562
-80.5	0.766946265810373
-80.25	0.748500667059298
-80	0.749059624597209
-79.75	0.722820022424246
-79.5	0.72414519141862
-79.25	0.740738065746281
-79	0.764164038964365
-78.75	0.757915019298951
-78.5	0.74141007087613
-78.25	0.738238457880116
-78	0.737955838900273
-77.75	0.748965418270595
-77.5	0.750403634856906
-77.25	0.77163146045399
-77	0.794153052936576
-76.75	0.763171732324028
-76.5	0.760603039818345
-76.25	0.743583096810033
-76	0.725062132997666
-75.75	0.725621090535577
-75.5	0.72682693151624
-75.25	0.755415411432786
-75	0.766475234177302
-74.75	0.78401645219288
-74.5	0.813823333933637
-74.25	0.787282271515508
-74	0.763297340759514
-73.75	0.701724085684422
-73.5	0.692353696397189
-73.25	0.69409965365044
-73	0.735010321088133
-72.75	0.794240978841416
-72.5	0.854853329385042
-72.25	0.864594263556958
-72	0.82930457360725
-71.75	0.76455342511437
-71.5	0.695977499760951
-71.25	0.672237505454154
-71	0.69853991184486
-70.75	0.758693791598963
-70.5	0.8433601575381
-70.25	0.895657229652572
-70	0.875892742328897
-69.75	0.822408670499085
-69.5	0.748770725195592
-69.25	0.693854717201243
-69	0.697290107911777
-68.75	0.743947361272941
-68.5	0.789813281490545
-68.25	0.850808737762402
-68	0.884597406908056
-67.75	0.874956959484528
-67.5	0.825636807291067
-67.25	0.794460793603516
-67	0.774715147545164
-66.75	0.765018176325668
-66.5	0.745800085696355
-66.25	0.76916953511847
-66	0.799460009335847
-65.75	0.842361570475988
-65.5	0.854457662813262
-65.25	0.876571027880519
-65	0.850161854319651
-64.75	0.821485448498265
-64.5	0.799717506628593
-64.25	0.752143311688383
-64	0.748770725195592
-63.75	0.798046914436633
-63.5	0.876275848057128
-63.25	0.932316051549074
-63	0.937064050410433
-62.75	0.886826956637927
-62.5	0.876269567635354
-62.25	0.806833224498858
-62	0.761551383506262
-61.75	0.787991959176003
-61.5	0.862710137024672
-61.25	0.923309926724749
-61	0.942414969762124
-60.75	0.900939064364746
-60.5	0.863130925283549
-60.25	0.843736982844557
-60	0.784839187445311
-59.75	0.786032467582426
-59.5	0.831301747731472
-59.25	0.8947465684953
-59	0.903997629768822
-58.75	0.869109886812669
-58.5	0.825944547958007
-58.25	0.824066701847496
-58	0.830202673920972
-57.75	0.804647637721407
-57.5	0.824814072038636
-57.25	0.86769051149168
-57	0.875704329675668
-56.75	0.845589707267971
-56.5	0.822465194295053
-56.25	0.80927002814728
-56	0.803234542822192
-55.75	0.819770893353885
-55.5	0.814564423703003
-55.25	0.835804810143635
-55	0.871942357032871
-54.75	0.870158717248974
-54.5	0.853352308580987
-54.25	0.815280391785271
-54	0.78454400762192
-53.75	0.768083022151519
-53.5	0.782584516028343
-53.25	0.818112862005474
-53	0.861303322547232
-52.75	0.896668377558232
-52.5	0.90252801107364
-52.25	0.864958528019866
-52	0.790372239028457
-51.75	0.722047530546009
-51.5	0.708500660778876
-51.25	0.747049889629438
-51	0.817484819828045
-50.75	0.881036407762036
-50.5	0.935990098287031
-50.25	0.923397852629589
-50	0.857528789060887
-49.75	0.767731318532159
-49.5	0.721174551919383
-49.25	0.722970752546829
-49	0.764308488665173
-48.75	0.832608075460524
-48.5	0.886205194882273
-48.25	0.927819269558686
-48	0.898784879696166
-47.75	0.855958683617316
-47.5	0.798235327089861
-47.25	0.750152417985935
-47	0.753393115621466
-46.75	0.76982897940477
-46.5	0.79582992555031
-46.25	0.833763673066992
-46	0.868017093423943
-45.75	0.875999509499059
-45.5	0.868908913315892
-45.25	0.825159495236222
-45	0.789160117626019
-44.75	0.755088829500523
-44.5	0.728152100510614
-44.25	0.747703053493963
-44	0.786384171201786
-43.75	0.833531297461344
-43.5	0.856065450787479
-43.25	0.877086022466011
-43	0.861692708697238
-42.75	0.809734779358577
-42.5	0.748105000487518
-42.25	0.728516364973523
-42	0.730877803560654
-41.75	0.779645278637978
-41.5	0.835666640864601
-41.25	0.871314314855443
-41	0.892755674792852
-40.75	0.910171284372945
-40.5	0.879020392372491
-40.25	0.832589234195201
-40	0.787960557067131
-39.75	0.776800247574226
-39.5	0.757902458455403
-39.25	0.77343394150321
-39	0.821868554226496
-38.75	0.884277105397567
-38.5	0.925533196032846
-38.25	0.93801239409835
-38	0.899620175792146
-37.75	0.833656905896829
-37.5	0.767549186300704
-37.25	0.679020360970382
-37	0.74158592268581
-36.75	0.806154938947235
-36.5	0.863269094562583
-36.25	0.909838422018908
-36	0.927982560524817
-35.75	0.877921318561991
-35.5	0.81111647214892
-35.25	0.763919102515167
-35	0.726971381217048
-34.75	0.732535834909065
-34.5	0.784336753703369
-34.25	0.813364863144114
-34	0.838932460187229
-33.75	0.869656283507032
-33.5	0.917688949236764
-33.25	0.905391883402714
-33	0.87309795463934
-32.75	0.832457345337941
-32.5	0.806644811845629
-32.25	0.770086476697516
-32	0.751496428245632
-31.75	0.800948469296352
-31.5	0.880847995108808
-31.25	0.95545312536554
-31	0.984544039024029
-30.75	0.940769499257262
-30.5	0.87959191075395
-30.25	0.799208792464875
-30	0.739029791023676
-29.75	0.721582779334712
-29.5	0.767461260395864
-29.25	0.865661935258586
-29	0.94161735619679
-28.75	0.951257803620318
-28.5	0.921036414042458
-28.25	0.897572758293729
-28	0.845325929553451
-27.75	0.777830236745209
-27.5	0.734859590965551
-27.25	0.744989911287472
-27	0.791527836634925
-26.75	0.838549354458997
-26.5	0.880917079748325
-26.25	0.935324373578956
-26	0.955434284100217
-25.75	0.928070486429657
-25.5	0.850978309150308
-25.25	0.7537510996626
-25	0.685470354132573
-24.75	0.683542264647867
-24.5	0.758028066890888
-24.25	0.867414172933612
-24	0.974087136769844
-23.75	1.02300534196975
-23.5	0.989832154157977
-23.25	0.880967323122519
-23	0.765438964584545
-22.75	0.664795205651626
-22.5	0.66317485683386
-22.25	0.72489256160976
-22	0.829662557648384
-21.75	0.935556749184605
-21.5	0.987106451107937
-21.25	0.982239124232866
-21	0.926481539720763
-20.75	0.840540248161446
-20.5	0.748186645970583
-20.25	0.694733976249643
-20	0.686958814093078
-19.75	0.728378195694488
-19.5	0.812893831511043
-19.25	0.919880816435989
-19	1.02484550554962
-18.75	1.03685367198205
-18.5	0.960891970622071
-18.25	0.829901213675807
-18	0.695807928373046
-17.75	0.627307368080918
-17.5	0.65272423500145
-17.25	0.769351667349924
-17	0.945140672812164
-16.75	1.07356901767452
-16.5	1.09046335224735
-16.25	0.996966713293565
-16	0.85816311166009
-15.75	0.757243014169103
-15.5	0.707458110764345
-15.25	0.724207995636363
-15	0.793355439371242
-14.75	0.876156520043417
-14.5	0.941548271557273
-14.25	0.955007215419566
-14	0.954869046140532
-13.75	0.979626468774764
-13.5	0.984160933295797
-13.25	0.918907351060975
-13	0.807241451914186
-12.75	0.708142676737742
-12.5	0.652391372647413
-12.25	0.689301411414886
-12	0.822207697002307
-11.75	1.02862631945774
-11.5	1.21832017872824
-11.25	1.23678461874464
-11	1.05127352037581
-10.75	0.837770582158986
-10.5	0.669191500893625
-10.25	0.553901798383074
-10	0.554561242669374
-9.75	0.762876552500636
-9.5	1.08386890938435
-9.25	1.24422691854717
-9	1.21808152270082
-8.75	1.25457705363119
-8.5	1.30970659596587
-8.25	1.06722579168249
-8	0.623752649356673
-7.75	0.446029273987953
-7.5	0.601055205064407
-7.25	0.789499260401831
-7	0.955051178371986
-6.75	1.51822915971568
-6.5	2.4033729633181
-6.25	2.6107022469308
-6	1.67630737577443
-5.75	0.539638960533672
-5.5	0.190497753257615
-5.25	0.263055466015931
-5	0.383432310163654
-4.75	1.27110084331933
-4.5	3.23551000714555
-4.25	4.72968515146572
-4	3.87542218172746
-3.75	1.59179802037965
-3.5	0.195427884350429
-3.25	0.0294300564343
-3	0.0397173873005789
-2.75	0.652221801259507
-2.5	3.08879307407648
-2.25	6.20268145747864
-2	6.56416997396294
-1.75	3.5936887413548
-1.5	0.789216641421988
-1.25	0.0169382975252469
-1	0
-0.75	0.187834854425319
-0.5	1.99692918777346
-0.25	5.79291659489976
0	8
0.25	5.7626952053219
0.5	1.90223926868257
0.75	0.149857143956217
1	0.00213534340325693
1.25	0.0201538734736809
1.5	0.840376957195314
1.75	3.65726545097589
2	6.62355136183881
2.25	6.26919112406832
2.5	2.98226455994105
2.75	0.560697214742851
3	0.0503941043168636
3.25	0.024694618416489
3.5	0.207511415844154
3.75	1.63148400557136
4	3.8592438152369
4.25	4.75056127344344
4.5	3.20337308892653
4.75	1.19135204762946
5	0.385611616519331
5.25	0.263589301866745
5.5	0.184192209796233
5.75	0.539946701200612
6	1.60641256184842
6.25	2.52756830390459
6.5	2.31115753040627
6.75	1.47856201578929
7	0.958536812456714
7.25	0.786139234752588
7.5	0.565175155467916
7.75	0.409797520772102
8	0.583689838858508
8.25	0.994109121386265
8.5	1.20490519781837
8.75	1.21397412686044
9	1.23811606816079
9.25	1.2371112006769
9.5	1.06506532659214
9.75	0.75788361719008
10	0.543137155461949
10.25	0.520747451836623
10.5	0.641827703223065
10.75	0.832677160100041
11	1.07092496010755
11.25	1.25067063128759
11.5	1.2165239781008
11.75	1.01480311113253
12	0.790058217939742
12.25	0.654313181710344
12.5	0.633386816358426
12.75	0.688836660203589
13	0.792149598390579
13.25	0.944619397804898
13.5	0.98448751522806
13.75	0.985699636630497
14	0.940172859188705
14.25	0.925068444821549
14.5	0.89531808687676
14.75	0.845765559077651
15	0.785875457038068
15.25	0.720138282326626
15.5	0.706195745987713
15.75	0.766129810979716
16	0.846556892221211
16.25	0.974193903940007
16.5	1.06431167597922
16.75	1.06088884611224
17	0.943545445681496
17.25	0.776530189437932
17.5	0.672639452447708
17.75	0.664876851134692
18	0.714146759953958
18.25	0.840320433399346
18.5	0.957129997979274
18.75	1.02000958078342
19	1.01546883584061
19.25	0.938006113676576
19.5	0.831483879962927
19.75	0.746390445343138
20	0.717864769644335
20.25	0.706176904722391
20.5	0.73811284944463
20.75	0.83207423960971
21	0.916225610963355
21.25	0.976649548853752
21.5	0.98198162694012
21.75	0.932950374148277
22	0.851361414878539
22.25	0.761702113628845
22.5	0.669976553615411
22.75	0.674379129279185
23	0.75234428518516
23.25	0.863143486127098
23.5	0.970557539732696
23.75	1.01871581389791
24	0.985247446262749
24.25	0.891173008505732
24.5	0.787985678754228
24.75	0.70613294176997
25	0.693119907853652
25.25	0.741372388345484
25.5	0.814043148695737
25.75	0.889364247034738
26	0.936800272695913
26.25	0.941987901081473
26.5	0.904047873143017
26.75	0.854275530581807
27	0.782584516028343
27.25	0.731562369534051
27.5	0.710372226467613
27.75	0.727819238156577
28	0.788061043815519
28.25	0.882248529164473
28.5	0.958649860048651
28.75	0.977170823861018
29	0.926864645448994
29.25	0.835421704415403
29.5	0.759579331069137
29.75	0.694156177446409
30	0.691851262655246
30.25	0.74435558868827
30.5	0.856235022175384
30.75	0.945624265288784
31	0.954115395527617
31.25	0.896787705571943
31.5	0.833342884808115
31.75	0.777604141561335
32	0.725897429093646
32.25	0.717481663916104
32.5	0.757029479828777
32.75	0.821962760553111
33	0.864286522890018
33.25	0.87274625101998
33.5	0.875132811294208
33.75	0.894018039569483
34	0.869040802173151
34.25	0.81278706434088
34.5	0.760515113913505
34.75	0.742885969993087
35	0.753807623458569
35.25	0.797858501783404
35.5	0.830372245308878
35.75	0.905109264422871
36	0.937183378424145
36.25	0.912878146157662
36.5	0.847021643432508
36.75	0.768409604083782
37	0.71483760634913
37.25	0.712061659924895
37.5	0.75432261804406
37.75	0.819777173775659
38	0.891028558804924
38.25	0.914228436839133
38.5	0.897509954075986
38.75	0.84208523191792
39	0.785479790466288
39.25	0.758329527136054
39.5	0.748689079712526
39.75	0.750548084557715
40	0.792871846894622
40.25	0.845709035281682
40.5	0.863752687039203
40.75	0.858634143293161
41	0.860807169227064
41.25	0.834341471870226
41.5	0.800835421704415
41.75	0.765815789891002
42	0.748456704106878
42.25	0.753361713512594
42.5	0.779733204542818
42.75	0.819720649979691
43	0.847643405188162
43.25	0.860499428560124
43.5	0.860643878260932
43.75	0.82965627722661
44	0.780160273223469
44.25	0.762462044663534
44.5	0.762512288037728
44.75	0.775713734607275
45	0.790397360715553
45.25	0.815274111363497
45.5	0.85614081584877
45.75	0.869034521751377
46	0.850350266972879
46.25	0.836646386661389
46.5	0.791031683314756
46.75	0.758819400034448
47	0.751929777348057
47.25	0.746032461302004
47.5	0.770601471283007
47.75	0.816278978847382
48	0.870234082310266
48.25	0.891430505798478
48.5	0.866246014483595
48.75	0.808842959466629
49	0.743846874524553
49.25	0.712011416550701
49.5	0.704883137836888
49.75	0.748324815249618
50	0.81445765653284
50.25	0.889540098844418
50.5	0.89751623449776
50.75	0.853785657683413
51	0.774941242729038
51.25	0.718963843454835
51.5	0.70824316348613
51.75	0.719114573577418
52	0.768937159512821
52.25	0.822006723505531
52.5	0.874617816708717
52.75	0.8416016394413
53	0.806669933532726
53.25	0.760295299151405
53.5	0.728572888769491
53.75	0.738012362696242
54	0.747690492650415
54.25	0.768974842043467
54.5	0.811443054081183
54.75	0.834994635734752
55	0.83022779560807
55.25	0.790566932103459
55.5	0.758423733462668
55.75	0.768208630587004
56	0.769445873676539
56.25	0.766538038395045
56.5	0.780292162080729
56.75	0.813779370981217
57	0.843209427415517
57.25	0.814055709539286
57.5	0.76978501645235
57.75	0.753939512315829
58	0.752438491511775
58.25	0.763906541671619
58.5	0.783658468151746
58.75	0.824638220228956
59	0.894495351624329
59.25	0.855368323970533
59.5	0.795402856869659
59.75	0.739412896751907
60	0.706283671892553
60.25	0.745341614906832
60.5	0.775537882797595
60.75	0.82776587027255
61	0.887335670801644
61.25	0.900317302609091
61.5	0.833273800168598
61.75	0.763724409440165
62	0.689169522557627
62.25	0.68426451315191
62.5	0.730337687288065
62.75	0.783130912722706
63	0.870975172079631
63.25	0.928685967763537
63.5	0.915013489560918
63.75	0.828576044681433
64	0.729678243001765
64.25	0.652554663613544
64.5	0.676018319362274
64.75	0.735770252122822
65	0.794680608365616
65.25	0.862609650276284
65.5	0.892604944670269
65.75	0.873355451932085
66	0.820731797885351
66.25	0.731355115615499
66.5	0.663941068290323
66.75	0.680232482372819
67	0.729558914988054
67.25	0.783627066042874
67.5	0.829819568192741
67.75	0.864757554523089
68	0.862835745460158
68.25	0.79662125869387
68.5	0.718624700679023
68.75	0.678850789582476
69	0.695971219339177
69.25	0.717770563317721
69.5	0.746082704676198
69.75	0.811681710108606
70	0.832224969732292
70.25	0.80874247271824
70.5	0.762945637140153
70.75	0.733823321372793
71	0.721205954028255
71.25	0.715986923533824
71.5	0.724810916126694
71.75	0.745511186294738
72	0.767228884790216
72.25	0.762713261534505
72.5	0.762619055207891
72.75	0.775380872253238
73	0.764088673903073
73.25	0.763718129018391
73.5	0.75467432166342
73.75	0.722807461580697
74	0.702176276052171
74.25	0.71316701415717
74.5	0.698156806116628
74.75	0.729477269504988
75	0.780511976842829
75.25	0.801507426834264
75.5	0.815946116493345
75.75	0.758706352442511
76	0.703193704379605
76.25	0.686877168610012
76.5	0.666239702659711
76.75	0.686701316800332
77	0.758681230755414
77.25	0.817792560494985
77.5	0.82943646246451
77.75	0.79358781497689
78	0.747301106500409
78.25	0.707998227036933
78.5	0.67042874398316
78.75	0.638700053179471
79	0.696442250972248
79.25	0.768441006192653
79.5	0.798505385226156
79.75	0.7840604151453
80	0.776096840335506
80.25	0.747552323371381
80.5	0.686362174024521
80.75	0.65883508538783
81	0.680533942617985
81.25	0.725030730888794
81.5	0.753801343036794
81.75	0.775004046946781
82	0.763146610636931
82.25	0.732416506895353
82.5	0.717707759099978
82.75	0.699821117886814
83	0.700581048921503
83.25	0.723956778765392
83.5	0.734633495781676
83.75	0.746403006186687
84	0.751176126735143
84.25	0.738338944628504
84.5	0.705636788449802
84.75	0.70710012672321
85	0.734105940352636
85.25	0.732422787317128
85.5	0.733050829494556
85.75	0.731700538813085
86	0.746597699261689
86.25	0.732234374663899
86.5	0.698602716062603
86.75	0.699356366675517
87	0.730004824934028
87.25	0.738521076859959
87.5	0.717965256392724
87.75	0.721394366681483
88	0.742980176319701
88.25	0.733402533113916
88.5	0.702427492923142
88.75	0.698018636837594
89	0.718304399168535
89.25	0.702565662202176
89.5	0.692831008452035
89.75	0.715157907859618
90	0.754511030697288
90.25	0.75669661747474
90.5	0.734803067169582
90.75	0.722863985376666
91	0.713644326212015
91.25	0.688981109904398
91.5	0.646079548764256
91.75	0.671314283453334
92	0.727015344169468
92.25	0.772228100522547
92.5	0.767329371538604
92.75	0.76930142397573
93	0.729659401736443
93.25	0.685344745697087
93.5	0.631854393445501
93.75	0.624330448159907
94	0.688453554475358
94.25	0.756382596386025
94.5	0.770670555922524
94.75	0.763259658228868
95	0.732636321657454
95.25	0.702980170039279
95.5	0.666151776754872
95.75	0.639145963125446
96	0.655726276609558
96.25	0.717525626868524
96.5	0.75357524785292
96.75	0.722273625729883
97	0.70007861517956
97.25	0.709681380072441
97.5	0.719849382925009
97.75	0.704908259523985
98	0.689904331905218
98.25	0.701215371520705
98.5	0.69977087451262
98.75	0.667005914116174
99	0.650017373216733
99.25	0.688723612611652
99.5	0.750240343890775
99.75	0.774633502062098
100	0.800018966873758
