# Supplementary material for: Ultrafast structural rearrangement dynamics induced by the photodetachment of phenoxide in aqueous solution
Source: Nat Commun. 2019 Jul 3;10:2944. doi: 10.1038/s41467-019-10989-1 (PMC6610110; doi:10.1038/s41467-019-10989-1)
Supplement: Supplementary file 3 — Source Data [file 41467_2019_10989_MOESM3_ESM.zip › Source Data/Supplementary Figure 4/Supplementary Figure4b.dat]

-103.036723163842	-0.00635586724509071
-101.036723163842	-0.0200852931784508
-99.0367231638418	-0.00887261986220466
-97.0367231638418	-0.00749226597281833
-95.0367231638418	-0.00607176756315889
-93.0367231638418	-0.0121243260043163
-91.0367231638418	-0.00594824596231899
-89.0367231638418	4.28556681043388E-4
-87.0367231638418	0.00774103545076819
-85.0367231638418	-0.0017639517338658
-83.0367231638418	-0.0052596130376362
-81.0367231638418	-0.00871204178111274
-79.0367231638418	2.24746039657445E-4
-77.0367231638418	0.0148466155390861
-75.0367231638418	0.00485680607115545
-73.0367231638418	0.0115979974369955
-71.0367231638418	0.00778117997104112
-69.0367231638418	-0.00302387206243315
-67.0367231638418	-0.0124084256862482
-65.0367231638418	-0.00940067470579553
-63.0367231638418	-0.00347163786547798
-61.0367231638418	0.0167982568323573
-59.0367231638418	0.00416508510645175
-57.0367231638418	0.0205347852577657
-55.0367231638418	0.031460270852059
-53.0367231638418	0.0302034385635125
-51.0367231638418	0.0167581123120842
-49.0367231638418	0.0102979325881551
-47.0367231638418	-9.91941728616049E-4
-45.0367231638418	0.00972973322429126
-43.0367231638418	0.0211029846216293
-41.0367231638418	0.0299162508415596
-39.0367231638418	0.0276835979063777
-37.0367231638418	0.0139541719730176
-35.0367231638418	0.0285358969521733
-33.0367231638418	0.0515664994287813
-31.0367231638418	0.0265471991786501
-29.0367231638418	0.0308519269679222
-27.0367231638418	0.01748688975704
-25.0367231638418	0.0299162508415596
-23.0367231638418	0.0436456767749197
-21.0367231638418	0.0472617716395091
-19.0367231638418	0.0746804789859564
-17.0367231638418	0.100271066639972
-15.0367231638418	0.131098970169602
-13.0367231638418	0.11992952941365
-11.0367231638418	0.150516565821642
-9.03672316384181	0.165058146280525
-7.03672316384181	0.323347989716895
-5.03672316384181	0.583960039249057
-3.03672316384181	0.863582063150487
-1.03672316384181	0.949611770095489
0.963276836158192	0.979914706821549
2.96327683615819	0.840347650032493
4.96327683615819	0.644198435938678
6.96327683615819	0.418641816724894
8.96327683615819	0.258236665874139
10.9632768361582	0.195886049810154
12.9632768361582	0.208398787975241
14.9632768361582	0.150556710341915
16.9632768361582	0.109976776425971
18.9632768361582	0.0587153120773932
20.9632768361582	0.0308117824476493
22.9632768361582	0.0176104113578799
24.9632768361582	0.00708945900633742
26.9632768361582	0.0195991091314031
28.9632768361582	0.0120056187197674
30.9632768361582	0.017162645554835
32.9632768361582	0.0120056187197674
34.9632768361582	0.0124101519625182
36.9632768361582	0.0126139626039042
38.9632768361582	-4.63886885025348E-4
40.9632768361582	0.00993354386567721
42.9632768361582	0.0172027900751082
44.9632768361582	0.0128177732452899
46.9632768361582	0.012898062285836
48.9632768361582	0.0136700722910856
50.9632768361582	0.0256115230522875
52.9632768361582	0.0132655390483348
54.9632768361582	0.0162300574684935
56.9632768361582	0.0267911543403089
58.9632768361582	0.0279676975883095
60.9632768361582	0.0250031791681507
62.9632768361582	0.0397084257481464
64.9632768361582	0.0161466803879266
66.9632768361582	0.010705553870927
68.9632768361582	-1.79787203093359E-4
70.9632768361582	-0.0109848392365678
72.9632768361582	-0.00485199175486448
74.9632768361582	-0.00180409625413874
76.9632768361582	-0.0115530386004314
78.9632768361582	-0.0112287943982267
80.9632768361582	-0.00895599694277162
82.9632768361582	-0.0120008044034763
84.9632768361582	-0.0135448244139756
86.9632768361582	-0.0124887147267942
88.9632768361582	-0.0147646002222702
90.9632768361582	-0.00732859985170532
92.9632768361582	-0.0137486350553616
94.9632768361582	-0.0102529737515912
96.9632768361582	-0.00249581721884245
