# Supplementary material for: Ultrafast structural rearrangement dynamics induced by the photodetachment of phenoxide in aqueous solution
Source: Nat Commun. 2019 Jul 3;10:2944. doi: 10.1038/s41467-019-10989-1 (PMC6610110; doi:10.1038/s41467-019-10989-1)
Supplement: Supplementary file 3 — Source Data [file 41467_2019_10989_MOESM3_ESM.zip › Source Data/Supplementary Figure 5/Supplementary Figure5.dat]

	Phen_UV
250	0.5966
250.2	0.58068
250.4	0.56501
250.6	0.55072
250.8	0.53639
251	0.52303
251.2	0.50967
251.4	0.49758
251.6	0.48637
251.8	0.47606
252	0.46622
252.2	0.45685
252.4	0.44819
252.6	0.44046
252.8	0.43326
253	0.42691
253.2	0.42115
253.4	0.41579
253.6	0.41071
253.8	0.40624
254	0.40259
254.2	0.39918
254.4	0.39614
254.6	0.3931
254.8	0.39087
255	0.38848
255.2	0.38673
255.4	0.38517
255.6	0.38402
255.8	0.38307
256	0.38211
256.2	0.38204
256.4	0.38227
256.6	0.38285
256.8	0.38325
257	0.38384
257.2	0.38479
257.4	0.38589
257.6	0.38738
257.8	0.38864
258	0.39049
258.2	0.39227
258.4	0.39454
258.6	0.39664
258.8	0.39941
259	0.40236
259.2	0.40533
259.4	0.40851
259.6	0.41246
259.8	0.41664
260	0.42081
260.2	0.42462
260.4	0.42904
260.6	0.4333
260.8	0.43821
261	0.44321
261.2	0.44878
261.4	0.45378
261.6	0.4591
261.8	0.4643
262	0.46988
262.2	0.47511
262.4	0.48037
262.6	0.4858
262.8	0.49116
263	0.49582
263.2	0.50069
263.4	0.50518
263.6	0.51032
263.8	0.51499
264	0.51999
264.2	0.52498
264.4	0.52912
264.6	0.53371
264.8	0.53825
265	0.54334
265.2	0.54795
265.4	0.55272
265.6	0.55811
265.8	0.56413
266	0.5705
266.2	0.57717
266.4	0.58437
266.6	0.59179
266.8	0.59881
267	0.60586
267.2	0.61322
267.4	0.62088
267.6	0.62878
267.8	0.63699
268	0.64556
268.2	0.65392
268.4	0.66198
268.6	0.66961
268.8	0.67657
269	0.68312
269.2	0.68998
269.4	0.69602
269.6	0.70157
269.8	0.70596
270	0.71032
270.2	0.71409
270.4	0.71689
270.6	0.71966
270.8	0.72163
271	0.72366
271.2	0.72487
271.4	0.72593
271.6	0.72715
271.8	0.72812
272	0.72969
272.2	0.73068
272.4	0.7326
272.6	0.7339
272.8	0.73636
273	0.73874
273.2	0.74193
273.4	0.7454
273.6	0.74989
273.8	0.75485
274	0.76029
274.2	0.76586
274.4	0.77167
274.6	0.77768
274.8	0.78375
275	0.79
275.2	0.7963
275.4	0.80175
275.6	0.80731
275.8	0.81241
276	0.81757
276.2	0.82163
276.4	0.82489
276.6	0.82722
276.8	0.82921
277	0.83055
277.2	0.8313
277.4	0.83126
277.6	0.83024
277.8	0.82895
278	0.82669
278.2	0.82446
278.4	0.82137
278.6	0.81839
278.8	0.81539
279	0.81142
279.2	0.80755
279.4	0.80334
279.6	0.79993
279.8	0.79655
280	0.79296
280.2	0.78912
280.4	0.78558
280.6	0.7828
280.8	0.78069
281	0.77838
281.2	0.77631
281.4	0.77462
281.6	0.77321
281.8	0.77241
282	0.77171
282.2	0.77127
282.4	0.77128
282.6	0.77127
282.8	0.77185
283	0.77183
283.2	0.77266
283.4	0.77328
283.6	0.77424
283.8	0.77486
284	0.77602
284.2	0.77725
284.4	0.77824
284.6	0.77915
284.8	0.78022
285	0.7814
285.2	0.78227
285.4	0.78258
285.6	0.7829
285.8	0.78397
286	0.78479
286.2	0.78558
286.4	0.78528
286.6	0.78532
286.8	0.78484
287	0.78471
287.2	0.78429
287.4	0.78372
287.6	0.78265
287.8	0.78154
288	0.78048
288.2	0.779
288.4	0.77703
288.6	0.77558
288.8	0.77384
289	0.77166
289.2	0.76871
289.4	0.76567
289.6	0.76291
289.8	0.76015
290	0.7576
290.2	0.75445
290.4	0.75006
290.6	0.7454
290.8	0.7405
291	0.73632
291.2	0.73207
291.4	0.72746
291.6	0.72256
291.8	0.71698
292	0.71178
292.2	0.70595
292.4	0.70032
292.6	0.69408
292.8	0.68785
293	0.68074
293.2	0.67393
293.4	0.66677
293.6	0.6598
293.8	0.65213
294	0.64427
294.2	0.63604
294.4	0.6272
294.6	0.61804
294.8	0.60864
295	0.59906
295.2	0.58976
295.4	0.58051
295.6	0.57158
295.8	0.56222
296	0.55208
296.2	0.54162
296.4	0.53076
296.6	0.52001
296.8	0.50857
297	0.49698
297.2	0.48541
297.4	0.47418
297.6	0.4632
297.8	0.45213
298	0.44097
298.2	0.42988
298.4	0.41847
298.6	0.40692
298.8	0.39538
299	0.38345
299.2	0.37239
299.4	0.36134
299.6	0.35062
299.8	0.33932
300	0.32769
300.2	0.31671
300.4	0.30625
300.6	0.2965
300.8	0.28674
301	0.27672
301.2	0.26687
301.4	0.25717
301.6	0.24731
301.8	0.23783
302	0.22811
302.2	0.22005
302.4	0.21129
302.6	0.20354
302.8	0.19509
303	0.18738
303.2	0.18007
303.4	0.1723
303.6	0.16503
303.8	0.15765
304	0.15134
304.2	0.14481
304.4	0.13852
304.6	0.13237
304.8	0.12646
305	0.12106
305.2	0.11554
305.4	0.11053
305.6	0.10503
305.8	0.09995
306	0.09543
306.2	0.09091
306.4	0.08684
306.6	0.08248
306.8	0.07893
307	0.07522
307.2	0.07183
307.4	0.0685
307.6	0.06551
307.8	0.06266
308	0.06001
308.2	0.05726
308.4	0.05441
308.6	0.05155
308.8	0.04904
309	0.04695
309.2	0.04491
309.4	0.04265
309.6	0.041
309.8	0.03879
310	0.03774
310.2	0.03571
310.4	0.03483
310.6	0.03343
310.8	0.03238
311	0.03148
311.2	0.03021
311.4	0.02909
311.6	0.02749
311.8	0.02626
312	0.02496
312.2	0.02416
312.4	0.02325
312.6	0.02288
312.8	0.02213
313	0.02169
313.2	0.02082
313.4	0.02004
313.6	0.01947
313.8	0.01903
314	0.01877
314.2	0.0182
314.4	0.01762
314.6	0.01691
314.8	0.0167
315	0.01659
315.2	0.0163
315.4	0.01578
315.6	0.0152
315.8	0.01522
316	0.01478
316.2	0.01494
316.4	0.01484
316.6	0.01475
316.8	0.01436
317	0.01412
317.2	0.01422
317.4	0.0141
317.6	0.01389
317.8	0.01397
318	0.01399
318.2	0.01385
318.4	0.01357
318.6	0.01336
318.8	0.0135
319	0.01347
319.2	0.01373
319.4	0.01382
319.6	0.01366
319.8	0.01332
320	0.0128
320.2	0.01268
320.4	0.01286
320.6	0.01353
320.8	0.01375
321	0.01332
321.2	0.01294
321.4	0.01268
321.6	0.01267
321.8	0.01222
322	0.01223
322.2	0.01253
322.4	0.01275
322.6	0.01257
322.8	0.01238
323	0.01211
323.2	0.01232
323.4	0.01254
323.6	0.01302
323.8	0.01328
324	0.01329
324.2	0.01346
324.4	0.01349
324.6	0.01297
324.8	0.01314
325	0.01285
325.2	0.01333
325.4	0.0129
325.6	0.0135
325.8	0.01388
326	0.0141
326.2	0.01352
326.4	0.01315
326.6	0.01301
326.8	0.01326
327	0.01327
327.2	0.01345
327.4	0.01335
327.6	0.01361
327.8	0.01345
328	0.01369
328.2	0.01348
328.4	0.01386
328.6	0.01415
328.8	0.01439
329	0.01462
329.2	0.0146
329.4	0.01483
329.6	0.01466
329.8	0.01463
330	0.01443
330.2	0.01432
330.4	0.01441
330.6	0.01403
330.8	0.01442
331	0.01425
331.2	0.0151
331.4	0.01479
331.6	0.01497
331.8	0.01479
332	0.01489
332.2	0.01528
332.4	0.01555
332.6	0.01582
332.8	0.0155
333	0.0152
333.2	0.01507
333.4	0.01511
333.6	0.01522
333.8	0.01523
334	0.01488
334.2	0.01492
334.4	0.01533
334.6	0.01569
334.8	0.01584
335	0.01584
335.2	0.01573
335.4	0.01558
335.6	0.0154
335.8	0.01588
336	0.01583
336.2	0.01616
336.4	0.01605
336.6	0.0158
336.8	0.01537
337	0.0153
337.2	0.01546
337.4	0.01533
337.6	0.01546
337.8	0.01587
338	0.01632
338.2	0.01582
338.4	0.01614
338.6	0.01608
338.8	0.01643
339	0.01613
339.2	0.01616
339.4	0.01656
339.6	0.01649
339.8	0.01647
340	0.01609
340.2	0.01624
340.4	0.01577
340.6	0.01591
340.8	0.01566
341	0.01575
341.2	0.0155
341.4	0.01584
341.6	0.01612
341.8	0.0164
342	0.01574
342.2	0.01562
342.4	0.01496
342.6	0.0152
342.8	0.01536
343	0.01537
343.2	0.01536
343.4	0.0152
343.6	0.01564
343.8	0.01583
344	0.01564
344.2	0.01556
344.4	0.0153
344.6	0.01579
344.8	0.01588
345	0.01592
345.2	0.01563
345.4	0.01587
345.6	0.0164
345.8	0.01639
346	0.01617
346.2	0.01543
346.4	0.0155
346.6	0.01547
346.8	0.01579
347	0.01554
347.2	0.01557
347.4	0.01508
347.6	0.01518
347.8	0.01504
348	0.01554
348.2	0.01537
348.4	0.01525
348.6	0.01475
348.8	0.01519
349	0.0152
349.2	0.01545
349.4	0.01498
349.6	0.0146
349.8	0.01421
350	0.01412
350.2	0.01471
350.4	0.01508
350.6	0.01564
350.8	0.01522
351	0.01562
351.2	0.01526
351.4	0.01511
351.6	0.01502
351.8	0.01484
352	0.01542
352.2	0.0151
352.4	0.01522
352.6	0.01492
352.8	0.01469
353	0.01436
353.2	0.0144
353.4	0.01431
353.6	0.01453
353.8	0.0144
354	0.01407
354.2	0.01414
354.4	0.01418
354.6	0.01486
354.8	0.01468
355	0.01456
355.2	0.01415
355.4	0.01411
355.6	0.01396
355.8	0.01385
356	0.01408
356.2	0.01395
356.4	0.01406
356.6	0.01356
356.8	0.01361
357	0.014
357.2	0.01446
357.4	0.01438
357.6	0.01391
357.8	0.01367
358	0.0136
358.2	0.01352
358.4	0.0136
358.6	0.014
358.8	0.01439
359	0.01437
359.2	0.01402
359.4	0.01362
359.6	0.01343
359.8	0.01343
360	0.01356
360.2	0.01344
360.4	0.01298
360.6	0.0129
360.8	0.01306
361	0.01324
361.2	0.01285
361.4	0.01265
361.6	0.01252
361.8	0.01262
362	0.01254
362.2	0.01287
362.4	0.01301
362.6	0.01309
362.8	0.01271
363	0.01215
363.2	0.01178
363.4	0.01188
363.6	0.01191
363.8	0.01228
364	0.01252
364.2	0.01289
364.4	0.01291
364.6	0.01251
364.8	0.01262
365	0.01212
365.2	0.01206
365.4	0.01148
365.6	0.01173
365.8	0.01205
366	0.01246
366.2	0.01231
366.4	0.01238
366.6	0.01233
366.8	0.01235
367	0.0118
367.2	0.01179
367.4	0.01186
367.6	0.01197
367.8	0.01203
368	0.01172
368.2	0.01173
368.4	0.01132
368.6	0.01144
368.8	0.01169
369	0.01229
369.2	0.0121
369.4	0.01198
369.6	0.01168
369.8	0.01205
370	0.01212
370.2	0.0122
370.4	0.01199
370.6	0.01197
370.8	0.01162
371	0.01143
371.2	0.01116
371.4	0.01124
371.6	0.01167
371.8	0.01187
372	0.01164
372.2	0.01109
372.4	0.01095
372.6	0.01114
372.8	0.01137
373	0.0112
373.2	0.01116
373.4	0.01141
373.6	0.01123
373.8	0.01147
374	0.01153
374.2	0.0119
374.4	0.01227
374.6	0.01163
374.8	0.01141
375	0.01118
375.2	0.01136
375.4	0.01127
375.6	0.01095
375.8	0.011
376	0.01134
376.2	0.01103
376.4	0.01143
376.6	0.01115
376.8	0.01161
377	0.01124
377.2	0.01144
377.4	0.01131
377.6	0.0118
377.8	0.01179
378	0.01162
378.2	0.01131
378.4	0.01126
378.6	0.01134
378.8	0.01156
379	0.01179
379.2	0.01175
379.4	0.01131
379.6	0.01165
379.8	0.01188
380	0.01165
380.2	0.01089
380.4	0.01058
380.6	0.01075
380.8	0.0112
381	0.01111
381.2	0.01126
381.4	0.01124
381.6	0.01107
381.8	0.01114
382	0.01085
382.2	0.01141
382.4	0.01133
382.6	0.01099
382.8	0.0105
383	0.01018
383.2	0.01046
383.4	0.01057
383.6	0.01103
383.8	0.01094
384	0.01119
384.2	0.0108
384.4	0.01106
384.6	0.0112
384.8	0.01119
385	0.01091
385.2	0.01066
385.4	0.0109
385.6	0.01093
385.8	0.0107
386	0.01055
386.2	0.01037
386.4	0.01043
386.6	0.00989
386.8	0.00997
387	0.0101
387.2	0.01065
387.4	0.01094
387.6	0.01106
387.8	0.01114
388	0.01116
388.2	0.01096
388.4	0.01077
388.6	0.01036
388.8	0.0106
389	0.01068
389.2	0.01096
389.4	0.01071
389.6	0.0106
389.8	0.0105
390	0.01034
390.2	0.01043
390.4	0.0106
390.6	0.01072
390.8	0.01095
391	0.01103
391.2	0.0109
391.4	0.01073
391.6	0.01057
391.8	0.0105
392	0.01052
392.2	0.01026
392.4	0.0108
392.6	0.01075
392.8	0.01104
393	0.01048
393.2	0.01035
393.4	0.01013
393.6	0.01016
393.8	0.01037
394	0.01023
394.2	0.01034
394.4	0.01021
394.6	0.01045
394.8	0.01053
395	0.01069
395.2	0.01042
395.4	0.01027
395.6	0.01011
395.8	0.01034
396	0.0103
396.2	0.01038
396.4	0.01054
396.6	0.01071
396.8	0.0108
397	0.01053
397.2	0.01016
397.4	0.01006
397.6	0.00992
397.8	0.0099
398	0.0097
398.2	0.01001
398.4	0.01024
398.6	0.01042
398.8	0.01035
399	0.01023
399.2	0.01004
399.4	0.01005
399.6	0.01005
399.8	0.00995
400	0.01011
400.2	0.01019
400.4	0.01027
400.6	0.00993
400.8	0.00991
401	0.00987
401.2	0.00971
401.4	0.00962
401.6	0.00956
401.8	0.00963
402	0.00973
402.2	0.00976
402.4	0.00986
402.6	0.00994
402.8	0.00993
403	0.00996
403.2	0.0096
403.4	0.00967
403.6	0.00958
403.8	0.0097
404	0.00962
404.2	0.00984
404.4	0.01008
404.6	0.01013
404.8	0.00984
405	0.00976
405.2	0.00988
405.4	0.01018
405.6	0.01031
405.8	0.01018
406	0.0101
406.2	0.00997
406.4	0.01014
406.6	0.01001
406.8	0.01037
407	0.01023
407.2	0.0102
407.4	0.00977
407.6	0.00979
407.8	0.00978
408	0.00958
408.2	0.00961
408.4	0.00975
408.6	0.01013
408.8	0.0099
409	0.00969
409.2	0.00943
409.4	0.00944
409.6	0.00937
409.8	0.00944
410	0.00956
410.2	0.00987
410.4	0.00971
410.6	0.00973
410.8	0.0097
411	0.00992
411.2	0.00966
411.4	0.00982
411.6	0.00968
411.8	0.00986
412	0.0097
412.2	0.00986
412.4	0.00981
412.6	0.00965
412.8	0.00963
413	0.00984
413.2	0.00974
413.4	0.00971
413.6	0.00924
413.8	0.00978
414	0.00976
414.2	0.01015
414.4	0.00974
414.6	0.00952
414.8	0.00926
415	0.00911
415.2	0.00921
415.4	0.00936
415.6	0.00955
415.8	0.00955
416	0.00974
416.2	0.00974
416.4	0.00983
416.6	0.00975
416.8	0.00985
417	0.00976
417.2	0.00989
417.4	0.00989
417.6	0.00987
417.8	0.00945
418	0.00914
418.2	0.00913
418.4	0.00937
418.6	0.00944
418.8	0.00918
419	0.0092
419.2	0.00917
419.4	0.00948
419.6	0.00965
419.8	0.00982
420	0.00987
420.2	0.0097
420.4	0.00979
420.6	0.00984
420.8	0.00974
421	0.00961
421.2	0.00949
421.4	0.00943
421.6	0.00955
421.8	0.0095
422	0.0096
422.2	0.00946
422.4	0.00965
422.6	0.00967
422.8	0.00962
423	0.00942
423.2	0.0094
423.4	0.00945
423.6	0.00965
423.8	0.00989
424	0.00974
424.2	0.0097
424.4	0.0096
424.6	0.00977
424.8	0.00976
425	0.00987
425.2	0.00958
425.4	0.00931
425.6	0.00908
425.8	0.00936
426	0.00947
426.2	0.00943
426.4	0.00939
426.6	0.00945
426.8	0.00949
427	0.0094
427.2	0.00954
427.4	0.0096
427.6	0.00975
427.8	0.00983
428	0.00969
428.2	0.00955
428.4	0.00928
428.6	0.00916
428.8	0.00923
429	0.00916
429.2	0.00921
429.4	0.00927
429.6	0.00935
429.8	0.00942
430	0.00923
430.2	0.00946
430.4	0.00959
430.6	0.00964
430.8	0.00934
431	0.00918
431.2	0.00913
431.4	0.00922
431.6	0.00922
431.8	0.00924
432	0.00944
432.2	0.00933
432.4	0.00952
432.6	0.00942
432.8	0.00956
433	0.00957
433.2	0.00954
433.4	0.00955
433.6	0.00953
433.8	0.00943
434	0.00925
434.2	0.00914
434.4	0.00938
434.6	0.0094
434.8	0.00941
435	0.00932
435.2	0.00951
435.4	0.00934
435.6	0.00916
435.8	0.00886
436	0.00887
436.2	0.00897
436.4	0.00911
436.6	0.00918
436.8	0.00913
437	0.00929
437.2	0.00934
437.4	0.00937
437.6	0.00905
437.8	0.00907
438	0.00891
438.2	0.00914
438.4	0.00906
438.6	0.00909
438.8	0.00913
439	0.00904
439.2	0.0092
439.4	0.0091
439.6	0.00925
439.8	0.00933
440	0.0092
