# Supplementary material for: Ultrafast structural rearrangement dynamics induced by the photodetachment of phenoxide in aqueous solution
Source: Nat Commun. 2019 Jul 3;10:2944. doi: 10.1038/s41467-019-10989-1 (PMC6610110; doi:10.1038/s41467-019-10989-1)
Supplement: Supplementary file 3 — Source Data [file 41467_2019_10989_MOESM3_ESM.zip › Source Data/Supplementary Figure 6/Supplementary Figure6a.dat]

-1000	-5.80494E-6
-995	6.70266333333333E-6
-990	1.60115E-5
-985	-2.24234333333333E-5
-980	2.05225333333333E-5
-975	1.343157E-5
-970	6.58988666666667E-6
-965	-4.05313333333333E-6
-960	-3.912076E-6
-955	1.04522533333333E-5
-950	6.76066666666667E-6
-945	-1.05966433333333E-5
-940	4.89309E-6
-935	-9.248132E-6
-930	-1.70964E-5
-925	1.20736E-5
-920	3.1434E-5
-915	2.93893333333333E-6
-910	4.54565333333333E-6
-905	3.17050233333333E-5
-900	2.28346703333333E-5
-895	1.01566666666666E-7
-890	5.50193333333333E-7
-885	2.75955E-5
-880	-7.83891E-6
-875	-4.62367333333333E-6
-870	-2.01363E-5
-865	-3.98076666666667E-6
-860	3.2143E-6
-855	-3.4732E-7
-850	-1.44167333333333E-5
-845	6.69404E-6
-840	4.8648E-6
-835	1.67351533333333E-5
-830	2.84038333333333E-5
-825	4.11718666666667E-6
-820	4.01053333333333E-6
-815	4.86431333333333E-6
-810	-2.85163333333333E-6
-805	-5.79193666666667E-6
-800	-2.77939E-5
-795	-3.18615333333333E-5
-790	9.79506E-6
-785	1.44910333333333E-6
-780	-1.415755E-5
-775	-1.250146E-5
-770	2.15998066666667E-5
-765	-3.07768333333333E-6
-760	3.77419666666667E-5
-755	8.72959E-6
-750	5.45779333333333E-6
-745	8.75554666666667E-6
-740	-1.16242866666667E-5
-735	-1.027818E-5
-730	7.78842333333333E-6
-725	1.99784666666667E-6
-720	-7.051606E-6
-715	1.85306933333333E-5
-710	5.21156666666667E-6
-705	-2.45948E-5
-700	2.23149933333333E-5
-695	3.26167666666667E-5
-690	-5.24036E-6
-685	2.99819666666667E-5
-680	1.00644426666667E-5
-675	-1.21456E-5
-670	-9.75398E-6
-665	-2.211935E-5
-660	2.14982666666667E-5
-655	6.87647666666667E-6
-650	2.077684E-6
-645	6.42765333333333E-6
-640	9.52686666666667E-6
-635	-1.27535633333333E-5
-630	1.03802E-5
-625	-8.4759E-6
-620	5.15076333333333E-6
-615	4.38696666666667E-6
-610	3.2989E-6
-605	1.404244E-5
-600	2.08901E-5
-595	2.66961166666667E-5
-590	1.19288333333333E-6
-585	3.77565E-5
-580	-1.09006266666667E-5
-575	-2.08019333333333E-5
-570	3.51796666666667E-6
-565	7.9333E-6
-560	-7.44667333333333E-7
-555	1.11182333333333E-5
-550	1.32751666666667E-5
-545	1.22907033333333E-5
-540	-3.46967E-5
-535	1.21463E-5
-530	3.614818E-6
-525	-9.88711666666667E-6
-520	-2.88361333333333E-5
-515	3.8495E-5
-510	-1.495366E-5
-505	-8.43956E-6
-500	2.55952666666667E-5
-495	-1.02309866666667E-5
-490	2.75786E-5
-485	-6.60103333333333E-7
-480	-6.28233333333333E-7
-475	-1.75161033333333E-5
-470	-2.21323333333333E-5
-465	9.25055E-6
-460	-1.38536E-5
-455	-9.19243333333333E-6
-450	8.96566666666665E-7
-445	-1.28939633333333E-5
-440	1.53454266666667E-5
-435	1.17116333333333E-5
-430	2.52926333333333E-5
-425	-2.32910333333333E-5
-420	-1.23772333333333E-5
-415	-9.90181333333333E-6
-410	-1.264916E-5
-405	-5.35533333333334E-8
-400	2.60006E-5
-395	-2.65490666666667E-5
-390	1.14221533333333E-5
-385	-3.74873333333333E-6
-380	-3.70588333333333E-6
-375	-1.86743333333333E-6
-370	1.893577E-5
-365	1.40136633333333E-5
-360	-1.31693333333333E-6
-355	-1.29851666666667E-5
-350	3.18553333333333E-6
-345	-1.36943433333333E-5
-340	2.18718466666667E-5
-335	-6.11172E-6
-330	-8.81592666666667E-6
-325	1.189986E-5
-320	3.68139E-6
-315	-1.195736E-5
-310	-1.488148E-5
-305	2.18610666666667E-6
-300	1.71408766666667E-5
-295	1.30870666666667E-6
-290	1.18279666666667E-5
-285	2.46466666666666E-7
-280	4.02465333333333E-5
-275	-7.81553333333333E-7
-270	-3.66146666666667E-6
-265	3.69159666666667E-6
-260	1.81249666666667E-5
-255	5.58366E-6
-250	5.00901333333333E-6
-245	1.22040733333333E-5
-240	1.14655533333333E-5
-235	-6.57203333333334E-6
-230	2.79550666666667E-5
-225	1.05972E-6
-220	5.05957866666667E-6
-215	-3.59000666666667E-6
-210	1.18565E-5
-205	-1.42871E-5
-200	-1.47223666666667E-5
-195	1.01484E-5
-190	1.26533666666667E-5
-185	2.97324666666667E-5
-180	8.1364E-6
-175	-1.72555433333333E-5
-170	3.554174E-5
-165	1.64746E-5
-160	-3.46243266666667E-5
-155	1.88057333333333E-5
-150	1.65903666666667E-5
-145	7.13413333333333E-6
-140	3.49620666666667E-5
-135	3.54109666666667E-5
-130	4.08647333333333E-5
-125	9.75732E-6
-120	-2.45733333333335E-7
-115	-3.16567E-5
-110	-2.11348896666667E-5
-105	2.03688666666667E-5
-100	3.49002333333333E-5
-95	5.80144666666667E-5
-90	6.90660666666667E-5
-85	2.53285333333333E-4
-80	4.90582333333333E-4
-75	5.82236E-4
-70	4.86025E-4
-65	2.10809666666667E-4
-60	-8.40797666666667E-5
-55	-2.77157333333333E-4
-50	-7.05308E-5
-45	4.33639666666667E-4
-40	7.83458E-4
-35	5.01721666666667E-4
-30	2.88296866666667E-4
-25	0.00170107966666667
-20	0.004203202
-15	0.00270682133333333
-10	-0.00414932933333333
-5	-0.00498510333333333
0	1.41866666666667E-4
5	-6.37451E-4
10	-0.005234758
15	-0.00466706433333333
20	-2.89879E-4
25	0.00149787933333333
30	0.00217118566666667
35	0.00109679133333333
40	-1.12322733333333E-4
45	2.603006E-4
50	6.61174E-4
55	4.17362333333333E-4
60	3.47014033333333E-4
65	3.78149666666667E-4
70	5.14724366666667E-4
75	6.87779666666667E-4
80	2.16381333333333E-4
85	1.27897E-4
90	6.62275666666667E-4
95	3.65187666666667E-4
100	-8.84393333333334E-5
105	-1.38269E-4
110	-8.999E-5
115	2.57937666666667E-4
120	2.68183E-4
125	-4.07455666666667E-4
130	-1.3270096E-4
135	4.20052333333333E-4
140	1.16159666666667E-4
145	-2.10831333333333E-4
150	-1.39253E-4
155	5.95293333333333E-6
160	3.71119333333333E-4
165	-3.77950333333333E-5
170	-4.48006666666667E-4
175	1.91388E-4
180	3.44918333333333E-4
185	-1.014291E-4
190	-1.91580766666667E-4
195	-9.47533333333333E-5
200	1.82178E-4
205	2.70093666666667E-4
210	-3.219485E-4
215	-2.55161661E-4
220	3.70509666666667E-4
225	1.51202533333333E-4
230	-1.9517748E-4
235	-1.47734E-4
240	-1.55833333333332E-6
245	3.35263333333333E-4
250	3.96526666666667E-5
255	-4.51197E-4
260	7.03331333333333E-5
265	3.55158E-4
270	-3.1599E-5
275	-2.12104633333333E-4
280	-1.33673433333333E-4
285	1.44082066666667E-4
290	3.56714333333333E-4
295	-2.44938333333333E-4
300	-3.51264333333333E-4
305	2.99479666666667E-4
310	2.078E-4
315	-1.60780666666667E-4
320	-1.50803066666667E-4
325	-4.67688333333333E-5
330	3.02592E-4
335	1.96140333333333E-4
340	-4.35762333333333E-4
345	-9.17714666666667E-5
350	4.46311666666667E-4
355	2.78443333333333E-5
360	-2.1618E-4
365	-1.37410666666667E-4
370	6.21587333333333E-5
375	3.71798666666667E-4
380	-1.44073666666667E-4
385	-4.38512E-4
390	2.29351666666667E-4
395	2.62248666666667E-4
400	-7.09672533333333E-5
405	-1.31265666666667E-4
410	-9.24342E-5
415	2.02703333333333E-4
420	2.23811666666667E-4
425	-3.57630333333333E-4
430	-1.50152666666667E-4
435	3.88096333333333E-4
440	9.95539666666667E-5
445	-2.08926666666667E-4
450	-1.69219266666667E-4
455	1.35791333333333E-5
460	3.22035666666667E-4
465	-1.93154033333333E-5
470	-4.23871666666667E-4
475	1.51224E-4
480	3.43240666666667E-4
485	-9.59794666666667E-5
490	-1.43094666666667E-4
495	-1.14802066666667E-4
500	1.34228333333333E-4
505	3.12088E-4
510	-3.02895666666667E-4
515	-3.18668333333333E-4
520	3.97837333333333E-4
525	1.90260666666667E-4
530	-2.41775333333333E-4
535	-1.25184333333333E-4
540	-3.000801E-5
545	2.92865333333333E-4
550	1.60021333333333E-4
555	-4.77480666666667E-4
560	-3.74471333333333E-5
565	4.38599E-4
570	-8.89500666666667E-5
575	-1.72847333333333E-4
580	-8.28536666666667E-5
585	9.93566333333333E-5
590	3.45717E-4
595	-1.72634333333333E-4
600	-4.45563E-4
605	3.14677333333333E-4
610	3.11070666666667E-4
615	-1.84391E-4
620	-1.33803666666667E-4
625	-3.85052566666667E-5
630	2.15573333333333E-4
635	1.95442666666667E-4
640	-4.32497333333333E-4
645	-1.9487E-4
650	4.27490333333333E-4
655	8.07846666666667E-6
660	-2.21631333333333E-4
665	-8.56288E-5
670	5.44722333333333E-5
675	3.44962666666667E-4
680	-9.14502E-5
685	-4.2976E-4
690	1.90505E-4
695	3.33196666666667E-4
700	-1.583644E-4
705	-1.44134E-4
710	-5.98262666666667E-5
715	1.94585666666667E-4
720	2.98226E-4
725	-3.07355333333333E-4
730	-2.50446666666667E-4
735	3.50010666666667E-4
740	1.65776333333333E-4
745	-2.42250666666667E-4
750	-1.05785333333333E-4
755	7.14282E-6
760	3.03429E-4
765	5.38312E-5
770	-4.37525666666667E-4
775	1.06941866666667E-4
780	3.96554333333333E-4
785	-7.54045333333333E-5
790	-1.30485866666667E-4
795	-1.05845033333333E-4
800	1.37349E-4
805	2.55412E-4
810	-1.75364E-4
815	-3.58349666666667E-4
820	3.28287E-4
825	2.12798333333333E-4
830	-2.56995666666667E-4
835	-1.33580666666667E-4
840	2.16284333333333E-5
845	2.18366333333333E-4
850	1.55618666666667E-4
855	-3.79919666666667E-4
860	-4.06316666666667E-5
865	3.50458E-4
870	-7.9325E-6
875	-1.96567333333333E-4
880	-1.05037933333333E-4
885	4.93418666666667E-5
890	2.70648333333333E-4
895	-8.48492333333334E-5
900	-3.87527333333333E-4
905	1.94701E-4
910	2.81139666666667E-4
915	-1.512324E-4
920	-1.64582333333333E-4
925	-3.90447166666667E-5
930	2.22169E-4
935	2.39437333333333E-4
940	-3.37312E-4
945	-1.81485666666667E-4
950	3.84863E-4
955	6.43046666666667E-5
960	-2.37505666666667E-4
965	-7.87152333333333E-5
970	4.67207333333333E-5
975	2.88920333333333E-4
980	-7.26939E-5
985	-3.84004E-4
990	1.06950933333333E-4
995	3.51436333333333E-4
1000	-1.15897666666667E-4
1005	-2.15938666666667E-4
1010	-1.91808066666667E-5
1015	1.32977333333333E-4
1020	2.03732666666667E-4
1025	-2.31172333333333E-4
1030	-3.00898E-4
1035	3.54039666666667E-4
1040	2.02267333333333E-4
1045	-2.73379E-4
1050	-9.18196666666667E-5
1055	4.08836333333333E-5
1060	2.30499333333333E-4
1065	1.61457333333333E-4
1070	-4.23865333333333E-4
1075	-2.35091E-5
1080	4.56725E-4
1085	-5.7973E-5
1090	-2.75131E-4
1095	-8.59885333333333E-6
1100	1.108332E-4
1105	2.60528333333333E-4
1110	-1.45614333333333E-4
1115	-3.54483E-4
1120	2.55152666666667E-4
1125	2.9442E-4
1130	-1.88528E-4
1135	-1.67507666666667E-4
1140	-2.825653E-5
1145	1.78211666666667E-4
1150	1.61379E-4
1155	-3.16647E-4
1160	-1.64512333333333E-4
1165	3.61473333333333E-4
1170	9.76718666666667E-5
1175	-2.25963E-4
1180	-8.77225666666667E-5
1185	7.31839666666667E-5
1190	2.45489666666667E-4
1195	4.67103333333333E-6
1200	-3.77422666666667E-4
1205	9.20903333333333E-5
1210	3.70302666666667E-4
1215	-1.40042666666667E-4
1220	-2.68387E-4
1225	-2.73579333333333E-6
1230	1.56607666666667E-4
1235	1.202794E-4
1240	-2.43504333333333E-4
1245	-2.22671333333333E-4
1250	3.31156333333333E-4
1255	1.40275266666667E-4
1260	-2.70523333333333E-4
1265	-9.26913333333333E-5
1270	5.0141E-5
1275	1.85040333333333E-4
1280	6.64416666666667E-5
1285	-3.83512E-4
1290	3.4057E-6
1295	4.43146333333333E-4
1300	-1.33665333333333E-4
1305	-2.41149333333333E-4
1310	1.630104E-5
1315	6.90583333333333E-5
1320	2.32556333333333E-4
1325	-1.61599333333333E-4
1330	-3.19433666666667E-4
1335	2.85631E-4
1340	2.32529E-4
1345	-2.22998E-4
1350	-1.22558166666667E-4
1355	4.88176666666667E-5
1360	1.82554333333333E-4
1365	1.11520666666667E-4
1370	-3.16109333333333E-4
1375	-1.28544333333333E-4
1380	4.40942333333333E-4
1385	4.81454E-5
1390	-3.04127E-4
1395	-1.70006333333333E-5
1400	7.93838666666667E-5
1405	2.14783666666667E-4
1410	-7.83821666666667E-5
1415	-3.75141666666667E-4
1420	2.04269E-4
1425	3.16279666666667E-4
1430	-1.90241333333333E-4
1435	-1.923E-4
1440	2.81039333333333E-5
1445	1.21549666666667E-4
1450	1.8921E-4
1455	-3.09352E-4
1460	-2.31675333333333E-4
1465	4.21126666666667E-4
1470	1.117191E-4
1475	-2.43564666666667E-4
1480	-3.63918766666667E-5
1485	8.04545333333333E-5
1490	1.95403333333333E-4
1495	-3.31914E-5
1500	-3.90866333333333E-4
1505	1.30206666666667E-4
1510	3.48652666666667E-4
1515	-1.52981933333333E-4
1520	-2.02581E-4
1525	1.53627666666667E-5
1530	1.78969E-4
1535	1.85362E-4
1540	-2.449E-4
1545	-2.09014E-4
1550	2.95107E-4
1555	1.64548E-4
1560	-2.25031E-4
1565	-1.32949833333333E-4
1570	8.86391666666667E-5
1575	1.92517666666667E-4
1580	4.41182333333333E-5
1585	-3.10085666666667E-4
1590	-2.13075666666667E-5
1595	3.46410666666667E-4
1600	-5.6206424E-5
1605	-2.31575666666667E-4
1610	-7.53823333333333E-6
1615	9.56226E-5
1620	1.85691333333333E-4
1625	-1.47041E-4
1630	-2.82112E-4
1635	2.15619333333333E-4
1640	2.73021666666667E-4
1645	-2.59321666666667E-4
1650	-1.4715E-4
1655	6.61591333333333E-5
1660	1.15535933333333E-4
1665	1.35045E-4
1670	-2.86070333333333E-4
1675	-1.83367E-4
1680	4.28746E-4
1685	5.61265733333333E-5
1690	-2.64927E-4
1695	-3.25417666666667E-5
1700	7.31149333333333E-5
1705	1.70142333333333E-4
1710	-3.37434E-5
1715	-3.19976E-4
1720	1.56205E-4
1725	2.97804E-4
1730	-1.85168E-4
1735	-1.60931666666667E-4
1740	8.10488666666667E-5
1745	1.33793E-4
1750	1.48674333333333E-4
1755	-2.86734666666667E-4
1760	-1.520282E-4
1765	3.51223333333333E-4
1770	1.21190733333333E-4
1775	-3.03719333333333E-4
1780	-2.50781E-5
1785	7.81362666666667E-5
1790	1.53981333333333E-4
1795	3.603572E-5
1800	-3.22666333333333E-4
1805	-4.63143333333333E-6
1810	3.67864E-4
1815	-7.79244666666667E-5
1820	-1.98841333333333E-4
1825	3.07562666666667E-5
1830	1.03497666666667E-4
1835	1.61560333333333E-4
1840	-1.16964333333333E-4
1845	-2.52885666666667E-4
1850	2.55791666666667E-4
1855	2.26024E-4
1860	-2.17704666666667E-4
1865	-1.236319E-4
1870	8.66142666666667E-5
1875	1.55283333333333E-4
1880	7.65845333333333E-5
1885	-2.89787333333333E-4
1890	-2.05778666666667E-5
1895	3.45026666666667E-4
1900	-3.49766866666667E-5
1905	-2.41678666666667E-4
1910	1.72273666666667E-5
1915	1.05206566666667E-4
1920	1.58627466666667E-4
1925	-9.28432E-5
1930	-2.83346333333333E-4
1935	1.62948666666667E-4
1940	2.75157333333333E-4
1945	-2.22141333333333E-4
1950	-1.64843666666667E-4
1955	1.070964E-4
1960	9.62599333333333E-5
1965	1.1658475E-4
1970	-2.48103666666667E-4
1975	-1.21443726666667E-4
1980	3.00486333333333E-4
1985	5.45615E-5
1990	-2.36562E-4
1995	-7.33174666666667E-5
2000	1.080122E-4
2005	1.58829366666667E-4
2010	-3.932668E-5
2015	-2.69949E-4
2020	9.59574666666667E-5
2025	1.87244733333333E-4
2030	-1.09971333333333E-4
2035	-1.24070066666667E-4
2040	-8.43393333333334E-6
2045	1.7454E-4
2050	1.12662066666667E-4
2055	-1.82652666666667E-4
2060	-1.80053466666667E-4
2065	2.68132666666667E-4
2070	1.27291733333333E-4
2075	-2.32780333333333E-4
2080	-3.78253333333333E-5
2085	8.7976E-5
2090	1.277778E-4
2095	2.63866666666667E-6
2100	-2.32163666666667E-4
2105	5.67128E-5
2110	2.75925E-4
2115	-4.2412E-5
2120	-1.96367166666667E-4
2125	2.09342E-5
2130	9.63367333333333E-5
2135	1.24523866666667E-4
2140	-1.36754366666667E-4
2145	-1.96207666666667E-4
2150	2.15192333333333E-4
2155	1.682028E-4
2160	-1.83742666666667E-4
2165	-9.93521333333333E-5
2170	9.01126666666667E-5
2175	1.05574033333333E-4
2180	4.79378E-5
2185	-2.38884666666667E-4
2190	-8.97952E-5
2195	3.15967333333333E-4
2200	1.8567E-6
2205	-2.83862666666667E-4
2210	-1.25853333333333E-6
2215	1.07736666666667E-4
2220	1.38501213333333E-4
2225	-5.36042666666667E-5
2230	-2.75121333333333E-4
2235	1.414167E-4
2240	3.30319666666667E-4
2245	-1.997964E-4
2250	-1.78099266666667E-4
2255	1.19309266666667E-4
2260	8.06208E-5
2265	9.3638E-5
2270	-1.66409E-4
2275	-1.71379333333333E-4
2280	3.23077333333333E-4
2285	9.82362666666667E-5
2290	-2.59523333333333E-4
2295	-1.99771E-6
2300	9.8166E-5
2305	1.35447E-4
2310	1.162482E-5
2315	-2.31656333333333E-4
2320	2.95187E-5
2325	3.15115666666667E-4
2330	-1.05328666666667E-4
2335	-1.98772E-4
2340	8.82166666666667E-5
2345	9.77257333333333E-5
2350	8.99878666666667E-5
2355	-1.67102666666667E-4
2360	-2.05698666666667E-4
2365	2.21034666666667E-4
2370	1.75041333333333E-4
2375	-1.97699666666667E-4
2380	-5.56399666666667E-5
2385	9.73859333333333E-5
2390	9.20939666666667E-5
2395	3.54422113333333E-5
2400	-2.52186E-4
2405	-3.48793333333333E-5
2410	2.63259333333333E-4
2415	-6.70634333333333E-5
2420	-1.64237133333333E-4
2425	-1.8537E-5
2430	8.91700666666667E-5
2435	1.04424E-4
2440	-7.29706333333333E-5
2445	-2.46819333333333E-4
2450	2.23309333333333E-4
2455	2.22856666666667E-4
2460	-2.40437E-4
2465	-1.34674333333333E-4
2470	9.53357333333333E-5
2475	1.05361166666667E-4
2480	4.34440333333333E-5
2485	-2.00766E-4
2490	-1.14395E-4
2495	2.99472666666667E-4
2500	2.80853E-5
2505	-2.47588E-4
2510	4.01741333333333E-5
2515	1.2319E-4
2520	8.93623846666667E-5
2525	-4.00266E-5
2530	-1.89002E-4
2535	8.01025E-5
2540	2.52628E-4
2545	-1.39824933333333E-4
2550	-1.68975333333333E-4
2555	8.07265333333333E-5
2560	8.2671E-5
2565	5.50186751033333E-5
2570	-1.48838666666667E-4
2575	-1.75989E-4
2580	2.29236E-4
2585	1.29448333333333E-4
2590	-2.56455333333333E-4
2595	-2.69052133333333E-5
2600	9.85660666666667E-5
2605	9.88798666666667E-5
2610	8.50942E-6
2615	-2.50935333333333E-4
2620	1.13028E-5
2625	2.73953E-4
2630	-7.48396666666667E-5
2635	-2.25104333333333E-4
2640	7.77122666666667E-5
2645	1.1552E-4
2650	7.79799833333333E-5
2655	-1.14448533333333E-4
2660	-1.71185E-4
2665	2.09455333333333E-4
2670	1.78262333333333E-4
2675	-2.44075333333333E-4
2680	-1.19816333333333E-4
2685	1.15685333333333E-4
2690	9.90342666666667E-5
2695	2.14306666666667E-6
2700	-2.09592E-4
2705	-3.13983E-5
2710	3.0359E-4
2715	-1.57882333333333E-5
2720	-2.00813E-4
2725	5.28140666666667E-5
2730	1.26220266666667E-4
2735	8.92182E-5
2740	-8.98283333333334E-5
2745	-1.57582466666667E-4
2750	1.569808E-4
2755	2.20299533333333E-4
2760	-1.46060333333333E-4
2765	-1.431045E-4
2770	8.44009333333333E-5
2775	1.322734E-4
2780	2.61598E-5
2785	-1.74338266666667E-4
2790	-4.78474666666667E-5
2795	2.41244E-4
2800	1.03639333333333E-5
2805	-2.18828666666667E-4
2810	-4.34735666666667E-5
2815	1.45166133333333E-4
2820	1.06849E-4
2825	-7.41553E-5
2830	-2.10300333333333E-4
2835	7.27946333333333E-5
2840	2.41025333333333E-4
2845	-1.49027E-4
2850	-1.65725066666667E-4
2855	8.93017E-5
2860	7.69872243333333E-5
2865	6.8976E-5
2870	-1.501342E-4
2875	-1.45281533333333E-4
2880	2.01629666666667E-4
2885	1.48607E-4
2890	-2.54588266666667E-4
2895	-5.10448E-5
2900	9.79512E-5
2905	4.69533333333333E-5
2910	6.52766666666666E-6
2915	-1.926906E-4
2920	-6.94433333333335E-6
2925	2.90410033333333E-4
2930	-1.05271E-4
2935	-2.45570733333333E-4
2940	1.44040566666667E-4
2945	9.91467333333333E-5
2950	3.49336666666667E-5
2955	-8.9889E-5
2960	-1.54427266666667E-4
2965	1.78907066666667E-4
2970	1.81632333333333E-4
2975	-2.29485333333333E-4
2980	-1.06615866666667E-4
2985	1.56533E-4
2990	6.51509233333333E-5
2995	2.55375033333333E-5
3000	-1.40822333333333E-4
3005	-2.96135333333333E-5
3010	2.67654E-4
3015	-1.20877333333333E-5
3020	-2.42396E-4
3025	5.98033333333333E-5
3030	1.12010133333333E-4
3035	8.17558E-5
3040	-6.5474E-5
3045	-1.895171E-4
3050	1.08755333333333E-4
3055	1.91949E-4
3060	-1.48735646666667E-4
3065	-1.132969E-4
3070	8.17537333333333E-5
3075	1.05742666666667E-4
3080	-1.11736666666667E-5
3085	-1.485863E-4
3090	-7.41701E-5
3095	1.96794666666667E-4
3100	4.76650666666667E-5
3105	-2.21777666666667E-4
3110	-4.1424E-5
3115	1.33966866666667E-4
3120	5.28345E-5
3125	-4.37624333333333E-5
3130	-1.52517566666667E-4
3135	7.90799946666667E-6
3140	2.44324666666667E-4
3145	-7.12201333333333E-5
3150	-1.99942E-4
3155	7.10464666666667E-5
3160	1.06372666666667E-4
3165	7.9629E-6
3170	-9.98124666666667E-5
3175	-1.356682E-4
3180	1.77456E-4
3185	1.45796E-4
3190	-2.36085666666667E-4
3195	-7.81423333333333E-5
3200	1.93310333333333E-4
3205	4.52744333333333E-5
3210	-3.25342333333333E-5
3215	-1.46918666666667E-4
3220	-6.37609666666667E-5
3225	2.54697E-4
3230	-1.73246333333333E-5
3235	-2.18195666666667E-4
3240	4.71295666666667E-5
3245	1.07513666666667E-4
3250	3.83818E-5
3255	-1.03118933333333E-4
3260	-1.27818866666667E-4
3265	1.13967033333333E-4
3270	1.92733333333333E-4
3275	-1.96327333333333E-4
3280	-1.287738E-4
3285	1.29297066666667E-4
3290	5.98619333333333E-5
3295	-3.90708E-5
3300	-1.43036666666667E-4
3305	-3.652354E-5
3310	2.04595E-4
3315	2.20482666666667E-5
3320	-1.694226E-4
3325	9.11343333333333E-6
3330	1.55682666666667E-4
3335	3.72574666666667E-5
3340	-9.41274666666667E-5
3345	-1.19696933333333E-4
3350	6.48609333333333E-5
3355	2.17981333333333E-4
3360	-1.19346333333333E-4
3365	-1.93338666666667E-4
3370	1.325118E-4
3375	1.018022E-4
3380	1.52736E-5
3385	-1.25300033333333E-4
3390	-7.71776666666667E-5
3395	2.30006666666667E-4
3400	6.70955333333333E-5
3405	-1.96911666666667E-4
3410	-1.2231E-5
3415	1.76668E-4
3420	4.368E-5
3425	-6.62967666666667E-5
3430	-1.09077666666667E-4
3435	3.661308E-5
3440	1.80308E-4
3445	-8.74287333333333E-5
3450	-2.41934666666667E-4
3455	8.07638E-5
3460	1.57904333333333E-4
3465	-1.41274333333333E-5
3470	-1.26377666666667E-4
3475	-9.64661333333333E-5
3480	1.55349E-4
3485	1.54962333333333E-4
3490	-2.16726E-4
3495	-1.03360666666667E-4
3500	1.50959E-4
3505	9.08233333333333E-5
3510	-3.89080666666667E-5
3515	-1.40349166666667E-4
3520	-2.58756666666667E-5
3525	1.81308333333333E-4
3530	-1.944143E-5
3535	-2.20380666666667E-4
3540	5.70829333333333E-5
3545	1.76751666666667E-4
3550	1.88654333333333E-5
3555	-5.68886E-5
3560	-1.16485666666667E-4
3565	1.03575533333333E-4
3570	1.463854E-4
3575	-1.53069E-4
3580	-1.048974E-4
3585	1.35497266666667E-4
3590	9.30143E-5
3595	-1.97209666666667E-5
3600	-1.21164333333333E-4
3605	-3.34462933333333E-5
3610	1.88534666666667E-4
3615	2.57808766666667E-5
3620	-1.73000733333333E-4
3625	2.710254E-5
3630	1.28521333333333E-4
3635	3.28526666666667E-5
3640	-5.83359666666667E-5
3645	-1.49294E-4
3650	9.52698666666667E-5
3655	1.78376333333333E-4
3660	-1.00147E-4
3665	-1.91215E-4
3670	1.034918E-4
3675	1.16334633333333E-4
3680	-2.60000000000001E-7
3685	-9.06537E-5
3690	-6.82626E-5
3695	1.59758333333333E-4
3700	1.03763666666667E-4
3705	-2.13157E-4
3710	-5.29081E-5
3715	1.69052666666667E-4
3720	4.41293666666667E-5
3725	-8.80455666666667E-5
3730	-1.19806E-4
3735	3.00012E-5
3740	1.98659E-4
3745	-3.399824E-5
3750	-2.09558666666667E-4
3755	9.18917333333333E-5
3760	1.35900666666667E-4
3765	-2.44166066666667E-5
3770	-5.61954666666667E-5
3775	-1.2475E-4
3780	1.09772E-4
3785	1.07646866666667E-4
3790	-1.54484E-4
3795	-8.81098E-5
3800	1.5202E-4
3805	7.00101333333333E-5
3810	-5.42482666666667E-5
3815	-7.83393666666667E-5
3820	-2.61939E-5
3825	1.88890666666667E-4
3830	1.47228666666667E-5
3835	-2.38033333333333E-4
3840	2.42343E-5
3845	1.96071E-4
3850	-1.72619666666667E-5
3855	-9.05068666666667E-5
3860	-8.21436666666667E-5
3865	4.20418E-5
3870	2.02657666666667E-4
3875	-1.2847E-4
3880	-1.69511666666667E-4
3885	1.54385333333333E-4
3890	7.64544E-5
3895	-3.87518E-5
3900	-8.86020666666667E-5
3905	-7.50542E-5
3910	1.43573333333333E-4
3915	8.93079333333333E-5
3920	-1.73865E-4
3925	-1.58372E-5
3930	1.85837E-4
3935	3.37966666666667E-6
3940	-5.12743666666667E-5
3945	-1.38744033333333E-4
3950	1.53788666666667E-5
3955	1.59688266666667E-4
3960	-7.63923E-5
3965	-1.511433E-4
3970	8.85902E-5
3975	1.229974E-4
3980	-3.40843333333333E-5
3985	-5.69883666666667E-5
3990	-5.54725E-5
3995	1.45662266666667E-4
4000	1.54208E-4
4005	-2.153336E-4
4010	-5.16263333333333E-5
4015	1.42742E-4
4020	1.30288666666667E-5
4025	-6.18210666666667E-5
4030	-8.70420666666667E-5
4035	-3.38523333333333E-5
4040	1.52779533333333E-4
4045	-1.66683333333333E-5
4050	-1.88817666666667E-4
4055	1.76673666666667E-5
4060	1.29163333333333E-4
4065	-2.80574E-5
4070	-1.08653466666667E-4
4075	-5.571442E-5
4080	7.82302333333333E-5
4085	1.8635962E-4
4090	-1.33733066666667E-4
4095	-1.595046E-4
4100	1.71530666666667E-4
4105	7.56786666666667E-5
4110	-7.96483333333333E-5
4115	-9.05283333333333E-5
4120	-4.04733333333333E-5
4125	2.05146333333333E-4
4130	-7.17933333333329E-6
4135	-2.00305E-4
4140	3.29013333333334E-5
4145	1.6312E-4
4150	-1.77933333333333E-5
4155	-5.36553333333334E-5
4160	-7.93296666666667E-5
4165	5.783E-5
4170	1.41066666666667E-4
4175	-1.138156E-4
4180	-1.157666E-4
4185	9.05775E-5
4190	9.10742666666667E-5
4195	-3.37195333333333E-5
4200	-8.55567666666667E-5
4205	-4.36874666666667E-5
4210	1.64326E-4
4215	6.86104508E-5
4220	-2.01391E-4
4225	9.42599999999999E-6
4230	1.719284E-4
4235	-1.099E-5
4240	-9.2023E-5
4245	-3.86403333333333E-5
4250	-2.61599999999995E-6
4255	1.72032E-4
4260	-7.54433333333334E-5
4265	-1.90466333333333E-4
4270	1.23641666666667E-4
4275	9.50913333333333E-5
4280	-3.17306666666667E-5
4285	-7.79563333333333E-5
4290	-7.03829999999999E-5
4295	1.2015E-4
4300	9.3792E-5
4305	-2.03998E-4
4310	-2.28E-5
4315	1.53655946666667E-4
4320	1.92406666666667E-5
4325	-1.046948E-4
4330	-8.14910666666667E-5
4335	1.31583333333333E-5
4340	1.9298E-4
4345	-2.5362E-5
4350	-1.94735666666667E-4
4355	7.18838E-5
4360	1.795138E-4
4365	-7.14502E-5
4370	-6.42336666666667E-5
4375	-5.87186666666667E-5
4380	7.08253333333333E-5
4385	1.00407466666667E-4
4390	-1.56811266666667E-4
4395	-1.37290266666667E-4
4400	1.36504966666667E-4
4405	5.9829E-5
4410	-1.10440066666667E-4
4415	-6.30394E-5
4420	-2.31342E-5
4425	1.112775E-4
4430	3.4308E-5
4435	-1.73615866666667E-4
4440	2.03161333333333E-5
4445	1.759034E-4
4450	3.40599999999992E-7
4455	-9.1196E-5
4460	-6.4699E-5
4465	4.16909E-5
4470	1.57838E-4
4475	-1.36792066666667E-4
4480	-1.73933666666667E-4
4485	1.33487666666667E-4
4490	1.12370133333333E-4
4495	-7.57452E-5
4500	-7.45033666666667E-5
4505	-3.26432333333333E-5
4510	1.24451333333333E-4
4515	6.24088E-5
4520	-1.62995E-4
4525	1.17695933333333E-5
4530	1.5944E-4
4535	2.928751E-5
4540	-6.92965666666667E-5
4545	-7.23755E-5
4550	5.01966333333333E-5
4555	1.38755333333333E-4
4560	-2.04391E-5
4565	-1.88239333333333E-4
4570	7.40923333333333E-5
4575	1.10139266666667E-4
4580	-6.25037333333333E-5
4585	-9.11193333333333E-5
4590	-2.41461E-5
4595	1.00789E-4
4600	1.45509E-4
4605	-1.54361666666667E-4
4610	-1.12214466666667E-4
4615	1.92087E-4
4620	4.73720333333333E-5
4625	-1.45612E-4
4630	-3.01245333333333E-5
4635	2.36987E-5
4640	1.27516333333333E-4
4645	-2.85032333333333E-5
4650	-2.03409666666667E-4
4655	5.84003333333333E-5
4660	1.192352E-4
4665	-4.63313666666667E-5
4670	-9.67260333333333E-5
4675	-3.81293333333333E-5
4680	8.32493333333333E-5
4685	1.12577666666667E-4
4690	-1.18228666666667E-4
4695	-9.5004E-5
4700	1.43962333333333E-4
4705	8.58989666666666E-5
4710	-9.20804666666667E-5
4715	-6.07382E-5
4720	-1.06544733333333E-5
4725	1.20833E-4
4730	2.136064E-5
4735	-1.85674333333333E-4
4740	2.79984333333333E-5
4745	1.47702666666667E-4
4750	-2.526412E-5
4755	-6.87984666666667E-5
4760	-1.30278E-5
4765	5.21193333333333E-5
4770	1.23914333333333E-4
4775	-8.04411E-5
4780	-1.56659533333333E-4
4785	1.253126E-4
4790	1.05673466666667E-4
4795	-8.12244666666667E-5
4800	-5.33734E-5
4805	-2.53186E-5
4810	1.22269333333333E-4
4815	8.48694666666667E-5
4820	-1.74134666666667E-4
4825	-6.49989E-6
4830	1.68942666666667E-4
4835	-8.0488E-6
4840	-8.09437333333333E-5
4845	-2.21188666666667E-5
4850	2.349609E-5
4855	1.32745333333333E-4
4860	-5.55705666666667E-5
4865	-1.57767333333333E-4
4870	6.93832333333333E-5
4875	1.16559E-4
4880	-3.83034E-5
4885	-5.52602E-5
4890	-1.31734E-5
4895	1.15513666666667E-4
4900	7.68657333333334E-5
4905	-1.26626666666667E-4
4910	-9.29658333333333E-5
4915	1.90654E-4
4920	3.444125E-5
4925	-1.18069666666667E-4
4930	-2.9169E-5
4935	1.92761466666667E-5
4940	1.07303533333333E-4
4945	1.91965933333333E-5
4950	-1.99224E-4
4955	1.99065066666667E-5
4960	1.79313333333333E-4
4965	-5.28941333333333E-5
4970	-8.02304E-5
4975	-1.40260333333333E-5
4980	4.41559E-5
4985	1.28645666666667E-4
4990	-1.22892666666667E-4
4995	-7.57213333333333E-5
5000	1.49559E-4
5005	4.90041333333333E-5
5010	-6.91974666666667E-5
5015	-8.46486333333333E-5
5020	3.989772E-6
5025	8.90494666666666E-5
5030	5.02654333333333E-5
5035	-1.69031666666667E-4
5040	2.8246E-5
5045	1.73754333333333E-4
5050	-4.30646333333333E-5
5055	-1.04567933333333E-4
5060	1.3547672E-5
5065	4.44161333333333E-5
5070	1.46748E-4
5075	-3.87606666666667E-5
5080	-1.33258333333333E-4
5085	1.11815266666667E-4
5090	1.017022E-4
5095	-7.02036666666667E-5
5100	-6.54047666666667E-5
5105	2.12238333333333E-5
5110	8.60112E-5
5115	9.81285E-5
5120	-1.35219E-4
5125	-3.27590333333333E-5
5130	1.50031333333333E-4
5135	3.27929333333333E-5
5140	-1.00938333333333E-4
5145	-3.76082666666667E-5
5150	5.83302E-5
5155	1.12749E-4
5160	-4.99261666666667E-5
5165	-1.75187E-4
5170	1.06034466666667E-4
5175	1.61174E-4
5180	-1.120532E-4
5185	-6.47575E-5
5190	4.49499666666667E-6
5195	6.32382666666667E-5
5200	7.77113E-5
5205	-1.132868E-4
5210	-9.38148E-5
5215	1.16438E-4
5220	6.00531E-5
5225	-1.04891266666667E-4
5230	-5.303645E-5
5235	3.10958566666667E-5
5240	1.10031033333333E-4
5245	-4.99424666666667E-6
5250	-1.99037666666667E-4
5255	3.06188333333333E-5
5260	1.46572E-4
5265	-7.56829333333333E-5
5270	-8.84727333333333E-5
5275	1.27073333333333E-6
5280	4.440845E-5
5285	7.97076666666667E-5
5290	-7.4644E-5
5295	-1.57204E-4
5300	1.41403333333333E-4
5305	8.54094333333333E-5
5310	-7.7467E-5
5315	-7.35479333333333E-5
5320	4.87327333333333E-5
5325	7.93247333333333E-5
5330	5.02653E-5
5335	-1.694E-4
5340	-5.09452666666667E-5
5345	1.85394E-4
5350	-2.084926E-5
5355	-1.016576E-4
5360	-1.91368E-5
5365	5.30018E-5
5370	1.43703666666667E-4
5375	-6.16329333333333E-5
5380	-1.44955E-4
5385	1.40356666666667E-4
5390	1.001704E-4
5395	-1.40949333333333E-4
5400	-5.33201333333333E-5
5405	2.18311E-5
5410	9.43864E-5
5415	6.70227333333333E-5
5420	-1.82801666666667E-4
5425	-5.21880666666667E-5
5430	1.65123E-4
5435	1.27689E-5
5440	-1.42521333333333E-4
5445	-1.71108333333333E-5
5450	1.40398266666667E-5
5455	8.02139333333333E-5
5460	-2.21339333333333E-5
5465	-1.95523666666667E-4
5470	5.50954666666667E-5
5475	1.02863133333333E-4
5480	-1.15857666666667E-4
5485	-7.99414E-5
5490	3.54206E-5
5495	2.919432E-5
5500	9.86807333333333E-5
5505	-8.86032333333333E-5
5510	-1.04692066666667E-4
5515	1.53934333333333E-4
5520	5.37744E-5
5525	-1.40062666666667E-4
5530	-2.93693333333333E-5
5535	3.70439333333333E-5
5540	4.70142700666667E-5
5545	1.71653333333333E-5
5550	-1.55995E-4
5555	5.69676666666667E-6
5560	1.91318333333333E-4
5565	-8.3190263E-5
5570	-9.52370666666667E-5
5575	1.00998E-5
5580	2.60230666666667E-5
5585	4.24347333333333E-5
5590	-8.68193333333333E-5
5595	-6.36222E-5
5600	1.27665933333333E-4
5605	6.51691333333333E-5
5610	-1.4065E-4
5615	-3.33068666666667E-5
5620	3.56968733333333E-5
5625	9.18358E-5
5630	2.1848E-5
5635	-1.4111E-4
5640	-1.08571866666667E-5
5645	1.80438333333333E-4
5650	-3.47854333333333E-5
5655	-7.44719333333333E-5
5660	-4.290219E-6
5665	4.06830333333333E-5
5670	6.48503E-5
5675	-4.18496E-5
5680	-1.16342533333333E-4
5685	6.41694E-5
5690	9.46301666666667E-5
5695	-9.89963333333333E-5
5700	-4.99964E-5
5705	4.7071E-5
5710	7.93375E-5
5715	6.22740333333333E-5
5720	-7.20248E-5
5725	-2.32258E-5
5730	1.40070633333333E-4
5735	7.62233333333333E-6
5740	-1.15899153333333E-4
5745	1.72716666666667E-5
5750	4.33566666666667E-5
5755	4.9585E-5
5760	3.70863333333334E-5
5765	-1.92238E-4
5770	2.7946E-5
5775	1.92269686666667E-4
5780	-9.31809333333333E-5
5785	-8.74761333333333E-5
5790	6.17621666666667E-5
5795	9.36228333333333E-5
5800	5.41199666666667E-5
5805	-6.09076666666667E-5
5810	-9.31410666666667E-5
5815	1.12350066666667E-4
5820	5.59849666666667E-5
5825	-1.37665E-4
5830	-2.30595333333333E-5
5835	6.94014666666667E-5
5840	7.20897333333333E-5
5845	2.69402E-5
5850	-1.237782E-4
5855	-3.99847E-5
5860	1.57129133333333E-4
5865	-2.2613E-5
5870	-1.34021166666667E-4
5875	-1.2288E-5
5880	2.6313E-5
5885	2.04814E-5
5890	-7.57176666666667E-5
5895	-9.36356666666667E-5
5900	1.10825513333333E-4
5905	6.53663333333333E-5
5910	-8.71579E-5
5915	-2.91233333333333E-5
5920	5.65767333333333E-5
5925	7.00509333333333E-5
5930	2.13524666666667E-5
5935	-9.53264E-5
5940	-1.50198E-5
5945	1.21873533333333E-4
5950	-1.68954666666667E-5
5955	-1.11046266666667E-4
5960	-1.68733333333337E-7
5965	4.93124E-5
5970	5.87871333333333E-5
5975	-5.85813666666667E-5
5980	-1.07041066666667E-4
5985	6.61789333333333E-5
5990	1.51390666666667E-4
5995	-1.02914333333333E-4
6000	-8.7394E-5
6005	2.80191466666667E-5
6010	6.60848333333333E-5
6015	7.72017333333333E-5
6020	-8.76806666666667E-5
6025	-5.29338E-5
6030	1.23079566666667E-4
6035	1.63083333333333E-5
6040	-7.00442E-5
6045	-2.77237333333333E-5
6050	1.53143333333333E-5
6055	8.62991333333334E-5
6060	-1.34361E-5
6065	-1.137738E-4
6070	4.00383333333333E-5
6075	1.22590666666667E-4
6080	-4.984318E-5
6085	-8.09797333333333E-5
6090	2.45970333333333E-5
6095	2.08195666666667E-5
6100	7.1057E-5
6105	-4.54682666666667E-5
6110	-1.03844133333333E-4
6115	1.08611066666667E-4
6120	6.0809E-5
6125	-8.76513333333333E-5
6130	-5.71634666666667E-5
6135	2.10585333333333E-5
6140	5.88765333333334E-5
6145	-7.41246666666667E-6
6150	-8.75873E-5
6155	-4.93403333333333E-6
6160	1.52775466666667E-4
6165	-1.93213666666667E-5
6170	-1.25374433333333E-4
6175	3.25089333333333E-5
6180	1.42392E-5
6185	5.683668E-5
6190	-5.01415333333333E-5
6195	-1.05454666666667E-4
6200	1.23074333333333E-4
6205	9.03662E-5
6210	-9.96755333333333E-5
6215	-6.37778666666667E-5
6220	7.10664E-5
6225	3.79682E-5
6230	9.51073333333333E-6
6235	-1.10499466666667E-4
6240	-1.33901466666667E-5
6245	1.43633E-4
6250	-2.35672466666667E-5
6255	-1.190308E-4
6260	-3.12470066666667E-5
6265	4.63317333333333E-5
6270	2.58620333333333E-5
6275	-4.3501E-5
6280	-1.016204E-4
6285	6.70976666666667E-5
6290	9.84756E-5
6295	-6.79285333333333E-5
6300	-5.14879333333333E-5
6305	5.2768E-5
6310	4.33233333333333E-5
6315	1.95213333333333E-5
6320	-5.73398E-5
6325	-7.41773466666667E-5
6330	1.21553766666667E-4
6335	1.80363333333333E-5
6340	-7.21598333333333E-5
6345	-8.1728E-6
6350	7.88764333333333E-5
6355	6.46374666666667E-5
6360	-3.97683E-5
6365	-8.60986E-5
6370	4.50306666666667E-6
6375	1.54829333333333E-4
6380	-5.42007E-5
6385	-1.28703566666667E-4
6390	7.272624E-5
6395	4.783562E-5
6400	4.352948E-5
6405	-6.42636333333333E-5
6410	-9.90204966666667E-5
6415	1.02763333333333E-4
6420	1.00769466666667E-4
6425	-1.07456366666667E-4
6430	-5.66017333333333E-5
6435	7.68095333333334E-5
6440	6.24254466666667E-5
6445	1.27243333333333E-5
6450	-1.01810033333333E-4
6455	-3.003E-5
6460	1.96233666666667E-4
6465	-5.15219999999999E-6
6470	-1.33301766666667E-4
6475	2.55631333333333E-5
6480	5.11644866666667E-5
6485	3.95615666666667E-5
6490	-1.33752333333333E-5
6495	-9.58213E-5
6500	7.73632666666667E-5
6505	9.57662666666667E-5
6510	-1.23000666666667E-4
6515	-3.78169E-5
6520	5.34427666666667E-5
6525	3.22709666666667E-5
6530	1.6518E-5
6535	-7.57826333333333E-5
6540	-5.16072E-5
6545	1.47593333333333E-4
6550	-2.06574E-5
6555	-1.06994333333333E-4
6560	2.29893533333333E-5
6565	6.79293E-5
6570	3.71076666666667E-5
6575	-3.02267666666667E-5
6580	-9.95111333333333E-5
6585	1.62730333333333E-5
6590	1.47854666666667E-4
6595	-7.37562666666667E-5
6600	-6.68307733333333E-5
6605	3.27960866666667E-5
6610	5.52047333333333E-5
6615	1.59105333333333E-5
6620	-3.56722E-5
6625	-7.77792666666667E-5
6630	1.22945E-4
6635	3.73433E-5
6640	-1.55473666666667E-4
6645	-1.05532133333333E-5
6650	7.94393666666667E-5
6655	2.931663E-5
6660	-2.83873E-5
6665	-8.96136666666667E-5
6670	4.53721666666667E-5
6675	1.42844666666667E-4
6680	-7.00297666666667E-5
6685	-1.05848466666667E-4
6690	7.98534E-5
6695	5.04445333333333E-5
6700	1.45346E-5
6705	-5.13884666666667E-5
6710	-6.03785E-5
6715	9.65093333333333E-5
6720	8.02915666666667E-5
6725	-1.01213333333333E-4
6730	-1.868852E-5
6735	5.48345666666667E-5
6740	1.93845E-5
6745	5.67053333333334E-6
6750	-8.37218333333333E-5
6755	-6.70252666666667E-6
6760	1.061342E-4
6765	-2.67950666666667E-5
6770	-1.014532E-4
6775	2.004232E-5
6780	3.3442E-5
6785	-5.02038666666667E-6
6790	-4.60326666666667E-5
6795	-5.49117666666667E-5
6800	6.81618666666667E-5
6805	1.35874666666667E-4
6810	-1.030384E-4
6815	-7.16012E-5
6820	8.17212666666667E-5
6825	3.06189333333333E-5
6830	1.33620333333333E-5
6835	-6.66993333333333E-5
6840	-2.571716E-5
6845	1.41007E-4
6850	4.41124666666667E-5
6855	-1.48676333333333E-4
6860	2.163786E-5
6865	7.51765666666667E-5
6870	5.24073333333333E-6
6875	1.78788333333333E-5
6880	-1.000372E-4
6885	4.18528E-5
6890	1.56109333333333E-4
6895	-8.52865333333333E-5
6900	-1.3158E-4
6905	7.65288666666667E-5
6910	4.66606666666667E-5
6915	3.94341333333333E-6
6920	-2.30094333333333E-5
6925	-4.27268333333333E-5
6930	8.10668E-5
6935	6.01512E-5
6940	-1.73058E-4
6945	-2.67517E-5
6950	7.70778E-5
6955	-1.270966E-5
6960	-5.788E-7
6965	-5.75231666666667E-5
6970	-7.01916666666667E-6
6975	1.51709E-4
6980	-3.84036333333333E-5
6985	-8.43840333333333E-5
6990	7.84460333333333E-5
6995	7.06056666666667E-5
7000	-1.78198866666667E-5
7005	-2.30749E-5
7010	-5.55767333333333E-5
7015	4.96918066666667E-5
7020	9.65600666666667E-5
7025	-9.70375333333333E-5
7030	-3.44092666666667E-5
7035	7.16470666666667E-5
7040	1.40368066666667E-5
7045	-1.50262433333333E-5
7050	-4.37222333333333E-5
7055	-2.79244466666667E-5
7060	1.62201333333333E-4
7065	-2.88036666666667E-6
7070	-1.57898E-4
7075	5.27972E-5
7080	5.13097666666667E-5
7085	-1.82346666666667E-6
7090	-4.74078E-5
7095	-8.22573333333333E-5
7100	7.07439E-5
7105	8.4381E-5
7110	-1.13263666666667E-4
7115	-6.71831666666667E-5
7120	1.072998E-4
7125	1.06983E-5
7130	3.82236666666667E-6
7135	-6.64668666666667E-5
7140	-3.29453733333333E-5
7145	7.9519E-5
7150	-1.49754333333333E-5
7155	-9.22598E-5
7160	3.12708666666667E-6
7165	7.18234666666667E-5
7170	1.63286666666667E-5
7175	1.482437E-5
7180	-4.42904666666667E-5
7185	3.87842666666667E-5
7190	1.16603933333333E-4
7195	-6.28496E-5
7200	-9.23653333333333E-5
7205	8.32739333333333E-5
7210	3.99136333333333E-5
7215	5.70960333333333E-6
7220	-7.84399666666667E-5
7225	-5.0978E-5
7230	9.41842333333333E-5
7235	2.97989666666667E-5
7240	-1.28695666666667E-4
7245	2.115328E-5
7250	5.49486333333333E-5
7255	1.65907033333333E-5
7260	-2.64764266666667E-5
7265	-3.40907666666667E-5
7270	3.2168E-5
7275	1.04075E-4
7280	-3.36033333333333E-5
7285	-1.08232866666667E-4
7290	1.91290733333333E-5
7295	6.52487666666667E-5
7300	1.31307E-5
7305	-6.55425E-5
7310	-3.85706333333333E-5
7315	8.95063333333333E-5
7320	7.9302E-5
7325	-7.90701333333333E-5
7330	-1.70529E-5
7335	5.16338666666667E-5
7340	3.76405333333333E-5
7345	-2.82282E-5
7350	-5.13107666666667E-5
7355	1.02553533333333E-5
7360	1.10433933333333E-4
7365	-1.50463333333333E-6
7370	-1.23236666666667E-4
7375	2.96589933333333E-5
7380	5.26219666666667E-5
7385	-5.64233333333333E-7
7390	-2.49710466666667E-5
7395	-5.43553666666667E-5
7400	3.73654E-5
7405	6.72386E-5
7410	-1.12636666666667E-4
7415	-5.86513333333333E-5
7420	7.75409666666667E-5
7425	3.54688666666667E-5
7430	2.50885E-5
7435	-4.00709666666667E-5
7440	-2.08744E-5
7445	1.35589333333333E-4
7450	2.34237333333333E-6
7455	-1.25620666666667E-4
7460	1.01830533333333E-5
7465	9.98493333333334E-5
7470	-1.50548666666667E-6
7475	-4.35136333333333E-5
7480	-5.24498666666667E-5
7485	3.27181333333333E-5
7490	8.2451E-5
7495	-7.77225E-5
7500	-9.18844666666667E-5
7505	5.59243666666667E-5
7510	3.61494333333333E-5
7515	-2.47355933333333E-5
7520	-1.47740733333333E-5
7525	-3.90983E-5
7530	7.93658666666667E-5
7535	6.1123E-5
7540	-9.52546666666667E-5
7545	-2.95174413333333E-5
7550	8.47088E-5
7555	3.62947333333333E-5
7560	-3.32801666666667E-5
7565	-4.955E-5
7570	5.07438666666667E-5
7575	9.29562E-5
7580	-3.211816E-5
7585	-8.20676E-5
7590	6.12257E-5
7595	7.37898333333333E-5
7600	-1.414318E-5
7605	-3.38252866666667E-5
7610	-4.42617666666667E-5
7615	8.35267333333333E-5
7620	7.34904666666667E-5
7625	-9.06258E-5
7630	-7.57928E-5
7635	9.61711666666667E-5
7640	6.06185E-5
7645	-2.74174E-5
7650	-3.62475666666667E-5
7655	-7.183066E-6
7660	8.47451E-5
7665	-1.52579666666667E-5
7670	-7.94285333333333E-5
7675	-1.68058666666667E-5
7680	7.60012E-5
7685	-2.90677666666667E-5
7690	-6.20333666666667E-5
7695	-5.05909333333333E-5
7700	2.42401026666667E-5
7705	7.62356E-5
7710	-8.89993333333333E-5
7715	-7.19501666666667E-5
7720	7.74014666666667E-5
7725	5.41023333333333E-5
7730	-6.04129666666667E-5
7735	-4.14581333333333E-5
7740	-1.357854E-5
7745	9.94282E-5
7750	1.66484E-5
7755	-1.02883666666667E-4
7760	9.3359E-6
7765	1.17874333333333E-4
7770	-1.00605E-5
7775	-6.07098333333333E-5
7780	-2.27650466666667E-5
7785	2.25839E-5
7790	1.17865666666667E-4
7795	-3.56439E-5
7800	-8.10086E-5
7805	4.24738333333333E-5
7810	5.62412E-5
7815	-2.89688E-5
7820	-2.29301666666667E-5
7825	-1.691242E-5
7830	7.92137333333333E-5
7835	6.60065333333333E-5
7840	-1.26812333333333E-4
7845	-2.578124E-5
7850	1.23637E-4
7855	2.17299266666667E-5
7860	-3.77755666666667E-5
7865	-5.3351E-6
7870	-5.78166666666667E-7
7875	9.8129E-5
7880	-3.36998E-5
7885	-6.96675333333333E-5
7890	2.850536E-5
7895	6.76592E-5
7900	-1.67486733333333E-5
7905	-3.95344333333333E-5
7910	-2.10625E-5
7915	6.29816E-5
7920	7.41323333333333E-5
7925	-8.43219333333333E-5
7930	-3.734721E-5
7935	9.12986666666667E-5
7940	1.68799E-5
7945	-3.78977666666667E-5
7950	-3.10217666666667E-5
7955	4.73683333333333E-6
7960	5.05893333333333E-5
7965	2.065836E-5
7970	-9.39644666666667E-5
7975	1.96885E-5
7980	1.00181933333333E-4
7985	-1.96296666666667E-5
7990	-4.70602333333333E-5
7995	9.64426666666667E-6
8000	6.05165E-5
8005	1.002702E-4
8010	-9.03043E-5
8015	-5.55094E-5
8020	8.41373333333333E-5
8025	7.28084E-5
8030	-1.35727066666667E-5
8035	-5.18367333333333E-5
8040	-1.01275466666667E-5
8045	4.96605E-5
8050	4.38476333333333E-5
8055	-1.26471E-4
8060	9.11478E-6
8065	7.46702333333333E-5
8070	1.05683666666667E-5
8075	-4.98508333333333E-5
8080	-1.4896E-5
8085	3.16117E-5
8090	8.07928666666667E-5
8095	-5.13269666666667E-5
8100	-8.85532E-5
8105	3.71772E-5
8110	6.41807866666667E-5
8115	-5.090644E-5
8120	-2.74445333333333E-5
8125	-5.14006666666667E-5
8130	4.51288666666667E-5
8135	4.57086666666667E-5
8140	-8.28396E-5
8145	-6.319882E-5
8150	1.19867033333333E-4
8155	2.96217666666667E-5
8160	-6.7511E-5
8165	-2.705E-5
8170	-1.20937333333333E-5
8175	1.06238683333333E-4
8180	-1.43900666666667E-5
8185	-1.135958E-4
8190	6.10425666666667E-5
8195	7.73230333333333E-5
8200	-1.21048666666667E-5
8205	-6.51178133333333E-5
8210	-2.07181333333333E-5
8215	3.78331666666667E-5
8220	7.22493E-5
8225	-9.57619333333333E-5
8230	-2.34952E-5
8235	5.64773666666667E-5
8240	-7.58561E-6
8245	-7.94201333333333E-5
8250	-6.34054333333333E-6
8255	-2.51883333333333E-5
8260	4.82154733333333E-5
8265	3.32772666666667E-5
8270	-1.02695133333333E-4
8275	3.61576E-5
8280	1.03121533333333E-4
8285	1.27719333333333E-5
8290	-4.49546666666667E-5
8295	-1.94973333333333E-5
8300	4.9862E-5
8305	6.55716666666667E-5
8310	-4.68736666666667E-5
8315	-6.4954E-5
8320	8.30706666666667E-5
8325	4.73953333333333E-5
8330	-1.50526666666667E-5
8335	-1.56893333333333E-5
8340	1.83296666666667E-5
8345	6.51519999999999E-5
8350	6.93466666666668E-6
8355	-8.28586666666666E-5
8360	-3.78366666666667E-5
8365	7.90896666666667E-5
8370	1.37166666666663E-6
8375	-4.22786666666667E-5
8380	-2.27736666666667E-5
8385	1.90031333333333E-5
8390	8.20515266666667E-5
8395	-3.79383666666667E-5
8400	-7.20954333333333E-5
8405	6.34987E-5
8410	6.48759E-5
8415	-4.42438E-5
8420	-4.77626666666667E-5
8425	-1.60903333333333E-5
8430	8.69566666666667E-5
8435	5.75123333333333E-5
8440	-6.22043333333333E-5
8445	-7.68166666666666E-6
8450	8.10336666666667E-5
8455	-1.27443333333333E-5
8460	-4.1327E-5
8465	-5.36303333333333E-5
8470	8.64366666666662E-6
8475	8.90026666666667E-5
8480	-9.37333333333334E-6
8485	-8.04863333333333E-5
8490	3.00076666666667E-5
8495	8.03873333333333E-5
8500	-1.6351E-5
8505	-3.4464E-5
8510	-1.33333333333333E-5
8515	3.35773333333333E-5
8520	6.05183333333334E-5
8525	-5.92648E-5
8530	-3.71662666666667E-5
8535	9.341553E-5
8540	5.27892666666667E-5
8545	-5.12706333333334E-5
8550	-1.37235E-5
8555	1.59975666666667E-5
8560	1.12702333333333E-4
8565	-2.35938333333333E-5
8570	-8.54537666666667E-5
8575	1.11300666666667E-5
8580	7.98632666666667E-5
8585	1.64759333333333E-5
8590	-3.61156666666667E-5
8595	-2.13496666666667E-5
8600	3.95084666666667E-5
8605	5.39126E-5
8610	-3.62111E-5
8615	-6.74745E-5
8620	4.70848666666667E-5
8625	7.15632E-5
8630	-5.53333333333333E-5
8635	-3.87769666666667E-5
8640	-8.7044E-6
8645	5.33767533333333E-5
8650	2.32306E-5
8655	-9.64238333333333E-5
8660	-1.27026E-5
8665	7.34448133333334E-5
8670	-3.3762E-6
8675	-1.46108666666667E-5
8680	-5.10026666666667E-6
8685	1.36076E-5
8690	5.92814E-5
8695	-5.03956666666667E-5
8700	-1.16349566666667E-4
8705	4.36622E-5
8710	6.44832E-5
8715	-3.94513333333333E-5
8720	-2.29436666666667E-5
8725	3.15586666666667E-6
8730	4.88550666666667E-5
8735	2.70673333333333E-5
8740	-6.32483333333334E-5
8745	-3.08263333333333E-5
8750	7.81212666666667E-5
8755	2.23322E-5
8760	-7.37685E-5
8765	-3.0129E-5
8770	3.41509333333333E-5
8775	6.918418E-5
8780	-3.83143666666667E-5
8785	-8.18841E-5
8790	3.273352E-5
8795	7.83646E-5
8800	-9.40833333333333E-7
8805	-3.60145333333333E-5
8810	-3.9222E-6
8815	4.05152133333333E-5
8820	2.29017E-5
8825	-5.6588E-5
8830	-7.50966E-5
8835	9.86726666666667E-5
8840	9.79193333333332E-6
8845	-3.92564E-5
8850	-3.96129333333333E-5
8855	-1.36393333333333E-6
8860	7.11762666666667E-5
8865	2.89946E-5
8870	-1.249848E-4
8875	-6.19513333333333E-6
8880	9.821197E-5
8885	-2.09618E-5
8890	-1.27169333333333E-5
8895	9.68113333333332E-6
8900	4.55966666666667E-5
8905	3.92743333333333E-5
8910	-3.38062E-5
8915	-6.13082666666667E-5
8920	5.55260333333333E-5
8925	5.26325666666667E-5
8930	-6.62276666666667E-5
8935	-2.85237333333333E-5
8940	2.1841E-6
8945	5.73184966666667E-5
8950	2.90844E-5
8955	-6.88804E-5
8960	-5.34158666666667E-5
8965	9.99702666666667E-5
8970	3.044543E-5
8975	-9.53037666666667E-5
8980	5.4173E-6
8985	2.18747333333333E-5
8990	5.24291333333333E-5
8995	6.58028993333333E-6
[truncated: 1,201 more rows]
