# Supplementary material for: Ultrafast structural rearrangement dynamics induced by the photodetachment of phenoxide in aqueous solution
Source: Nat Commun. 2019 Jul 3;10:2944. doi: 10.1038/s41467-019-10989-1 (PMC6610110; doi:10.1038/s41467-019-10989-1)
Supplement: Supplementary file 3 — Source Data [file 41467_2019_10989_MOESM3_ESM.zip › Source Data/Supplementary Figure 6/Supplementary Figure6b.dat]

-200	-1.47223666666667E-5
-195	1.01484E-5
-190	1.26533666666667E-5
-185	2.97324666666667E-5
-180	8.1364E-6
-175	-1.72555433333333E-5
-170	3.554174E-5
-165	1.64746E-5
-160	-3.46243266666667E-5
-155	1.88057333333333E-5
-150	1.65903666666667E-5
-145	7.13413333333333E-6
-140	3.49620666666667E-5
-135	3.54109666666667E-5
-130	4.08647333333333E-5
-125	9.75732E-6
-120	-2.45733333333335E-7
-115	-3.16567E-5
-110	-2.11348896666667E-5
-105	2.03688666666667E-5
-100	3.49002333333333E-5
-95	5.80144666666667E-5
-90	6.90660666666667E-5
-85	2.53285333333333E-4
-80	4.90582333333333E-4
-75	5.82236E-4
-70	4.86025E-4
-65	2.10809666666667E-4
-60	-8.40797666666667E-5
-55	-2.77157333333333E-4
-50	-7.05308E-5
-45	4.33639666666667E-4
-40	7.83458E-4
-35	5.01721666666667E-4
-30	2.88296866666667E-4
-25	0.00170107966666667
-20	0.004203202
-15	0.00270682133333333
-10	-0.00414932933333333
-5	-0.00498510333333333
0	1.41866666666667E-4
5	-6.37451E-4
10	-0.005234758
15	-0.00466706433333333
20	-2.89879E-4
25	0.00149787933333333
30	0.00217118566666667
35	0.00109679133333333
40	-1.12322733333333E-4
45	2.603006E-4
50	6.61174E-4
55	4.17362333333333E-4
60	3.47014033333333E-4
65	3.78149666666667E-4
70	5.14724366666667E-4
75	6.87779666666667E-4
80	2.16381333333333E-4
85	1.27897E-4
90	6.62275666666667E-4
95	3.65187666666667E-4
100	-8.84393333333334E-5
105	-1.38269E-4
110	-8.999E-5
115	2.57937666666667E-4
120	2.68183E-4
125	-4.07455666666667E-4
130	-1.3270096E-4
135	4.20052333333333E-4
140	1.16159666666667E-4
145	-2.10831333333333E-4
150	-1.39253E-4
155	5.95293333333333E-6
160	3.71119333333333E-4
165	-3.77950333333333E-5
170	-4.48006666666667E-4
175	1.91388E-4
180	3.44918333333333E-4
185	-1.014291E-4
190	-1.91580766666667E-4
195	-9.47533333333333E-5
200	1.82178E-4
205	2.70093666666667E-4
210	-3.219485E-4
215	-2.55161661E-4
220	3.70509666666667E-4
225	1.51202533333333E-4
230	-1.9517748E-4
235	-1.47734E-4
240	-1.55833333333332E-6
245	3.35263333333333E-4
250	3.96526666666667E-5
255	-4.51197E-4
260	7.03331333333333E-5
265	3.55158E-4
270	-3.1599E-5
275	-2.12104633333333E-4
280	-1.33673433333333E-4
285	1.44082066666667E-4
290	3.56714333333333E-4
295	-2.44938333333333E-4
300	-3.51264333333333E-4
305	2.99479666666667E-4
310	2.078E-4
315	-1.60780666666667E-4
320	-1.50803066666667E-4
325	-4.67688333333333E-5
330	3.02592E-4
335	1.96140333333333E-4
340	-4.35762333333333E-4
345	-9.17714666666667E-5
350	4.46311666666667E-4
355	2.78443333333333E-5
360	-2.1618E-4
365	-1.37410666666667E-4
370	6.21587333333333E-5
375	3.71798666666667E-4
380	-1.44073666666667E-4
385	-4.38512E-4
390	2.29351666666667E-4
395	2.62248666666667E-4
400	-7.09672533333333E-5
405	-1.31265666666667E-4
410	-9.24342E-5
415	2.02703333333333E-4
420	2.23811666666667E-4
425	-3.57630333333333E-4
430	-1.50152666666667E-4
435	3.88096333333333E-4
440	9.95539666666667E-5
445	-2.08926666666667E-4
450	-1.69219266666667E-4
455	1.35791333333333E-5
460	3.22035666666667E-4
465	-1.93154033333333E-5
470	-4.23871666666667E-4
475	1.51224E-4
480	3.43240666666667E-4
485	-9.59794666666667E-5
490	-1.43094666666667E-4
495	-1.14802066666667E-4
500	1.34228333333333E-4
505	3.12088E-4
510	-3.02895666666667E-4
515	-3.18668333333333E-4
520	3.97837333333333E-4
525	1.90260666666667E-4
530	-2.41775333333333E-4
535	-1.25184333333333E-4
540	-3.000801E-5
545	2.92865333333333E-4
550	1.60021333333333E-4
555	-4.77480666666667E-4
560	-3.74471333333333E-5
565	4.38599E-4
570	-8.89500666666667E-5
575	-1.72847333333333E-4
580	-8.28536666666667E-5
585	9.93566333333333E-5
590	3.45717E-4
595	-1.72634333333333E-4
600	-4.45563E-4
605	3.14677333333333E-4
610	3.11070666666667E-4
615	-1.84391E-4
620	-1.33803666666667E-4
625	-3.85052566666667E-5
630	2.15573333333333E-4
635	1.95442666666667E-4
640	-4.32497333333333E-4
645	-1.9487E-4
650	4.27490333333333E-4
655	8.07846666666667E-6
660	-2.21631333333333E-4
665	-8.56288E-5
670	5.44722333333333E-5
675	3.44962666666667E-4
680	-9.14502E-5
685	-4.2976E-4
690	1.90505E-4
695	3.33196666666667E-4
700	-1.583644E-4
705	-1.44134E-4
710	-5.98262666666667E-5
715	1.94585666666667E-4
720	2.98226E-4
725	-3.07355333333333E-4
730	-2.50446666666667E-4
735	3.50010666666667E-4
740	1.65776333333333E-4
745	-2.42250666666667E-4
750	-1.05785333333333E-4
755	7.14282E-6
760	3.03429E-4
765	5.38312E-5
770	-4.37525666666667E-4
775	1.06941866666667E-4
780	3.96554333333333E-4
785	-7.54045333333333E-5
790	-1.30485866666667E-4
795	-1.05845033333333E-4
800	1.37349E-4
805	2.55412E-4
810	-1.75364E-4
815	-3.58349666666667E-4
820	3.28287E-4
825	2.12798333333333E-4
830	-2.56995666666667E-4
835	-1.33580666666667E-4
840	2.16284333333333E-5
845	2.18366333333333E-4
850	1.55618666666667E-4
855	-3.79919666666667E-4
860	-4.06316666666667E-5
865	3.50458E-4
870	-7.9325E-6
875	-1.96567333333333E-4
880	-1.05037933333333E-4
885	4.93418666666667E-5
890	2.70648333333333E-4
895	-8.48492333333334E-5
900	-3.87527333333333E-4
905	1.94701E-4
910	2.81139666666667E-4
915	-1.512324E-4
920	-1.64582333333333E-4
925	-3.90447166666667E-5
930	2.22169E-4
935	2.39437333333333E-4
940	-3.37312E-4
945	-1.81485666666667E-4
950	3.84863E-4
955	6.43046666666667E-5
960	-2.37505666666667E-4
965	-7.87152333333333E-5
970	4.67207333333333E-5
975	2.88920333333333E-4
980	-7.26939E-5
985	-3.84004E-4
990	1.06950933333333E-4
995	3.51436333333333E-4
1000	-1.15897666666667E-4
