# Supplementary material for: Ultrafast structural rearrangement dynamics induced by the photodetachment of phenoxide in aqueous solution
Source: Nat Commun. 2019 Jul 3;10:2944. doi: 10.1038/s41467-019-10989-1 (PMC6610110; doi:10.1038/s41467-019-10989-1)
Supplement: Supplementary file 3 — Source Data [file 41467_2019_10989_MOESM3_ESM.zip › Source Data/Supplementary Figure 6/Supplementary Figure6c.dat]

-1000	1.6891837786541E-6
-995	1.60904549235514E-6
-990	1.40240601806731E-6
-985	1.21753908872888E-6
-980	1.17262608399092E-6
-975	1.31445270669867E-6
-970	1.59940920261432E-6
-965	1.90814778261427E-6
-960	2.09279159896285E-6
-955	2.0417623684391E-6
-950	1.73772369084863E-6
-945	1.2833387068938E-6
-940	8.78960604696419E-7
-935	7.53498002980234E-7
-930	1.06865948856307E-6
-925	1.83035804295472E-6
-920	2.84335666368149E-6
-915	3.73410517350717E-6
-910	4.04488825655787E-6
-905	3.37687737966349E-6
-900	1.53944166230659E-6
-895	-1.34408887604549E-6
-890	-4.81446437833587E-6
-885	-8.15446685744389E-6
-880	-1.05515614075447E-5
-875	-1.13019171169459E-5
-870	-9.99727989324822E-6
-865	-6.63953425934444E-6
-860	-1.6490539413102E-6
-855	4.2347175798372E-6
-850	1.01293407213576E-5
-845	1.52089125368703E-5
-840	1.88696314336634E-5
-835	2.0818573722796E-5
-830	2.10706950261644E-5
-825	1.98699614442464E-5
-820	1.75734586462288E-5
-815	1.45444983453469E-5
-810	1.10903448678532E-5
-805	7.45704608381577E-6
-800	3.86753089033829E-6
-795	5.70237000470579E-7
-790	-2.13837968499614E-6
-785	-3.94146308337717E-6
-780	-4.57941400027375E-6
-775	-3.95178846183543E-6
-770	-2.20111865694644E-6
-765	2.63490805957574E-7
-760	2.82714664863467E-6
-755	4.80860434697315E-6
-750	5.64181384690468E-6
-745	5.04319392420139E-6
-740	3.10773338636181E-6
-735	2.97198883370273E-7
-730	-2.68173111282899E-6
-725	-5.07465297633521E-6
-720	-6.2911346444208E-6
-715	-6.06457859058543E-6
-710	-4.51123689806655E-6
-705	-2.07356668439166E-6
-700	6.28035030898212E-7
-695	2.98155911350973E-6
-690	4.54455889345344E-6
-685	5.1302653324595E-6
-680	4.79949986255763E-6
-675	3.77540076121723E-6
-670	2.325539270263E-6
-665	6.64440241638425E-7
-660	-1.08408786290954E-6
-655	-2.85518086515409E-6
-650	-4.5655361867548E-6
-645	-6.03723768782979E-6
-640	-6.97193082851255E-6
-635	-7.00422233895198E-6
-630	-5.82774967901777E-6
-625	-3.35097319965212E-6
-620	1.82083063466817E-7
-615	4.1675500401729E-6
-610	7.74561928683201E-6
-605	1.00178305246975E-5
-600	1.03165439063482E-5
-595	8.43746914083226E-6
-590	4.74920690267723E-6
-585	1.29366019607207E-7
-580	-4.26588818353522E-6
-575	-7.3328439231694E-6
-570	-8.34657884062241E-6
-565	-7.17373118462477E-6
-560	-4.29796051815246E-6
-555	-6.47296042497888E-7
-550	2.7184952791547E-6
-545	4.95241250792895E-6
-540	5.6763731302942E-6
-535	5.060094416024E-6
-530	3.69813447383914E-6
-525	2.33491817217005E-6
-520	1.54454831508681E-6
-515	1.48998548769071E-6
-510	1.85706679715158E-6
-505	1.99256856887226E-6
-500	1.19621150181711E-6
-495	-9.45982785232816E-7
-490	-4.32074477078794E-6
-485	-8.24296644349567E-6
-480	-1.16400052439521E-5
-475	-1.34100173098332E-5
-470	-1.28287764275762E-5
-465	-9.8531873871291E-6
-460	-5.19987637974713E-6
-455	-1.5494765433357E-7
-450	3.83100042490139E-6
-445	5.62622019091192E-6
-440	4.80811536226597E-6
-435	1.81633630479738E-6
-430	-2.1937863872904E-6
-425	-5.75228797725952E-6
-420	-7.59060398618713E-6
-415	-7.08772149292834E-6
-410	-4.48353660358264E-6
-405	-7.79516628408192E-7
-400	2.63861726940463E-6
-395	4.51747385384901E-6
-390	4.19920900014146E-6
-385	1.85654718756563E-6
-380	-1.59065356550297E-6
-375	-4.84676584581315E-6
-370	-6.7574691849282E-6
-365	-6.77098347148259E-6
-360	-5.1594318553382E-6
-355	-2.90636060100086E-6
-350	-1.29641354766629E-6
-345	-1.36364931518021E-6
-340	-3.41827354747629E-6
-335	-6.85019158434935E-6
-330	-1.03062162682318E-5
-325	-1.21921286215237E-5
-320	-1.13164041241277E-5
-315	-7.42318264420608E-6
-310	-1.38930902962444E-6
-305	5.02076591093684E-6
-300	9.77890192194809E-6
-295	1.13762398138703E-5
-290	9.46483542800892E-6
-285	5.08998291399295E-6
-280	3.86214589384531E-7
-275	-2.18786353339352E-6
-270	-8.12102157816198E-7
-265	4.89916066159264E-6
-260	1.359673308644E-5
-255	2.25542957137093E-5
-250	2.8602211950469E-5
-245	2.93221787752535E-5
-240	2.40572675362057E-5
-235	1.43242505316661E-5
-230	3.4116232138573E-6
-225	-4.75433625479926E-6
-220	-7.09853301880398E-6
-215	-2.68851105626283E-6
-210	6.70144046449293E-6
-205	1.70519688226132E-5
-200	2.35132447609825E-5
-195	2.23174758056567E-5
-190	1.24876339734667E-5
-185	-3.36134794755987E-6
-180	-1.95624590853197E-5
-175	-2.92415627067233E-5
-170	-2.69186431847041E-5
-165	-1.09502043278345E-5
-160	1.51664058290155E-5
-155	4.33070340726089E-5
-150	6.31385711411585E-5
-145	6.58194842476497E-5
-140	4.77903895060219E-5
-135	1.32522160839705E-5
-130	-2.5796080760936E-5
-125	-5.2366803311916E-5
-120	-4.95789404160497E-5
-115	-6.57785925282815E-6
-110	7.66913126767221E-5
-105	1.87715863978563E-4
-100	3.03741079126232E-4
-95	3.98026951867781E-4
-90	4.4850952804944E-4
-85	4.46306097512528E-4
-80	4.01182596166992E-4
-75	3.4168414043621E-4
-70	3.09031152522041E-4
-65	3.45746781016222E-4
-60	4.81766294829036E-4
-55	7.21919133254914E-4
-50	0.00103875240839908
-45	0.00137355582043804
-40	0.00164637948947078
-35	0.00177334285002411
-30	0.00168731417916817
-25	0.00135676035569926
-20	7.97652815925845E-4
-15	7.48217116691817E-5
-10	-7.08277054158244E-4
-5	-0.00142944961282434
0	-0.0019728175216709
5	-0.00225311230625331
10	-0.00223338380960324
15	-0.001931913798074
20	-0.00141683474129435
25	-7.90020292595242E-4
30	-1.64415523035655E-4
35	3.595709012667E-4
40	7.13035951333344E-4
45	8.68812721285277E-4
50	8.41311483712914E-4
55	6.77038230196704E-4
60	4.3909984593601E-4
65	1.90200932179274E-4
70	-2.14595137696948E-5
75	-1.70243249652496E-4
80	-2.5390923449239E-4
85	-2.88143965581338E-4
90	-2.97294887698518E-4
95	-3.04524373650621E-4
100	-3.24312168659744E-4
105	-3.59137183393517E-4
110	-4.00673999322723E-4
115	-4.344318753407E-4
120	-4.45855626681583E-4
125	-4.25717087279623E-4
130	-3.73130332689451E-4
135	-2.95489301490895E-4
140	-2.05699902433683E-4
145	-1.17909765688083E-4
150	-4.32896491994104E-5
155	1.27696504128412E-5
160	5.12935196452504E-5
165	7.82333660905206E-5
170	1.01584784569866E-4
175	1.28227587518806E-4
180	1.61571681327246E-4
185	2.00705615365691E-4
190	2.41164372282093E-4
195	2.76872822069576E-4
200	3.02467639408232E-4
205	3.15152951621762E-4
210	3.15490501041194E-4
215	3.06952364432994E-4
220	2.94510064025608E-4
225	2.82843221537511E-4
230	2.74829274032389E-4
235	2.70816581054682E-4
240	2.68862711576619E-4
245	2.65763636854818E-4
250	2.58435705663415E-4
255	2.45125630589984E-4
260	2.26030188231953E-4
265	2.03153582561014E-4
270	1.79517896981975E-4
275	1.58065203969491E-4
280	1.40673995089575E-4
285	1.27638025700918E-4
290	1.17760960415834E-4
295	1.08984196135424E-4
300	9.9276125261404E-5
305	8.7434202035853E-5
310	7.35069802826651E-5
315	5.87029677472085E-5
320	4.48520138131055E-5
325	3.36480244176451E-5
330	2.59714890233318E-5
335	2.15462349980386E-5
340	1.90491051935394E-5
345	1.66181322615222E-5
350	1.25592743912856E-5
355	5.98557485345835E-6
360	-2.84391315472785E-6
365	-1.26016262721941E-5
370	-2.13479900666014E-5
375	-2.71957164696976E-5
380	-2.89438058081354E-5
385	-2.64638394089023E-5
390	-2.07176630257075E-5
395	-1.34196536488563E-5
400	-6.47879176142646E-6
405	-1.42312470327638E-6
410	9.98762336093906E-7
415	9.20491796805473E-7
420	-8.4151583595579E-7
425	-3.18952042319836E-6
430	-5.1851433961456E-6
435	-6.36688606679271E-6
440	-6.84134971646228E-6
445	-7.13737637927573E-6
450	-7.90173280845585E-6
455	-9.56868401010969E-6
460	-1.21362780330756E-5
465	-1.51325756140702E-5
470	-1.7776993821766E-5
475	-1.92663617817668E-5
480	-1.90705435624217E-5
485	-1.71238442211793E-5
490	-1.3843049803586E-5
495	-9.97186933810633E-6
500	-6.31748055283558E-6
505	-3.48291333530871E-6
510	-1.69584418105004E-6
515	-7.92882812783774E-7
520	-3.55905241565644E-7
525	6.19166689915515E-8
530	7.1557863188506E-7
535	1.54334267412212E-6
540	2.18760710342024E-6
545	2.15285331944067E-6
550	1.03721539890714E-6
555	-1.25560671099226E-6
560	-4.41120734389717E-6
565	-7.75374100898188E-6
570	-1.04394997988287E-5
575	-1.17303620697794E-5
580	-1.12517368819744E-5
585	-9.14321364948928E-6
590	-6.04657087650681E-6
595	-2.9316025005097E-6
600	-8.15263629141665E-7
605	-4.64625439084226E-7
610	-2.17748557588152E-6
615	-5.70619302882264E-6
620	-1.03413923592759E-5
625	-1.51206978255149E-5
630	-1.90905278578399E-5
635	-2.1538947902133E-5
640	-2.21348909587797E-5
645	-2.09461796825857E-5
650	-1.83507811415215E-5
655	-1.4887587579906E-5
660	-1.11046308613235E-5
665	-7.452202949979E-6
670	-4.24237318434492E-6
675	-1.66656996151843E-6
680	1.58723384800037E-7
685	1.1538024661702E-6
690	1.26983449047364E-6
695	5.18568960103755E-7
700	-9.80683800642367E-7
705	-2.96744201316089E-6
710	-5.04788833786356E-6
715	-6.75586749998346E-6
720	-7.65552983743079E-6
725	-7.45392054720995E-6
730	-6.08347701935549E-6
735	-3.72198474621991E-6
740	-7.38710979820014E-7
745	2.41772046708968E-6
750	5.35202066142352E-6
755	7.82918934351818E-6
760	9.81807045391044E-6
765	1.1456885829771E-5
770	1.29551079312995E-5
775	1.44701008317469E-5
780	1.60069452410324E-5
785	1.73817923072834E-5
790	1.82657208440722E-5
795	1.82959090766839E-5
800	1.72150841247E-5
805	1.49882761053383E-5
810	1.18524116132578E-5
815	8.27703622109268E-6
820	4.84535071899209E-6
825	2.09274619521712E-6
830	3.55187915069378E-7
835	-3.23145769652531E-7
840	-1.93395053925434E-7
845	2.83291713697061E-7
850	5.81041436887538E-7
855	2.67317203701131E-7
860	-8.75356628024212E-7
865	-2.79872393139125E-6
870	-5.21895968760042E-6
875	-7.71109252053229E-6
880	-9.83242977409557E-6
885	-1.12345076641006E-5
890	-1.17319570446689E-5
895	-1.13151922082054E-5
900	-1.01144478689062E-5
905	-8.33774434055468E-6
910	-6.20993398650792E-6
915	-3.93355799716898E-6
920	-1.67859698982783E-6
925	4.06358805229167E-7
930	2.17827056566901E-6
935	3.49628779862785E-6
940	4.23984734568188E-6
945	4.34448670318961E-6
950	3.84018902298366E-6
955	2.87223200878859E-6
960	1.68875583455843E-6
965	5.9124762437304E-7
970	-1.40821058188885E-7
975	-3.28020184735512E-7
980	5.52545224702493E-8
985	8.71627558190411E-7
990	1.86185305131701E-6
995	2.72415655466411E-6
1000	3.20585357547565E-6
1005	3.17651002639992E-6
1010	2.65831328639492E-6
1015	1.80472165555344E-6
1020	8.37202681015238E-7
1025	-3.50566142479008E-8
1030	-6.81901537126465E-7
1035	-1.08078939828846E-6
1040	-1.29794243082887E-6
1045	-1.43184587615211E-6
1050	-1.5442513072504E-6
1055	-1.60956609300973E-6
1060	-1.50709785361268E-6
1065	-1.06417573585955E-6
1070	-1.37653531419655E-7
1075	1.29560621412348E-6
1080	3.07538977285892E-6
1085	4.8515831113229E-6
1090	6.14614176220995E-6
1095	6.47187460796586E-6
1100	5.47549563314236E-6
1105	3.0615292638236E-6
1110	-5.431891528482E-7
1115	-4.80821655563574E-6
1120	-9.00069592053489E-6
1125	-1.23437198438666E-5
1130	-1.41897586237216E-5
1135	-1.41632848067658E-5
1140	-1.22367838032339E-5
1145	-8.72449592597776E-6
1150	-4.20167887580984E-6
1155	6.23558995631224E-7
1160	5.04932190892091E-6
1165	8.49562403665614E-6
1170	1.05744413002248E-5
1175	1.11085032127084E-5
1180	1.01085336140155E-5
1185	7.72779648481209E-6
1190	4.21371238888924E-6
1195	-1.29864922372343E-7
1200	-4.96579059055798E-6
1205	-9.93700995861786E-6
1210	-1.46793546709458E-5
1215	-1.88416587257845E-5
1220	-2.21154730931943E-5
1225	-2.42697143650959E-5
1230	-2.51807253862622E-5
1235	-2.48477443089401E-5
1240	-2.33879140258844E-5
1245	-2.10118728212079E-5
1250	-1.79875754498781E-5
1255	-1.46033651577781E-5
1260	-1.11399509132115E-5
1265	-7.85545704434962E-6
1270	-4.98060944944722E-6
1275	-2.71574114391492E-6
1280	-1.2203567551724E-6
1285	-5.90337468523984E-7
1290	-8.25963034286255E-7
1295	-1.80234528035726E-6
1300	-3.25860088559387E-6
1305	-4.82022331731244E-6
1310	-6.0601712385771E-6
1315	-6.59061175532446E-6
1320	-6.16372855142756E-6
1325	-4.75184895590833E-6
1330	-2.57831411430463E-6
1335	-8.1949407879905E-8
1340	2.18303933779198E-6
1345	3.68914407054128E-6
1350	4.08135183547289E-6
1355	3.28362850000339E-6
1360	1.53165811219818E-6
1365	-6.82437487740251E-7
1370	-2.74174187951917E-6
1375	-4.07716489039443E-6
1380	-4.33175710284791E-6
1385	-3.46811331908176E-6
1390	-1.78575952536526E-6
1395	1.58701441370554E-7
1400	1.70741340085716E-6
1405	2.28932259299939E-6
1410	1.58709888593833E-6
1415	-3.64404185875959E-7
1420	-3.17573342048108E-6
1425	-6.1966688770543E-6
1430	-8.67970053090176E-6
1435	-9.96806322699926E-6
1440	-9.65808014667283E-6
1445	-7.69455586232445E-6
1450	-4.37777594193471E-6
1455	-2.85065138032231E-7
1460	3.86827565554458E-6
1465	7.3903006009938E-6
1470	9.75539605723577E-6
1475	1.06967574474777E-5
1480	1.02319980483035E-5
1485	8.62357041418088E-6
1490	6.29101657734969E-6
1495	3.7011500564841E-6
1500	1.26378460444643E-6
1505	-7.44568935831558E-7
1510	-2.21610214107596E-6
1515	-3.20406080994517E-6
1520	-3.87936068599739E-6
1525	-4.46519041232233E-6
1530	-5.16606848203664E-6
1535	-6.1071448534833E-6
1540	-7.29618187360192E-6
1545	-8.61549850466826E-6
1550	-9.84507084997346E-6
1555	-1.0711775961298E-5
1560	-1.09543262053436E-5
1565	-1.03897349704038E-5
1570	-8.96610844290091E-6
1575	-6.78877806344703E-6
1580	-4.11222435309213E-6
1585	-1.29797383526888E-6
1590	1.25306256889366E-6
1595	3.17867556997827E-6
1600	4.22567400923788E-6
1605	4.2959018539645E-6
1610	3.45759520842767E-6
1615	1.92078054427736E-6
1620	-1.52190168049426E-8
1625	-2.02720549082859E-6
1630	-3.82911594193968E-6
1635	-5.21405681255559E-6
1640	-6.06970117998401E-6
1645	-6.36806215819204E-6
1650	-6.13821961711328E-6
1655	-5.43460750283581E-6
1660	-4.31283373685388E-6
1665	-2.82023632553642E-6
1670	-1.0014507831359E-6
1675	1.08715105897428E-6
1680	3.36380401730745E-6
1685	5.71750705495031E-6
1690	8.01863456265537E-6
1695	1.01422683040132E-5
1700	1.19967018460162E-5
1705	1.35466243785173E-5
1710	1.48216284710614E-5
1715	1.5905557884904E-5
1720	1.69090352741825E-5
1725	1.7933738449293E-5
1730	1.90402723757772E-5
1735	2.02305348122269E-5
1740	2.14505806296964E-5
1745	2.26128988488737E-5
1750	2.3630287957947E-5
1755	2.44495760485021E-5
1760	2.5073679536615E-5
1765	2.5564785367107E-5
1770	2.60281614111069E-5
1775	2.65827732738015E-5
1780	2.73291046603148E-5
1785	2.83248916989302E-5
1790	2.95759164268258E-5
1795	3.10430268578964E-5
1800	3.26604859117447E-5
1805	3.43568897158043E-5
1810	3.60696269727973E-5
1815	3.77471528041012E-5
1820	3.93388238810304E-5
1825	4.07774741619932E-5
1830	4.19631452329833E-5
1835	4.27561600435887E-5
1840	4.29841618665715E-5
1845	4.24622747092002E-5
1850	4.10203718464078E-5
1855	3.85286429481395E-5
1860	3.49133611084854E-5
1865	3.01586988722678E-5
1870	2.42960433282368E-5
1875	1.73872293612602E-5
1880	9.51036384743291E-6
1885	7.55415838969311E-7
1890	-8.76803508487987E-6
1895	-1.89147236195343E-5
1900	-2.94882423985352E-5
1905	-4.02368795942125E-5
1910	-5.08686856001303E-5
1915	-6.10871037498199E-5
1920	-7.06402193600137E-5
1925	-7.9369744875282E-5
1930	-8.72430545116588E-5
1935	-9.43544115618331E-5
1940	-1.00889581915461E-4
1945	-1.07059004161903E-4
1950	-1.13015123646175E-4
1955	-1.1877590572617E-4
1960	-1.24176603297858E-4
1965	-1.28865237025693E-4
1970	-1.32345771862645E-4
1975	-1.34060037502622E-4
1980	-1.33488920741917E-4
1985	-1.30248358821278E-4
1990	-1.24157535308514E-4
1995	-1.15264638279849E-4
2000	-1.03826992063942E-4
2005	-9.0253826628138E-5
2010	-7.50281667837815E-5
2015	-5.86273284559162E-5
2020	-4.14590973554178E-5
2025	-2.38242925874369E-5
2030	-5.90853843549364E-6
2035	1.22008016839824E-5
2040	3.04807117727339E-5
2045	4.89307618862331E-5
2050	6.75311524690885E-5
2055	8.62057791271629E-5
2060	1.04793570287336E-4
2065	1.23030629393451E-4
2070	1.40546033554245E-4
2075	1.56874505514715E-4
2080	1.7148834211897E-4
2085	1.83848147864363E-4
2090	1.93467250993294E-4
2095	1.9997942347812E-4
2100	2.0319565831078E-4
2105	2.03135234657841E-4
2110	2.00020229570935E-4
2115	1.94230668421918E-4
2120	1.86227743982187E-4
2125	1.76461999463645E-4
2130	1.65288945595494E-4
2135	1.52914084608657E-4
2140	1.39382341569083E-4
2145	1.24615115896083E-4
2150	1.08484880413283E-4
2155	9.09064524071014E-5
2160	7.19191171184866E-5
2165	5.1736351384973E-5
2170	3.07493155291958E-5
2175	9.48374371498947E-6
2180	-1.14767313583251E-5
2185	-3.15785213245878E-5
2190	-5.03726467584011E-5
2195	-6.75564197440968E-5
2200	-8.29735872583717E-5
2205	-9.65772864185825E-5
2210	-1.0837119776875E-4
2215	-1.18349958713027E-4
2220	-1.26458649393362E-4
2225	-1.32583694771421E-4
2230	-1.36576519982561E-4
2235	-1.38300467005506E-4
2240	-1.37684329542612E-4
2245	-1.34764533202671E-4
2250	-1.29702610696124E-4
2255	-1.22773349685674E-4
2260	-1.14328691712061E-4
2265	-1.04749817025673E-4
2270	-9.44024878237574E-5
2275	-8.36079842137889E-5
2280	-7.26350827758152E-5
2285	-6.17101352082227E-5
2290	-5.10355024762082E-5
2295	-4.08038578855555E-5
2300	-3.11981755084656E-5
2305	-2.23737316787144E-5
2310	-1.44267996862434E-5
2315	-7.3618297791809E-6
2320	-1.07204575292931E-6
2325	4.65387367433814E-6
2330	1.00936272327928E-5
2335	1.55263592525133E-5
2340	2.11554331577837E-5
2345	2.703946618656E-5
2350	3.30523412793078E-5
2355	3.88866683663364E-5
2360	4.41040436477713E-5
2365	4.82225635339733E-5
2370	5.08211706146177E-5
2375	5.16348492677522E-5
2380	5.06162634922181E-5
2385	4.79478833771814E-5
2390	4.40016914125616E-5
2395	3.92575259257388E-5
2400	3.42020247934005E-5
2405	2.92348564434749E-5
2410	2.46061290951116E-5
2415	2.03993997183798E-5
2420	1.65613485824184E-5
2425	1.29658535366355E-5
2430	9.49077173351992E-6
2435	6.08292352429033E-6
2440	2.79131038107888E-6
2445	-2.40962914263785E-7
2450	-2.82245029975506E-6
2455	-4.78134464580214E-6
2460	-6.0332267499265E-6
2465	-6.62612312541584E-6
2470	-6.74735923402075E-6
2475	-6.68846823534155E-6
2480	-6.7774124071034E-6
2485	-7.29761120795596E-6
2490	-8.41759490647305E-6
2495	-1.01521623244719E-5
2500	-1.23665819899735E-5
2505	-1.48224687375805E-5
2510	-1.7251428355127E-5
2515	-1.94342283842248E-5
2520	-2.1261682611059E-5
2525	-2.27591197604744E-5
2530	-2.40675075483182E-5
2535	-2.53875904670799E-5
2540	-2.69047023490298E-5
2545	-2.87177759065492E-5
2550	-3.07947125040848E-5
2555	-3.29681397596822E-5
2560	-3.49731923591488E-5
2565	-3.65161128459605E-5
2570	-3.73531036769335E-5
2575	-3.73557936155894E-5
2580	-3.65437845990916E-5
2585	-3.50747003455802E-5
2590	-3.31948879442292E-5
2595	-3.11655609002451E-5
2600	-2.9186249178484E-5
2605	-2.73379125138237E-5
2610	-2.55619675409214E-5
2615	-2.36807290178625E-5
2620	-2.14526388584528E-5
2625	-1.86457207820235E-5
2630	-1.51077539607464E-5
2635	-1.08129536544287E-5
2640	-5.87188788263775E-6
2645	-5.01784047117342E-7
2650	5.03473432431414E-6
2655	1.05060667715214E-5
2660	1.57830378866478E-5
2665	2.08866888703549E-5
2670	2.6000058221007E-5
2675	3.14405120856325E-5
2680	3.75985455735823E-5
2685	4.48565002038592E-5
2690	5.35047519027355E-5
2695	6.36729795649506E-5
2700	7.52904327220659E-5
2705	8.80827226957136E-5
2710	1.01605028051262E-4
2715	1.1530428779009E-4
2720	1.28597335603436E-4
2725	1.40949025577406E-4
2730	1.51934751819126E-4
2735	1.61275350298315E-4
2740	1.68838574042837E-4
2745	1.74608970222138E-4
2750	1.78635449130095E-4
2755	1.80971357166282E-4
2760	1.81623928635038E-4
2765	1.80527757881729E-4
2770	1.77550603296662E-4
2775	1.72530765237353E-4
2780	1.65335776862447E-4
2785	1.55924919900999E-4
2790	1.44395474289776E-4
2795	1.30995847588007E-4
2800	1.16097374498658E-4
2805	1.00128492350955E-4
2810	8.3486832790653E-5
2815	6.64528900427677E-5
2820	4.91305401930078E-5
2825	3.14338007347309E-5
2830	1.31271002010547E-5
2835	-6.08873547808666E-6
2840	-2.64661687203979E-5
2845	-4.81056200652018E-5
2850	-7.08840300600615E-5
2855	-9.44373045360755E-5
2860	-1.18201655760422E-4
2865	-1.41502224015055E-4
2870	-1.6366412553361E-4
2875	-1.84115301233449E-4
2880	-2.0245402847066E-4
2885	-2.18465592299587E-4
2890	-2.32088686938058E-4
2895	-2.43347496623164E-4
2900	-2.5227517665337E-4
2905	-2.588555401588E-4
2910	-2.63001930938013E-4
2915	-2.64578254876451E-4
2920	-2.63451744017395E-4
2925	-2.59555509658094E-4
2930	-2.52935288638929E-4
2935	-2.43760339864739E-4
2940	-2.32291410504849E-4
2945	-2.18814688650463E-4
2950	-2.03564169891973E-4
2955	-1.86661063716492E-4
2960	-1.68095267156514E-4
2965	-1.47761289986907E-4
2970	-1.25543154792897E-4
2975	-1.01425434527122E-4
2980	-7.5596509267155E-5
2985	-4.85092775638775E-5
2990	-2.08747471039844E-5
2995	6.41753391370952E-6
3000	3.2436762593026E-5
3005	5.63724916031328E-5
3010	7.76782993234094E-5
3015	9.61583661601893E-5
3020	1.11972249234243E-4
3025	1.25554912114957E-4
3030	1.37471968352937E-4
3035	1.48247635044366E-4
3040	1.58210152971628E-4
3045	1.67394491348786E-4
3050	1.7552657428459E-4
3055	1.82091536038358E-4
3060	1.86466692389392E-4
3065	1.88083868415898E-4
3070	1.86579489938242E-4
3075	1.81895622061194E-4
3080	1.74309104526456E-4
3085	1.64384935906992E-4
3090	1.52868883159847E-4
3095	1.40548134624455E-4
3100	1.28114516720208E-4
3105	1.1606154140219E-4
3110	1.04635876439661E-4
3115	9.3849009855342E-5
3120	8.35399355106982E-5
3125	7.3468304564698E-5
3130	6.34121357279082E-5
3135	5.32456240435793E-5
3140	4.29798850697658E-5
3145	3.27603481856259E-5
3150	2.28260356689533E-5
3155	1.3445278080974E-5
3160	4.84739618931412E-6
3165	-2.83043610075929E-6
3170	-9.56719240440553E-6
3175	-1.54475810418124E-5
3180	-2.06217312419063E-5
3185	-2.52478497722297E-5
3190	-2.94354737152728E-5
3195	-3.32068180403312E-5
3200	-3.64886665798685E-5
3205	-3.91385318187393E-5
3210	-4.09986910761402E-5
3215	-4.19629561769719E-5
3220	-4.20361823816892E-5
3225	-4.13671648718113E-5
3230	-4.02418603440333E-5
3235	-3.90343773412092E-5
3240	-3.8125185951911E-5
3245	-3.78061906238807E-5
3250	-3.81976840328974E-5
3255	-3.92009400101585E-5
3260	-4.05022732420997E-5
3265	-4.16316406335763E-5
3270	-4.2064577479638E-5
3275	-4.1344311253368E-5
3280	-3.91946254623138E-5
3285	-3.55953268532573E-5
3290	-3.08008314107825E-5
3295	-2.52962311136594E-5
3300	-1.9700606568526E-5
3305	-1.46402605925946E-5
3310	-1.06216184374396E-5
3315	-7.93304292020994E-6
3320	-6.59707487983147E-6
3325	-6.38186278036095E-6
3330	-6.8662445693085E-6
3335	-7.54077488504108E-6
3340	-7.9198622198044E-6
3345	-7.6395032009286E-6
3350	-6.52052186424133E-6
3355	-4.58686938492645E-6
3360	-2.03966086591298E-6
3365	8.02604400190224E-7
3370	3.58093343001432E-6
3375	5.97141399737264E-6
3380	7.74365994304128E-6
3385	8.79206675203815E-6
3390	9.13697511919972E-6
3395	8.8996412729776E-6
3400	8.25997257162918E-6
3405	7.40852427022363E-6
3410	6.50411868010355E-6
3415	5.64600831377262E-6
3420	4.86546709956782E-6
3425	4.13693602728034E-6
3430	3.40429092247247E-6
3435	2.6143050520796E-6
3440	1.74766378869525E-6
3445	8.38403136030308E-7
3450	-2.45595383259208E-8
3455	-7.1550895645781E-7
3460	-1.1058541090045E-6
3465	-1.10513031454515E-6
3470	-6.97277546312744E-7
3475	3.95957208681592E-8
3480	9.38285187190014E-7
3485	1.77437011393681E-6
3490	2.31915893069807E-6
3495	2.40103383119682E-6
3500	1.95855883623146E-6
3505	1.06923256442765E-6
3510	-5.69094766946451E-8
3515	-1.12062385285838E-6
3520	-1.80514387155748E-6
3525	-1.85890870916605E-6
3530	-1.16761763380728E-6
3535	2.04595637932951E-7
3540	2.01771905950844E-6
3545	3.90363833572815E-6
3550	5.44836730629178E-6
3555	6.28831803551292E-6
3560	6.19599374357932E-6
3565	5.13303669740972E-6
3570	3.25720890280155E-6
3575	8.82185030807264E-7
3580	-1.59850960496522E-6
3585	-3.80299424153321E-6
3590	-5.44429306465283E-6
3595	-6.38500980686463E-6
3600	-6.65173937529319E-6
3605	-6.40886260344456E-6
3610	-5.90200564056027E-6
3615	-5.38845530381681E-6
3620	-5.07352461375481E-6
3625	-5.06825498229831E-6
3630	-5.37647064373523E-6
3635	-5.91056374168975E-6
3640	-6.52807792323347E-6
3645	-7.07705387319544E-6
3650	-7.4378651487156E-6
3655	-7.55229981025046E-6
3660	-7.43542925494963E-6
3665	-7.17058448111501E-6
3670	-6.89114907546736E-6
3675	-6.75430073433035E-6
3680	-6.91158172489478E-6
3685	-7.48012767996684E-6
3690	-8.51749369810296E-6
3695	-1.00028476607125E-5
3700	-1.18277464300859E-5
3705	-1.38000603675649E-5
3710	-1.56639193500642E-5
3715	-1.71361576048745E-5
3720	-1.79557033203447E-5
3725	-1.79376535763027E-5
3730	-1.70200291222202E-5
3735	-1.52901633848206E-5
3740	-1.29804986248421E-5
3745	-1.04302122772844E-5
3750	-8.01815348098747E-6
3755	-6.08149347511197E-6
3760	-4.84036534476346E-6
3765	-4.34926427863651E-6
3770	-4.49025068238951E-6
3775	-5.01213883041416E-6
3780	-5.60674474276525E-6
3785	-6.00179975853281E-6
3790	-6.04402262851185E-6
3795	-5.74738682632047E-6
3800	-5.29086036756876E-6
3805	-4.96443452616311E-6
3810	-5.07787367294059E-6
3815	-5.85851114170599E-6
3820	-7.36871114656625E-6
3825	-9.46864889809934E-6
3830	-1.18370079899735E-5
3835	-1.4044826149574E-5
3840	-1.56613079457294E-5
3845	-1.63601214100814E-5
3850	-1.59939079272873E-5
3855	-1.46139777891006E-5
3860	-1.24288157151295E-5
3865	-9.71405893118948E-6
3870	-6.70213114159627E-6
3875	-3.48677079279145E-6
3880	2.61321333832348E-8
3885	4.10374484903527E-6
3890	9.10955247167377E-6
3895	1.53862381960847E-5
3900	2.31331587764976E-5
3905	3.23163830166191E-5
3910	4.26407157578126E-5
3915	5.35954521500396E-5
3920	6.45640171181022E-5
3925	7.49685940482702E-5
3930	8.44100472486937E-5
3935	9.27641265882762E-5
3940	1.00206887675037E-4
3945	1.07161883632751E-4
3950	1.14183163214534E-4
3955	1.21805178571119E-4
3960	1.30398554820285E-4
3965	1.40067366026037E-4
3970	1.50610536750273E-4
3975	1.61551509718151E-4
3980	1.72222076051845E-4
3985	1.81873568951317E-4
3990	1.89784799259416E-4
3995	1.95341565727235E-4
4000	1.9807481164265E-4
4005	1.97659075811632E-4
4010	1.9388492356857E-4
4015	1.86624836058189E-4
4020	1.75810198678665E-4
4025	1.61428844136945E-4
4030	1.43541471037977E-4
4035	1.2230545537042E-4
4040	9.79897662697892E-5
4045	7.09666924889198E-5
4050	4.16742287346643E-5
4055	1.05543993203514E-5
4060	-2.20165675125723E-5
4065	-5.5784355672073E-5
4070	-9.06382426287938E-5
4075	-1.26585893550185E-4
4080	-1.63681908778975E-4
4085	-2.01924719781591E-4
4090	-2.41146911775265E-4
4095	-2.80927740054822E-4
4100	-3.20552237215358E-4
4105	-3.59030057070006E-4
4110	-3.95172294969786E-4
4115	-4.27710217242748E-4
4120	-4.55430092867061E-4
4125	-4.77295652267664E-4
4130	-4.92534460658477E-4
4135	-5.00674910162235E-4
4140	-5.01533353467963E-4
4145	-4.9516246028347E-4
4150	-4.81779218979267E-4
4155	-4.61692683760743E-4
4160	-4.35247917615123E-4
4165	-4.02795411023614E-4
4170	-3.64687111858634E-4
4175	-3.21293485342514E-4
4180	-2.73032269614485E-4
4185	-2.20399128812951E-4
4190	-1.63992462625797E-4
4195	-1.0452781978526E-4
4200	-4.28402980043554E-5
4205	2.01248604563447E-5
4210	8.33326366793308E-5
4215	1.456887216027E-4
4220	2.06079068526949E-4
4225	2.63416432782522E-4
4230	3.16689939206444E-4
4235	3.65011609723572E-4
4240	4.07652500750494E-4
4245	4.44061661171962E-4
4250	4.73864006156939E-4
4255	4.96838022775534E-4
4260	5.12879722207133E-4
4265	5.2196365483428E-4
4270	5.24113418663568E-4
4275	5.19391955292365E-4
4280	5.0791624624762E-4
4285	4.89893230644064E-4
4290	4.65666157239646E-4
4295	4.35755615351783E-4
4300	4.0087897108673E-4
4305	3.61936396260784E-4
4310	3.19960113824332E-4
4315	2.76033601124341E-4
4320	2.31196372411117E-4
4325	1.8635494746132E-4
4330	1.42220129556042E-4
4335	9.92847643677099E-5
4340	5.78463154331696E-5
4345	1.8067561170867E-5
4350	-1.99405172960423E-5
4355	-5.60346127922831E-5
4360	-8.99743304333268E-5
4365	-1.21391987576838E-4
4370	-1.49803405355332E-4
4375	-1.74656404100107E-4
4380	-1.95405495679948E-4
4385	-2.11596342690989E-4
4390	-2.22942672944271E-4
4395	-2.29381144829399E-4
4400	-2.31094982434893E-4
4405	-2.28503514592223E-4
4410	-2.22220659014688E-4
4415	-2.12989941509878E-4
4420	-2.01606429109974E-4
4425	-1.8883701901663E-4
4430	-1.75350107529766E-4
4435	-1.6166401089761E-4
4440	-1.48120777872106E-4
4445	-1.34888340634315E-4
4450	-1.21989537003686E-4
4455	-1.09351917917952E-4
4460	-9.68682598549306E-5
4465	-8.44553361965553E-5
4470	-7.209864041034E-5
4475	-5.98737807273228E-5
4480	-4.79407939781938E-5
4485	-3.65144463075373E-5
4490	-2.58199107011875E-5
4495	-1.60471610545712E-5
4500	-7.31764699937119E-6
4505	3.27007565300321E-7
4510	6.91147484663916E-6
4515	1.24936043406898E-5
4520	1.71236131929371E-5
4525	2.08105191619922E-5
4530	2.35089672793783E-5
4535	2.5133303812501E-5
4540	2.55967371740102E-5
4545	2.48644910587263E-5
4550	2.30039351041397E-5
4555	2.02138946995691E-5
4560	1.68202704001862E-5
4565	1.32345073443504E-5
4570	9.88262238711846E-6
4575	7.12201616489782E-6
4580	5.16814127108831E-6
4585	4.05158639461061E-6
4590	3.61850397978439E-6
4595	3.57567484918122E-6
4600	3.56924557850051E-6
4605	3.27690056616446E-6
4610	2.48966697957055E-6
4615	1.16270436863068E-6
4620	-5.76709957866291E-7
4625	-2.46392313685659E-6
4630	-4.16296211078094E-6
4635	-5.3449465030116E-6
4640	-5.75816677424652E-6
4645	-5.27337299064983E-6
4650	-3.89637669707847E-6
4655	-1.75005503093886E-6
4660	9.63902455420251E-7
4665	4.00907114755482E-6
4670	7.15076438732805E-6
4675	1.01767911580776E-5
4680	1.29018417219148E-5
4685	1.51616461267296E-5
4690	1.68067578602356E-5
4695	1.77051586927618E-5
4700	1.77581822946571E-5
4705	1.69273044726058E-5
4710	1.52627903935306E-5
4715	1.29216120722871E-5
4720	1.01630845606962E-5
4725	7.31639463114906E-6
4730	4.72304001358969E-6
4735	2.66638682465112E-6
4740	1.30696883861208E-6
4745	6.43334530895688E-7
4750	5.13232752878404E-7
4755	6.39652655805902E-7
4760	7.13367068392627E-7
4765	4.91860888526607E-7
4770	-1.12489474728994E-7
4775	-9.81866898877588E-7
4780	-1.79889552263501E-6
4785	-2.1135303539956E-6
4790	-1.45873782428877E-6
4795	5.12057296816537E-7
4800	3.90131146052765E-6
4805	8.49247982225433E-6
4810	1.37487930132998E-5
4815	1.8893058565125E-5
4820	2.30552153831756E-5
4825	2.54559670853878E-5
4830	2.55836651888171E-5
4835	2.33209999662816E-5
4840	1.8988597327419E-5
4845	1.32919770368003E-5
4850	7.18174105611173E-6
4855	1.6583525570491E-6
4860	-2.43318621651383E-6
4865	-4.57078936528064E-6
4870	-4.64635157875796E-6
4875	-2.96105620274376E-6
4880	-1.29447275133129E-7
4885	3.08087108290025E-6
4890	5.93208979145919E-6
4895	7.87604415587624E-6
4900	8.65371719059604E-6
4905	8.31471744948127E-6
4910	7.15908500775047E-6
4915	5.62401598683237E-6
4920	4.1510243249876E-6
4925	3.07138395803195E-6
4930	2.53924403478069E-6
4935	2.52552585503764E-6
4940	2.86672095847046E-6
4945	3.34676642576978E-6
4950	3.78192033763148E-6
4955	4.08016045667479E-6
4960	4.2571601965213E-6
4965	4.40669668985219E-6
4970	4.63920147162024E-6
4975	5.01295934438243E-6
4980	5.4847839077622E-6
4985	5.9001984882669E-6
4990	6.02951960973649E-6
4995	5.64025970875907E-6
5000	4.58317242164205E-6
5005	2.86337333286832E-6
5010	6.71300633855832E-7
5015	-1.64008964972393E-6
5020	-3.62914761471844E-6
5025	-4.87165563797405E-6
5030	-5.06996720611411E-6
5035	-4.13404692681032E-6
5040	-2.21086510923858E-6
5045	3.46721144510464E-7
5050	3.06313856442615E-6
5055	5.45212867483921E-6
5060	7.12672502286827E-6
5065	7.87775629933877E-6
5070	7.70152686956594E-6
5075	6.77273566440603E-6
5080	5.37464808151354E-6
5085	3.81019951001378E-6
5090	2.32170104256427E-6
5095	1.04221448704038E-6
5100	-9.78127772433752E-9
5105	-8.95286029205892E-7
5110	-1.69496970806794E-6
5115	-2.44770025832059E-6
5120	-3.11006943072626E-6
5125	-3.55186913496777E-6
5130	-3.5900720263067E-6
5135	-3.05081813625932E-6
5140	-1.83934346504238E-6
5145	5.33884559561172E-9
5150	2.28998905097277E-6
5155	4.6897634268145E-6
5160	6.80984886408125E-6
5165	8.27034359327191E-6
5170	8.79160717360615E-6
5175	8.25699500091524E-6
5180	6.73625255901975E-6
5185	4.46387466691177E-6
5190	1.7791365434506E-6
5195	-9.55305075887562E-7
5200	-3.4341723778607E-6
5205	-5.46873431634291E-6
5210	-7.01025332077576E-6
5215	-8.13396663914804E-6
5220	-8.99076269768079E-6
5225	-9.74211716053922E-6
5230	-1.04975954630503E-5
5235	-1.12725492998802E-5
5240	-1.19772932493549E-5
5245	-1.24400107429505E-5
5250	-1.24564614233761E-5
5255	-1.18526612247395E-5
5260	-1.05437304879028E-5
5265	-8.57356406477603E-6
5270	-6.12520651810808E-6
5275	-3.49925117892916E-6
5280	-1.06524007906126E-6
5285	8.02942752769291E-7
5290	1.79361490294747E-6
5295	1.71203371830742E-6
5300	5.12931648242191E-7
5305	-1.69423783155272E-6
5310	-4.66654364493073E-6
5315	-8.06940618352519E-6
5320	-1.1529801562425E-5
5325	-1.46905978998669E-5
5330	-1.72569234002568E-5
5335	-1.90282135708377E-5
5340	-1.99130945506493E-5
5345	-1.99276555778079E-5
5350	-1.91802502228072E-5
5355	-1.78473662654309E-5
5360	-1.6145299954483E-5
5365	-1.4301645332897E-5
5370	-1.25294196291073E-5
5375	-1.10054623023455E-5
5380	-9.85391194251687E-6
5385	-9.13521143724554E-6
5390	-8.84112132050461E-6
5395	-8.89637367935992E-6
5400	-9.16756241362779E-6
5405	-9.47940189492899E-6
5410	-9.6375293157166E-6
5415	-9.45572252712458E-6
5420	-8.78408155018413E-6
5425	-7.53379106532141E-6
5430	-5.69391442871342E-6
5435	-3.33647499560941E-6
5440	-6.07823383548459E-7
5445	2.29331764851592E-6
5450	5.14817524790946E-6
5455	7.75548136587682E-6
5460	9.96782808197711E-6
5465	1.17202862391212E-5
5470	1.3045897772853E-5
5475	1.40748465375236E-5
5480	1.50169374539283E-5
5485	1.61299380907223E-5
5490	1.76788259623959E-5
5495	1.98926023054614E-5
5500	2.29258105573177E-5
5505	2.68311673144099E-5
5510	3.15479043396102E-5
5515	3.69078283977353E-5
5520	4.2658147636545E-5
5525	4.8497268381467E-5
5530	5.41175131753723E-5
5535	5.92474578466264E-5
5540	6.36865991588847E-5
5545	6.73264080402221E-5
5550	7.01543163827584E-5
5555	7.22404066308243E-5
5560	7.37099152182205E-5
5565	7.4707437777519E-5
5570	7.5360318095561E-5
5575	7.5748715644789E-5
5580	7.5888216779778E-5
5585	7.57279039624296E-5
5590	7.51631824956742E-5
5595	7.40592375530123E-5
5600	7.2278600651198E-5
5605	6.97055647244496E-5
5610	6.62613241740848E-5
5615	6.19064782069859E-5
5620	5.66312358063361E-5
5625	5.04373362971433E-5
5630	4.33183509093248E-5
5635	3.52458809624225E-5
5640	2.61678777749011E-5
5645	1.60220887172982E-5
5650	4.76322134619808E-6
5655	-7.60207782373843E-6
5660	-2.09816914455746E-5
5665	-3.51764001400296E-5
5670	-4.98790710483626E-5
5675	-6.46994113926674E-5
5680	-7.92129937253633E-5
5685	-9.30266912695121E-5
5690	-1.05847185560379E-4
5695	-1.17536361547604E-4
5700	-1.28138248401354E-4
5705	-1.37866962587254E-4
5710	-1.47053170200639E-4
5715	-1.56056311830479E-4
5720	-1.65159013928274E-4
5725	-1.74466399438195E-4
5730	-1.83834503007639E-4
5735	-1.92847768659924E-4
5740	-2.00856071440254E-4
5745	-2.07068657151438E-4
5750	-2.10688716381905E-4
5755	-2.11061338738233E-4
5760	-2.07802309053463E-4
5765	-2.00877417006644E-4
5770	-1.90611707871153E-4
5775	-1.77623530222786E-4
5780	-1.62695861713253E-4
5785	-1.46612928094924E-4
5790	-1.29999540974399E-4
5795	-1.13201170875697E-4
5800	-9.62339814901108E-5
5805	-7.88177178779017E-5
5810	-6.04843412158085E-5
5815	-4.07366092309635E-5
5820	-1.921820770583E-5
5825	4.14612519547981E-6
5830	2.90748336948962E-5
5835	5.49366679977959E-5
5840	8.08388120087437E-5
5845	1.05774364915063E-4
5850	1.28793471027201E-4
5855	1.49157571104558E-4
5860	1.66441711016764E-4
5865	1.80563911699918E-4
5870	1.91739371379082E-4
5875	2.0037570830671E-4
5880	2.06938802613429E-4
5885	2.11823855806337E-4
5890	2.15262217150183E-4
5895	2.17282976237243E-4
5900	2.17732848961515E-4
5905	2.16342871586747E-4
5910	2.12819806973641E-4
5915	2.06936394204057E-4
5920	1.98597994183166E-4
5925	1.87872136001003E-4
5930	1.74978906180183E-4
5935	1.60250607788128E-4
5940	1.44075845863379E-4
5945	1.26844755955602E-4
5950	1.08908735170286E-4
5955	9.05614276162381E-5
5960	7.20402872851751E-5
5965	5.3542154900799E-5
5970	3.52435150580328E-5
5975	1.73168258300867E-5
5980	-6.22620973221843E-8
5985	-1.67174332735441E-5
5990	-3.2480695360873E-5
5995	-4.72025419997621E-5
6000	-6.07583916394378E-5
6005	-7.30487139409877E-5
6010	-8.39933656543495E-5
6015	-9.35232462513874E-5
6020	-1.01573437602189E-4
6025	-1.08081169237903E-4
6030	-1.12989673547279E-4
6035	-1.16256256760202E-4
6040	-1.17860874889417E-4
6045	-1.17811046516301E-4
6050	-1.16140306477274E-4
6055	-1.12900124212879E-4
6060	-1.08148234200419E-4
6065	-1.01938431846721E-4
6070	-9.43171358525949E-5
6075	-8.53301171398578E-5
6080	-7.50392496164952E-5
6085	-6.35451109492937E-5
6090	-5.10081906069366E-5
6095	-3.76605664792946E-5
6100	-2.38017450032182E-5
6105	-9.77657664056385E-6
6110	4.06142870489826E-6
6115	1.73931340648783E-5
6120	2.9972104516037E-5
6125	4.1647574782299E-5
6130	5.2365084383305E-5
6135	6.21438506127447E-5
6140	7.10366105561149E-5
6145	7.90829301712343E-5
6150	8.62691807635074E-5
6155	9.25067310557756E-5
6160	9.76347653757207E-5
6165	1.01446967288563E-4
6170	1.0373422245142E-4
6175	1.04330645582713E-4
6180	1.03149145113112E-4
6185	1.00195812647346E-4
6190	9.55588059485182E-5
6195	8.93751987542002E-5
6200	8.17861429324865E-5
6205	7.28945156994257E-5
6210	6.27387883513498E-5
6215	5.12922159083672E-5
6220	3.84889522188501E-5
6225	2.42705713188809E-5
6230	8.6401663383409E-6
6235	-8.29138522959823E-6
6240	-2.62804623248925E-5
6245	-4.49546319311561E-5
6250	-6.38449862811264E-5
6255	-8.24385674222941E-5
6260	-1.00237292054105E-4
6265	-1.16808604330159E-4
6270	-1.31816232127325E-4
6275	-1.45025819324561E-4
6280	-1.56287792198442E-4
6285	-1.6550621684606E-4
6290	-1.72605683448208E-4
6295	-1.77507529397995E-4
6300	-1.80122418211193E-4
6305	-1.80360004714719E-4
6310	-1.78150327843351E-4
6315	-1.73467740750313E-4
6320	-1.66347855958826E-4
6325	-1.56891161644101E-4
6330	-1.4525243611943E-4
6335	-1.31620826041983E-4
6340	-1.16199327613115E-4
6345	-9.91929255775542E-5
6350	-8.08114846790664E-5
6355	-6.12876534145659E-5
6360	-4.09035403027517E-5
6365	-2.00151107352652E-5
6370	9.37982684366194E-7
6375	2.14463289104158E-5
6380	4.09709098067969E-5
6385	5.90035490565845E-5
6390	7.51343380357686E-5
6395	8.91087954766888E-5
6400	1.00858556263692E-4
6405	1.10495361850984E-4
6410	1.18267466713852E-4
6415	1.24487615619435E-4
6420	1.29449543109857E-4
6425	1.33353194754987E-4
6430	1.36256618518259E-4
6435	1.38065415034027E-4
6440	1.38560869988954E-4
6445	1.37458262253848E-4
6450	1.34480039247407E-4
6455	1.29426297082376E-4
6460	1.22227561680137E-4
6465	1.12971042017405E-4
6470	1.01899125758629E-4
6475	8.93854875426578E-5
6480	7.58979288128111E-5
6485	6.19572535253759E-5
6490	4.80986892990793E-5
6495	3.48381676615222E-5
6500	2.26421222104299E-5
6505	1.1897918254603E-5
6510	2.88320762621564E-6
6515	-4.26414845177436E-6
6520	-9.56994209131976E-6
6525	-1.32328684155703E-5
6530	-1.56108386663098E-5
6535	-1.71795652384036E-5
6540	-1.84650022008717E-5
6545	-1.99587183016306E-5
6550	-2.20315786666152E-5
6555	-2.48640580172763E-5
6560	-2.84098145415512E-5
6565	-3.24028572825898E-5
6570	-3.64091482318466E-5
6575	-3.99131886146357E-5
6580	-4.2421745880892E-5
6585	-4.35626122209442E-5
6590	-4.31572795190986E-5
6595	-4.12524098913051E-5
6600	-3.81044305957316E-5
6605	-3.41221156716608E-5
6610	-2.97810928225602E-5
6615	-2.55297782222233E-5
6620	-2.17072019222808E-5
6625	-1.84895976779142E-5
6630	-1.58755759877528E-5
6635	-1.37109350811781E-5
6640	-1.17456612279682E-5
6645	-9.70916914279983E-6
6650	-7.3865278454928E-6
6655	-4.67878952994323E-6
6660	-1.63435401445642E-6
6665	1.55528645867525E-6
6670	4.5943501882892E-6
6675	7.14751162753207E-6
6680	8.91614904106925E-6
6685	9.70876812400768E-6
6690	9.48909449376921E-6
6695	8.3899001390752E-6
6700	6.68818711308684E-6
6705	4.74636457362045E-6
6710	2.93247916406818E-6
6715	1.53827580573909E-6
6720	7.15224519136008E-7
6725	4.44966574781823E-7
6730	5.52502557029934E-7
6735	7.59712805598085E-7
6740	7.66178833032634E-7
6745	3.36649078090669E-7
6750	-6.27888626725059E-7
6755	-2.05479213781639E-6
6760	-3.71012825915563E-6
6765	-5.25277339729532E-6
6770	-6.31834662881057E-6
6775	-6.61084966914125E-6
6780	-5.97770291624744E-6
6785	-4.44841446611468E-6
6790	-2.22715305662817E-6
6795	3.57841732139565E-7
6800	2.93342575100654E-6
6805	5.16739732395066E-6
6810	6.83819173089453E-6
6815	7.87113979130993E-6
6820	8.334230056795E-6
6825	8.39804296698098E-6
6830	8.27423376346523E-6
6835	8.15183453767469E-6
6840	8.14950607525301E-6
6845	8.29538624076841E-6
6850	8.53667117041484E-6
6855	8.77168553533178E-6
6860	8.89090966372688E-6
6865	8.81205764059959E-6
6870	8.49798191695692E-6
6875	7.9533926432393E-6
6880	7.20449820455739E-6
6885	6.27187648804485E-6
6890	5.14910222167643E-6
6895	3.7972296938408E-6
6900	2.15910502992252E-6
6905	1.89842545554307E-7
6910	-2.10668724914755E-6
6915	-4.64859597203836E-6
6920	-7.26577577903621E-6
6925	-9.71511149584682E-6
6930	-1.17196606114008E-5
6935	-1.30227408750215E-5
6940	-1.34428651151862E-5
6945	-1.29146537019871E-5
6950	-1.15044792303828E-5
6955	-9.39652166503666E-6
6960	-6.85301915450593E-6
6965	-4.15937760752965E-6
6970	-1.56849064935367E-6
6975	7.4181491677125E-7
6980	2.68853750203318E-6
6985	4.27744116482418E-6
6990	5.5752020562293E-6
6995	6.66924552336577E-6
7000	7.62724975990611E-6
7005	8.46737482465785E-6
7010	9.14649621556554E-6
7015	9.56836003797018E-6
7020	9.60821172922729E-6
7025	9.14649116172405E-6
7030	8.10250744108687E-6
7035	6.45977770186546E-6
7040	4.27745240373181E-6
7045	1.68603579426685E-6
7050	-1.13061154469089E-6
7055	-3.96213813412848E-6
7060	-6.60119753940746E-6
7065	-8.86955949186469E-6
7070	-1.063639512169E-5
7075	-1.1826686200918E-5
7080	-1.24202546010051E-5
7085	-1.24439757161254E-5
7090	-1.1960852254205E-5
7095	-1.10595588450014E-5
7100	-9.84690095453773E-6
7105	-8.44373604769225E-6
7110	-6.98287718808171E-6
7115	-5.60602339252421E-6
7120	-4.45642371467469E-6
7125	-3.66507786648127E-6
7130	-3.33066191420752E-6
7135	-3.49642551851018E-6
7140	-4.13005835483228E-6
7145	-5.11388734623019E-6
7150	-6.2519110381369E-6
7155	-7.29685579692796E-6
7160	-7.99519186215663E-6
7165	-8.14217777458022E-6
7170	-7.63427993080005E-6
7175	-6.50447533978659E-6
7180	-4.92811177344723E-6
7185	-3.19320969462965E-6
7190	-1.63811705632112E-6
7195	-5.6897950236707E-7
7200	-1.76784022306914E-7
7205	-4.76311536995379E-7
7210	-1.28585406110879E-6
7215	-2.25734078915353E-6
7220	-2.95364345011692E-6
7225	-2.95665011331622E-6
7230	-1.9799554459458E-6
7235	4.3237514198113E-8
7240	2.92178549548609E-6
7245	6.23092138326696E-6
7250	9.39639555562752E-6
7255	1.18197513215623E-5
7260	1.30146213641808E-5
7265	1.27202668942786E-5
7270	1.09638857123155E-5
7275	8.05619276469653E-6
7280	4.52194085181624E-6
7285	9.83696156559242E-7
7290	-1.97126304228459E-6
7295	-3.9077234064667E-6
7300	-4.61545357132848E-6
7305	-4.12360369742457E-6
7310	-2.6582174619772E-6
7315	-5.59494091370485E-7
7320	1.81502590418766E-6
7325	4.1735935546332E-6
7330	6.33839599628374E-6
7335	8.24961810264988E-6
7340	9.9304113358777E-6
7345	1.14294211550381E-5
7350	1.27633562017452E-5
7355	1.38805665907422E-5
7360	1.46585040921787E-5
7365	1.49360182768514E-5
7370	1.45695435647734E-5
7375	1.34940822900624E-5
7380	1.17679663168066E-5
7385	9.58518230561151E-6
7390	7.24898371645615E-6
7395	5.11243979590481E-6
7400	3.50177919665417E-6
7405	2.64374667166435E-6
7410	2.61710630096155E-6
7415	3.34128658822399E-6
7420	4.60420757706953E-6
7425	6.11993225173348E-6
7430	7.59841647077401E-6
7435	8.80680729970778E-6
7440	9.60525770959644E-6
7445	9.94893819707057E-6
7450	9.8590947633839E-6
7455	9.3761337686264E-6
7460	8.51361817448558E-6
7465	7.2318231165338E-6
7470	5.44307698138561E-6
7475	3.05037020939198E-6
7480	8.88886387114562E-9
7485	-3.60910387010336E-6
7490	-7.56924318062409E-6
7495	-1.14696819507347E-5
7500	-1.47852836103155E-5
7505	-1.69575633033151E-5
7510	-1.75126974665456E-5
7515	-1.61799657953392E-5
7520	-1.29799909444684E-5
7525	-8.25732050125731E-6
7530	-2.64423599049358E-6
7535	3.04085503386763E-6
7540	7.94073527319543E-6
7545	1.13207824650516E-5
7550	1.27085836625921E-5
7555	1.19804848182393E-5
7560	9.37614099240715E-6
7565	5.43903982001275E-6
7570	8.98105153395097E-7
7575	-3.48148456774571E-6
7580	-7.04436881566325E-6
7585	-9.35674798281677E-6
7590	-1.02626022151564E-5
7595	-9.87761416873026E-6
7600	-8.52890051639426E-6
7605	-6.66018045259002E-6
7610	-4.727543057756E-6
7615	-3.10970325612925E-6
7620	-2.0496551770707E-6
7625	-1.63448625088523E-6
7630	-1.8099408153349E-6
7635	-2.41887782085149E-6
7640	-3.24965956745355E-6
7645	-4.08183131542321E-6
7650	-4.72093210152301E-6
7655	-5.01984456417183E-6
7660	-4.88865788343134E-6
7665	-4.29719505661591E-6
7670	-3.27387116212344E-6
7675	-1.90223204916645E-6
7680	-3.13886296886044E-7
7685	1.32486894628821E-6
7690	2.83468441070563E-6
7695	4.05218950486406E-6
7700	4.86172073917078E-6
7705	5.22189239352291E-6
7710	5.17828188360322E-6
7715	4.85580466707412E-6
7720	4.42956044833046E-6
7725	4.07959929257497E-6
7730	3.94098976588884E-6
7735	4.06356731797625E-6
7740	4.39438572720425E-6
7745	4.79014288779362E-6
7750	5.05816744444514E-6
7755	5.01552590650396E-6
7760	4.54936421278187E-6
7765	3.66002610707106E-6
7770	2.4726459551036E-6
7775	1.21183488108084E-6
7780	1.45201700010391E-7
7785	-4.88642619625068E-7
7790	-5.46456847157063E-7
7795	-2.08409170162009E-8
7800	9.58253650947257E-7
7805	2.16248455070869E-6
7810	3.33364186997408E-6
7815	4.26139486852058E-6
7820	4.84652183699369E-6
7825	5.12974556518658E-6
7830	5.27642249261179E-6
7835	5.52074226292732E-6
7840	6.08571948292724E-6
7845	7.10319367771073E-6
7850	8.55876424505987E-6
7855	1.02797192615096E-5
7860	1.19715265392722E-5
7865	1.32940311875778E-5
7870	1.39564523951783E-5
7875	1.38042109833498E-5
7880	1.28723840530565E-5
7885	1.13896808377403E-5
7890	9.73060675258109E-6
7895	8.3279224193462E-6
7900	7.5684604874278E-6
7905	7.69976902669655E-6
7910	8.77179828669309E-6
7915	1.06280556249262E-5
7920	1.29472639430696E-5
7925	1.53234138664089E-5
7930	1.73627894941679E-5
7935	1.87733896265866E-5
7940	1.94256147325195E-5
7945	1.93717267819775E-5
7950	1.88226692034338E-5
7955	1.80911814462847E-5
7960	1.75171030608502E-5
7965	1.7392920194732E-5
7970	1.79050634773312E-5
7975	1.91006278171224E-5
7980	2.08821773086265E-5
7985	2.30272189988501E-5
7990	2.52251949664503E-5
7995	2.71238407075698E-5
8000	2.83778868217886E-5
8005	2.86951286874844E-5
8010	2.78765940841059E-5
8015	2.58481161467855E-5
8020	2.26800581659831E-5
8025	1.85909729931449E-5
8030	1.39307558055457E-5
8035	9.14039672845473E-6
8040	4.68917873188875E-6
8045	9.95608047392545E-7
8050	-1.65585433437025E-6
8055	-3.18594085539313E-6
8060	-3.76234705728769E-6
8065	-3.79829687784139E-6
8070	-3.90176244320498E-6
8075	-4.77971733489284E-6
8080	-7.11272268448511E-6
8085	-1.14236285467606E-5
8090	-1.79677611058221E-5
8095	-2.66693039957611E-5
8100	-3.71198643358213E-5
8105	-4.86422206776089E-5
8110	-6.0407944171372E-5
8115	-7.15853780551247E-5
8120	-8.14873438295363E-5
8125	-8.96877095014688E-5
8130	-9.60827372691584E-5
8135	-1.00885353543751E-4
8140	-1.04555273944432E-4
8145	-1.07681803098033E-4
8150	-1.10845914460391E-4
8155	-1.14491736702379E-4
8160	-1.18834198912875E-4
8165	-1.23820321202401E-4
8170	-1.29148826407311E-4
8175	-1.34339476790237E-4
8180	-1.3883287591882E-4
8185	-1.42095758444704E-4
8190	-1.43707116060275E-4
8195	-1.43406534430695E-4
8200	-1.41096206157678E-4
8205	-1.36799738518828E-4
8210	-1.30591334378791E-4
8215	-1.22515809717656E-4
8220	-1.1252173812529E-4
8225	-1.00426493264677E-4
8230	-8.59240253825213E-5
8235	-6.8635763153309E-5
8240	-4.81945107845725E-5
8245	-2.43430244241078E-5
8250	2.97503912905902E-6
8255	3.3553000453232E-5
8260	6.69030966831753E-5
8265	1.02288225362605E-4
8270	1.38798343039898E-4
8275	1.75456520424992E-4
8280	2.11333080616611E-4
8285	2.45644450676416E-4
8290	2.77816776514429E-4
8295	3.07502241598827E-4
8300	3.34546618524792E-4
8305	3.58917461387696E-4
8310	3.80611022362071E-4
8315	3.99560448101386E-4
8320	4.15567051026847E-4
8325	4.28270653624825E-4
8330	4.37165560058606E-4
8335	4.4165788054513E-4
8340	4.41150316047008E-4
8345	4.35134405762175E-4
8350	4.23269090302243E-4
8355	4.05428472569237E-4
8360	3.81709808524878E-4
8365	3.52402950462408E-4
8370	3.17932108820622E-4
8375	2.78787450352418E-4
8380	2.35466026786552E-4
8385	1.88438336563603E-4
8390	1.38149292999974E-4
8395	8.50524541878747E-5
8400	2.9666640353807E-5
8405	-2.73629248535156E-5
8410	-8.52191874150078E-5
8415	-1.42900837271855E-4
8420	-1.99252537889407E-4
8425	-2.53037001691868E-4
8430	-3.03037410682141E-4
8435	-3.48170466046103E-4
8440	-3.87586735461772E-4
8445	-4.20736956745056E-4
8450	-4.4739017134609E-4
8455	-4.67600316413141E-4
8460	-4.81629617082983E-4
8465	-4.8984694497512E-4
8470	-4.92624839379174E-4
8475	-4.90258760713312E-4
8480	-4.82926384563453E-4
8485	-4.70694760270868E-4
8490	-4.53571404772916E-4
8495	-4.31584768602699E-4
8500	-4.04872598035262E-4
8505	-3.73755187049264E-4
8510	-3.3877466893832E-4
8515	-3.00690211328766E-4
8520	-2.60429979778845E-4
8525	-2.19011197805487E-4
8530	-1.7744690408656E-4
8535	-1.36660302502655E-4
8540	-9.74244552304648E-5
8545	-6.03374606275967E-5
8550	-2.58333343533791E-5
8555	5.78069008424107E-6
8560	3.42762258237837E-5
8565	5.94627227682255E-5
8570	8.11675992577068E-5
8575	9.92443010809984E-5
8580	1.13605732934099E-4
8585	1.24271960556635E-4
8590	1.31415801718859E-4
8595	1.35389454476151E-4
8600	1.36719827348846E-4
8605	1.36068493797835E-4
8610	1.34161878233397E-4
8615	1.31705663968766E-4
8620	1.29302125632473E-4
8625	1.27388791220991E-4
8630	1.26211601542219E-4
8635	1.25837008545697E-4
8640	1.26197652782441E-4
8645	1.27158070086959E-4
8650	1.28582496355405E-4
8655	1.3038736522551E-4
8660	1.32566236958343E-4
8665	1.35183093248142E-4
8670	1.38338816104956E-4
8675	1.42122762551119E-4
8680	1.46564765787411E-4
8685	1.51601857058446E-4
8690	1.57069013918061E-4
8695	1.62715893463521E-4
8700	1.68243989515033E-4
8705	1.73353093251497E-4
8710	1.77783814250441E-4
8715	1.81344667345448E-4
8720	1.8391717113226E-4
8725	1.85438993732242E-4
8730	1.85871495197569E-4
8735	1.85162306451905E-4
8740	1.8321475893188E-4
8745	1.79873860486919E-4
8750	1.74933830373585E-4
8755	1.68166333408494E-4
8760	1.59363093408798E-4
8765	1.48382906826682E-4
8770	1.35192045157692E-4
8775	1.19888728859251E-4
8780	1.02706190785847E-4
8785	8.39937662593066E-5
8790	6.41802277622403E-5
8795	4.3727147236339E-5
8800	2.30817180392208E-5
8805	2.63799120442148E-6
8810	-1.72868592123288E-5
8815	-3.64582049227563E-5
8820	-5.47125296365226E-5
8825	-7.19334470304734E-5
8830	-8.80222108696287E-5
8835	-1.02870685157083E-4
8840	-1.16343958365274E-4
8845	-1.28277454082655E-4
8850	-1.38489964329068E-4
8855	-1.46810188926061E-4
8860	-1.53110900025015E-4
8865	-1.57342537331697E-4
8870	-1.59557466445456E-4
8875	-1.5991755982263E-4
8880	-1.58681019385918E-4
8885	-1.56168844851716E-4
8890	-1.52716111364849E-4
8895	-1.4861715350643E-4
8900	-1.44075867397432E-4
8905	-1.39172011035747E-4
8910	-1.33851530434767E-4
8915	-1.27944101833268E-4
8920	-1.21205307526732E-4
8925	-1.13375478244015E-4
8930	-1.04243513163694E-4
8935	-9.37028321475868E-5
8940	-8.17883177961594E-5
8945	-6.86872706911851E-5
8950	-5.47230372926804E-5
8955	-4.0315738058369E-5
8960	-2.59290766091774E-5
8965	-1.20145292724534E-5
8970	1.03614930386733E-6
8975	1.29219955790345E-5
8980	2.34438547769145E-5
8985	3.24966832114542E-5
8990	4.00486812308706E-5
8995	4.61152701357877E-5
[truncated: 1,201 more rows]
