# Supplementary material for: Ultrafast structural rearrangement dynamics induced by the photodetachment of phenoxide in aqueous solution
Source: Nat Commun. 2019 Jul 3;10:2944. doi: 10.1038/s41467-019-10989-1 (PMC6610110; doi:10.1038/s41467-019-10989-1)
Supplement: Supplementary file 3 — Source Data [file 41467_2019_10989_MOESM3_ESM.zip › Source Data/Supplementary Figure 6/Supplementary Figure6d.dat]

1	2.40138443022858E-6
1.628	5.48889186977332E-6
3.256	5.28040088471302E-6
4.884	4.1894052137711E-6
6.512	3.03328553268306E-6
8.14	4.44529312406402E-6
9.768	1.35472070214286E-5
11.396	4.11017737930254E-5
13.024	1.06853363198247E-4
14.652	2.35765573110769E-4
16.28	4.43245697394773E-4
17.908	7.17675286796776E-4
19.536	0.00101738815214879
21.164	0.00129158511430286
22.792	0.00151329102943945
24.42	0.00169714450838631
26.048	0.00188348801004368
27.676	0.00209855282475278
29.304	0.00232318969816017
30.932	0.00249737140189488
32.56	0.00255824179186928
34.188	0.00248259679966137
35.816	0.00230433843101107
37.444	0.00210222658343259
39.072	0.00197946537930827
40.7	0.00206198802327483
42.328	0.0025247916116011
43.956	0.00363090761522112
45.584	0.0057518445927781
47.212	0.00933774334274933
48.84	0.0148192612707717
50.468	0.0224500842181077
52.096	0.0321345329625014
53.724	0.0433138067292635
55.352	0.0549838298548702
56.98	0.0658743917863449
58.608	0.0747476997196277
60.236	0.0807126735043525
61.864	0.0834354205746368
63.492	0.0831653489951715
65.12	0.080569374125289
66.748	0.0764406008536802
68.376	0.0713962173359313
70.004	0.0656869456514464
71.632	0.0592011778663901
73.26	0.0516675591181794
74.888	0.042968276477105
76.516	0.0334167413760483
78.144	0.0238641429618021
79.772	0.0155775047706904
81.4	0.00993355213544407
83.028	0.00804343395388684
84.656	0.0104370702535068
86.284	0.0169052488032924
87.912	0.0265493302043889
89.54	0.0380344820656929
91.168	0.0499797489118745
92.796	0.0613546298549479
94.424	0.0717212460219925
96.052	0.0812030614596391
97.68	0.0901781357724578
99.308	0.0988335978087011
100.936	0.106798296221494
102.564	0.113041901564177
104.192	0.116105941300145
105.82	0.1145820766414
107.448	0.10764825217084
109.076	0.0954533003204907
110.704	0.0792021348164486
112.332	0.060905563192645
113.96	0.0428795276734393
115.588	0.0271667641990771
117.216	0.0150773035068549
118.844	0.00699260968842112
120.472	0.00247213208646724
122.1	5.86401403792772E-4
123.728	3.26454699075094E-4
125.356	9.32662401789659E-4
126.984	0.00204136832765777
128.612	0.00363374789070118
130.24	0.00584889189686665
131.868	0.00876338594780474
133.496	0.0122337380524725
135.124	0.015857239114864
136.752	0.0190540726682658
138.38	0.0212303593792775
140.008	0.0219594320667129
141.636	0.021117362186126
143.264	0.0189248783674421
144.892	0.0158783778493659
146.52	0.0125926054344561
148.148	0.00961373110255795
149.776	0.00727516913349613
151.404	0.00564796874875153
153.032	0.00459154095936145
154.66	0.00386542638600006
156.288	0.0032445409818688
157.916	0.00259443236447013
159.544	0.00189291213230667
161.172	0.00120794047482443
162.8	6.49790140491308E-4
164.428	3.14918886261259E-4
166.056	2.38938397912834E-4
167.684	3.76330395839803E-4
169.312	6.17367035398744E-4
170.94	8.35357322447465E-4
172.568	9.39527552618354E-4
174.196	9.05111817730345E-4
175.824	7.67380833646341E-4
177.452	5.89402818411126E-4
179.08	4.26908677101861E-4
180.708	3.09247711852265E-4
182.336	2.39834124748668E-4
183.964	2.06817584086936E-4
185.592	1.93290141278883E-4
187.22	1.83067118011781E-4
188.848	1.64082715036745E-4
190.476	1.31594881829369E-4
192.104	9.00200291473018E-5
193.732	5.0763427042139E-5
195.36	2.60151756170715E-5
196.988	2.22158244319657E-5
198.616	3.75611045139591E-5
200.244	6.46483461835974E-5
201.872	9.5311611469518E-5
203.5	1.2359791141737E-4
205.128	1.45403403864488E-4
206.756	1.56774664420784E-4
208.384	1.53955915398691E-4
210.012	1.36113689647177E-4
211.64	1.08518224278614E-4
213.268	8.28232446615466E-5
214.896	7.30326116591185E-5
216.524	8.90899820173044E-5
218.152	1.31969622489963E-4
219.78	1.93188290626484E-4
221.408	2.58719959342245E-4
223.036	3.14710643782804E-4
224.664	3.51891339274724E-4
226.292	3.67074676912964E-4
227.92	3.62107238753211E-4
229.548	3.41704473095077E-4
231.176	3.11407700068658E-4
232.804	2.76165617645565E-4
234.432	2.39551692156788E-4
236.06	2.03580326944589E-4
237.688	1.69140329325683E-4
239.316	1.36903304792516E-4
240.944	1.08261427860419E-4
242.572	8.57350546218001E-5
244.2	7.25534763846847E-5
245.828	7.15876412195431E-5
247.456	8.41555786832382E-5
249.084	1.09222738993304E-4
250.712	1.43259976522244E-4
252.34	1.80737135819188E-4
253.968	2.15081431631531E-4
255.596	2.39901773867446E-4
257.224	2.50266608762947E-4
258.852	2.43773014665012E-4
260.48	2.21116122156749E-4
262.108	1.85951582315812E-4
263.736	1.44055810035116E-4
265.364	1.02036006402543E-4
266.992	6.59885578057858E-5
268.62	4.04709168385818E-5
270.248	2.79682113239556E-5
271.876	2.88139032713136E-5
273.504	4.13859515160924E-5
275.132	6.24083336721622E-5
276.76	8.73134843202807E-5
278.388	1.10760615893555E-4
280.016	1.27438428883245E-4
281.644	1.33150230597514E-4
283.272	1.2594128343423E-4
284.9	1.06836651787088E-4
286.528	7.97726874568233E-5
288.156	5.05767994535192E-5
289.784	2.52661651107481E-5
291.412	8.27789600226055E-6
293.04	1.31606676608046E-6
294.668	3.25006227206649E-6
296.296	1.10380005907372E-5
297.924	2.11979041937385E-5
299.552	3.11241664881218E-5
301.18	3.96632056325059E-5
302.808	4.67786000155239E-5
304.436	5.26553142162597E-5
306.064	5.69338454462699E-5
307.692	5.87015342935151E-5
309.32	5.73786856810822E-5
310.948	5.39708822693323E-5
312.576	5.1734439251787E-5
314.204	5.54595773205284E-5
315.832	6.93269131544994E-5
317.46	9.42484050892758E-5
319.088	1.26169647458707E-4
320.716	1.56553774593399E-4
322.344	1.75225212740752E-4
323.972	1.74462070952382E-4
325.6	1.52434046244853E-4
327.228	1.14289516624384E-4
328.856	7.03326935747237E-5
330.484	3.21793299318858E-5
332.112	8.72710922695492E-6
333.74	3.71138855847127E-6
335.368	1.56296578527201E-5
336.996	3.95357796140043E-5
338.624	6.93893610873951E-5
340.252	9.9716628372196E-5
341.88	1.26130780308955E-4
343.508	1.45160902466279E-4
345.136	1.54221305866473E-4
346.764	1.52198985594102E-4
348.392	1.40371576361368E-4
350.02	1.22814978085675E-4
351.648	1.05581882884055E-4
353.276	9.46867828179351E-5
354.904	9.37910364709529E-5
356.532	1.02808930863476E-4
358.16	1.18184104679118E-4
359.788	1.3462154956232E-4
361.416	1.47264424490856E-4
363.044	1.5320106546589E-4
364.672	1.51778787372703E-4
366.3	1.439943945404E-4
367.928	1.31647490079178E-4
369.556	1.16770671357529E-4
371.184	1.01371457102862E-4
372.812	8.72140210347722E-5
374.44	7.54759444718649E-5
376.068	6.6449865477039E-5
377.696	5.96208888089068E-5
379.324	5.42234523952551E-5
380.952	4.99498085405652E-5
382.58	4.72579681671559E-5
384.208	4.69632510094116E-5
385.836	4.93457067176715E-5
387.464	5.34308683046618E-5
389.092	5.70473167937872E-5
390.72	5.7746145480464E-5
392.348	5.4054958025285E-5
393.976	4.62712810001237E-5
395.604	3.62689208363573E-5
397.232	2.64228640441595E-5
398.86	1.83450471508529E-5
400.488	1.22797368389309E-5
402.116	7.60246250038092E-6
403.744	4.11457183342819E-6
405.372	3.19211878106065E-6
407	7.79239198035577E-6
408.628	2.09846966163437E-5
410.256	4.37055263310868E-5
411.884	7.31536840227768E-5
413.512	1.03061326285062E-4
415.14	1.26001852833499E-4
416.768	1.36593201383651E-4
418.396	1.3382905136312E-4
420.024	1.21282727471217E-4
421.652	1.05220208102568E-4
423.28	9.18140869938486E-5
424.908	8.4916581047227E-5
426.536	8.5207695130326E-5
428.164	9.06327217349168E-5
429.792	9.75707823714684E-5
431.42	1.02268716420904E-4
433.048	1.02303218509525E-4
434.676	9.77581793631318E-5
436.304	9.15062102461186E-5
437.932	8.80102612973778E-5
439.56	9.07959482451024E-5
441.188	9.98430579494588E-5
442.816	1.10671286269572E-4
444.444	1.16142321199784E-4
446.072	1.10254109298602E-4
447.7	9.16907189732089E-5
449.328	6.4842011601147E-5
450.956	3.75977560113156E-5
452.584	1.73416547599556E-5
454.212	7.66933703954818E-6
455.84	7.66487014757002E-6
457.468	1.36994283971743E-5
459.096	2.21090792424189E-5
460.724	3.08790096957086E-5
462.352	3.95686539046685E-5
463.98	4.81275333463455E-5
465.608	5.58800804676422E-5
467.236	6.14914998987834E-5
468.864	6.37549886854514E-5
470.492	6.24294197122223E-5
472.12	5.85081664534153E-5
473.748	5.39120615032867E-5
475.376	5.1044882219052E-5
477.004	5.25629731622994E-5
478.632	6.12647872741281E-5
480.26	7.96910023307735E-5
481.888	1.09181101840986E-4
483.516	1.48656251008432E-4
485.144	1.93852269957515E-4
486.772	2.37707447150127E-4
488.4	2.72068602452112E-4
490.028	2.90145924974245E-4
491.656	2.88683817846039E-4
493.284	2.68898962877438E-4
494.912	2.3580812769681E-4
496.54	1.96302263263009E-4
498.168	1.5684512855367E-4
499.796	1.21755790360024E-4
501.424	9.26795004779577E-5
503.052	6.92595410981249E-5
504.68	5.04786414481214E-5
506.308	3.58877935971373E-5
507.936	2.60863322147456E-5
509.564	2.22734170207409E-5
511.192	2.52142842777946E-5
512.82	3.42737065069377E-5
514.448	4.71011655778983E-5
516.076	6.01636717913665E-5
517.704	6.98564456292566E-5
519.332	7.36510610598541E-5
520.96	7.0788458099393E-5
522.588	6.23017384712383E-5
524.216	5.04580991524168E-5
525.844	3.78924145878104E-5
527.472	2.67581351269585E-5
529.1	1.82073153192598E-5
530.728	1.24370244137342E-5
532.356	9.33079826989283E-6
533.984	9.36380396202833E-6
535.612	1.41139854382004E-5
537.24	2.57571352863472E-5
538.868	4.54973727388813E-5
540.496	7.17378924268748E-5
542.124	9.93029612430417E-5
543.752	1.20650310621982E-4
545.38	1.28838915270657E-4
547.008	1.20789406396887E-4
548.636	9.89934270174629E-5
550.264	7.06320825632098E-5
551.892	4.45353977011047E-5
553.52	2.7578673564234E-5
555.148	2.22750023681214E-5
556.776	2.65302043496791E-5
558.404	3.53915321511074E-5
560.032	4.3785357679517E-5
561.66	4.8973728486012E-5
563.288	5.16933692066661E-5
564.916	5.55084312142934E-5
566.544	6.46684015542512E-5
568.172	8.14931672267352E-5
569.8	1.04638214459416E-4
571.428	1.29211492836712E-4
573.056	1.48711924434363E-4
574.684	1.57724730521568E-4
576.312	1.53941235803525E-4
577.94	1.38613397112562E-4
579.568	1.1556630533675E-4
581.196	8.96209352000434E-5
582.824	6.52887847030461E-5
584.452	4.60828752199497E-5
586.08	3.42927968781891E-5
587.708	3.09517213189228E-5
589.336	3.58836965838082E-5
590.964	4.7839822363988E-5
592.592	6.46778912659332E-5
594.22	8.34832085340727E-5
595.848	1.00667930784562E-4
597.476	1.12330344248206E-4
599.104	1.1516457086255E-4
600.732	1.07793886182666E-4
602.36	9.18249569843918E-5
603.988	7.17493348924003E-5
605.616	5.33730498816869E-5
607.244	4.14256589905801E-5
608.872	3.76377462984289E-5
610.5	4.03343061570402E-5
612.128	4.56306665593664E-5
613.756	4.93825685830401E-5
615.384	4.88124703140032E-5
617.012	4.32471988938268E-5
618.64	3.40808397284225E-5
620.268	2.43192045537435E-5
621.896	1.78120747725617E-5
623.524	1.80269091918196E-5
625.152	2.64401135996952E-5
626.78	4.12272106373286E-5
628.408	5.727940330223E-5
630.036	6.80850369682803E-5
631.664	6.88189323171263E-5
633.292	5.89403015775576E-5
634.92	4.26254190964743E-5
636.548	2.66116118669867E-5
638.176	1.66848013059229E-5
639.804	1.49103101239123E-5
641.432	1.91572597365858E-5
643.06	2.49280242501377E-5
644.688	2.81030237564552E-5
646.316	2.68875719273843E-5
647.944	2.20743480190246E-5
649.572	1.59646808632544E-5
651.2	1.10169135058029E-5
652.828	9.12748860854281E-6
654.456	1.17171910369441E-5
656.084	2.01319827658515E-5
657.712	3.57110324280919E-5
659.34	5.92113226950182E-5
660.968	8.9793430140768E-5
662.596	1.24146697803269E-4
664.224	1.56405742548694E-4
665.852	1.7926334863608E-4
667.48	1.86171537902708E-4
669.108	1.73898623273689E-4
670.736	1.44280640131037E-4
672.364	1.04125279279162E-4
673.992	6.3019917409193E-5
675.62	2.99242596149587E-5
677.248	1.01930279607521E-5
678.876	4.48568518649041E-6
680.504	9.90217898887993E-6
682.132	2.23530939941252E-5
683.76	3.85510465120304E-5
685.388	5.65179232736444E-5
687.016	7.47178286651384E-5
688.644	9.09150193126555E-5
690.272	1.01914740825932E-4
691.9	1.04529093053085E-4
693.528	9.71298173361612E-5
695.156	8.0747151405084E-5
696.784	5.90429840317965E-5
698.412	3.72143775393422E-5
700.04	2.03933534863633E-5
701.668	1.21553429771598E-5
703.296	1.35232532659886E-5
704.924	2.26728822807894E-5
706.552	3.54885859429772E-5
708.18	4.69925202586084E-5
709.808	5.33067727578987E-5
711.436	5.33498109226607E-5
713.064	4.93269639958821E-5
714.692	4.55496001491055E-5
716.32	4.60505091137709E-5
717.948	5.22640987846167E-5
719.576	6.21122554462182E-5
721.204	7.1052760470661E-5
722.832	7.44826806751942E-5
724.46	7.00977855780493E-5
726.088	5.88926806490456E-5
727.716	4.43596605770996E-5
729.344	3.05208234624567E-5
730.972	2.00340767527041E-5
732.6	1.34215322053115E-5
734.228	9.66821061413956E-6
735.856	7.57245882752498E-6
737.484	6.83287359897252E-6
739.112	8.13871070553694E-6
740.74	1.22713050685557E-5
742.368	1.89280914935821E-5
743.996	2.61900096897406E-5
745.624	3.11308676558421E-5
747.252	3.12890710868127E-5
748.88	2.61056745031258E-5
750.508	1.74005538765443E-5
752.136	8.54694163815575E-6
753.764	2.82478259781274E-6
755.392	1.93194502362139E-6
757.02	5.48012255311877E-6
758.648	1.16289876303109E-5
760.276	1.83045343788186E-5
761.904	2.41842375618084E-5
763.532	2.89372738529196E-5
765.16	3.27930150134369E-5
766.788	3.59282041149109E-5
768.416	3.81563551457656E-5
770.044	3.90643303661328E-5
771.672	3.83807495359611E-5
773.3	3.62357838383599E-5
774.928	3.31138834200586E-5
776.556	2.95542623965517E-5
778.184	2.58343770539915E-5
779.812	2.18866671357152E-5
781.44	1.75582294104185E-5
783.068	1.30961947903291E-5
784.696	9.53611929365281E-6
786.324	8.62271267361063E-6
787.952	1.21027776559745E-5
789.58	2.06505811371289E-5
791.208	3.30659113591705E-5
792.836	4.64008534498102E-5
794.464	5.71891074495806E-5
796.092	6.32112821024626E-5
797.72	6.47413500087955E-5
799.348	6.43989934767529E-5
800.976	6.55499326741276E-5
802.604	7.01423412621468E-5
804.232	7.729576275018E-5
805.86	8.3551188099448E-5
807.488	8.46904470985069E-5
809.116	7.80774765360849E-5
810.744	6.41639666580734E-5
812.372	4.63164261162148E-5
814	2.91258268442633E-5
815.628	1.62336263004912E-5
817.256	8.92615574680214E-6
818.884	6.19942370375522E-6
820.512	6.04056446874084E-6
822.14	6.93020133910999E-6
823.768	8.52801037871345E-6
825.396	1.11822311085853E-5
827.024	1.48177540307374E-5
828.652	1.82359760009232E-5
830.28	1.95326305314644E-5
831.908	1.7435402556095E-5
833.536	1.25646517856467E-5
835.164	7.55914659712114E-6
836.792	5.77181020797656E-6
838.42	9.28716404877126E-6
840.048	1.75728473477608E-5
841.676	2.77293927522955E-5
843.304	3.62753995278169E-5
844.932	4.13990500048378E-5
846.56	4.42834519578771E-5
848.188	4.86572603247826E-5
849.816	5.876621535484E-5
851.444	7.68721728260474E-5
853.072	1.01663629889412E-4
854.7	1.28488953426879E-4
856.328	1.51370505163394E-4
857.956	1.65808436216782E-4
859.584	1.709099251845E-4
861.212	1.69647767989427E-4
862.84	1.66987583139425E-4
864.468	1.6679655506639E-4
866.096	1.69231133198916E-4
867.724	1.701885606094E-4
869.352	1.63346706446837E-4
870.98	1.43835881287147E-4
872.608	1.11547987222699E-4
874.236	7.21694168800767E-5
875.864	3.5246417012822E-5
877.492	1.02502546161321E-5
879.12	2.69930668750584E-6
880.748	1.22669508427026E-5
882.376	3.35925108514692E-5
884.004	5.90240452424305E-5
885.632	8.1667194157962E-5
887.26	9.73044504446863E-5
888.888	1.04684980708123E-4
890.516	1.04654994661544E-4
892.144	9.90151721477987E-5
893.772	8.9754291952006E-5
895.4	7.87651722243986E-5
897.028	6.77590594271481E-5
898.656	5.80872650248294E-5
900.284	5.04496088322067E-5
901.912	4.47266798902853E-5
903.54	4.01814194081148E-5
905.168	3.60176539130894E-5
906.796	3.19599017674545E-5
908.424	2.84069947984501E-5
910.052	2.59627662484874E-5
911.68	2.4639881997648E-5
913.308	2.34049875299295E-5
914.936	2.06197229210526E-5
916.564	1.52890696330483E-5
918.192	8.27450461572016E-6
919.82	2.40521134534414E-6
921.448	1.06781989402635E-6
923.076	6.02542296267664E-6
924.704	1.60171856500266E-5
926.332	2.73620107994587E-5
927.96	3.64050649371639E-5
929.588	4.21845411749953E-5
931.216	4.7334671223597E-5
932.844	5.63811516951295E-5
934.472	7.2448849166817E-5
936.1	9.45944533668593E-5
937.728	1.17589389869744E-4
939.356	1.34311049606609E-4
940.984	1.39202981398234E-4
942.612	1.30728775402425E-4
944.24	1.11608101159241E-4
945.868	8.71027119486259E-5
947.496	6.2634719538011E-5
949.124	4.20289321530857E-5
950.752	2.69445160364793E-5
952.38	1.72772514439577E-5
954.008	1.19593116706903E-5
955.636	9.67906468298481E-6
957.264	9.3146146827566E-6
958.892	1.00822689510358E-5
960.52	1.14926117381557E-5
962.148	1.32342838589589E-5
963.776	1.50945091038412E-5
965.404	1.69631718788824E-5
967.032	1.88766055479669E-5
968.66	2.10144982801813E-5
970.288	2.36155136534104E-5
971.916	2.68676350727855E-5
973.544	3.08471922960135E-5
975.172	3.54963489583315E-5
976.8	4.055103440743E-5
978.428	4.53932366597076E-5
980.056	4.89847095541983E-5
981.684	5.01406648444721E-5
983.312	4.82230238424615E-5
984.94	4.39213692315394E-5
986.568	3.94786094091498E-5
988.196	3.7869561412741E-5
989.824	4.1096273793601E-5
991.452	4.85238894362863E-5
993.08	5.6454482880959E-5
994.708	5.95944183202198E-5
996.336	5.39425417822068E-5
997.964	3.95976707108849E-5
999.592	2.17563581384749E-5
1001.22	8.99246954772471E-6
1002.848	9.38344065908927E-6
1004.476	2.63496541115458E-5
1006.104	5.6424477439329E-5
1007.732	9.02993747026515E-5
1009.36	1.16807470325567E-4
1010.988	1.27926235111376E-4
1012.616	1.22295081161092E-4
1014.244	1.05518803799318E-4
1015.872	8.72405594744306E-5
1017.5	7.663352102451E-5
1019.128	7.86255536026235E-5
1020.756	9.25151367758279E-5
1022.384	1.13164695854543E-4
1024.012	1.33638765027863E-4
1025.64	1.47750889339495E-4
1027.268	1.51555216800962E-4
1028.896	1.43763282264497E-4
1030.524	1.25634018634509E-4
1032.152	1.00756284052111E-4
1033.78	7.46193412102122E-5
1035.408	5.35531609994728E-5
1037.036	4.28903346655027E-5
1038.664	4.48820831334343E-5
1040.292	5.74218648014269E-5
1041.92	7.44921636942177E-5
1043.548	8.84308682489905E-5
1045.176	9.30988780974749E-5
1046.804	8.64660244593797E-5
1048.432	7.13766164390541E-5
1050.06	5.41596499843796E-5
1051.688	4.17883713048622E-5
1053.316	3.89221905242977E-5
1054.944	4.61162448834388E-5
1056.572	5.98638422825381E-5
1058.2	7.42914976466269E-5
1059.828	8.36437106815257E-5
1061.456	8.4446463959368E-5
1063.084	7.64973494783402E-5
1064.712	6.24501435497029E-5
1066.34	4.64252599499381E-5
1067.968	3.24372625517839E-5
1069.596	2.33108617467803E-5
1071.224	2.02892087203921E-5
1072.852	2.30911885764146E-5
1074.48	3.00797865466315E-5
1076.108	3.84805587363038E-5
1077.736	4.49134173409429E-5
1079.364	4.64826360018457E-5
1080.992	4.22217511132389E-5
1082.62	3.41523997308672E-5
1084.248	2.71000938897222E-5
1085.876	2.69547250860218E-5
1087.504	3.79898991683507E-5
1089.132	6.05400741161361E-5
1090.76	9.02772252879385E-5
1092.388	1.19530667545426E-4
1094.016	1.40052494874074E-4
1095.644	1.45972004589726E-4
1097.272	1.35729044842268E-4
1098.9	1.12382079836812E-4
1100.528	8.24153006773432E-5
1102.156	5.36375073109251E-5
1103.784	3.28747776513988E-5
1105.412	2.4060496363995E-5
1107.04	2.72018385795812E-5
1108.668	3.8573202257452E-5
1110.296	5.22267507317556E-5
1111.924	6.24356585674848E-5
1113.552	6.61484859826521E-5
1115.18	6.42980199996869E-5
1116.808	6.11880161096431E-5
1118.436	6.21246869910581E-5
1120.064	7.04700832817127E-5
1121.692	8.57122491148492E-5
1123.32	1.03623686106264E-4
1124.948	1.18381924311739E-4
1126.576	1.25401940116281E-4
1128.204	1.23300711221865E-4
1129.832	1.14060588121968E-4
1131.46	1.01598482725399E-4
1133.088	8.98010548475543E-5
1134.716	8.11425582438576E-5
1136.344	7.6362739135444E-5
1137.972	7.49187638532095E-5
1139.6	7.55969794249282E-5
1141.228	7.68995959941819E-5
1142.856	7.72615694526259E-5
1144.484	7.53479893099301E-5
1146.112	7.04855802690151E-5
1147.74	6.2962820017731E-5
1149.368	5.38848607636082E-5
1150.996	4.45998708119695E-5
1152.624	3.6116526127586E-5
1154.252	2.89794039878272E-5
1155.88	2.36513109230575E-5
1157.508	2.09342982318295E-5
1159.136	2.18628524987915E-5
1160.764	2.69813337166434E-5
1162.392	3.55667349551128E-5
1164.02	4.55514304682743E-5
1165.648	5.43916686784359E-5
1167.276	6.03249147546503E-5
1168.904	6.30847735040249E-5
1170.532	6.35638871980497E-5
1172.16	6.27834262436666E-5
1173.788	6.1077470860707E-5
1175.416	5.81477155064837E-5
1177.044	5.38271872708357E-5
1178.672	4.87494759528594E-5
1180.3	4.42193648085294E-5
1181.928	4.1320811884735E-5
1183.556	4.00230852039633E-5
1185.184	3.91303079046738E-5
1186.812	3.7288094188154E-5
1188.44	3.44132439153509E-5
1190.068	3.24944496726742E-5
1191.696	3.50277210935212E-5
1193.324	4.51858916667544E-5
1194.952	6.36434997170352E-5
1196.58	8.72961682957195E-5
1198.208	1.09752641393832E-4
1199.836	1.23633586737219E-4
1201.464	1.23809507819186E-4
1203.092	1.10175274275314E-4
1204.72	8.86213550430275E-5
1206.348	6.94931033172755E-5
1207.976	6.38065320472472E-5
1209.604	7.84971849186673E-5
1211.232	1.12660165103106E-4
1212.86	1.56719701311283E-4
1214.488	1.95491913647057E-4
1216.116	2.14325339671071E-4
1217.744	2.05680429430435E-4
1219.372	1.72784011061685E-4
1221	1.28158573352558E-4
1222.628	8.75430206185255E-5
1224.256	6.24446816642857E-5
1225.884	5.54560771079465E-5
1227.512	6.07778027200697E-5
1229.14	6.91454989487899E-5
1230.768	7.37472768830771E-5
1232.396	7.34766352666694E-5
1234.024	7.20021060179792E-5
1235.652	7.39870112562703E-5
1237.28	8.13614943613055E-5
1238.908	9.19786411157707E-5
1240.536	1.01029532254121E-4
1242.164	1.03818182888582E-4
1243.792	9.80309018499882E-5
1245.42	8.44536680530564E-5
1247.048	6.63028116531514E-5
1248.676	4.80142173094805E-5
1250.304	3.41905103834797E-5
1251.932	2.8823370432834E-5
1253.56	3.45154693019908E-5
1255.188	5.15644596579731E-5
1256.816	7.72648641527877E-5
1258.444	1.06113900377053E-4
1260.072	1.31341684763882E-4
1261.7	1.47365762082689E-4
1263.328	1.51956938238137E-4
1264.956	1.46797742307524E-4
1266.584	1.35976814195871E-4
1268.212	1.23304835395095E-4
1269.84	1.10203586815809E-4
1271.468	9.56005147558135E-5
1273.096	7.78891543117032E-5
1274.724	5.75252923261153E-5
1276.352	3.82838728263714E-5
1277.98	2.6019035252731E-5
1279.608	2.54328089333306E-5
1281.236	3.67927560968006E-5
1282.864	5.48190012737771E-5
1284.492	7.08525476799514E-5
1286.12	7.74894827743594E-5
1287.748	7.31970322829916E-5
1289.376	6.40613398416801E-5
1291.004	6.1172959515659E-5
1292.632	7.46539388809235E-5
1294.26	1.07541256149255E-4
1295.888	1.5317535135688E-4
1297.516	1.97890964389341E-4
1299.144	2.27676406103795E-4
1300.772	2.3504380670299E-4
1302.4	2.22249788499259E-4
1304.028	1.99280913718651E-4
1305.656	1.78122973854755E-4
1307.284	1.66759642323158E-4
1308.912	1.6604919504477E-4
1310.54	1.70616875864566E-4
1312.168	1.7264849531273E-4
1313.796	1.66268994788332E-4
1315.424	1.50395030179801E-4
1317.052	1.2906281344803E-4
1318.68	1.09483880790749E-4
1320.308	9.89375634517385E-5
1321.936	1.01883464981137E-4
1323.564	1.18408261186962E-4
1325.192	1.44470478297199E-4
1326.82	1.73643242489349E-4
1328.448	1.99499653672913E-4
1330.076	2.17662733257444E-4
1331.704	2.26844308796541E-4
1333.332	2.2870558239857E-4
1334.96	2.26814914230729E-4
1336.588	2.25189100168726E-4
1338.216	2.26871285195576E-4
1339.844	2.32828819953812E-4
1341.472	2.41310884291652E-4
1343.1	2.47815155296933E-4
1344.728	2.45937217453329E-4
1346.356	2.29358738608155E-4
1347.984	1.94772317231353E-4
1349.612	1.44678338317539E-4
1351.24	8.83142357676529E-5
1352.868	3.93205959472415E-5
1354.496	1.04031175105105E-5
1356.124	7.39131634374986E-6
1357.752	2.6127920408218E-5
1359.38	5.44061299973259E-5
1361.008	7.81668549208657E-5
1362.636	8.837658927943E-5
1364.264	8.45227120721049E-5
1365.892	7.29530624472188E-5
1367.52	6.17043935700076E-5
1369.148	5.55137782386667E-5
1370.776	5.40257692245748E-5
1372.404	5.35821061327803E-5
1374.032	5.05604921150301E-5
1375.66	4.37071612724325E-5
1377.288	3.42697365994859E-5
1378.916	2.45609188884858E-5
1380.544	1.64291225084272E-5
1382.172	1.06532889207063E-5
1383.8	7.27697243746822E-6
1385.428	6.28013048059781E-6
1387.056	8.04459797238893E-6
1388.684	1.34372261070167E-5
1390.312	2.35695942554643E-5
1391.94	3.9318468637938E-5
1393.568	6.0712174579277E-5
1395.196	8.64177610356533E-5
1396.824	1.13656901959287E-4
1398.452	1.38736796144796E-4
1400.08	1.58036532807156E-4
1401.708	1.69004712640511E-4
1403.336	1.70732698670812E-4
1404.964	1.63941544742588E-4
1406.592	1.50523690734282E-4
1408.22	1.32913002624923E-4
1409.848	1.13512045649325E-4
1411.476	9.43049069707176E-5
1413.104	7.67115892466968E-5
1414.732	6.16788847753691E-5
1416.36	4.9913540955953E-5
1417.988	4.20773148836935E-5
1419.616	3.87647939752582E-5
1421.244	4.02130614779136E-5
1422.872	4.58825347223895E-5
1424.5	5.41769606138385E-5
1426.128	6.25527444422885E-5
1427.756	6.81105048557512E-5
1429.384	6.85410796343728E-5
1431.012	6.31059105585329E-5
1432.64	5.32438427145688E-5
1434.268	4.24644796179357E-5
1435.896	3.54213960088643E-5
1437.524	3.63908189306583E-5
1439.152	4.76689118077207E-5
1440.78	6.84887295231333E-5
1442.408	9.48887969649924E-5
1444.036	1.20631675119314E-4
1445.664	1.38944542068967E-4
1447.292	1.44645377520849E-4
1448.92	1.36112041026857E-4
1450.548	1.16493451308563E-4
1452.176	9.35988746752287E-5
1453.804	7.81788149201108E-5
1455.432	8.08848860434961E-5
1457.06	1.08851580475724E-4
1458.688	1.63169139427076E-4
1460.316	2.38229174708024E-4
1461.944	3.23136814793077E-4
1463.572	4.04546632121599E-4
1465.2	4.69841669330882E-4
1466.828	5.09677658568717E-4
1468.456	5.19375559734222E-4
1470.084	4.99154958952227E-4
1471.712	4.53516329639211E-4
1473.34	3.90120641180699E-4
1474.968	3.18381050123638E-4
1476.596	2.47895941216511E-4
1478.224	1.86964805122513E-4
1479.852	1.41604975571719E-4
1481.48	1.15384027026879E-4
1483.108	1.09869037413301E-4
1484.736	1.24979301806233E-4
1486.364	1.58650669451936E-4
1487.992	2.06065259615155E-4
1489.62	2.59492557788759E-4
1491.248	3.09613685266832E-4
1492.876	3.48081553745387E-4
1494.504	3.70046118596887E-4
1496.132	3.75373453578767E-4
1497.76	3.68135727232789E-4
1499.388	3.54773884424789E-4
1501.016	3.41721996387174E-4
1502.644	3.33475010585873E-4
1504.272	3.32023587125964E-4
1505.9	3.37652394275063E-4
1507.528	3.49543079431814E-4
1509.156	3.64454417458606E-4
1510.784	3.74503204464514E-4
1512.412	3.68305668173085E-4
1514.04	3.38176247776415E-4
1515.668	2.88710051564859E-4
1517.296	2.36866773576635E-4
1518.924	2.00176776961792E-4
1520.552	1.84412096937534E-4
1522.18	1.86490846756001E-4
1523.808	2.1038901679901E-4
1525.436	2.71236611578616E-4
1527.064	3.71641180302915E-4
1528.692	4.79342681361831E-4
1530.32	5.59820281363403E-4
1531.948	6.55839429616867E-4
1533.576	8.92715522030003E-4
1535.204	0.00129042039641044
1536.832	0.00152792608837774
1538.46	0.00120655534666093
1540.088	0.00123949300641369
1541.716	0.00630388781751392
1543.344	0.0269600386458127
1544.972	0.0790291584140678
1546.6	0.178382324763793
1548.228	0.331851965657832
1549.856	0.528316788397658
1551.484	0.735713736185449
1553.112	0.907873887596208
1554.74	1
1556.368	0.98617815370135
1557.996	0.870207951896053
1559.624	0.684038674480406
1561.252	0.474627379903317
1562.88	0.286064363913302
1564.508	0.145659343634765
1566.136	0.0595334805161283
1567.764	0.0175486344212457
1569.392	0.00286315175784956
1571.02	4.36071207793444E-4
1572.648	0.00112923275887575
1574.276	0.00144107906576618
1575.904	0.00106491913816006
1577.532	5.68573524574226E-4
1579.16	2.72245519416686E-4
1580.788	1.50556176420512E-4
1582.416	9.11112061278254E-5
1584.044	4.83142012070134E-5
1585.672	2.78471135964874E-5
1587.3	3.13868286390389E-5
1588.928	4.77744910221113E-5
1590.556	7.33261466065464E-5
1592.184	1.15933896530774E-4
1593.812	1.77588907561435E-4
1595.44	2.42517035476643E-4
1597.068	2.87156830993819E-4
1598.696	2.99787274814587E-4
1600.324	2.88998390414192E-4
1601.952	2.7543357020119E-4
1603.58	2.77540266116613E-4
1605.208	3.02879810251358E-4
1606.836	3.46995973807836E-4
1608.464	3.95796286695315E-4
1610.092	4.29358737675402E-4
1611.72	4.28426993956479E-4
1613.348	3.83378243269524E-4
1614.976	3.01093633945781E-4
1616.604	2.04150970392123E-4
1618.232	1.21324016844317E-4
1619.86	7.4500550578708E-5
1621.488	6.94656573736145E-5
1623.116	9.51141587858008E-5
1624.744	1.30421153638154E-4
1626.372	1.54661254812808E-4
1628	1.55678675282226E-4
1629.628	1.32957250453559E-4
1631.256	9.52550722321151E-5
1632.884	5.50763215632288E-5
1634.512	2.31951794248992E-5
1636.14	5.63540286783867E-6
1637.768	3.69455066426137E-6
1639.396	1.59496033485662E-5
1641.024	4.04684026663009E-5
1642.652	7.57315725431068E-5
1644.28	1.19699707264624E-4
1645.908	1.67689013494649E-4
1647.536	2.10811030438168E-4
1649.164	2.36977816117413E-4
1650.792	2.35253723097284E-4
1652.42	2.01955465493741E-4
1654.048	1.44896927236255E-4
1655.676	8.2340210367207E-5
1657.304	3.6003012384126E-5
1658.932	2.12717102837846E-5
1660.56	3.9931784066205E-5
1662.188	7.95918618294519E-5
1663.816	1.20176760712515E-4
1665.444	1.43849432623019E-4
1667.072	1.42982776237108E-4
1668.7	1.22230755903345E-4
1670.328	9.42541455463585E-5
1671.956	7.20744687488091E-5
1673.584	6.24975176488726E-5
1675.212	6.39717166216959E-5
1676.84	6.94511978030109E-5
1678.468	7.19864334781472E-5
1680.096	6.94437192843736E-5
1681.724	6.560283386433E-5
1683.352	6.72757826263771E-5
1684.98	7.95230647148675E-5
1686.608	1.02058430769423E-4
1688.236	1.29019644366673E-4
1689.864	1.52149976218953E-4
1691.492	1.65461515298483E-4
1693.12	1.68746905767471E-4
1694.748	1.68080034729928E-4
1696.376	1.73069371268238E-4
1698.004	1.92189844390205E-4
1699.632	2.28358621665782E-4
1701.26	2.76798295392383E-4
1702.888	3.26247457353959E-4
1704.516	3.63092731827043E-4
1706.144	3.76611093175582E-4
1707.772	3.62926035528555E-4
1709.4	3.25907259689153E-4
1711.028	2.74823144362369E-4
1712.656	2.20195232290868E-4
1714.284	1.70032485423339E-4
1715.912	1.28076352185539E-4
1717.54	9.43473023124615E-5
1719.168	6.70676342753824E-5
1720.796	4.46106844899379E-5
1722.424	2.65193859253866E-5
1724.052	1.33884336969297E-5
1725.68	6.0174046046452E-6
1727.308	4.4921225910765E-6
1728.936	7.77083626591346E-6
1730.564	1.40525396762786E-5
1732.192	2.17852391042118E-5
1733.82	3.07635877592179E-5
1735.448	4.25750397068176E-5
1737.076	5.98703433479648E-5
1738.704	8.45501615191677E-5
1740.332	1.15686954594637E-4
1741.96	1.48398233111772E-4
1743.588	1.74629959022127E-4
1745.216	1.8592194162407E-4
1746.844	1.77117800404021E-4
1748.472	1.49252034266586E-4
1750.1	1.09977411427241E-4
1751.728	7.09611398882157E-5
1753.356	4.32298703034579E-5
1754.984	3.26671577404253E-5
1756.612	3.79918683123782E-5
1758.24	5.23341936466565E-5
1759.868	6.75383173162962E-5
1761.496	7.87050414879179E-5
1763.124	8.63070096938114E-5
1764.752	9.46958553379701E-5
1766.38	1.08102097652101E-4
1768.008	1.26823729030766E-4
1769.636	1.46122941753577E-4
1771.264	1.58514288164679E-4
1772.892	1.57900366094725E-4
1774.52	1.42913067486828E-4
1776.148	1.17520879583381E-4
1777.776	8.88416548852507E-5
1779.404	6.3775628980798E-5
1781.032	4.64717594483996E-5
1782.66	3.77231646440145E-5
1784.288	3.60182123130012E-5
1785.916	3.9138347808968E-5
1787.544	4.52752399277429E-5
1789.172	5.32991053068783E-5
1790.8	6.24326598194128E-5
1792.428	7.18052001927525E-5
1794.056	8.02271234546376E-5
1795.684	8.62865773352663E-5
1797.312	8.86983406320952E-5
1798.94	8.67454047482611E-5
1800.568	8.0614183671408E-5
1802.196	7.14515048972446E-5
1803.824	6.10936881829395E-5
1805.452	5.15856882380004E-5
1807.08	4.47026559780284E-5
1808.708	4.16353249565197E-5
1810.336	4.28647838710175E-5
1811.964	4.81644845040709E-5
1813.592	5.66876829043593E-5
1815.22	6.71524023745625E-5
1816.848	7.81149730566965E-5
1818.476	8.82307769232032E-5
1820.104	9.63634717994924E-5
1821.732	1.01518219796106E-4
1823.36	1.02762940703642E-4
1824.988	9.9361997661568E-5
1826.616	9.11678184791076E-5
1828.244	7.90306320704634E-5
1829.872	6.48718054318425E-5
1831.5	5.12668396688797E-5
1833.128	4.07430679909395E-5
1834.756	3.51903248176888E-5
1836.384	3.56386951020472E-5
1838.012	4.23346879631962E-5
1839.64	5.4874037121549E-5
1841.268	7.22789778848026E-5
1842.896	9.31512072429374E-5
1844.524	1.16058314144653E-4
1846.152	1.40023066920091E-4
1847.78	1.64666937273709E-4
1849.408	1.89622678478518E-4
1851.036	2.13377340509079E-4
1852.664	2.32353405182862E-4
1854.292	2.41201689129492E-4
1855.92	2.34699144625222E-4
1857.548	2.10631829931691E-4
1859.176	1.72269120600768E-4
1860.804	1.29016102994242E-4
1862.432	9.45730489952789E-5
1864.06	8.29981146355481E-5
1865.688	1.03946134909065E-4
1867.316	1.58747933447916E-4
1868.944	2.38850950544415E-4
1870.572	3.27507674292704E-4
1872.2	4.04545952475301E-4
1873.828	4.52802906518033E-4
1875.456	4.6383668977032E-4
1877.084	4.40463779847916E-4
1878.712	3.94831051342617E-4
1880.34	3.42763820611365E-4
1881.968	2.97014145411242E-4
1883.596	2.62644754178361E-4
1885.224	2.36652795353274E-4
1886.852	2.11643930557124E-4
1888.48	1.81237823229541E-4
1890.108	1.44156925041421E-4
1891.736	1.04974319153805E-4
1893.364	7.15440190178898E-5
1894.992	5.09216838095001E-5
1896.62	4.61122861554583E-5
1898.248	5.51409782714719E-5
1899.876	7.24537302319166E-5
1901.504	9.14914570317094E-5
1903.132	1.07026087874718E-4
1904.76	1.16400194466728E-4
1906.388	1.19606873467098E-4
1908.016	1.18630476535653E-4
1909.644	1.16474048362843E-4
1911.272	1.16065932302195E-4
1912.9	1.19125840277644E-4
1914.528	1.25222629044353E-4
1916.156	1.31481584750483E-4
1917.784	1.33361044258774E-4
1919.412	1.26462543591883E-4
1921.04	1.08686628488913E-4
1922.668	8.16691481615571E-5
1924.296	5.0683230677481E-5
1925.924	2.29865782199488E-5
1927.552	5.42572647296152E-6
1929.18	2.41813058898817E-6
1930.808	1.50445032601372E-5
1932.436	4.12458258229985E-5
1934.064	7.66065318547905E-5
1935.692	1.15235262887287E-4
1937.32	1.5064273612388E-4
1938.948	1.76787976701327E-4
1940.576	1.89323688672964E-4
1942.204	1.86682014009016E-4
1943.832	1.70448121641887E-4
1945.46	1.44739386836034E-4
1947.088	1.14853874163168E-4
1948.716	8.58111017977098E-5
1950.344	6.13069709434744E-5
1951.972	4.32219761078998E-5
1953.6	3.15730669949339E-5
1955.228	2.486974410202E-5
1956.856	2.09732172797333E-5
1958.484	1.83860596186231E-5
1960.112	1.74205130026715E-5
1961.74	2.04040682482052E-5
1963.368	3.04867332455018E-5
1964.996	4.9597631495122E-5
1966.624	7.68579231317504E-5
1968.252	1.08515284562521E-4
1969.88	1.39307014062176E-4
1971.508	1.64097595684835E-4
1973.136	1.7869722041108E-4
1974.764	1.79911209518664E-4
1976.392	1.65892550388594E-4
1978.02	1.37541809154151E-4
1979.648	1.00123070646762E-4
1981.276	6.30277561185147E-5
1982.904	3.63629797915358E-5
1984.532	2.56838836748613E-5
1986.16	2.85796664117001E-5
1987.788	3.64576272125066E-5
1989.416	4.13050238897149E-5
1991.044	4.29226001086345E-5
1992.672	5.07627824981516E-5
1994.3	7.77904645062966E-5
1995.928	1.29725240492048E-4
1997.556	1.97166118293298E-4
1999.184	2.56975494825787E-4
2000.812	2.83306542314851E-4
2002.44	2.61953940974604E-4
2004.068	1.99123575300131E-4
2005.696	1.19126661425865E-4
2007.324	5.24814534405235E-5
2008.952	2.16247701127353E-5
2010.58	3.22240001423943E-5
2012.208	7.3889909345552E-5
2013.836	1.28177795514547E-4
2015.464	1.78096243540676E-4
2017.092	2.13835584247133E-4
2018.72	2.32979910475151E-4
2020.348	2.37192192963708E-4
2021.976	2.28835430695054E-4
2023.604	2.09785139111883E-4
2025.232	1.82271233757632E-4
2026.86	1.49955046001399E-4
2028.488	1.17634541275569E-4
2030.116	8.94981919117561E-5
2031.744	6.73188609470899E-5
2033.372	5.02205315615536E-5
2035	3.65281043004674E-5
2036.628	2.66045594985979E-5
2038.256	2.46677794642453E-5
2039.884	3.8005079483639E-5
2041.512	7.35029867216449E-5
2043.14	1.33063318436897E-4
2044.768	2.10323410306919E-4
2046.396	2.90676992137056E-4
2048.024	3.55119398518958E-4
2049.652	3.86628031731957E-4
2051.28	3.76482498461836E-4
2052.908	3.27755754854927E-4
2054.536	2.54319022168081E-4
2056.164	1.75667732207455E-4
2057.792	1.09794969420407E-4
2059.42	6.7234124788281E-5
2061.048	4.87423572042253E-5
2062.676	4.72142165513411E-5
2064.304	5.23457679848711E-5
2065.932	5.54770085680834E-5
2067.56	5.24551222684008E-5
2069.188	4.38415488303863E-5
2070.816	3.32682812620016E-5
2072.444	2.53346024607928E-5
2074.072	2.4004432489734E-5
2075.7	3.16443463964718E-5
2077.328	4.84003441899524E-5
2078.956	7.18066266987619E-5
2080.584	9.69581625289536E-5
2082.212	1.17654621094914E-4
2083.84	1.28416269243564E-4
2085.468	1.26564003481807E-4
2087.096	1.13283706551585E-4
2088.724	9.30739822274271E-5
2090.352	7.19027298736158E-5
2091.98	5.50956181161662E-5
2093.608	4.59598337054345E-5
2095.236	4.5498272867301E-5
2096.864	5.28534357014366E-5
2098.492	6.58801388554253E-5
2100.12	8.15641695039974E-5
2101.748	9.64747013386121E-5
2103.376	1.07559817281464E-4
2105.004	1.13225291730789E-4
2106.632	1.14122686882481E-4
2108.26	1.12942112306515E-4
2109.888	1.12997315334164E-4
2111.516	1.16219922520261E-4
2113.144	1.21730840538954E-4
2114.772	1.25961343448769E-4
2116.4	1.2440772664503E-4
2118.028	1.14083667590845E-4
2119.656	9.52641407160672E-5
2121.284	7.15179338351125E-5
2122.912	4.80492544966354E-5
2124.54	2.93586804338069E-5
2126.168	1.75726954790472E-5
2127.796	1.22954666283099E-5
2129.424	1.18551855895289E-5
2131.052	1.49848810154578E-5
2132.68	2.17979233310557E-5
2134.308	3.34548176733934E-5
2135.936	5.07849999389576E-5
2137.564	7.27714089448223E-5
2139.192	9.58672761327345E-5
2140.82	1.14626791168159E-4
2142.448	1.23438688496464E-4
2144.076	1.18645889250092E-4
2145.704	1.00215930552486E-4
2147.332	7.23501301322488E-5
2148.96	4.28061154804154E-5
2150.588	2.10968463072247E-5
2152.216	1.60362103581032E-5
2153.844	3.32887486750529E-5
2155.472	7.36097611833775E-5
2157.1	1.32298034403668E-4
2158.728	2.00046018293023E-4
2160.356	2.64960762031749E-4
2161.984	3.15191019930754E-4
2163.612	3.41458283038145E-4
2165.24	3.38896227654134E-4
2166.868	3.07891761419267E-4
2168.496	2.53942454254648E-4
2170.124	1.86732775228498E-4
2171.752	1.18607193664592E-4
2173.38	6.24786613567662E-5
2175.008	2.91963672461392E-5
2176.636	2.46987918190758E-5
2178.264	4.78056064070045E-5
2179.892	8.98279894721072E-5
2181.52	1.36814246036812E-4
2183.148	1.74104137633328E-4
2184.776	1.91494141106747E-4
2186.404	1.86650178801386E-4
2188.032	1.65080112663196E-4
2189.66	1.36757328964692E-4
2191.288	1.11301806385245E-4
2192.916	9.42953258154671E-5
2194.544	8.64025624862852E-5
2196.172	8.51379843244445E-5
2197.8	8.7608395565121E-5
2199.428	9.23146894689017E-5
2201.056	9.91154912194499E-5
2202.684	1.07891767296393E-4
2204.312	1.1728692866282E-4
2205.94	1.24656170229341E-4
2207.568	1.27350389733573E-4
2209.196	1.24454420216929E-4
2210.824	1.17757283744347E-4
2212.452	1.11206617905587E-4
2214.08	1.09027647725352E-4
2215.708	1.13491103501422E-4
2217.336	1.23555926390225E-4
2218.964	1.35191504068955E-4
2220.592	1.43331482592788E-4
2222.22	1.4455062887178E-4
2223.848	1.39120891434639E-4
2225.476	1.31347177592601E-4
2227.104	1.27930105994799E-4
2228.732	1.35121736928645E-4
2230.36	1.56049909727334E-4
2231.988	1.89421885092855E-4
2233.616	2.30005313585191E-4
2235.244	2.70372648987744E-4
2236.872	3.02950626226861E-4
2238.5	3.21611242755202E-4
2240.128	3.22579926192867E-4
2241.756	3.04854294815513E-4
2243.384	2.70360774299407E-4
2245.012	2.23814514711106E-4
2246.64	1.72007430893128E-4
2248.268	1.22334805162348E-4
2249.896	8.08501041607747E-5
2251.524	5.07097360772601E-5
2253.152	3.19704190617249E-5
2254.78	2.29547917457993E-5
2256.408	2.21580848136786E-5
2258.036	2.90108713792396E-5
2259.664	4.26545782582684E-5
2261.292	5.98426734037561E-5
2262.92	7.44101990472375E-5
2264.548	7.98735886668362E-5
2266.176	7.3988334381194E-5
2267.804	6.18414931365929E-5
2269.432	5.45033267389174E-5
2271.06	6.32873081691811E-5
2272.688	9.28795480009782E-5
2274.316	1.37601172809531E-4
2275.944	1.83406594918244E-4
2277.572	2.15130177609592E-4
2279.2	2.25437519017518E-4
2280.828	2.20144595636785E-4
2282.456	2.15520252311743E-4
2284.084	2.27818137181269E-4
2285.712	2.61544302812198E-4
2287.34	3.05445681065336E-4
2288.968	3.39908806531479E-4
2290.596	3.49862531016294E-4
2292.224	3.32983590936794E-4
2293.852	2.99147946320352E-4
2295.48	2.66110830787424E-4
2297.108	2.55706884200625E-4
2298.736	2.8509449033103E-4
2300.364	3.47173803207126E-4
2301.992	3.9532768108974E-4
2303.62	3.67008784617039E-4
2305.248	2.53846135972287E-4
2306.876	1.5074987957646E-4
2308.504	1.79719554589381E-4
2310.132	3.01570412789797E-4
2311.76	2.88586873185478E-4
2313.388	2.94504582869656E-4
2315.016	0.0021961692492993
2316.644	0.0111246794767704
2318.272	0.0358087072837203
2319.9	0.0863231489838194
2321.528	0.169078526461336
2323.156	0.280962591395401
2324.784	0.406079103483229
2326.412	0.518088682534485
2328.04	0.588462571067337
2329.668	0.597409758096643
2331.296	0.542146984129228
2332.924	0.438154862741974
2334.552	0.312719697271629
2336.18	0.194167108741942
2337.808	0.102196843700653
2339.436	0.0435302840459356
2341.064	0.0137201208598209
2342.692	0.00273500616260053
2344.32	6.89164576683176E-4
2345.948	0.00111934092495513
2347.576	0.00133166403338514
2349.204	9.95738669463579E-4
2350.832	5.41159119588274E-4
2352.46	2.62120260503737E-4
2354.088	1.67475809844069E-4
2355.716	1.59404582542305E-4
2357.344	1.76842498307074E-4
2358.972	2.06437549943236E-4
2360.6	2.39922818317414E-4
2362.228	2.58381459229288E-4
2363.856	2.48552807082011E-4
2365.484	2.16113628486981E-4
2367.112	1.78299891481766E-4
2368.74	1.48409199783914E-4
2370.368	1.29698048425508E-4
2371.996	1.20303776238857E-4
2373.624	1.19004287599643E-4
2375.252	1.25139613171944E-4
2376.88	1.35515529470875E-4
2378.508	1.44064434959712E-4
2380.136	1.45339961989857E-4
2381.764	1.38133836150902E-4
2383.392	1.25804236377697E-4
2385.02	1.13457361896852E-4
2386.648	1.04523761735971E-4
2388.276	9.89542257879555E-5
2389.904	9.37161363893902E-5
2391.532	8.503231660306E-5
2393.16	7.10490198892008E-5
2394.788	5.32761747428233E-5
2396.416	3.57151306570263E-5
2398.044	2.22175508052701E-5
2399.672	1.4122764293942E-5
2401.3	1.00367223669476E-5
2402.928	7.70382825328246E-6
2404.556	6.09799167564207E-6
2406.184	5.90270332405905E-6
2407.812	8.28006002557635E-6
2409.44	1.33841237273052E-5
2411.068	1.99979735274915E-5
2412.696	2.6355467825922E-5
2414.324	3.11860781888296E-5
2415.952	3.41894067640959E-5
2417.58	3.5970539407118E-5
2419.208	3.7877359910112E-5
2420.836	4.18642329165716E-5
2422.464	5.00994638964147E-5
2424.092	6.41827576694426E-5
2425.72	8.4382890389608E-5
2427.348	1.09518219455577E-4
2428.976	1.37605794636553E-4
2430.604	1.66655517601016E-4
2432.232	1.94800603206092E-4
2433.86	2.19627589339693E-4
2435.488	2.37518734054002E-4
2437.116	2.44118199043312E-4
2438.744	2.3627183413979E-4
2440.372	2.14484025663206E-4
2442	1.84132877634406E-4
2443.628	1.54133159060608E-4
2445.256	1.33273612023959E-4
2446.884	1.26081190489098E-4
2448.512	1.3062485161711E-4
2450.14	1.39674174542651E-4
2451.768	1.44635610555546E-4
2453.396	1.39988364611713E-4
2455.024	1.25679236960088E-4
2456.652	1.06296832115756E-4
2458.28	8.78888544920141E-5
2459.908	7.46063145651068E-5
2461.536	6.71197626888951E-5
2463.164	6.32933741762944E-5
2464.792	6.01119586641419E-5
2466.42	5.53870669551157E-5
2468.048	4.84269593220136E-5
2469.676	3.98467877132245E-5
2471.304	3.11349007611119E-5
2472.932	2.4290405825755E-5
2474.56	2.13598320618379E-5
2476.188	2.36574014976908E-5
2477.816	3.08995738313334E-5
2479.444	4.08799275984012E-5
2481.072	5.01375487153654E-5
2482.7	5.53927094945074E-5
2484.328	5.49231797953324E-5
2485.956	4.90697277402699E-5
2487.584	3.96856468416653E-5
2489.212	2.90764720528156E-5
2490.84	1.92662838671751E-5
2492.468	1.21007601130994E-5
2494.096	9.99908203203196E-6
2495.724	1.6539530912985E-5
2497.352	3.591295017355E-5
2498.98	7.08196416537933E-5
2500.608	1.19496469836181E-4
2502.236	1.73669056837993E-4
2503.864	2.19461680555401E-4
2505.492	2.42072824556605E-4
2507.12	2.32690975364581E-4
2508.748	1.94092021130647E-4
2510.376	1.41260925599032E-4
2512.004	9.5769468255814E-5
2513.632	7.62842440855478E-5
2515.26	9.01150373076184E-5
2516.888	1.30336046992893E-4
2518.516	1.79860628454622E-4
2520.144	2.19959230372335E-4
2521.772	2.38530701918945E-4
2523.4	2.34117646505138E-4
2525.028	2.1441450479907E-4
2526.656	1.90945711343936E-4
2528.284	1.73083897881524E-4
2529.912	1.64224096491106E-4
2531.54	1.61390181659037E-4
2533.168	1.57826079654823E-4
2534.796	1.46946982568305E-4
2536.424	1.25700062744514E-4
2538.052	9.58963209729948E-5
2539.68	6.31608479900788E-5
2541.308	3.43044586785233E-5
2542.936	1.45615700044529E-5
2544.564	5.94890623531113E-6
2546.192	7.18472680852533E-6
2547.82	1.47698398613452E-5
2549.448	2.44879268838566E-5
2551.076	3.27707069895471E-5
2552.704	3.77054336131642E-5
2554.332	3.95669508211326E-5
2555.96	4.06509874452961E-5
2557.588	4.42060411869476E-5
2559.216	5.264743339236E-5
2560.844	6.58112985253889E-5
2562.472	8.02840777666221E-5
2564.1	9.04676624074252E-5
2565.728	9.11262584617274E-5
2567.356	8.02436949550887E-5
2568.984	6.06782983225162E-5
2570.612	3.95789801986609E-5
2572.24	2.56011960841801E-5
2573.868	2.50985436136875E-5
2575.496	3.90841234255495E-5
2577.124	6.2497588126664E-5
2578.752	8.62361168893202E-5
2580.38	1.01020423409341E-4
2582.008	1.01226916167358E-4
2583.636	8.6896656057306E-5
2585.264	6.3203756815801E-5
2586.892	3.80469440429312E-5
2588.52	1.92187863430904E-5
2590.148	1.23569036351416E-5
2591.776	1.99461111539828E-5
2593.404	4.0893042682208E-5
2595.032	7.02803936037888E-5
2596.66	9.96597866129711E-5
2598.288	1.18789306570189E-4
2599.916	1.19250359708713E-4
2601.544	9.89314403384923E-5
2603.172	6.49754279997209E-5
2604.8	3.27475549804472E-5
2606.428	2.01851311473462E-5
2608.056	3.96631714453137E-5
2609.684	9.14639797759676E-5
2611.312	1.62588377567718E-4
2612.94	2.31931008696322E-4
2614.568	2.7930542542578E-4
2616.196	2.9363792156669E-4
2617.824	2.76231093063989E-4
2619.452	2.37949742284699E-4
2621.08	1.92614292791202E-4
2622.708	1.50676004577983E-4
2624.336	1.16439283484938E-4
2625.964	8.94619683757635E-5
2627.592	6.81657459905781E-5
2629.22	5.27495666388487E-5
2630.848	4.55606607506599E-5
2632.476	4.91331280207116E-5
2634.104	6.36528513209289E-5
2635.732	8.57319635013825E-5
2637.36	1.09259354186403E-4
2638.988	1.27701510049217E-4
2640.616	1.36508804057751E-4
2642.244	1.34528563964372E-4
2643.872	1.2411780936634E-4
2645.5	1.10310187951346E-4
2647.128	9.95371199528918E-5
2648.756	9.81534801996877E-5
2650.384	1.10791922174239E-4
2652.012	1.38675654574446E-4
2653.64	1.78389951384057E-4
2655.268	2.21870315396339E-4
2656.896	2.58141302248858E-4
2658.524	2.76593734729749E-4
2660.152	2.70689556474198E-4
2661.78	2.40499981711866E-4
2663.408	1.92808263790075E-4
2665.036	1.3857964009439E-4
2666.664	8.88846150600536E-5
2668.292	5.11411086480899E-5
2669.92	2.73444661454887E-5
2671.548	1.48652514455543E-5
2673.176	9.0368637980704E-6
2674.804	5.92575957214288E-6
2676.432	3.84225272033756E-6
2678.06	3.1332366938731E-6
2679.688	4.90201189207743E-6
2681.316	9.79664823480007E-6
2682.944	1.76518513948223E-5
2684.572	2.79442678601853E-5
2686.2	4.04058819473297E-5
2687.828	5.51637105825925E-5
2689.456	7.23091396478129E-5
2691.084	9.13310552468167E-5
2692.712	1.10937724261332E-4
2694.34	1.29435606613299E-4
2695.968	1.45391027499934E-4
2697.596	1.58139036540096E-4
2699.224	1.67883757427284E-4
2700.852	1.75426541634702E-4
2702.48	1.81713334019651E-4
2704.108	1.87369582844134E-4
2705.736	1.92327841681317E-4
2707.364	1.95659731170719E-4
2708.992	1.95747569991366E-4
2710.62	1.90840745941938E-4
2712.248	1.79819053994758E-4
2713.876	1.62792644968984E-4
2715.504	1.41204123545028E-4
2717.132	1.17384395584303E-4
2718.76	9.38430577131497E-5
2720.388	7.26863168321915E-5
2722.016	5.53746537058188E-5
2723.644	4.27356456929157E-5
2725.272	3.49982663757335E-5
2726.9	3.17230704987801E-5
2728.528	3.17328579108382E-5
2730.156	3.32596159356014E-5
2731.784	3.43983691130931E-5
2733.412	3.37084915566508E-5
2735.04	3.0657368665213E-5
2736.668	2.56909836294178E-5
2738.296	1.9956567192672E-5
2739.924	1.48818797455053E-5
2741.552	1.17983646663255E-5
2743.18	1.16450693920629E-5
2744.808	1.46943137088984E-5
2746.436	2.03117028684801E-5
2748.064	2.69184167035098E-5
2749.692	3.23620505172142E-5
2751.32	3.47145647738544E-5
2752.948	3.32137902758495E-5
2754.576	2.88940087387426E-5
2756.204	2.45653861014384E-5
2757.832	2.41197186267206E-5
2759.46	3.14237260574483E-5
2761.088	4.91414473066196E-5
2762.716	7.77440638338155E-5
2764.344	1.14889730880013E-4
2765.972	1.55381657728006E-4
2767.6	1.91942324543008E-4
2769.228	2.16890533775326E-4
2770.856	2.24422163096656E-4
2772.484	2.12760501532706E-4
2774.112	1.8526516708331E-4
2775.74	1.49858417487001E-4
2777.368	1.16762618928403E-4
2778.996	9.52467321327222E-5
2780.624	9.0531331633031E-5
2782.252	1.02018558163831E-4
2783.88	1.23595654967075E-4
2785.508	1.46047144664559E-4
2787.136	1.60821688986088E-4
2788.764	1.63796676003403E-4
2790.392	1.57513730667818E-4
2792.02	1.50764202821708E-4
2793.648	1.55332317639919E-4
2795.276	1.8087443208847E-4
2796.904	2.29878930269223E-4
2798.532	2.94945387581646E-4
2800.16	3.59956515935173E-4
2801.788	4.05184369811887E-4
2803.416	4.1453883795855E-4
2805.044	3.81921174620477E-4
2806.672	3.13772119786206E-4
2808.3	2.265517652572E-4
2809.928	1.40315923334387E-4
2811.556	7.1444831278692E-5
2813.184	2.78319366616746E-5
2814.812	8.31687219454108E-6
2816.44	5.81170329446927E-6
2818.068	1.18478286778621E-5
2819.696	2.00811405378851E-5
2821.324	2.74810599792869E-5
2822.952	3.35051426339807E-5
2824.58	3.84990687038214E-5
2826.208	4.24954709564527E-5
2827.836	4.48924156556966E-5
2829.464	4.48224118821047E-5
2831.092	4.17543359950238E-5
2832.72	3.59493109431878E-5
2834.348	2.85687208555793E-5
2835.976	2.13708307426428E-5
2837.604	1.60697063079603E-5
2839.232	1.36105027249839E-5
2840.86	1.37443677140171E-5
2842.488	1.52005474209453E-5
2844.116	1.64238719676039E-5
2845.744	1.64738472094684E-5
2847.372	1.55546692709928E-5
2849	1.48810406971551E-5
2850.628	1.60114292193436E-5
2852.256	2.00776608949842E-5
2853.884	2.73078257797989E-5
2855.512	3.69569487058967E-5
2857.14	4.74947852241749E-5
2858.768	5.6864935840389E-5
2860.396	6.27986520417156E-5
2862.024	6.33117908700063E-5
2863.652	5.74236354193503E-5
2865.28	4.58361592429872E-5
2866.908	3.1079382359005E-5
2868.536	1.67683085642446E-5
2870.164	6.15894753646528E-6
2871.792	7.76038605461758E-7
2873.42	0
2875.048	1.92318239006437E-6
2876.676	4.86535431669442E-6
2878.304	8.40227213531589E-6
2879.932	1.31214145843646E-5
2881.56	1.93686341197004E-5
2883.188	2.61428187303899E-5
2884.816	3.12334181964164E-5
2886.444	3.26553688273846E-5
2888.072	3.0266035729609E-5
2889.7	2.61731548986168E-5
2891.328	2.34543753592077E-5
2892.956	2.40745783389046E-5
2894.584	2.75610740577814E-5
2896.212	3.14136260777514E-5
2897.84	3.28840129737659E-5
2899.468	3.07692696418805E-5
2901.096	2.59863851729552E-5
2902.724	2.07385108481764E-5
2904.352	1.71328072651729E-5
2905.98	1.6355539992784E-5
2907.608	1.88752792269574E-5
2909.236	2.52461962392906E-5
2910.864	3.66401136982023E-5
2912.492	5.4507995756011E-5
2914.12	7.94604461533268E-5
2915.748	1.10040212944211E-4
2917.376	1.42192659210675E-4
2919.004	1.69911639845194E-4
2920.632	1.86967359819524E-4
2922.26	1.89082420752201E-4
2923.888	1.75638773128833E-4
2925.516	1.50116440853202E-4
2927.144	1.1899391917878E-4
2928.772	8.958236329214E-5
2930.4	6.78324699687852E-5
2932.028	5.71579012289216E-5
2933.656	5.86700244378676E-5
2935.284	7.22789909969499E-5
2936.912	9.75373190380776E-5
2938.54	1.33368219089155E-4
2940.168	1.76823127226604E-4
2941.796	2.22029655561694E-4
2943.424	2.60678180309215E-4
2945.052	2.8446400447767E-4
2946.68	2.88437410858192E-4
2948.308	2.73306899015308E-4
2949.936	2.45159404681469E-4
2951.564	2.12607935287E-4
2953.192	1.82985990220281E-4
2954.82	1.59740751636458E-4
2956.448	1.42289244584743E-4
2958.076	1.2798070918559E-4
2959.704	1.14607202077753E-4
2961.332	1.01861271770487E-4
2962.96	9.10983035154377E-5
2964.588	8.39180272913403E-5
2966.216	8.0666587859328E-5
2967.844	7.97681898673963E-5
2969.472	7.8168874430563E-5
2971.1	7.26057342465051E-5
2972.728	6.11487519281705E-5
2974.356	4.44351648213338E-5
2975.984	2.60760261148259E-5
2977.612	1.1850081160367E-5
2979.24	7.63976158073802E-6
2980.868	1.66628956965634E-5
2982.496	3.71907736801852E-5
2984.124	6.21588463882482E-5
2985.752	8.14824721126265E-5
2987.38	8.65489615974422E-5
2989.008	7.49167164528824E-5
2990.636	5.26501408253984E-5
2992.264	3.25696016099025E-5
2993.892	2.87610676486765E-5
2995.52	4.98655863301231E-5
2997.148	9.46021140159533E-5
2998.776	1.51964532295279E-4
3000.404	2.06064806515347E-4
3002.032	2.43108140948955E-4
3003.66	2.56955291485917E-4
3005.288	2.50700334151525E-4
3006.916	2.33971103399385E-4
3008.544	2.17821603277199E-4
3010.172	2.09944411954558E-4
3011.8	2.1223909166438E-4
3013.428	2.21221699998462E-4
3015.056	2.30380243033389E-4
3016.684	2.33040430000456E-4
3018.312	2.24604757737079E-4
3019.94	2.03692697978076E-4
3021.568	1.72240137496867E-4
3023.196	1.34812080118148E-4
3024.824	9.73613490368743E-5
3026.452	6.56531309137997E-5
3028.08	4.36792619694517E-5
3029.708	3.25268281944174E-5
3031.336	3.01653716992177E-5
3032.964	3.23586974133633E-5
3034.592	3.4442064633503E-5
3036.22	3.32492444183596E-5
3037.848	2.82983758263811E-5
3039.476	2.16195357128286E-5
3041.104	1.62678991962911E-5
3042.732	1.43037715450403E-5
3044.36	1.54102731905689E-5
3045.988	1.70639467274055E-5
3047.616	1.63211116190154E-5
3049.244	1.22679426605436E-5
3050.872	7.61838424613201E-6
3052.5	8.25373207002721E-6
3054.128	2.06037007171318E-5
3055.756	4.80718647213726E-5
3057.384	8.84160731030272E-5
3059.012	1.33621791011809E-4
3060.64	1.72519002341778E-4
3062.268	1.94936513821898E-4
3063.896	1.95418879465021E-4
3065.524	1.74866715435465E-4
3067.152	1.39622946947312E-4
3068.78	9.87688588230241E-5
3070.408	6.10239496161839E-5
3072.036	3.24591309294746E-5
3073.664	1.55540699639134E-5
3075.292	9.47128073085438E-6
3076.92	1.10984812439888E-5
3078.548	1.64005419884222E-5
3080.176	2.17150665117242E-5
3081.804	2.4689265434357E-5
3083.432	2.46332815100478E-5
3085.06	2.22520581797259E-5
3086.688	1.89846021232847E-5
3088.316	1.63471869130483E-5
3089.944	1.55841946304737E-5
3091.572	1.7620453210962E-5
3093.2	2.30354030279663E-5
3094.828	3.17959743515361E-5
3096.456	4.28048676888751E-5
3098.084	5.36729887062137E-5
3099.712	6.11680958897152E-5
3101.34	6.24135689701144E-5
3102.968	5.63501661887864E-5
3104.596	4.46507677968091E-5
3106.224	3.14684386843873E-5
3107.852	2.20111627463829E-5
3109.48	2.05818759987939E-5
3111.108	2.89983020475859E-5
3112.736	4.60754659689619E-5
3114.364	6.82968731994642E-5
3115.992	9.12524074267468E-5
3117.62	1.11142243709483E-4
3119.248	1.25710854861195E-4
3120.876	1.34304861151163E-4
3122.504	1.37191907318935E-4
3124.132	1.34653020142989E-4
3125.76	1.26479289313161E-4
3127.388	1.12250101868106E-4
3129.016	9.223043620589E-5
3130.644	6.82251689442781E-5
3132.272	4.36610995284697E-5
3133.9	2.26699118262726E-5
3135.528	8.70368005301362E-6
3137.156	3.6324335590355E-6
3138.784	7.94568044586274E-6
3140.412	2.17901345312102E-5
3142.04	4.58263854416111E-5
3143.668	8.09477489553639E-5
3145.296	1.268174883999E-4
3146.924	1.80257221806135E-4
3148.552	2.3486868905965E-4
3150.18	2.8254318608824E-4
3151.808	3.16218289944687E-4
3153.436	3.32354987011195E-4
3155.064	3.3178481317658E-4
3156.692	3.1864186053205E-4
3158.32	2.98227493177753E-4
3159.948	2.75076581229907E-4
3161.576	2.52051368109797E-4
3163.204	2.30475230405489E-4
3164.832	2.10772973223019E-4
3166.46	1.93071316928832E-4
3168.088	1.77518653311685E-4
3169.716	1.64337027454255E-4
3171.344	1.53671545773886E-4
3172.972	1.45287791125767E-4
3174.6	1.38256509050178E-4
3176.228	1.30912211405628E-4
3177.856	1.21352605013075E-4
3179.484	1.0843012936134E-4
3181.112	9.27550596361376E-5
3182.74	7.70602206172851E-5
3184.368	6.55950718965817E-5
3185.996	6.28364229476666E-5
3187.624	7.22417431427472E-5
3189.252	9.56581223600461E-5
3190.88	1.33417946702655E-4
3192.508	1.84591830930843E-4
3194.136	2.46818778662851E-4
3195.764	3.15656064154214E-4
3197.392	3.84056287973574E-4
3199.02	4.42809836508629E-4
3200.648	4.82336913664954E-4
3202.276	4.95355452936564E-4
3203.904	4.79286706629683E-4
3205.532	4.37252877916628E-4
3207.16	3.77177280405244E-4
3208.788	3.09396109876121E-4
3210.416	2.43805100908798E-4
3212.044	1.87607488755713E-4
3213.672	1.44287348633364E-4
3215.3	1.1383255679091E-4
3216.928	9.37999111956127E-5
3218.556	8.06933815624444E-5
3220.184	7.12512735992856E-5
3221.812	6.34389336934446E-5
3223.44	5.70731245044072E-5
3225.068	5.40184201392209E-5
3226.696	5.78579726330108E-5
3228.324	7.29605386247914E-5
3229.952	1.03013773280204E-4
3231.58	1.49342091771813E-4
3233.208	2.09551504687143E-4
3234.836	2.7709329548568E-4
3236.464	3.4212929321179E-4
3238.092	3.93652245745556E-4
3239.72	4.22315191166557E-4
3241.348	4.23055212005226E-4
3242.976	3.9653967701436E-4
3244.604	3.48807813112366E-4
3246.232	2.89165153707558E-4
3247.86	2.2716289545735E-4
3249.488	1.69973144796168E-4
3251.116	1.21317922775843E-4
3252.744	8.22841318305605E-5
3254.372	5.32493985772038E-5
[truncated: 48 more rows]
