# Supplementary material for: Ultrafast structural rearrangement dynamics induced by the photodetachment of phenoxide in aqueous solution
Source: Nat Commun. 2019 Jul 3;10:2944. doi: 10.1038/s41467-019-10989-1 (PMC6610110; doi:10.1038/s41467-019-10989-1)
Supplement: Supplementary file 3 — Source Data [file 41467_2019_10989_MOESM3_ESM.zip › Source Data/Theoretical results/Gaussian09-E.Output.174149 (Aqueous Phenoxyl Radical_.log]

 Entering Gaussian System, Link 0=g09
 Initial command:
 /usr/local/g09-d/g09/l1.exe "/home/muhammad371/Gaussian09-E174149/Gau-10544.inp" -scrdir="/home/muhammad371/Gaussian09-E174149/"
 Entering Link 1 = /usr/local/g09-d/g09/l1.exe PID=     10545.
  
 Copyright (c) 1988,1990,1992,1993,1995,1998,2003,2009,2013,
            Gaussian, Inc.  All Rights Reserved.
  
 This is part of the Gaussian(R) 09 program.  It is based on
 the Gaussian(R) 03 system (copyright 2003, Gaussian, Inc.),
 the Gaussian(R) 98 system (copyright 1998, Gaussian, Inc.),
 the Gaussian(R) 94 system (copyright 1995, Gaussian, Inc.),
 the Gaussian 92(TM) system (copyright 1992, Gaussian, Inc.),
 the Gaussian 90(TM) system (copyright 1990, Gaussian, Inc.),
 the Gaussian 88(TM) system (copyright 1988, Gaussian, Inc.),
 the Gaussian 86(TM) system (copyright 1986, Carnegie Mellon
 University), and the Gaussian 82(TM) system (copyright 1983,
 Carnegie Mellon University). Gaussian is a federally registered
 trademark of Gaussian, Inc.
  
 This software contains proprietary and confidential information,
 including trade secrets, belonging to Gaussian, Inc.
  
 This software is provided under written license and may be
 used, copied, transmitted, or stored only in accord with that
 written license.
  
 The following legend is applicable only to US Government
 contracts under FAR:
  
                    RESTRICTED RIGHTS LEGEND
  
 Use, reproduction and disclosure by the US Government is
 subject to restrictions as set forth in subparagraphs (a)
 and (c) of the Commercial Computer Software - Restricted
 Rights clause in FAR 52.227-19.
  
 Gaussian, Inc.
 340 Quinnipiac St., Bldg. 40, Wallingford CT 06492
  
  
 ---------------------------------------------------------------
 Warning -- This program may not be used in any manner that
 competes with the business of Gaussian, Inc. or will provide
 assistance to any competitor of Gaussian, Inc.  The licensee
 of this program is prohibited from giving any competitor of
 Gaussian, Inc. access to this program.  By using this program,
 the user acknowledges that Gaussian, Inc. is engaged in the
 business of creating and licensing software in the field of
 computational chemistry and represents and warrants to the
 licensee that it is not a competitor of Gaussian, Inc. and that
 it will not use this program in any manner prohibited above.
 ---------------------------------------------------------------
  

 Cite this work as:
 Gaussian 09, Revision D.01,
 M. J. Frisch, G. W. Trucks, H. B. Schlegel, G. E. Scuseria, 
 M. A. Robb, J. R. Cheeseman, G. Scalmani, V. Barone, B. Mennucci, 
 G. A. Petersson, H. Nakatsuji, M. Caricato, X. Li, H. P. Hratchian, 
 A. F. Izmaylov, J. Bloino, G. Zheng, J. L. Sonnenberg, M. Hada, 
 M. Ehara, K. Toyota, R. Fukuda, J. Hasegawa, M. Ishida, T. Nakajima, 
 Y. Honda, O. Kitao, H. Nakai, T. Vreven, J. A. Montgomery, Jr., 
 J. E. Peralta, F. Ogliaro, M. Bearpark, J. J. Heyd, E. Brothers, 
 K. N. Kudin, V. N. Staroverov, T. Keith, R. Kobayashi, J. Normand, 
 K. Raghavachari, A. Rendell, J. C. Burant, S. S. Iyengar, J. Tomasi, 
 M. Cossi, N. Rega, J. M. Millam, M. Klene, J. E. Knox, J. B. Cross, 
 V. Bakken, C. Adamo, J. Jaramillo, R. Gomperts, R. E. Stratmann, 
 O. Yazyev, A. J. Austin, R. Cammi, C. Pomelli, J. W. Ochterski, 
 R. L. Martin, K. Morokuma, V. G. Zakrzewski, G. A. Voth, 
 P. Salvador, J. J. Dannenberg, S. Dapprich, A. D. Daniels, 
 O. Farkas, J. B. Foresman, J. V. Ortiz, J. Cioslowski, 
 and D. J. Fox, Gaussian, Inc., Wallingford CT, 2013.
 
 ******************************************
 Gaussian 09:  ES64L-G09RevD.01 24-Apr-2013
                27-Nov-2017 
 ******************************************
 %chk=/home/muhammad371/Gaussian09-E174149/PhenoxylRadical.com.chk
 %NProcShared=16
 Will use up to   16 processors via shared memory.
 %chk=PhenoxylRadical.chk
 ----------------------------------------------------------------------
 # opt=tight freq b3lyp/6-311++g(d,p) scrf=(solvent=water) geom=connect
 ivity int=ultrafine
 ----------------------------------------------------------------------
 1/7=10,14=-1,18=20,19=15,26=4,38=1,57=2/1,3;
 2/9=110,12=2,17=6,18=5,40=1/2;
 3/5=4,6=6,7=1111,11=2,16=1,25=1,30=1,70=2201,71=1,72=1,74=-5,75=-5/1,2,3;
 4//1;
 5/5=2,38=5,53=1/2;
 6/7=2,8=2,9=2,10=2,28=1/1;
 7//1,2,3,16;
 1/7=10,14=-1,18=20,19=15,26=4/3(2);
 2/9=110/2;
 99//99;
 2/9=110/2;
 3/5=4,6=6,7=1111,11=2,16=1,25=1,30=1,70=2205,71=1,72=1,74=-5,75=-5/1,2,3;
 4/5=5,16=3,69=1/1;
 5/5=2,38=5,53=1/2;
 7//1,2,3,16;
 1/7=10,14=-1,18=20,19=15,26=4/3(-5);
 2/9=110/2;
 6/7=2,8=2,9=2,10=2,19=2,28=1/1;
 99/9=1/99;
 ---------------------------------------------
 Phenoxyl Radical DFT B3LYP 6-311G** PCM Water
 ---------------------------------------------
 Symbolic Z-matrix:
 Charge =  0 Multiplicity = 2
 C                     2.47239  -1.1927   -0.10014 
 C                     1.07956  -1.17369  -0.07875 
 C                     0.35761   0.044     0.01768 
 C                     1.12409   1.23561   0.0915 
 C                     2.51725   1.20487   0.06987 
 C                     3.20962  -0.00622  -0.02649 
 H                     2.9901   -2.14739  -0.17512 
 H                     0.51745  -2.10295  -0.13605 
 H                     0.60136   2.18551   0.16792 
 H                     3.07021   2.14069   0.12921 
 H                     4.29577  -0.02525  -0.04333 
 O                    -0.96515   0.06219   0.03539 
 H                    -1.75052  -0.83247  -1.23264 
 H                    -1.87338   1.51063  -0.03742 
 H                    -1.75879  -0.80456   1.30811 
 O                    -2.20648  -1.30103  -1.97638 
 O                    -2.23357  -1.27279   2.04018 
 O                    -2.45934   2.31222  -0.07281 
 H                    -3.14902  -1.11314  -1.84677 
 H                    -2.26919   2.72333  -0.93014 
 H                    -2.32089  -0.61036   2.74311 
 
 Add virtual bond connecting atoms H14        and O12        Dist= 3.23D+00.
 Add virtual bond connecting atoms H15        and O12        Dist= 3.27D+00.
 Add virtual bond connecting atoms H13        and O12        Dist= 3.29D+00.

 GradGradGradGradGradGradGradGradGradGradGradGradGradGradGradGradGradGrad
 Berny optimization.
 Initialization pass.
                           ----------------------------
                           !    Initial Parameters    !
                           ! (Angstroms and Degrees)  !
 --------------------------                            --------------------------
 ! Name  Definition              Value          Derivative Info.                !
 --------------------------------------------------------------------------------
 ! R1    R(1,2)                  1.3931         estimate D2E/DX2                !
 ! R2    R(1,6)                  1.3988         estimate D2E/DX2                !
 ! R3    R(1,7)                  1.0886         estimate D2E/DX2                !
 ! R4    R(2,3)                  1.4189         estimate D2E/DX2                !
 ! R5    R(2,8)                  1.0876         estimate D2E/DX2                !
 ! R6    R(3,4)                  1.4188         estimate D2E/DX2                !
 ! R7    R(3,12)                 1.323          estimate D2E/DX2                !
 ! R8    R(4,5)                  1.3937         estimate D2E/DX2                !
 ! R9    R(4,9)                  1.0869         estimate D2E/DX2                !
 ! R10   R(5,6)                  1.3984         estimate D2E/DX2                !
 ! R11   R(5,10)                 1.0886         estimate D2E/DX2                !
 ! R12   R(6,11)                 1.0865         estimate D2E/DX2                !
 ! R13   R(12,13)                1.7393         estimate D2E/DX2                !
 ! R14   R(12,14)                1.7112         estimate D2E/DX2                !
 ! R15   R(12,15)                1.7323         estimate D2E/DX2                !
 ! R16   R(13,16)                0.9902         estimate D2E/DX2                !
 ! R17   R(14,18)                0.9936         estimate D2E/DX2                !
 ! R18   R(15,17)                0.9903         estimate D2E/DX2                !
 ! R19   R(16,19)                0.9698         estimate D2E/DX2                !
 ! R20   R(17,21)                0.9698         estimate D2E/DX2                !
 ! R21   R(18,20)                0.9696         estimate D2E/DX2                !
 ! A1    A(2,1,6)              120.9672         estimate D2E/DX2                !
 ! A2    A(2,1,7)              119.2417         estimate D2E/DX2                !
 ! A3    A(6,1,7)              119.7911         estimate D2E/DX2                !
 ! A4    A(1,2,3)              121.43           estimate D2E/DX2                !
 ! A5    A(1,2,8)              120.2837         estimate D2E/DX2                !
 ! A6    A(3,2,8)              118.2862         estimate D2E/DX2                !
 ! A7    A(2,3,4)              116.7081         estimate D2E/DX2                !
 ! A8    A(2,3,12)             121.4282         estimate D2E/DX2                !
 ! A9    A(4,3,12)             121.8636         estimate D2E/DX2                !
 ! A10   A(3,4,5)              121.3805         estimate D2E/DX2                !
 ! A11   A(3,4,9)              118.5451         estimate D2E/DX2                !
 ! A12   A(5,4,9)              120.0743         estimate D2E/DX2                !
 ! A13   A(4,5,6)              121.0054         estimate D2E/DX2                !
 ! A14   A(4,5,10)             119.2071         estimate D2E/DX2                !
 ! A15   A(6,5,10)             119.7875         estimate D2E/DX2                !
 ! A16   A(1,6,5)              118.5088         estimate D2E/DX2                !
 ! A17   A(1,6,11)             120.7455         estimate D2E/DX2                !
 ! A18   A(5,6,11)             120.7457         estimate D2E/DX2                !
 ! A19   A(3,12,13)            115.7617         estimate D2E/DX2                !
 ! A20   A(3,12,14)            122.8019         estimate D2E/DX2                !
 ! A21   A(3,12,15)            117.4516         estimate D2E/DX2                !
 ! A22   A(13,12,14)            99.4813         estimate D2E/DX2                !
 ! A23   A(13,12,15)            94.0938         estimate D2E/DX2                !
 ! A24   A(14,12,15)           102.217          estimate D2E/DX2                !
 ! A25   A(13,16,19)           104.8015         estimate D2E/DX2                !
 ! A26   A(15,17,21)           104.8344         estimate D2E/DX2                !
 ! A27   A(14,18,20)           104.9462         estimate D2E/DX2                !
 ! A28   L(12,13,16,8,-1)      182.1776         estimate D2E/DX2                !
 ! A29   L(12,14,18,9,-1)      184.0354         estimate D2E/DX2                !
 ! A30   L(12,15,17,19,-1)     179.8772         estimate D2E/DX2                !
 ! A31   L(12,13,16,8,-2)      181.818          estimate D2E/DX2                !
 ! A32   L(12,14,18,9,-2)      180.7248         estimate D2E/DX2                !
 ! A33   L(12,15,17,19,-2)     182.2353         estimate D2E/DX2                !
 ! D1    D(6,1,2,3)              0.0203         estimate D2E/DX2                !
 ! D2    D(6,1,2,8)           -179.9633         estimate D2E/DX2                !
 ! D3    D(7,1,2,3)           -179.9956         estimate D2E/DX2                !
 ! D4    D(7,1,2,8)              0.0207         estimate D2E/DX2                !
 ! D5    D(2,1,6,5)              0.0179         estimate D2E/DX2                !
 ! D6    D(2,1,6,11)           179.9917         estimate D2E/DX2                !
 ! D7    D(7,1,6,5)           -179.9661         estimate D2E/DX2                !
 ! D8    D(7,1,6,11)             0.0078         estimate D2E/DX2                !
 ! D9    D(1,2,3,4)             -0.0295         estimate D2E/DX2                !
 ! D10   D(1,2,3,12)           179.8675         estimate D2E/DX2                !
 ! D11   D(8,2,3,4)            179.9545         estimate D2E/DX2                !
 ! D12   D(8,2,3,12)            -0.1486         estimate D2E/DX2                !
 ! D13   D(2,3,4,5)              0.0012         estimate D2E/DX2                !
 ! D14   D(2,3,4,9)           -179.8948         estimate D2E/DX2                !
 ! D15   D(12,3,4,5)          -179.8953         estimate D2E/DX2                !
 ! D16   D(12,3,4,9)             0.2088         estimate D2E/DX2                !
 ! D17   D(2,3,12,13)          -50.5914         estimate D2E/DX2                !
 ! D18   D(2,3,12,14)         -172.5048         estimate D2E/DX2                !
 ! D19   D(2,3,12,15)           59.2873         estimate D2E/DX2                !
 ! D20   D(4,3,12,13)          129.3002         estimate D2E/DX2                !
 ! D21   D(4,3,12,14)            7.3868         estimate D2E/DX2                !
 ! D22   D(4,3,12,15)         -120.8211         estimate D2E/DX2                !
 ! D23   D(3,4,5,6)              0.037          estimate D2E/DX2                !
 ! D24   D(3,4,5,10)          -179.959          estimate D2E/DX2                !
 ! D25   D(9,4,5,6)            179.9314         estimate D2E/DX2                !
 ! D26   D(9,4,5,10)            -0.0646         estimate D2E/DX2                !
 ! D27   D(4,5,6,1)             -0.0462         estimate D2E/DX2                !
 ! D28   D(4,5,6,11)           179.9799         estimate D2E/DX2                !
 ! D29   D(10,5,6,1)           179.9497         estimate D2E/DX2                !
 ! D30   D(10,5,6,11)           -0.0241         estimate D2E/DX2                !
 ! D31   D(3,12,16,19)        -175.1908         estimate D2E/DX2                !
 ! D32   D(14,12,16,19)        -42.0728         estimate D2E/DX2                !
 ! D33   D(15,12,16,19)         61.0752         estimate D2E/DX2                !
 ! D34   D(3,12,17,21)          89.7461         estimate D2E/DX2                !
 ! D35   D(13,12,17,21)       -148.0451         estimate D2E/DX2                !
 ! D36   D(14,12,17,21)        -47.4603         estimate D2E/DX2                !
 ! D37   D(3,12,18,20)          63.0177         estimate D2E/DX2                !
 ! D38   D(13,12,18,20)        -66.4162         estimate D2E/DX2                !
 ! D39   D(15,12,18,20)       -162.3419         estimate D2E/DX2                !
 --------------------------------------------------------------------------------
 Trust Radius=3.00D-01 FncErr=1.00D-07 GrdErr=1.00D-06
 Number of steps in this run=    103 maximum allowed number of steps=    126.
 GradGradGradGradGradGradGradGradGradGradGradGradGradGradGradGradGradGrad

                          Input orientation:                          
 ---------------------------------------------------------------------
 Center     Atomic      Atomic             Coordinates (Angstroms)
 Number     Number       Type             X           Y           Z
 ---------------------------------------------------------------------
      1          6           0        2.472390   -1.192699   -0.100137
      2          6           0        1.079563   -1.173689   -0.078749
      3          6           0        0.357613    0.043997    0.017681
      4          6           0        1.124092    1.235607    0.091502
      5          6           0        2.517251    1.204870    0.069867
      6          6           0        3.209617   -0.006224   -0.026485
      7          1           0        2.990103   -2.147390   -0.175118
      8          1           0        0.517449   -2.102949   -0.136051
      9          1           0        0.601355    2.185508    0.167920
     10          1           0        3.070214    2.140691    0.129208
     11          1           0        4.295772   -0.025251   -0.043327
     12          8           0       -0.965153    0.062194    0.035385
     13          1           0       -1.750517   -0.832474   -1.232642
     14          1           0       -1.873383    1.510633   -0.037417
     15          1           0       -1.758787   -0.804558    1.308105
     16          8           0       -2.206475   -1.301026   -1.976375
     17          8           0       -2.233567   -1.272794    2.040184
     18          8           0       -2.459338    2.312224   -0.072814
     19          1           0       -3.149016   -1.113144   -1.846768
     20          1           0       -2.269189    2.723326   -0.930137
     21          1           0       -2.320890   -0.610356    2.743111
 ---------------------------------------------------------------------
                    Distance matrix (angstroms):
                    1          2          3          4          5
     1  C    0.000000
     2  C    1.393121   0.000000
     3  C    2.452668   1.418897   0.000000
     4  C    2.784116   2.415714   1.418758   0.000000
     5  C    2.404007   2.783267   2.452424   1.393666   0.000000
     6  C    1.398803   2.429575   2.852788   2.430119   1.398357
     7  H    1.088616   2.146519   3.430649   3.872693   3.394297
     8  H    2.156766   1.087557   2.158369   3.400846   3.870824
     9  H    3.871035   3.402019   2.160567   1.086925   2.154512
    10  H    3.394331   3.871828   3.430272   2.146623   1.088600
    11  H    2.165845   3.415284   3.939240   3.415772   2.165444
    12  O    3.661943   2.391923   1.323010   2.396871   3.665247
    13  H    4.386943   3.075264   2.603022   3.780700   4.905216
    14  H    5.118367   3.990887   2.670468   3.012825   4.402575
    15  H    4.476233   3.180543   2.619998   3.735423   4.884213
    16  O    5.042200   3.796741   3.515664   4.669400   5.725400
    17  O    5.170437   3.934022   3.540999   4.622046   5.708874
    18  O    6.050386   4.967438   3.617769   3.745274   5.100297
    19  H    5.887041   4.583714   4.136616   5.247187   6.415081
    20  H    6.205379   5.208236   3.870045   3.843359   5.120129
    21  H    5.603456   4.454584   3.876922   4.722977   5.817980
                    6          7          8          9         10
     6  C    0.000000
     7  H    2.157515   0.000000
     8  H    3.414093   2.473362   0.000000
     9  H    3.412406   4.959617   4.300035   0.000000
    10  H    2.157062   4.299613   4.959380   2.469569   0.000000
    11  H    1.086452   2.495118   4.312905   4.310545   2.494607
    12  O    4.175789   4.535485   2.629704   2.641964   4.540170
    13  H    5.171115   5.031982   2.821398   4.074444   5.825272
    14  H    5.304514   6.087166   4.334026   2.573315   4.986370
    15  H    5.206103   5.153165   2.992099   3.976278   5.777849
    16  O    5.900223   5.564646   3.383731   4.963651   6.642465
    17  O    5.958487   5.741011   3.604614   4.847887   6.590433
    18  O    6.124900   7.042374   5.325318   3.072760   5.535899
    19  H    6.706036   6.446151   4.165241   5.385662   7.291827
    20  H    6.187434   7.207918   5.629285   3.120096   5.474568
    21  H    6.214672   6.251814   4.309707   4.794578   6.592780
                   11         12         13         14         15
    11  H    0.000000
    12  O    5.262240   0.000000
    13  H    6.214796   1.739287   0.000000
    14  H    6.357472   1.711186   2.633213   0.000000
    15  H    6.252309   1.732319   2.540914   2.680237   0.000000
    16  O    6.902427   2.728814   0.990241   3.431608   3.351822
    17  O    6.966323   2.722184   3.337455   3.491937   0.990253
    18  O    7.148159   2.703134   3.425895   0.993551   3.480235
    19  H    7.736975   3.113387   1.552973   3.432957   3.461385
    20  H    7.172156   3.116788   3.606140   1.556996   4.209062
    21  H    7.203249   3.101955   4.022595   3.525648   1.553357
                   16         17         18         19         20
    16  O    0.000000
    17  O    4.016750   0.000000
    18  O    4.091828   4.167504   0.000000
    19  H    0.969784   3.996490   3.918637   0.000000
    20  H    4.158600   4.979262   0.969621   4.041387   0.000000
    21  H    4.771128   0.969823   4.060797   4.691010   4.960732
                   21
    21  H    0.000000
 Stoichiometry    C6H11O4(2)
 Framework group  C1[X(C6H11O4)]
 Deg. of freedom    57
 Full point group                 C1      NOp   1
 Largest Abelian subgroup         C1      NOp   1
 Largest concise Abelian subgroup C1      NOp   1
                         Standard orientation:                         
 ---------------------------------------------------------------------
 Center     Atomic      Atomic             Coordinates (Angstroms)
 Number     Number       Type             X           Y           Z
 ---------------------------------------------------------------------
      1          6           0        2.472390   -1.192699   -0.100137
      2          6           0        1.079563   -1.173689   -0.078749
      3          6           0        0.357613    0.043997    0.017681
      4          6           0        1.124092    1.235607    0.091502
      5          6           0        2.517251    1.204870    0.069867
      6          6           0        3.209617   -0.006224   -0.026485
      7          1           0        2.990103   -2.147390   -0.175118
      8          1           0        0.517449   -2.102949   -0.136051
      9          1           0        0.601355    2.185508    0.167920
     10          1           0        3.070214    2.140691    0.129208
     11          1           0        4.295772   -0.025251   -0.043327
     12          8           0       -0.965153    0.062194    0.035385
     13          1           0       -1.750517   -0.832474   -1.232642
     14          1           0       -1.873383    1.510633   -0.037417
     15          1           0       -1.758787   -0.804558    1.308105
     16          8           0       -2.206475   -1.301026   -1.976375
     17          8           0       -2.233567   -1.272794    2.040184
     18          8           0       -2.459338    2.312224   -0.072814
     19          1           0       -3.149016   -1.113144   -1.846768
     20          1           0       -2.269189    2.723326   -0.930137
     21          1           0       -2.320890   -0.610356    2.743111
 ---------------------------------------------------------------------
 Rotational constants (GHZ):      1.3161757      0.6431011      0.5740959
 Standard basis: 6-311++G(d,p) (5D, 7F)
 There are   307 symmetry adapted cartesian basis functions of A   symmetry.
 There are   297 symmetry adapted basis functions of A   symmetry.
   297 basis functions,   459 primitive gaussians,   307 cartesian basis functions
    40 alpha electrons       39 beta electrons
       nuclear repulsion energy       515.1247647285 Hartrees.
 NAtoms=   21 NActive=   21 NUniq=   21 SFac= 1.00D+00 NAtFMM=   60 NAOKFM=F Big=F
 Integral buffers will be    131072 words long.
 Raffenetti 2 integral format.
 Two-electron integral symmetry is turned on.
 ------------------------------------------------------------------------------
 Polarizable Continuum Model (PCM)
 =================================
 Model                : PCM (using non-symmetric T matrix).
 Atomic radii         : UFF (Universal Force Field).
 Polarization charges : Total charges.
 Charge compensation  : None.
 Solution method      : On-the-fly selection.
 Cavity type          : Scaled VdW (van der Waals Surface) (Alpha=1.100).
 Cavity algorithm     : GePol (No added spheres)
                        Default sphere list used, NSphG=   21.
                        Lebedev-Laikov grids with approx.  5.0 points / Ang**2.
                        Smoothing algorithm: Karplus/York (Gamma=1.0000).
                        Polarization charges: spherical gaussians, with
                                              point-specific exponents (IZeta= 3).
                        Self-potential: point-specific (ISelfS= 7).
                        Self-field    : sphere-specific E.n sum rule (ISelfD= 2).
 1st derivatives      : Analytical E(r).r(x)/FMM algorithm (CHGder, D1EAlg=3).
                        Cavity 1st derivative terms included.
 Solvent              : Water, Eps=  78.355300 Eps(inf)=   1.777849
 ------------------------------------------------------------------------------
 One-electron integrals computed using PRISM.
 PrsmSu:  requested number of processors reduced to:   9 ShMem   1 Linda.
 NBasis=   297 RedAO= T EigKep=  4.07D-06  NBF=   297
 NBsUse=   296 1.00D-06 EigRej=  8.48D-07 NBFU=   296
 ExpMin= 3.60D-02 ExpMax= 8.59D+03 ExpMxC= 1.30D+03 IAcc=3 IRadAn=         5 AccDes= 0.00D+00
 Harris functional with IExCor=  402 and IRadAn=       5 diagonalized for initial guess.
 HarFok:  IExCor=  402 AccDes= 0.00D+00 IRadAn=         5 IDoV= 1 UseB2=F ITyADJ=14
 ICtDFT=  3500011 ScaDFX=  1.000000  1.000000  1.000000  1.000000
 FoFCou: FMM=F IPFlag=           0 FMFlag=      100000 FMFlg1=           0
         NFxFlg=           0 DoJE=T BraDBF=F KetDBF=T FulRan=T
         wScrn=  0.000000 ICntrl=     500 IOpCl=  0 I1Cent=   200000004 NGrid=           0
         NMat0=    1 NMatS0=      1 NMatT0=    0 NMatD0=    1 NMtDS0=    0 NMtDT0=    0
 Petite list used in FoFCou.
 Initial guess <Sx>= 0.0000 <Sy>= 0.0000 <Sz>= 0.5000 <S**2>= 0.7500 S= 0.5000
 Requested convergence on RMS density matrix=1.00D-08 within 128 cycles.
 Requested convergence on MAX density matrix=1.00D-06.
 Requested convergence on             energy=1.00D-06.
 No special actions if energy rises.
 CoulSu:  requested number of processors reduced to:  10 ShMem   1 Linda.
 Inv3:  Mode=1 IEnd=    11619072.
 Iteration    1 A*A^-1 deviation from unit magnitude is 4.00D-15 for   1934.
 Iteration    1 A*A^-1 deviation from orthogonality  is 4.18D-15 for   1934   1508.
 Iteration    1 A^-1*A deviation from unit magnitude is 3.77D-15 for   1940.
 Iteration    1 A^-1*A deviation from orthogonality  is 3.39D-14 for   1024    994.
 CoulSu:  requested number of processors reduced to:  10 ShMem   1 Linda.
 CoulSu:  requested number of processors reduced to:  14 ShMem   1 Linda.
 CoulSu:  requested number of processors reduced to:  14 ShMem   1 Linda.
 Error on total polarization charges =  0.01523
 SCF Done:  E(UB3LYP) =  -536.327288729     A.U. after   17 cycles
            NFock= 17  Conv=0.85D-08     -V/T= 2.0041
 <Sx>= 0.0000 <Sy>= 0.0000 <Sz>= 0.5000 <S**2>= 0.7720 S= 0.5110
 <L.S>= 0.000000000000E+00
 Annihilation of the first spin contaminant:
 S**2 before annihilation     0.7720,   after     0.7503

 **********************************************************************

            Population analysis using the SCF density.

 **********************************************************************

 Orbital symmetries:
 Alpha Orbitals:
       Occupied  (A) (A) (A) (A) (A) (A) (A) (A) (A) (A) (A) (A)
                 (A) (A) (A) (A) (A) (A) (A) (A) (A) (A) (A) (A)
                 (A) (A) (A) (A) (A) (A) (A) (A) (A) (A) (A) (A)
                 (A) (A) (A) (A)
       Virtual   (A) (A) (A) (A) (A) (A) (A) (A) (A) (A) (A) (A)
                 (A) (A) (A) (A) (A) (A) (A) (A) (A) (A) (A) (A)
                 (A) (A) (A) (A) (A) (A) (A) (A) (A) (A) (A) (A)
                 (A) (A) (A) (A) (A) (A) (A) (A) (A) (A) (A) (A)
                 (A) (A) (A) (A) (A) (A) (A) (A) (A) (A) (A) (A)
                 (A) (A) (A) (A) (A) (A) (A) (A) (A) (A) (A) (A)
                 (A) (A) (A) (A) (A) (A) (A) (A) (A) (A) (A) (A)
                 (A) (A) (A) (A) (A) (A) (A) (A) (A) (A) (A) (A)
                 (A) (A) (A) (A) (A) (A) (A) (A) (A) (A) (A) (A)
                 (A) (A) (A) (A) (A) (A) (A) (A) (A) (A) (A) (A)
                 (A) (A) (A) (A) (A) (A) (A) (A) (A) (A) (A) (A)
                 (A) (A) (A) (A) (A) (A) (A) (A) (A) (A) (A) (A)
                 (A) (A) (A) (A) (A) (A) (A) (A) (A) (A) (A) (A)
                 (A) (A) (A) (A) (A) (A) (A) (A) (A) (A) (A) (A)
                 (A) (A) (A) (A) (A) (A) (A) (A) (A) (A) (A) (A)
                 (A) (A) (A) (A) (A) (A) (A) (A) (A) (A) (A) (A)
                 (A) (A) (A) (A) (A) (A) (A) (A) (A) (A) (A) (A)
                 (A) (A) (A) (A) (A) (A) (A) (A) (A) (A) (A) (A)
                 (A) (A) (A) (A) (A) (A) (A) (A) (A) (A) (A) (A)
                 (A) (A) (A) (A) (A) (A) (A) (A) (A) (A) (A) (A)
                 (A) (A) (A) (A) (A) (A) (A) (A) (A) (A) (A) (A)
                 (A) (A) (A) (A)
 Beta  Orbitals:
       Occupied  (A) (A) (A) (A) (A) (A) (A) (A) (A) (A) (A) (A)
                 (A) (A) (A) (A) (A) (A) (A) (A) (A) (A) (A) (A)
                 (A) (A) (A) (A) (A) (A) (A) (A) (A) (A) (A) (A)
                 (A) (A) (A)
       Virtual   (A) (A) (A) (A) (A) (A) (A) (A) (A) (A) (A) (A)
                 (A) (A) (A) (A) (A) (A) (A) (A) (A) (A) (A) (A)
                 (A) (A) (A) (A) (A) (A) (A) (A) (A) (A) (A) (A)
                 (A) (A) (A) (A) (A) (A) (A) (A) (A) (A) (A) (A)
                 (A) (A) (A) (A) (A) (A) (A) (A) (A) (A) (A) (A)
                 (A) (A) (A) (A) (A) (A) (A) (A) (A) (A) (A) (A)
                 (A) (A) (A) (A) (A) (A) (A) (A) (A) (A) (A) (A)
                 (A) (A) (A) (A) (A) (A) (A) (A) (A) (A) (A) (A)
                 (A) (A) (A) (A) (A) (A) (A) (A) (A) (A) (A) (A)
                 (A) (A) (A) (A) (A) (A) (A) (A) (A) (A) (A) (A)
                 (A) (A) (A) (A) (A) (A) (A) (A) (A) (A) (A) (A)
                 (A) (A) (A) (A) (A) (A) (A) (A) (A) (A) (A) (A)
                 (A) (A) (A) (A) (A) (A) (A) (A) (A) (A) (A) (A)
                 (A) (A) (A) (A) (A) (A) (A) (A) (A) (A) (A) (A)
                 (A) (A) (A) (A) (A) (A) (A) (A) (A) (A) (A) (A)
                 (A) (A) (A) (A) (A) (A) (A) (A) (A) (A) (A) (A)
                 (A) (A) (A) (A) (A) (A) (A) (A) (A) (A) (A) (A)
                 (A) (A) (A) (A) (A) (A) (A) (A) (A) (A) (A) (A)
                 (A) (A) (A) (A) (A) (A) (A) (A) (A) (A) (A) (A)
                 (A) (A) (A) (A) (A) (A) (A) (A) (A) (A) (A) (A)
                 (A) (A) (A) (A) (A) (A) (A) (A) (A) (A) (A) (A)
                 (A) (A) (A) (A) (A)
 The electronic state is 2-A.
 Alpha  occ. eigenvalues --  -19.17078 -19.12024 -19.11942 -19.11415 -10.28767
 Alpha  occ. eigenvalues --  -10.23092 -10.22122 -10.22109 -10.21477 -10.21469
 Alpha  occ. eigenvalues --   -1.06660  -1.00240  -1.00144  -0.99627  -0.89468
 Alpha  occ. eigenvalues --   -0.78897  -0.77954  -0.65196  -0.63346  -0.55939
 Alpha  occ. eigenvalues --   -0.53513  -0.53101  -0.52982  -0.50458  -0.48814
 Alpha  occ. eigenvalues --   -0.46845  -0.45911  -0.45630  -0.40671  -0.40105
 Alpha  occ. eigenvalues --   -0.39958  -0.38557  -0.38023  -0.37430  -0.32309
 Alpha  occ. eigenvalues --   -0.31538  -0.31336  -0.30885  -0.29956  -0.27784
 Alpha virt. eigenvalues --   -0.05306  -0.04743  -0.01763  -0.00048   0.00573
 Alpha virt. eigenvalues --    0.00991   0.02341   0.02853   0.04137   0.04906
 Alpha virt. eigenvalues --    0.05471   0.06169   0.06669   0.07420   0.08247
 Alpha virt. eigenvalues --    0.09307   0.09745   0.10475   0.10712   0.11234
 Alpha virt. eigenvalues --    0.11457   0.11877   0.12286   0.12671   0.13019
 Alpha virt. eigenvalues --    0.13439   0.13657   0.14100   0.14882   0.15511
 Alpha virt. eigenvalues --    0.16108   0.16543   0.16728   0.17321   0.17956
 Alpha virt. eigenvalues --    0.18660   0.19096   0.20053   0.20997   0.21394
 Alpha virt. eigenvalues --    0.21544   0.22086   0.22402   0.23376   0.23793
 Alpha virt. eigenvalues --    0.24807   0.25019   0.25104   0.25713   0.26634
 Alpha virt. eigenvalues --    0.27344   0.28136   0.28629   0.28888   0.29138
 Alpha virt. eigenvalues --    0.29370   0.31079   0.31700   0.32335   0.32735
 Alpha virt. eigenvalues --    0.33458   0.34684   0.34980   0.36044   0.36542
 Alpha virt. eigenvalues --    0.38820   0.39785   0.43065   0.47200   0.50721
 Alpha virt. eigenvalues --    0.51742   0.51937   0.52520   0.52560   0.53153
 Alpha virt. eigenvalues --    0.54068   0.54246   0.55401   0.55697   0.57415
 Alpha virt. eigenvalues --    0.57927   0.58466   0.59163   0.61923   0.62720
 Alpha virt. eigenvalues --    0.63994   0.66509   0.67872   0.68381   0.69550
 Alpha virt. eigenvalues --    0.71093   0.71599   0.75781   0.78109   0.79382
 Alpha virt. eigenvalues --    0.80898   0.82824   0.84657   0.86218   0.87073
 Alpha virt. eigenvalues --    0.87581   0.88661   0.94313   0.95752   0.96063
 Alpha virt. eigenvalues --    0.98188   0.99615   1.01483   1.02564   1.03877
 Alpha virt. eigenvalues --    1.05200   1.06132   1.07257   1.07825   1.08941
 Alpha virt. eigenvalues --    1.09291   1.10699   1.13166   1.14516   1.15137
 Alpha virt. eigenvalues --    1.20737   1.22663   1.26450   1.28903   1.29926
 Alpha virt. eigenvalues --    1.30305   1.32650   1.34293   1.35790   1.38431
 Alpha virt. eigenvalues --    1.41318   1.44846   1.48090   1.49308   1.49561
 Alpha virt. eigenvalues --    1.50774   1.51430   1.52475   1.53001   1.53534
 Alpha virt. eigenvalues --    1.53833   1.56722   1.58881   1.60230   1.61627
 Alpha virt. eigenvalues --    1.64671   1.66581   1.68537   1.69418   1.70683
 Alpha virt. eigenvalues --    1.70992   1.73814   1.74507   1.75167   1.81812
 Alpha virt. eigenvalues --    1.84564   1.84961   1.89002   1.90914   1.91571
 Alpha virt. eigenvalues --    1.92691   1.93852   1.97852   2.00318   2.03418
 Alpha virt. eigenvalues --    2.04076   2.06405   2.06970   2.07911   2.14352
 Alpha virt. eigenvalues --    2.15347   2.23823   2.28242   2.30670   2.37811
 Alpha virt. eigenvalues --    2.40207   2.42463   2.45551   2.47268   2.50057
 Alpha virt. eigenvalues --    2.52695   2.54276   2.59947   2.60662   2.61351
 Alpha virt. eigenvalues --    2.67217   2.69209   2.70167   2.71015   2.71336
 Alpha virt. eigenvalues --    2.72611   2.73629   2.74964   2.76029   2.77702
 Alpha virt. eigenvalues --    2.79426   2.80305   2.82417   2.86523   2.91237
 Alpha virt. eigenvalues --    2.97290   2.99868   3.02571   3.07042   3.09346
 Alpha virt. eigenvalues --    3.09755   3.10253   3.13135   3.14354   3.14921
 Alpha virt. eigenvalues --    3.16177   3.20142   3.26165   3.31212   3.31662
 Alpha virt. eigenvalues --    3.32634   3.34316   3.38452   3.46676   3.47171
 Alpha virt. eigenvalues --    3.54962   3.65556   3.70661   3.72774   3.74157
 Alpha virt. eigenvalues --    3.91843   3.93446   3.93915   3.95728   3.99733
 Alpha virt. eigenvalues --    4.10185   4.11012   4.17981   4.78040   4.97442
 Alpha virt. eigenvalues --    4.98202   5.00746   5.07221   5.30385   5.37549
 Alpha virt. eigenvalues --    5.38670   5.38791   5.64072   5.66505   5.67039
 Alpha virt. eigenvalues --    5.77322  23.58501  23.88574  23.90186  23.98844
 Alpha virt. eigenvalues --   24.04859  24.13227  49.89116  49.90267  49.91314
 Alpha virt. eigenvalues --   49.97945
  Beta  occ. eigenvalues --  -19.16100 -19.11989 -19.11914 -19.11417 -10.28685
  Beta  occ. eigenvalues --  -10.22592 -10.21817 -10.21806 -10.21613 -10.21606
  Beta  occ. eigenvalues --   -1.04875  -1.00151  -1.00036  -0.99594  -0.88703
  Beta  occ. eigenvalues --   -0.78559  -0.76565  -0.64797  -0.62785  -0.55617
  Beta  occ. eigenvalues --   -0.53256  -0.52847  -0.52642  -0.50227  -0.48493
  Beta  occ. eigenvalues --   -0.46393  -0.45545  -0.43100  -0.40453  -0.39831
  Beta  occ. eigenvalues --   -0.39081  -0.38425  -0.37836  -0.34814  -0.31717
  Beta  occ. eigenvalues --   -0.31477  -0.31221  -0.30729  -0.29086
  Beta virt. eigenvalues --   -0.19235  -0.04110  -0.02432  -0.01729  -0.00027
  Beta virt. eigenvalues --    0.00598   0.01093   0.02345   0.02889   0.04220
  Beta virt. eigenvalues --    0.04938   0.05527   0.06221   0.06706   0.07542
  Beta virt. eigenvalues --    0.08415   0.09364   0.10103   0.10674   0.11231
  Beta virt. eigenvalues --    0.11396   0.11540   0.11946   0.12382   0.12723
  Beta virt. eigenvalues --    0.13099   0.13542   0.13735   0.14224   0.14961
  Beta virt. eigenvalues --    0.15721   0.16256   0.16630   0.16814   0.17536
  Beta virt. eigenvalues --    0.17999   0.18698   0.19168   0.20152   0.21080
  Beta virt. eigenvalues --    0.21480   0.21646   0.22180   0.22498   0.23509
  Beta virt. eigenvalues --    0.23904   0.25006   0.25258   0.25406   0.25954
  Beta virt. eigenvalues --    0.26706   0.27459   0.28248   0.28746   0.29128
  Beta virt. eigenvalues --    0.29277   0.29579   0.31159   0.31805   0.32411
  Beta virt. eigenvalues --    0.32844   0.33658   0.34744   0.35169   0.36182
  Beta virt. eigenvalues --    0.36726   0.39038   0.39884   0.43131   0.47527
  Beta virt. eigenvalues --    0.50827   0.52100   0.52273   0.52762   0.52877
  Beta virt. eigenvalues --    0.53281   0.54213   0.54691   0.55497   0.55832
  Beta virt. eigenvalues --    0.57791   0.58556   0.58695   0.59707   0.62307
  Beta virt. eigenvalues --    0.62816   0.64170   0.67073   0.68104   0.68555
  Beta virt. eigenvalues --    0.69732   0.71185   0.71778   0.75877   0.78255
  Beta virt. eigenvalues --    0.79688   0.81103   0.82888   0.85043   0.86209
  Beta virt. eigenvalues --    0.87507   0.87904   0.88813   0.94830   0.96081
  Beta virt. eigenvalues --    0.96806   0.98494   0.99750   1.01722   1.02698
  Beta virt. eigenvalues --    1.04154   1.05511   1.06834   1.07392   1.07945
  Beta virt. eigenvalues --    1.09253   1.10033   1.11978   1.13295   1.14656
  Beta virt. eigenvalues --    1.15314   1.21038   1.23670   1.26818   1.29065
  Beta virt. eigenvalues --    1.30013   1.30470   1.32901   1.34582   1.35886
  Beta virt. eigenvalues --    1.38495   1.41425   1.44978   1.48190   1.49549
  Beta virt. eigenvalues --    1.49781   1.50979   1.51499   1.52954   1.53246
  Beta virt. eigenvalues --    1.53632   1.54161   1.56989   1.59220   1.60340
  Beta virt. eigenvalues --    1.62199   1.65014   1.66639   1.69025   1.69711
  Beta virt. eigenvalues --    1.70816   1.71173   1.74147   1.74685   1.75300
  Beta virt. eigenvalues --    1.81804   1.85142   1.85593   1.89723   1.91401
  Beta virt. eigenvalues --    1.91893   1.93144   1.94167   1.98102   2.00547
  Beta virt. eigenvalues --    2.03650   2.04459   2.06559   2.07067   2.08541
  Beta virt. eigenvalues --    2.14782   2.15723   2.24534   2.29006   2.31110
  Beta virt. eigenvalues --    2.38112   2.40265   2.42503   2.45640   2.47414
  Beta virt. eigenvalues --    2.50084   2.52724   2.54408   2.60093   2.61015
  Beta virt. eigenvalues --    2.62388   2.67285   2.69286   2.70206   2.71060
  Beta virt. eigenvalues --    2.71430   2.72793   2.74486   2.75148   2.76571
  Beta virt. eigenvalues --    2.77860   2.79548   2.80433   2.84102   2.87244
  Beta virt. eigenvalues --    2.91299   2.99528   3.02043   3.03668   3.07251
  Beta virt. eigenvalues --    3.09427   3.09923   3.10316   3.13433   3.14542
  Beta virt. eigenvalues --    3.15243   3.16253   3.22043   3.26518   3.31300
  Beta virt. eigenvalues --    3.31839   3.32742   3.34511   3.38774   3.46973
  Beta virt. eigenvalues --    3.47375   3.55335   3.66186   3.70728   3.72786
  Beta virt. eigenvalues --    3.74206   3.91952   3.93469   3.94036   3.95941
  Beta virt. eigenvalues --    4.00175   4.10715   4.11393   4.18539   4.78680
  Beta virt. eigenvalues --    4.97475   4.98231   5.00765   5.11166   5.31156
  Beta virt. eigenvalues --    5.37633   5.38736   5.38826   5.64160   5.66671
  Beta virt. eigenvalues --    5.67061   5.77990  23.58672  23.88721  23.90344
  Beta virt. eigenvalues --   23.99282  24.04922  24.13375  49.89154  49.90546
  Beta virt. eigenvalues --   49.91336  49.98653
          Condensed to atoms (all electrons):
               1          2          3          4          5          6
     1  C    6.681754   0.920100  -1.381945  -0.515899  -0.387071   0.654007
     2  C    0.920100  12.838728  -0.315946  -6.165193  -1.433932  -0.233366
     3  C   -1.381945  -0.315946  12.448715  -0.934990  -2.993219  -0.833222
     4  C   -0.515899  -6.165193  -0.934990  13.708013   1.292166  -1.550807
     5  C   -0.387071  -1.433932  -2.993219   1.292166   8.390324   0.915529
     6  C    0.654007  -0.233366  -0.833222  -1.550807   0.915529   6.845094
     7  H    0.416151  -0.085521   0.007184   0.032655   0.008109  -0.051247
     8  H   -0.050498   0.534804  -0.109284  -0.059173  -0.000216   0.004851
     9  H   -0.004098  -0.101979  -0.240448   0.481912   0.140565   0.043317
    10  H    0.002390   0.012366   0.038607   0.015721   0.346079  -0.089853
    11  H   -0.056936  -0.003691   0.013898  -0.035003  -0.048581   0.465199
    12  O   -0.036448  -0.424382   0.599383  -0.072930   0.000064  -0.004551
    13  H   -0.023303  -0.123076   0.065161   0.081488   0.016925  -0.001699
    14  H    0.008105   0.032411   0.036547  -0.037717  -0.030393   0.004453
    15  H   -0.038286  -0.039235   0.013375   0.034382   0.035283   0.001839
    16  O   -0.002229   0.019755   0.055243  -0.056528  -0.010034   0.002211
    17  O   -0.021033  -0.014093   0.094256  -0.032435  -0.006049  -0.002586
    18  O    0.006139   0.022037  -0.099227   0.024142   0.042304   0.001731
    19  H   -0.000438   0.000300   0.002893  -0.005350  -0.001796   0.000180
    20  H   -0.000748   0.003103  -0.014632   0.001823   0.011038   0.000146
    21  H    0.004377   0.005611   0.016095  -0.015732  -0.006347  -0.000804
               7          8          9         10         11         12
     1  C    0.416151  -0.050498  -0.004098   0.002390  -0.056936  -0.036448
     2  C   -0.085521   0.534804  -0.101979   0.012366  -0.003691  -0.424382
     3  C    0.007184  -0.109284  -0.240448   0.038607   0.013898   0.599383
     4  C    0.032655  -0.059173   0.481912   0.015721  -0.035003  -0.072930
     5  C    0.008109  -0.000216   0.140565   0.346079  -0.048581   0.000064
     6  C   -0.051247   0.004851   0.043317  -0.089853   0.465199  -0.004551
     7  H    0.458803  -0.009985   0.000092   0.000812  -0.008318  -0.000240
     8  H   -0.009985   0.473664   0.001001   0.000178   0.000809  -0.011676
     9  H    0.000092   0.001001   0.476810  -0.012152   0.000990  -0.002161
    10  H    0.000812   0.000178  -0.012152   0.458078  -0.007993  -0.001496
    11  H   -0.008318   0.000809   0.000990  -0.007993   0.457698   0.000429
    12  O   -0.000240  -0.011676  -0.002161  -0.001496   0.000429   8.329813
    13  H    0.000312   0.003145   0.002367  -0.000067   0.000072   0.040122
    14  H   -0.000131  -0.000476   0.004047  -0.000143   0.000070   0.011704
    15  H    0.000031   0.005190   0.003197  -0.000253   0.000108   0.015237
    16  O   -0.000104   0.002043  -0.000761  -0.000022   0.000032  -0.039278
    17  O   -0.000138  -0.003152  -0.000412  -0.000017   0.000054  -0.028638
    18  O    0.000040   0.000452   0.012612  -0.000276  -0.000021  -0.004202
    19  H   -0.000044  -0.000295  -0.000168  -0.000011  -0.000004   0.006053
    20  H    0.000027  -0.000179   0.000699   0.000060  -0.000005  -0.001454
    21  H   -0.000049   0.001866   0.000465  -0.000006  -0.000002  -0.000444
              13         14         15         16         17         18
     1  C   -0.023303   0.008105  -0.038286  -0.002229  -0.021033   0.006139
     2  C   -0.123076   0.032411  -0.039235   0.019755  -0.014093   0.022037
     3  C    0.065161   0.036547   0.013375   0.055243   0.094256  -0.099227
     4  C    0.081488  -0.037717   0.034382  -0.056528  -0.032435   0.024142
     5  C    0.016925  -0.030393   0.035283  -0.010034  -0.006049   0.042304
     6  C   -0.001699   0.004453   0.001839   0.002211  -0.002586   0.001731
     7  H    0.000312  -0.000131   0.000031  -0.000104  -0.000138   0.000040
     8  H    0.003145  -0.000476   0.005190   0.002043  -0.003152   0.000452
     9  H    0.002367   0.004047   0.003197  -0.000761  -0.000412   0.012612
    10  H   -0.000067  -0.000143  -0.000253  -0.000022  -0.000017  -0.000276
    11  H    0.000072   0.000070   0.000108   0.000032   0.000054  -0.000021
    12  O    0.040122   0.011704   0.015237  -0.039278  -0.028638  -0.004202
    13  H    0.361247   0.004328   0.004773   0.294683  -0.006785  -0.010823
    14  H    0.004328   0.342111   0.004652  -0.003574  -0.001768   0.278991
    15  H    0.004773   0.004652   0.409427  -0.002221   0.274759  -0.012479
    16  O    0.294683  -0.003574  -0.002221   8.024805   0.001664   0.006191
    17  O   -0.006785  -0.001768   0.274759   0.001664   8.045193   0.001534
    18  O   -0.010823   0.278991  -0.012479   0.006191   0.001534   8.099853
    19  H   -0.020776   0.000872   0.000660   0.294905  -0.000294   0.001386
    20  H    0.002375  -0.010985   0.002518  -0.001657  -0.000327   0.274987
    21  H   -0.000811  -0.000626  -0.018199  -0.000511   0.282619   0.001111
              19         20         21
     1  C   -0.000438  -0.000748   0.004377
     2  C    0.000300   0.003103   0.005611
     3  C    0.002893  -0.014632   0.016095
     4  C   -0.005350   0.001823  -0.015732
     5  C   -0.001796   0.011038  -0.006347
     6  C    0.000180   0.000146  -0.000804
     7  H   -0.000044   0.000027  -0.000049
     8  H   -0.000295  -0.000179   0.001866
     9  H   -0.000168   0.000699   0.000465
    10  H   -0.000011   0.000060  -0.000006
    11  H   -0.000004  -0.000005  -0.000002
    12  O    0.006053  -0.001454  -0.000444
    13  H   -0.020776   0.002375  -0.000811
    14  H    0.000872  -0.010985  -0.000626
    15  H    0.000660   0.002518  -0.018199
    16  O    0.294905  -0.001657  -0.000511
    17  O   -0.000294  -0.000327   0.282619
    18  O    0.001386   0.274987   0.001111
    19  H    0.441543  -0.001124   0.000250
    20  H   -0.001124   0.452619  -0.000236
    21  H    0.000250  -0.000236   0.448084
          Atomic-Atomic Spin Densities.
               1          2          3          4          5          6
     1  C   -0.130044   0.020338  -0.022875  -0.024305   0.003681   0.026112
     2  C    0.020338   0.315347   0.010941  -0.092278  -0.019222   0.006279
     3  C   -0.022875   0.010941   0.181566   0.034672  -0.007356  -0.015524
     4  C   -0.024305  -0.092278   0.034672   0.339902  -0.017313  -0.021565
     5  C    0.003681  -0.019222  -0.007356  -0.017313  -0.127175   0.028332
     6  C    0.026112   0.006279  -0.015524  -0.021565   0.028332   0.375995
     7  H   -0.000930   0.001424  -0.000404  -0.002224   0.001255   0.001684
     8  H    0.003677  -0.018562   0.009678   0.007778  -0.001651  -0.000129
     9  H   -0.001833   0.002661   0.001061  -0.004767   0.002394   0.000444
    10  H    0.001400  -0.003788   0.000395   0.003136  -0.001692   0.001552
    11  H    0.003676   0.001156  -0.000995   0.000942   0.002478  -0.005667
    12  O    0.003688  -0.023685  -0.087932  -0.000579   0.004913  -0.001652
    13  H   -0.000026  -0.003882   0.000592   0.003454   0.000429  -0.000290
    14  H   -0.000096  -0.003393  -0.000605   0.004473   0.000396  -0.000003
    15  H    0.000673  -0.003703   0.000163   0.003914   0.000245  -0.000138
    16  O   -0.000389   0.002863   0.001830  -0.001838  -0.000195   0.000006
    17  O    0.000300   0.005872  -0.001599  -0.002498   0.000148  -0.000025
    18  O   -0.000135   0.000225   0.002592  -0.000911  -0.000316  -0.000130
    19  H    0.000048   0.000279  -0.000570  -0.000136   0.000024   0.000027
    20  H    0.000050   0.000197  -0.000419  -0.000145   0.000069   0.000015
    21  H   -0.000126  -0.000380   0.000258   0.000106  -0.000014   0.000001
               7          8          9         10         11         12
     1  C   -0.000930   0.003677  -0.001833   0.001400   0.003676   0.003688
     2  C    0.001424  -0.018562   0.002661  -0.003788   0.001156  -0.023685
     3  C   -0.000404   0.009678   0.001061   0.000395  -0.000995  -0.087932
     4  C   -0.002224   0.007778  -0.004767   0.003136   0.000942  -0.000579
     5  C    0.001255  -0.001651   0.002394  -0.001692   0.002478   0.004913
     6  C    0.001684  -0.000129   0.000444   0.001552  -0.005667  -0.001652
     7  H    0.002132   0.000825  -0.000144   0.000207   0.000504   0.000242
     8  H    0.000825  -0.016402   0.000167  -0.000153   0.000015  -0.000293
     9  H   -0.000144   0.000167  -0.016321   0.000855   0.000039   0.000613
    10  H    0.000207  -0.000153   0.000855   0.001799   0.000501   0.000264
    11  H    0.000504   0.000015   0.000039   0.000501  -0.022855  -0.000058
    12  O    0.000242  -0.000293   0.000613   0.000264  -0.000058   0.462038
    13  H    0.000036  -0.000121   0.000018   0.000006  -0.000006   0.000643
    14  H    0.000001  -0.000083  -0.000663   0.000015  -0.000004  -0.009214
    15  H    0.000048  -0.000301  -0.000004   0.000004  -0.000007   0.003697
    16  O   -0.000011  -0.000034  -0.000026   0.000000   0.000000  -0.004555
    17  O   -0.000014   0.000187   0.000020   0.000005  -0.000001  -0.006987
    18  O    0.000002   0.000058   0.000418   0.000014  -0.000001   0.002320
    19  H   -0.000002   0.000007   0.000001  -0.000001   0.000000   0.000293
    20  H    0.000000   0.000001   0.000001   0.000000   0.000000   0.000192
    21  H   -0.000002   0.000005  -0.000001   0.000000   0.000000   0.000266
              13         14         15         16         17         18
     1  C   -0.000026  -0.000096   0.000673  -0.000389   0.000300  -0.000135
     2  C   -0.003882  -0.003393  -0.003703   0.002863   0.005872   0.000225
     3  C    0.000592  -0.000605   0.000163   0.001830  -0.001599   0.002592
     4  C    0.003454   0.004473   0.003914  -0.001838  -0.002498  -0.000911
     5  C    0.000429   0.000396   0.000245  -0.000195   0.000148  -0.000316
     6  C   -0.000290  -0.000003  -0.000138   0.000006  -0.000025  -0.000130
     7  H    0.000036   0.000001   0.000048  -0.000011  -0.000014   0.000002
     8  H   -0.000121  -0.000083  -0.000301  -0.000034   0.000187   0.000058
     9  H    0.000018  -0.000663  -0.000004  -0.000026   0.000020   0.000418
    10  H    0.000006   0.000015   0.000004   0.000000   0.000005   0.000014
    11  H   -0.000006  -0.000004  -0.000007   0.000000  -0.000001  -0.000001
    12  O    0.000643  -0.009214   0.003697  -0.004555  -0.006987   0.002320
    13  H   -0.002124  -0.000324   0.000079   0.001199  -0.000146   0.000098
    14  H   -0.000324  -0.000515  -0.000479   0.000580  -0.000296   0.002210
    15  H    0.000079  -0.000479  -0.002944  -0.000090   0.001082   0.000227
    16  O    0.001199   0.000580  -0.000090   0.010307  -0.000271  -0.000104
    17  O   -0.000146  -0.000296   0.001082  -0.000271   0.014079  -0.000054
    18  O    0.000098   0.002210   0.000227  -0.000104  -0.000054  -0.003005
    19  H   -0.000417  -0.000080  -0.000007   0.000268   0.000084   0.000010
    20  H   -0.000015  -0.000329   0.000032  -0.000052   0.000039   0.000173
    21  H    0.000033   0.000099  -0.000305   0.000013   0.000173  -0.000036
              19         20         21
     1  C    0.000048   0.000050  -0.000126
     2  C    0.000279   0.000197  -0.000380
     3  C   -0.000570  -0.000419   0.000258
     4  C   -0.000136  -0.000145   0.000106
     5  C    0.000024   0.000069  -0.000014
     6  C    0.000027   0.000015   0.000001
     7  H   -0.000002   0.000000  -0.000002
     8  H    0.000007   0.000001   0.000005
     9  H    0.000001   0.000001  -0.000001
    10  H   -0.000001   0.000000   0.000000
    11  H    0.000000   0.000000   0.000000
    12  O    0.000293   0.000192   0.000266
    13  H   -0.000417  -0.000015   0.000033
    14  H   -0.000080  -0.000329   0.000099
    15  H   -0.000007   0.000032  -0.000305
    16  O    0.000268  -0.000052   0.000013
    17  O    0.000084   0.000039   0.000173
    18  O    0.000010   0.000173  -0.000036
    19  H   -0.000160   0.000018  -0.000010
    20  H    0.000018   0.000103  -0.000008
    21  H   -0.000010  -0.000008  -0.000332
 Mulliken charges and spin densities:
               1          2
     1  C   -0.174091  -0.117120
     2  C    0.551200   0.198691
     3  C   -0.468442   0.105470
     4  C   -0.190544   0.229818
     5  C   -0.280745  -0.130570
     6  C   -0.170421   0.395325
     7  H    0.231560   0.004630
     8  H    0.216932  -0.015333
     9  H    0.194106  -0.015066
    10  H    0.237996   0.004517
    11  H    0.221194  -0.020282
    12  O   -0.374903   0.344215
    13  H    0.310342  -0.000763
    14  H    0.357520  -0.008306
    15  H    0.305243   0.002187
    16  O   -0.584613   0.009500
    17  O   -0.582351   0.010097
    18  O   -0.646482   0.003654
    19  H    0.281256  -0.000322
    20  H    0.281952  -0.000078
    21  H    0.283289  -0.000263
 Sum of Mulliken charges =   0.00000   1.00000
 Mulliken charges and spin densities with hydrogens summed into heavy atoms:
               1          2
     1  C    0.057470  -0.112490
     2  C    0.768132   0.183358
     3  C   -0.468442   0.105470
     4  C    0.003563   0.214752
     5  C   -0.042749  -0.126053
     6  C    0.050773   0.375043
    12  O   -0.374903   0.344215
    16  O    0.006985   0.008415
    17  O    0.006182   0.012021
    18  O   -0.007010  -0.004730
 Electronic spatial extent (au):  <R**2>=           2172.8565
 Charge=              0.0000 electrons
 Dipole moment (field-independent basis, Debye):
    X=             10.4774    Y=              2.5613    Z=              0.0023  Tot=             10.7859
 Quadrupole moment (field-independent basis, Debye-Ang):
   XX=            -54.8476   YY=            -66.0870   ZZ=            -68.3444
   XY=             -1.9620   XZ=              2.6215   YZ=             -2.8610
 Traceless Quadrupole moment (field-independent basis, Debye-Ang):
   XX=              8.2453   YY=             -2.9940   ZZ=             -5.2514
   XY=             -1.9620   XZ=              2.6215   YZ=             -2.8610
 Octapole moment (field-independent basis, Debye-Ang**2):
  XXX=             67.3101  YYY=             10.4517  ZZZ=             28.1286  XYY=             39.3763
  XXY=             -6.4084  XXZ=            -18.0226  XZZ=            -10.1201  YZZ=             26.2929
  YYZ=            -16.8534  XYZ=              5.9465
 Hexadecapole moment (field-independent basis, Debye-Ang**3):
 XXXX=          -1454.9964 YYYY=           -667.6926 ZZZZ=           -411.2088 XXXY=             50.8262
 XXXZ=             74.8960 YYYX=             -9.4132 YYYZ=            -35.2111 ZZZX=            -53.5308
 ZZZY=            -15.5361 XXYY=           -437.7266 XXZZ=           -352.6108 YYZZ=           -217.0111
 XXYZ=              6.8272 YYXZ=             42.0421 ZZXY=            -49.6865
 N-N= 5.151247647285D+02 E-N=-2.286968501238D+03  KE= 5.341135015921D+02
                          Isotropic Fermi Contact Couplings
        Atom                 a.u.       MegaHertz       Gauss      10(-4) cm-1
     1  C(13)             -0.01780     -20.01431      -7.14160      -6.67605
     2  C(13)              0.00932      10.48003       3.73953       3.49576
     3  C(13)             -0.01835     -20.62964      -7.36117      -6.88131
     4  C(13)              0.00946      10.63699       3.79554       3.54812
     5  C(13)             -0.01787     -20.08519      -7.16689      -6.69970
     6  C(13)              0.02131      23.96050       8.54970       7.99236
     7  H(1)               0.00105       4.67173       1.66699       1.55832
     8  H(1)              -0.00331     -14.77333      -5.27149      -4.92785
     9  H(1)              -0.00332     -14.83963      -5.29515      -4.94997
    10  H(1)               0.00105       4.69754       1.67620       1.56693
    11  H(1)              -0.00515     -23.01675      -8.21295      -7.67756
    12  O(17)              0.03506     -21.25128      -7.58298      -7.08866
    13  H(1)              -0.00095      -4.25298      -1.51757      -1.41864
    14  H(1)               0.00005       0.22040       0.07864       0.07352
    15  H(1)              -0.00124      -5.52280      -1.97067      -1.84221
    16  O(17)             -0.00177       1.07175       0.38243       0.35750
    17  O(17)             -0.00212       1.28264       0.45768       0.42784
    18  O(17)             -0.00150       0.91155       0.32526       0.30406
    19  H(1)              -0.00016      -0.72691      -0.25938      -0.24247
    20  H(1)               0.00003       0.12879       0.04596       0.04296
    21  H(1)              -0.00021      -0.92286      -0.32930      -0.30783
 --------------------------------------------------------
       Center         ----  Spin Dipole Couplings  ----
                      3XX-RR        3YY-RR        3ZZ-RR
 --------------------------------------------------------
     1   Atom        0.048898      0.042297     -0.091195
     2   Atom       -0.130548     -0.119006      0.249554
     3   Atom       -0.039427     -0.066283      0.105709
     4   Atom       -0.131296     -0.119774      0.251070
     5   Atom        0.048869      0.042881     -0.091749
     6   Atom       -0.194338     -0.203892      0.398231
     7   Atom        0.001590      0.003424     -0.005015
     8   Atom       -0.010776      0.016169     -0.005393
     9   Atom       -0.011768      0.017094     -0.005325
    10   Atom        0.001424      0.003584     -0.005008
    11   Atom        0.029087     -0.026212     -0.002875
    12   Atom       -0.748842     -0.736110      1.484952
    13   Atom       -0.001347     -0.002256      0.003602
    14   Atom        0.000395      0.008299     -0.008694
    15   Atom       -0.001395     -0.003625      0.005019
    16   Atom       -0.018502      0.018983     -0.000481
    17   Atom       -0.015777      0.013151      0.002626
    18   Atom       -0.002348      0.001893      0.000455
    19   Atom        0.003677     -0.002245     -0.001432
    20   Atom        0.000027      0.001969     -0.001996
    21   Atom       -0.001526     -0.001653      0.003180
 --------------------------------------------------------
                        XY            XZ            YZ
 --------------------------------------------------------
     1   Atom        0.004425     -0.001678      0.009439
     2   Atom       -0.001734      0.005551     -0.026252
     3   Atom       -0.000432      0.002464     -0.012094
     4   Atom        0.001304      0.005675     -0.026943
     5   Atom       -0.004370     -0.002275      0.009723
     6   Atom       -0.000817      0.008449     -0.042999
     7   Atom        0.002715      0.000098      0.000563
     8   Atom        0.011055      0.000861      0.001355
     9   Atom       -0.010060     -0.000650      0.001790
    10   Atom       -0.002635     -0.000278      0.000658
    11   Atom       -0.000979     -0.000523     -0.001654
    12   Atom       -0.002440      0.028507     -0.156523
    13   Atom        0.011673      0.014686      0.014918
    14   Atom       -0.012812      0.000051     -0.000118
    15   Atom        0.012497     -0.016723     -0.016078
    16   Atom        0.016941      0.013622      0.035097
    17   Atom        0.026113     -0.023611     -0.039768
    18   Atom       -0.001039      0.000058      0.003496
    19   Atom        0.001347      0.002362      0.001785
    20   Atom       -0.002832      0.000976     -0.001464
    21   Atom        0.000825     -0.003769      0.000431
 --------------------------------------------------------


 ---------------------------------------------------------------------------------
              Anisotropic Spin Dipole Couplings in Principal Axis System
 ---------------------------------------------------------------------------------

       Atom             a.u.   MegaHertz   Gauss  10(-4) cm-1        Axes

              Baa    -0.0919   -12.330    -4.400    -4.113  0.0141 -0.0706  0.9974
     1 C(13)  Bbb     0.0407     5.463     1.949     1.822 -0.4635  0.8834  0.0691
              Bcc     0.0512     6.867     2.450     2.291  0.8860  0.4632  0.0203
 
              Baa    -0.1308   -17.554    -6.264    -5.855  0.9910  0.1339 -0.0052
     2 C(13)  Bbb    -0.1207   -16.195    -5.779    -5.402 -0.1332  0.9885  0.0721
              Bcc     0.2515    33.749    12.042    11.257  0.0148 -0.0707  0.9974
 
              Baa    -0.0671    -9.008    -3.214    -3.005  0.0094  0.9975  0.0697
     3 C(13)  Bbb    -0.0395    -5.296    -1.890    -1.767  0.9998 -0.0082 -0.0176
              Bcc     0.1066    14.304     5.104     4.771  0.0170 -0.0698  0.9974
 
              Baa    -0.1317   -17.669    -6.305    -5.894  0.9855 -0.1679 -0.0264
     4 C(13)  Bbb    -0.1214   -16.294    -5.814    -5.435  0.1693  0.9832  0.0685
              Bcc     0.2531    33.963    12.119    11.329  0.0145 -0.0720  0.9973
 
              Baa    -0.0925   -12.409    -4.428    -4.139  0.0139 -0.0712  0.9974
     5 C(13)  Bbb     0.0410     5.501     1.963     1.835  0.4965  0.8663  0.0549
              Bcc     0.0515     6.908     2.465     2.304  0.8679 -0.4944 -0.0473
 
              Baa    -0.2070   -27.771    -9.909    -9.263  0.0173  0.9974  0.0706
     6 C(13)  Bbb    -0.1945   -26.094    -9.311    -8.704  0.9997 -0.0162 -0.0154
              Bcc     0.4014    53.865    19.220    17.967  0.0142 -0.0709  0.9974
 
              Baa    -0.0051    -2.696    -0.962    -0.899  0.0141 -0.0707  0.9974
     7 H(1)   Bbb    -0.0003    -0.184    -0.066    -0.062  0.8140 -0.5785 -0.0526
              Bcc     0.0054     2.881     1.028     0.961  0.5807  0.8126  0.0494
 
              Baa    -0.0147    -7.867    -2.807    -2.624  0.9414 -0.3350 -0.0382
     8 H(1)   Bbb    -0.0055    -2.921    -1.042    -0.974  0.0154 -0.0703  0.9974
              Bcc     0.0202    10.788     3.849     3.599  0.3368  0.9396  0.0610
 
              Baa    -0.0149    -7.966    -2.842    -2.657  0.9541  0.2992  0.0088
     9 H(1)   Bbb    -0.0055    -2.916    -1.041    -0.973  0.0137 -0.0730  0.9972
              Bcc     0.0204    10.882     3.883     3.630 -0.2991  0.9514  0.0738
 
              Baa    -0.0051    -2.700    -0.963    -0.900  0.0135 -0.0718  0.9973
    10 H(1)   Bbb    -0.0003    -0.181    -0.065    -0.060  0.8320  0.5540  0.0286
              Bcc     0.0054     2.881     1.028     0.961 -0.5546  0.8294  0.0673
 
              Baa    -0.0263   -14.058    -5.016    -4.689  0.0183  0.9973  0.0707
    11 H(1)   Bbb    -0.0028    -1.475    -0.526    -0.492  0.0142 -0.0710  0.9974
              Bcc     0.0291    15.533     5.542     5.181  0.9997 -0.0172 -0.0155
 
              Baa    -0.7493    54.218    19.346    18.085  0.9807  0.1957  0.0012
    12 O(17)  Bbb    -0.7470    54.052    19.287    18.030 -0.1953  0.9782  0.0711
              Bcc     1.4963  -108.271   -38.634   -36.115  0.0127 -0.0700  0.9975
 
              Baa    -0.0146    -7.784    -2.777    -2.596 -0.1826 -0.6828  0.7074
    13 H(1)   Bbb    -0.0133    -7.105    -2.535    -2.370  0.8217 -0.5010 -0.2715
              Bcc     0.0279    14.889     5.313     4.966  0.5398  0.5317  0.6526
 
              Baa    -0.0091    -4.835    -1.725    -1.613  0.8019  0.5923  0.0788
    14 H(1)   Bbb    -0.0087    -4.638    -1.655    -1.547 -0.0662 -0.0430  0.9969
              Bcc     0.0178     9.473     3.380     3.160 -0.5938  0.8046 -0.0047
 
              Baa    -0.0160    -8.534    -3.045    -2.847  0.1650  0.7156  0.6788
    15 H(1)   Bbb    -0.0149    -7.930    -2.830    -2.645  0.8231 -0.4790  0.3050
              Bcc     0.0309    16.464     5.875     5.492 -0.5434 -0.5084  0.6680
 
              Baa    -0.0273     1.977     0.705     0.659 -0.2427 -0.5281  0.8138
    16 O(17)  Bbb    -0.0250     1.810     0.646     0.604  0.9247 -0.3795  0.0295
              Bcc     0.0523    -3.787    -1.351    -1.263  0.2933  0.7597  0.5804
 
              Baa    -0.0325     2.349     0.838     0.783  0.3862  0.4706  0.7933
    17 O(17)  Bbb    -0.0312     2.254     0.804     0.752  0.8286 -0.5549 -0.0742
              Bcc     0.0636    -4.603    -1.642    -1.535  0.4053  0.6860 -0.6043
 
              Baa    -0.0031     0.225     0.080     0.075  0.7124  0.4953 -0.4972
    18 O(17)  Bbb    -0.0017     0.124     0.044     0.041  0.6935 -0.3883  0.6068
              Bcc     0.0048    -0.349    -0.125    -0.116 -0.1075  0.7771  0.6201
 
              Baa    -0.0037    -1.975    -0.705    -0.659  0.0770  0.7433 -0.6646
    19 H(1)   Bbb    -0.0014    -0.750    -0.268    -0.250 -0.4600  0.6178  0.6377
              Bcc     0.0051     2.725     0.972     0.909  0.8845  0.2566  0.3895
 
              Baa    -0.0025    -1.323    -0.472    -0.441 -0.0597  0.2775  0.9589
    20 H(1)   Bbb    -0.0020    -1.062    -0.379    -0.354  0.8270  0.5517 -0.1082
              Bcc     0.0045     2.385     0.851     0.796 -0.5590  0.7865 -0.2625
 
              Baa    -0.0040    -2.128    -0.759    -0.710  0.8128 -0.3703  0.4497
    21 H(1)   Bbb    -0.0013    -0.684    -0.244    -0.228  0.3222  0.9289  0.1824
              Bcc     0.0053     2.812     1.003     0.938 -0.4853 -0.0034  0.8743
 

 ---------------------------------------------------------------------------------

 PrsmSu:  requested number of processors reduced to:   9 ShMem   1 Linda.
 PrsmSu:  requested number of processors reduced to:  15 ShMem   1 Linda.
 D1PCM: PCM CHGder 1st derivatives, ID1Alg=3 FixD1E=F DoIter=F DoCFld=F I1PDM=0.
 CoulSu:  requested number of processors reduced to:  13 ShMem   1 Linda.
 CoulSu:  requested number of processors reduced to:  13 ShMem   1 Linda.
 CoulSu:  requested number of processors reduced to:  12 ShMem   1 Linda.
 CoulSu:  requested number of processors reduced to:   8 ShMem   1 Linda.
 CoulSu:  requested number of processors reduced to:   8 ShMem   1 Linda.
 CoulSu:  requested number of processors reduced to:  14 ShMem   1 Linda.
 CoulSu:  requested number of processors reduced to:  14 ShMem   1 Linda.
 Calling FoFJK, ICntrl=      2127 FMM=F ISym2X=0 I1Cent= 0 IOpClX= 1 NMat=1 NMatS=1 NMatT=0.
 CoulSu:  requested number of processors reduced to:  15 ShMem   1 Linda.
 ***** Axes restored to original set *****
 -------------------------------------------------------------------
 Center     Atomic                   Forces (Hartrees/Bohr)
 Number     Number              X              Y              Z
 -------------------------------------------------------------------
      1        6          -0.014863595   -0.014233989   -0.000740971
      2        6           0.015027142   -0.021617120   -0.001703383
      3        6          -0.036944816    0.000850717    0.000389011
      4        6           0.016085593    0.021023367    0.001335030
      5        6          -0.014708207    0.014761714    0.001258916
      6        6           0.000042122   -0.000135737   -0.000027466
      7        1          -0.002258027    0.003034388    0.000245423
      8        1           0.001714625    0.002115741    0.000136786
      9        1           0.001158560   -0.002076521   -0.000165021
     10        1          -0.002361077   -0.002951761   -0.000171581
     11        1          -0.002617494    0.000032529    0.000042017
     12        8           0.050295074    0.000440663   -0.000576579
     13        1          -0.008965407   -0.008175673   -0.010670803
     14        1          -0.008536876    0.012492381   -0.001029442
     15        1          -0.008631433   -0.007690702    0.011684748
     16        8          -0.001189645    0.005821621    0.007522096
     17        8           0.004407188    0.008957868   -0.002778085
     18        8           0.006628295   -0.004389231   -0.005071664
     19        1           0.006425761   -0.001077449   -0.000632553
     20        1          -0.001349900   -0.002846471    0.005780525
     21        1           0.000642116   -0.004336336   -0.004827003
 -------------------------------------------------------------------
 Cartesian Forces:  Max     0.050295074 RMS     0.010824128

 GradGradGradGradGradGradGradGradGradGradGradGradGradGradGradGradGradGrad
 Berny optimization.
 FormGI is forming the generalized inverse of G from B-inverse, IUseBI=4.
 Internal  Forces:  Max     0.039742322 RMS     0.006556706
 Search for a local minimum.
 Step number   1 out of a maximum of  103
 All quantities printed in internal units (Hartrees-Bohrs-Radians)
 Mixed Optimization -- RFO/linear search
 Second derivative matrix not updated -- first step.
 ITU=  0
     Eigenvalues ---    0.00230   0.00230   0.00230   0.01069   0.01110
     Eigenvalues ---    0.01127   0.01135   0.01155   0.01156   0.01877
     Eigenvalues ---    0.01992   0.02020   0.02093   0.02108   0.02127
     Eigenvalues ---    0.02143   0.02147   0.02228   0.02710   0.04431
     Eigenvalues ---    0.05637   0.06860   0.06953   0.07246   0.10269
     Eigenvalues ---    0.12360   0.12709   0.16000   0.16000   0.16000
     Eigenvalues ---    0.16000   0.16000   0.16000   0.16000   0.16000
     Eigenvalues ---    0.22000   0.22000   0.23455   0.25000   0.34973
     Eigenvalues ---    0.34975   0.35097   0.35170   0.35226   0.40146
     Eigenvalues ---    0.40783   0.44025   0.44757   0.46080   0.46735
     Eigenvalues ---    0.48840   0.49444   0.49446   0.53413   0.53421
     Eigenvalues ---    0.53455   0.61188
 RFO step:  Lambda=-1.00516136D-02 EMin= 2.30000000D-03
 Linear search not attempted -- first point.
 Iteration  1 RMS(Cart)=  0.03753398 RMS(Int)=  0.00025900
 Iteration  2 RMS(Cart)=  0.00041191 RMS(Int)=  0.00002757
 Iteration  3 RMS(Cart)=  0.00000008 RMS(Int)=  0.00002757
 Variable       Old X    -DE/DX   Delta X   Delta X   Delta X     New X
                                 (Linear)    (Quad)   (Total)
    R1        2.63262  -0.01826   0.00000  -0.03820  -0.03819   2.59442
    R2        2.64336   0.01085   0.00000   0.02252   0.02255   2.66590
    R3        2.05719  -0.00375   0.00000  -0.01043  -0.01043   2.04675
    R4        2.68133   0.01416   0.00000   0.03314   0.03312   2.71445
    R5        2.05518  -0.00269   0.00000  -0.00746  -0.00746   2.04772
    R6        2.68106   0.01385   0.00000   0.03241   0.03239   2.71345
    R7        2.50013  -0.03974   0.00000  -0.06390  -0.06390   2.43622
    R8        2.63365  -0.01850   0.00000  -0.03881  -0.03881   2.59484
    R9        2.05399  -0.00238   0.00000  -0.00659  -0.00659   2.04740
   R10        2.64251   0.01104   0.00000   0.02289   0.02291   2.66542
   R11        2.05716  -0.00375   0.00000  -0.01041  -0.01041   2.04675
   R12        2.05310  -0.00262   0.00000  -0.00723  -0.00723   2.04587
   R13        3.28678   0.00620   0.00000   0.07886   0.07886   3.36564
   R14        3.23367   0.00619   0.00000   0.07504   0.07504   3.30871
   R15        3.27361   0.00618   0.00000   0.07763   0.07763   3.35124
   R16        1.87128  -0.00983   0.00000  -0.01949  -0.01949   1.85180
   R17        1.87754  -0.00898   0.00000  -0.01801  -0.01801   1.85953
   R18        1.87131  -0.01023   0.00000  -0.02027  -0.02027   1.85104
   R19        1.83263  -0.00654   0.00000  -0.01201  -0.01201   1.82061
   R20        1.83270  -0.00652   0.00000  -0.01199  -0.01199   1.82071
   R21        1.83232  -0.00659   0.00000  -0.01210  -0.01210   1.82022
    A1        2.11128  -0.00368   0.00000  -0.01630  -0.01627   2.09501
    A2        2.08116   0.00129   0.00000   0.00490   0.00489   2.08605
    A3        2.09075   0.00239   0.00000   0.01139   0.01138   2.10213
    A4        2.11935  -0.00704   0.00000  -0.02819  -0.02821   2.09114
    A5        2.09935   0.00314   0.00000   0.01185   0.01187   2.11121
    A6        2.06448   0.00390   0.00000   0.01634   0.01635   2.08083
    A7        2.03694   0.01122   0.00000   0.04649   0.04644   2.08338
    A8        2.11932  -0.00492   0.00000  -0.02059  -0.02056   2.09876
    A9        2.12692  -0.00630   0.00000  -0.02590  -0.02588   2.10105
   A10        2.11849  -0.00697   0.00000  -0.02801  -0.02803   2.09046
   A11        2.06900   0.00350   0.00000   0.01409   0.01410   2.08310
   A12        2.09569   0.00347   0.00000   0.01392   0.01393   2.10963
   A13        2.11194  -0.00362   0.00000  -0.01612  -0.01610   2.09584
   A14        2.08056   0.00126   0.00000   0.00483   0.00482   2.08538
   A15        2.09069   0.00236   0.00000   0.01129   0.01128   2.10197
   A16        2.06837   0.01009   0.00000   0.04213   0.04218   2.11055
   A17        2.10741  -0.00506   0.00000  -0.02113  -0.02115   2.08625
   A18        2.10741  -0.00503   0.00000  -0.02100  -0.02103   2.08638
   A19        2.02042   0.00095   0.00000   0.00831   0.00832   2.02874
   A20        2.14330  -0.00053   0.00000  -0.00324  -0.00326   2.14004
   A21        2.04992   0.00086   0.00000   0.00622   0.00619   2.05611
   A22        1.73628  -0.00013   0.00000  -0.00110  -0.00109   1.73519
   A23        1.64225  -0.00114   0.00000  -0.00931  -0.00930   1.63295
   A24        1.78402  -0.00030   0.00000  -0.00353  -0.00352   1.78051
   A25        1.82913  -0.00058   0.00000  -0.00340  -0.00340   1.82573
   A26        1.82971  -0.00029   0.00000  -0.00172  -0.00172   1.82799
   A27        1.83166  -0.00002   0.00000  -0.00011  -0.00011   1.83155
   A28        3.17960  -0.00028   0.00000  -0.01096  -0.01095   3.16865
   A29        3.21202  -0.00007   0.00000  -0.00111  -0.00112   3.21090
   A30        3.13945   0.00015   0.00000   0.00839   0.00838   3.14783
   A31        3.17332   0.00098   0.00000   0.04668   0.04669   3.22001
   A32        3.15424   0.00062   0.00000   0.03050   0.03054   3.18478
   A33        3.18061  -0.00031   0.00000  -0.01226  -0.01227   3.16834
    D1        0.00036  -0.00001   0.00000  -0.00019  -0.00018   0.00017
    D2       -3.14095   0.00001   0.00000   0.00038   0.00039  -3.14056
    D3       -3.14152   0.00000   0.00000  -0.00002  -0.00001  -3.14153
    D4        0.00036   0.00002   0.00000   0.00055   0.00056   0.00092
    D5        0.00031   0.00001   0.00000   0.00044   0.00044   0.00075
    D6        3.14145   0.00000   0.00000   0.00009   0.00009   3.14154
    D7       -3.14100   0.00001   0.00000   0.00026   0.00027  -3.14073
    D8        0.00014   0.00000   0.00000  -0.00009  -0.00008   0.00005
    D9       -0.00051  -0.00001   0.00000  -0.00029  -0.00030  -0.00082
   D10        3.13928   0.00004   0.00000   0.00156   0.00158   3.14086
   D11        3.14080  -0.00003   0.00000  -0.00085  -0.00086   3.13994
   D12       -0.00259   0.00003   0.00000   0.00100   0.00102  -0.00157
   D13        0.00002   0.00001   0.00000   0.00051   0.00052   0.00055
   D14       -3.13976   0.00002   0.00000   0.00059   0.00060  -3.13915
   D15       -3.13977  -0.00004   0.00000  -0.00136  -0.00137  -3.14114
   D16        0.00364  -0.00004   0.00000  -0.00128  -0.00129   0.00235
   D17       -0.88299   0.00012   0.00000   0.00064   0.00065  -0.88233
   D18       -3.01078  -0.00016   0.00000  -0.00334  -0.00333  -3.01411
   D19        1.03476  -0.00011   0.00000  -0.00131  -0.00126   1.03350
   D20        2.25671   0.00020   0.00000   0.00267   0.00263   2.25935
   D21        0.12892  -0.00009   0.00000  -0.00131  -0.00135   0.12757
   D22       -2.10873  -0.00003   0.00000   0.00071   0.00072  -2.10801
   D23        0.00065  -0.00001   0.00000  -0.00028  -0.00028   0.00036
   D24       -3.14088   0.00000   0.00000  -0.00001  -0.00001  -3.14089
   D25        3.14040  -0.00001   0.00000  -0.00036  -0.00036   3.14003
   D26       -0.00113  -0.00001   0.00000  -0.00009  -0.00009  -0.00122
   D27       -0.00081  -0.00001   0.00000  -0.00022  -0.00022  -0.00103
   D28        3.14124   0.00000   0.00000   0.00013   0.00013   3.14137
   D29        3.14072  -0.00002   0.00000  -0.00050  -0.00050   3.14022
   D30       -0.00042  -0.00001   0.00000  -0.00015  -0.00014  -0.00056
   D31       -3.05766   0.00036   0.00000   0.00620   0.00610  -3.05156
   D32       -0.73431   0.00007   0.00000   0.00007   0.00013  -0.73418
   D33        1.06596  -0.00037   0.00000  -0.00245  -0.00242   1.06354
   D34        1.56636  -0.00030   0.00000  -0.00156  -0.00161   1.56475
   D35       -2.58387   0.00037   0.00000   0.00369   0.00372  -2.58016
   D36       -0.82834  -0.00003   0.00000   0.00097   0.00100  -0.82733
   D37        1.09987   0.00026   0.00000   0.01167   0.01154   1.11141
   D38       -1.15918  -0.00067   0.00000  -0.00457  -0.00454  -1.16373
   D39       -2.83340   0.00056   0.00000   0.00557   0.00567  -2.82773
         Item               Value     Threshold  Converged?
 Maximum Force            0.039742     0.000015     NO 
 RMS     Force            0.006557     0.000010     NO 
 Maximum Displacement     0.104204     0.000060     NO 
 RMS     Displacement     0.037577     0.000040     NO 
 Predicted change in Energy=-5.242662D-03
 GradGradGradGradGradGradGradGradGradGradGradGradGradGradGradGradGradGrad

                          Input orientation:                          
 ---------------------------------------------------------------------
 Center     Atomic      Atomic             Coordinates (Angstroms)
 Number     Number       Type             X           Y           Z
 ---------------------------------------------------------------------
      1          6           0        2.441993   -1.218753   -0.096014
      2          6           0        1.069268   -1.208504   -0.075932
      3          6           0        0.365667    0.040487    0.015066
      4          6           0        1.111554    1.265461    0.085030
      5          6           0        2.484064    1.230244    0.063647
      6          6           0        3.158268   -0.005333   -0.027193
      7          1           0        2.967707   -2.163205   -0.164797
      8          1           0        0.504044   -2.131606   -0.127042
      9          1           0        0.580625    2.207227    0.155960
     10          1           0        3.041985    2.157028    0.117336
     11          1           0        4.240630   -0.022873   -0.043588
     12          8           0       -0.923245    0.059964    0.033745
     13          1           0       -1.743355   -0.860531   -1.251608
     14          1           0       -1.845854    1.545985   -0.044751
     15          1           0       -1.745032   -0.816325    1.338252
     16          8           0       -2.171386   -1.315414   -2.006680
     17          8           0       -2.208203   -1.279452    2.066577
     18          8           0       -2.423838    2.342323   -0.053881
     19          1           0       -3.111543   -1.135529   -1.897413
     20          1           0       -2.252061    2.764120   -0.902627
     21          1           0       -2.292184   -0.618819    2.762856
 ---------------------------------------------------------------------
                    Distance matrix (angstroms):
                    1          2          3          4          5
     1  C    0.000000
     2  C    1.372910   0.000000
     3  C    2.430875   1.436423   0.000000
     4  C    2.823856   2.479556   1.435898   0.000000
     5  C    2.454557   2.822875   2.430121   1.373128   0.000000
     6  C    1.410736   2.411206   2.793296   2.411752   1.410480
     7  H    1.083096   2.126834   3.414560   3.906849   3.435345
     8  H    2.142407   1.083609   2.181131   3.457471   3.906262
     9  H    3.907111   3.458289   2.181930   1.083439   2.141517
    10  H    3.435318   3.905864   3.413632   2.126617   1.083092
    11  H    2.160549   3.385897   3.875924   3.386364   2.160400
    12  O    3.602329   2.364560   1.289194   2.365641   3.602804
    13  H    4.356703   3.068248   2.619976   3.802229   4.896152
    14  H    5.102160   4.010750   2.675992   2.973516   4.342768
    15  H    4.444124   3.173957   2.634388   3.750264   4.868091
    16  O    4.994322   3.773733   3.516044   4.670531   5.695599
    17  O    5.128821   3.916273   3.546230   4.628596   5.685743
    18  O    6.029871   4.981028   3.617256   3.698367   5.033689
    19  H    5.838983   4.560953   4.139031   5.246845   6.383843
    20  H    6.208707   5.243700   3.887524   3.812526   5.071227
    21  H    5.562866   4.439122   3.879330   4.722996   5.789413
                    6          7          8          9         10
     6  C    0.000000
     7  H    2.170636   0.000000
     8  H    3.402339   2.464155   0.000000
     9  H    3.401941   4.990162   4.348727   0.000000
    10  H    2.170303   4.330073   4.989314   2.462175   0.000000
    11  H    1.082628   2.493199   4.291362   4.290547   2.492913
    12  O    4.082489   4.485689   2.620303   2.624366   4.486392
    13  H    5.124106   5.007218   2.816218   4.097960   5.820580
    14  H    5.239096   6.078066   4.365029   2.522960   4.928552
    15  H    5.154075   5.126710   2.989213   3.993540   5.766021
    16  O    5.834372   5.524633   3.370035   4.965841   6.614268
    17  O    5.899683   5.705270   3.590880   4.856434   6.570648
    18  O    6.055749   7.027150   5.347325   3.014811   5.471642
    19  H    6.639698   6.404324   4.147150   5.387250   7.264025
    20  H    6.140677   7.215879   5.671489   3.074874   5.425478
    21  H    6.153711   6.214719   4.296385   4.799528   6.569434
                   11         12         13         14         15
    11  H    0.000000
    12  O    5.165118   0.000000
    13  H    6.161904   1.781019   0.000000
    14  H    6.285428   1.750894   2.694129   0.000000
    15  H    6.194125   1.773402   2.590238   2.739228   0.000000
    16  O    6.829227   2.759141   0.979930   3.484644   3.408730
    17  O    6.900669   2.752737   3.376675   3.545715   0.979527
    18  O    7.071731   2.732877   3.486528   0.984023   3.517935
    19  H    7.663492   3.153923   1.537734   3.496405   3.526864
    20  H    7.117606   3.155155   3.676774   1.544283   4.254198
    21  H    7.135049   3.127744   4.059009   3.573267   1.538792
                   16         17         18         19         20
    16  O    0.000000
    17  O    4.073582   0.000000
    18  O    4.154058   4.202391   0.000000
    19  H    0.963427   4.068163   3.995874   0.000000
    20  H    4.227060   5.016829   0.963219   4.115285   0.000000
    21  H    4.821650   0.963479   4.088972   4.759878   4.988151
                   21
    21  H    0.000000
 Stoichiometry    C6H11O4(2)
 Framework group  C1[X(C6H11O4)]
 Deg. of freedom    57
 Full point group                 C1      NOp   1
 Largest Abelian subgroup         C1      NOp   1
 Largest concise Abelian subgroup C1      NOp   1
                         Standard orientation:                         
 ---------------------------------------------------------------------
 Center     Atomic      Atomic             Coordinates (Angstroms)
 Number     Number       Type             X           Y           Z
 ---------------------------------------------------------------------
      1          6           0        2.439387   -1.217037   -0.082978
      2          6           0        1.066619   -1.208041   -0.065436
      3          6           0        0.361594    0.040884    0.014795
      4          6           0        1.106115    1.267118    0.076772
      5          6           0        2.478696    1.233146    0.058117
      6          6           0        3.154310   -0.002395   -0.022109
      7          1           0        2.966179   -2.161446   -0.143630
      8          1           0        0.502421   -2.132084   -0.110532
      9          1           0        0.574108    2.208853    0.139582
     10          1           0        3.035583    2.160883    0.105753
     11          1           0        4.236718   -0.018951   -0.036431
     12          8           0       -0.927369    0.059183    0.031016
     13          1           0       -1.744234   -0.871904   -1.248764
     14          1           0       -1.851337    1.543618   -0.060439
     15          1           0       -1.750616   -0.807998    1.340678
     16          8           0       -2.170445   -1.332956   -2.001119
     17          8           0       -2.214630   -1.266045    2.071675
     18          8           0       -2.430107    2.339271   -0.076664
     19          1           0       -3.110978   -1.153208   -1.894909
     20          1           0       -2.257230    2.754775   -0.928287
     21          1           0       -2.300531   -0.600220    2.762754
 ---------------------------------------------------------------------
 Rotational constants (GHZ):      1.2786821      0.6548299      0.5811310
 Standard basis: 6-311++G(d,p) (5D, 7F)
 There are   307 symmetry adapted cartesian basis functions of A   symmetry.
 There are   297 symmetry adapted basis functions of A   symmetry.
   297 basis functions,   459 primitive gaussians,   307 cartesian basis functions
    40 alpha electrons       39 beta electrons
       nuclear repulsion energy       515.7473429236 Hartrees.
 NAtoms=   21 NActive=   21 NUniq=   21 SFac= 1.00D+00 NAtFMM=   60 NAOKFM=F Big=F
 Integral buffers will be    131072 words long.
 Raffenetti 2 integral format.
 Two-electron integral symmetry is turned on.
 ------------------------------------------------------------------------------
 Polarizable Continuum Model (PCM)
 =================================
 Model                : PCM (using non-symmetric T matrix).
 Atomic radii         : UFF (Universal Force Field).
 Polarization charges : Total charges.
 Charge compensation  : None.
 Solution method      : On-the-fly selection.
 Cavity type          : Scaled VdW (van der Waals Surface) (Alpha=1.100).
 Cavity algorithm     : GePol (No added spheres)
                        Default sphere list used, NSphG=   21.
                        Lebedev-Laikov grids with approx.  5.0 points / Ang**2.
                        Smoothing algorithm: Karplus/York (Gamma=1.0000).
                        Polarization charges: spherical gaussians, with
                                              point-specific exponents (IZeta= 3).
                        Self-potential: point-specific (ISelfS= 7).
                        Self-field    : sphere-specific E.n sum rule (ISelfD= 2).
 1st derivatives      : Analytical E(r).r(x)/FMM algorithm (CHGder, D1EAlg=3).
                        Cavity 1st derivative terms included.
 Solvent              : Water, Eps=  78.355300 Eps(inf)=   1.777849
 ------------------------------------------------------------------------------
 One-electron integrals computed using PRISM.
 PrsmSu:  requested number of processors reduced to:   9 ShMem   1 Linda.
 NBasis=   297 RedAO= T EigKep=  4.38D-06  NBF=   297
 NBsUse=   296 1.00D-06 EigRej=  8.85D-07 NBFU=   296
 Initial guess from the checkpoint file:  "PhenoxylRadical.chk"
 B after Tr=     0.000000    0.000000    0.000000
         Rot=    0.999993    0.003596    0.000664   -0.000296 Ang=   0.42 deg.
 Initial guess <Sx>= 0.0000 <Sy>= 0.0000 <Sz>= 0.5000 <S**2>= 0.7719 S= 0.5109
 ExpMin= 3.60D-02 ExpMax= 8.59D+03 ExpMxC= 1.30D+03 IAcc=3 IRadAn=         5 AccDes= 0.00D+00
 Harris functional with IExCor=  402 and IRadAn=       5 diagonalized for initial guess.
 HarFok:  IExCor=  402 AccDes= 0.00D+00 IRadAn=         5 IDoV= 1 UseB2=F ITyADJ=14
 ICtDFT=  3500011 ScaDFX=  1.000000  1.000000  1.000000  1.000000
 FoFCou: FMM=F IPFlag=           0 FMFlag=      100000 FMFlg1=           0
         NFxFlg=           0 DoJE=T BraDBF=F KetDBF=T FulRan=T
         wScrn=  0.000000 ICntrl=     500 IOpCl=  0 I1Cent=   200000004 NGrid=           0
         NMat0=    1 NMatS0=      1 NMatT0=    0 NMatD0=    1 NMtDS0=    0 NMtDT0=    0
 Petite list used in FoFCou.
 Requested convergence on RMS density matrix=1.00D-08 within 128 cycles.
 Requested convergence on MAX density matrix=1.00D-06.
 Requested convergence on             energy=1.00D-06.
 No special actions if energy rises.
 CoulSu:  requested number of processors reduced to:  10 ShMem   1 Linda.
 Inv3:  Mode=1 IEnd=    11713728.
 Iteration    1 A*A^-1 deviation from unit magnitude is 7.11D-15 for   1973.
 Iteration    1 A*A^-1 deviation from orthogonality  is 3.54D-15 for   1966   1532.
 Iteration    1 A^-1*A deviation from unit magnitude is 7.11D-15 for   1973.
 Iteration    1 A^-1*A deviation from orthogonality  is 1.97D-13 for   1819   1792.
 CoulSu:  requested number of processors reduced to:  10 ShMem   1 Linda.
 CoulSu:  requested number of processors reduced to:  14 ShMem   1 Linda.
 CoulSu:  requested number of processors reduced to:  14 ShMem   1 Linda.
 Error on total polarization charges =  0.01512
 SCF Done:  E(UB3LYP) =  -536.333313697     A.U. after   16 cycles
            NFock= 16  Conv=0.33D-08     -V/T= 2.0039
 <Sx>= 0.0000 <Sy>= 0.0000 <Sz>= 0.5000 <S**2>= 0.7728 S= 0.5113
 <L.S>= 0.000000000000E+00
 Annihilation of the first spin contaminant:
 S**2 before annihilation     0.7728,   after     0.7504
 PrsmSu:  requested number of processors reduced to:   9 ShMem   1 Linda.
 PrsmSu:  requested number of processors reduced to:  15 ShMem   1 Linda.
 D1PCM: PCM CHGder 1st derivatives, ID1Alg=3 FixD1E=F DoIter=F DoCFld=F I1PDM=0.
 CoulSu:  requested number of processors reduced to:  13 ShMem   1 Linda.
 CoulSu:  requested number of processors reduced to:  13 ShMem   1 Linda.
 CoulSu:  requested number of processors reduced to:  12 ShMem   1 Linda.
 CoulSu:  requested number of processors reduced to:   8 ShMem   1 Linda.
 CoulSu:  requested number of processors reduced to:   8 ShMem   1 Linda.
 CoulSu:  requested number of processors reduced to:  14 ShMem   1 Linda.
 CoulSu:  requested number of processors reduced to:  14 ShMem   1 Linda.
 Calling FoFJK, ICntrl=      2127 FMM=F ISym2X=0 I1Cent= 0 IOpClX= 1 NMat=1 NMatS=1 NMatT=0.
 CoulSu:  requested number of processors reduced to:  15 ShMem   1 Linda.
 ***** Axes restored to original set *****
 -------------------------------------------------------------------
 Center     Atomic                   Forces (Hartrees/Bohr)
 Number     Number              X              Y              Z
 -------------------------------------------------------------------
      1        6          -0.001674719   -0.000818572   -0.000014032
      2        6           0.005215700   -0.003617824   -0.000232256
      3        6          -0.020986557    0.000694518    0.000381075
      4        6           0.005707277    0.003540319    0.000128757
      5        6          -0.001777824    0.001022062    0.000088094
      6        6           0.001720090   -0.000096097   -0.000026978
      7        1           0.001502882    0.000976399    0.000044305
      8        1          -0.001384789    0.001486869    0.000114960
      9        1          -0.001524768   -0.001483741   -0.000065434
     10        1           0.001512819   -0.001037346   -0.000081659
     11        1           0.000491199   -0.000007145   -0.000008413
     12        8           0.020124309    0.000635195   -0.000513678
     13        1          -0.004151040   -0.004007813   -0.004970664
     14        1          -0.004628793    0.005944663    0.000081740
     15        1          -0.004463827   -0.003893777    0.005060729
     16        8           0.000925368    0.001596649    0.002334004
     17        8           0.001517117    0.001841130   -0.001795854
     18        8           0.002230427   -0.002275499   -0.000421950
     19        1           0.000141171   -0.000208009   -0.000287402
     20        1          -0.000364514    0.000085451    0.000253968
     21        1          -0.000131527   -0.000377430   -0.000069310
 -------------------------------------------------------------------
 Cartesian Forces:  Max     0.020986557 RMS     0.004295494

 GradGradGradGradGradGradGradGradGradGradGradGradGradGradGradGradGradGrad
 Berny optimization.
 Using GEDIIS/GDIIS optimizer.
 FormGI is forming the generalized inverse of G from B-inverse, IUseBI=4.
 Internal  Forces:  Max     0.011213796 RMS     0.001846901
 Search for a local minimum.
 Step number   2 out of a maximum of  103
 All quantities printed in internal units (Hartrees-Bohrs-Radians)
 Mixed Optimization -- RFO/linear search
 Update second derivatives using D2CorX and points    1    2
 DE= -6.02D-03 DEPred=-5.24D-03 R= 1.15D+00
 TightC=F SS=  1.41D+00  RLast= 2.08D-01 DXNew= 5.0454D-01 6.2293D-01
 Trust test= 1.15D+00 RLast= 2.08D-01 DXMaxT set to 5.05D-01
 ITU=  1  0
 Use linear search instead of GDIIS.
     Eigenvalues ---    0.00230   0.00230   0.00230   0.01072   0.01110
     Eigenvalues ---    0.01128   0.01137   0.01155   0.01156   0.01875
     Eigenvalues ---    0.01993   0.02021   0.02091   0.02108   0.02125
     Eigenvalues ---    0.02142   0.02147   0.02213   0.02710   0.04429
     Eigenvalues ---    0.05558   0.05644   0.06905   0.07156   0.10241
     Eigenvalues ---    0.12365   0.12666   0.15937   0.16000   0.16000
     Eigenvalues ---    0.16000   0.16000   0.16000   0.16000   0.16027
     Eigenvalues ---    0.22000   0.22099   0.24996   0.26674   0.34974
     Eigenvalues ---    0.35000   0.35064   0.35153   0.35298   0.38196
     Eigenvalues ---    0.41009   0.44051   0.44329   0.46071   0.48029
     Eigenvalues ---    0.49121   0.49444   0.50007   0.53416   0.53442
     Eigenvalues ---    0.53899   0.56864
 RFO step:  Lambda=-1.86028393D-03 EMin= 2.29980530D-03
 Quartic linear search produced a step of  0.23194.
 Iteration  1 RMS(Cart)=  0.02675634 RMS(Int)=  0.00014141
 Iteration  2 RMS(Cart)=  0.00028253 RMS(Int)=  0.00001990
 Iteration  3 RMS(Cart)=  0.00000006 RMS(Int)=  0.00001990
 Variable       Old X    -DE/DX   Delta X   Delta X   Delta X     New X
                                 (Linear)    (Quad)   (Total)
    R1        2.59442   0.00094  -0.00886   0.00484  -0.00401   2.59041
    R2        2.66590   0.00030   0.00523  -0.00098   0.00425   2.67015
    R3        2.04675  -0.00013  -0.00242   0.00024  -0.00218   2.04458
    R4        2.71445   0.00432   0.00768   0.01067   0.01835   2.73279
    R5        2.04772  -0.00055  -0.00173  -0.00141  -0.00314   2.04458
    R6        2.71345   0.00453   0.00751   0.01130   0.01881   2.73227
    R7        2.43622  -0.01121  -0.01482  -0.01852  -0.03335   2.40288
    R8        2.59484   0.00083  -0.00900   0.00462  -0.00438   2.59046
    R9        2.04740  -0.00055  -0.00153  -0.00147  -0.00299   2.04441
   R10        2.66542   0.00035   0.00531  -0.00086   0.00445   2.66987
   R11        2.04675  -0.00011  -0.00241   0.00029  -0.00212   2.04462
   R12        2.04587   0.00049  -0.00168   0.00217   0.00050   2.04637
   R13        3.36564   0.00488   0.01829   0.07686   0.09515   3.46079
   R14        3.30871   0.00465   0.01740   0.06911   0.08651   3.39522
   R15        3.35124   0.00498   0.01801   0.07760   0.09561   3.44685
   R16        1.85180  -0.00269  -0.00452  -0.00543  -0.00995   1.84185
   R17        1.85953  -0.00287  -0.00418  -0.00605  -0.01023   1.84931
   R18        1.85104  -0.00273  -0.00470  -0.00549  -0.01019   1.84084
   R19        1.82061  -0.00021  -0.00279   0.00026  -0.00252   1.81809
   R20        1.82071  -0.00030  -0.00278   0.00005  -0.00273   1.81798
   R21        1.82022  -0.00025  -0.00281   0.00017  -0.00264   1.81758
    A1        2.09501   0.00065  -0.00377   0.00363  -0.00014   2.09486
    A2        2.08605   0.00151   0.00113   0.01233   0.01346   2.09951
    A3        2.10213  -0.00215   0.00264  -0.01596  -0.01332   2.08881
    A4        2.09114   0.00099  -0.00654   0.00790   0.00136   2.09250
    A5        2.11121   0.00151   0.00275   0.01143   0.01419   2.12540
    A6        2.08083  -0.00250   0.00379  -0.01934  -0.01555   2.06528
    A7        2.08338  -0.00317   0.01077  -0.01759  -0.00683   2.07655
    A8        2.09876   0.00158  -0.00477   0.00859   0.00382   2.10258
    A9        2.10105   0.00159  -0.00600   0.00901   0.00301   2.10405
   A10        2.09046   0.00107  -0.00650   0.00835   0.00185   2.09230
   A11        2.08310  -0.00264   0.00327  -0.02016  -0.01689   2.06621
   A12        2.10963   0.00157   0.00323   0.01181   0.01504   2.12467
   A13        2.09584   0.00055  -0.00374   0.00311  -0.00062   2.09522
   A14        2.08538   0.00160   0.00112   0.01291   0.01402   2.09940
   A15        2.10197  -0.00215   0.00262  -0.01602  -0.01340   2.08857
   A16        2.11055  -0.00010   0.00978  -0.00540   0.00439   2.11493
   A17        2.08625   0.00005  -0.00491   0.00273  -0.00218   2.08407
   A18        2.08638   0.00005  -0.00488   0.00267  -0.00220   2.08418
   A19        2.02874   0.00094   0.00193   0.01019   0.01212   2.04086
   A20        2.14004  -0.00008  -0.00076   0.00128   0.00051   2.14055
   A21        2.05611   0.00080   0.00144   0.00700   0.00841   2.06452
   A22        1.73519  -0.00039  -0.00025  -0.00381  -0.00409   1.73110
   A23        1.63295  -0.00114  -0.00216  -0.01266  -0.01482   1.61812
   A24        1.78051  -0.00056  -0.00082  -0.00715  -0.00795   1.77255
   A25        1.82573   0.00058  -0.00079   0.00468   0.00389   1.82963
   A26        1.82799   0.00050  -0.00040   0.00395   0.00355   1.83154
   A27        1.83155   0.00065  -0.00002   0.00492   0.00490   1.83644
   A28        3.16865  -0.00017  -0.00254  -0.00968  -0.01221   3.15644
   A29        3.21090  -0.00020  -0.00026  -0.01306  -0.01333   3.19758
   A30        3.14783   0.00007   0.00194   0.00433   0.00626   3.15409
   A31        3.22001   0.00035   0.01083   0.01721   0.02805   3.24806
   A32        3.18478   0.00016   0.00708   0.00785   0.01496   3.19974
   A33        3.16834  -0.00019  -0.00284  -0.01060  -0.01345   3.15489
    D1        0.00017   0.00000  -0.00004   0.00017   0.00013   0.00030
    D2       -3.14056   0.00001   0.00009   0.00030   0.00040  -3.14017
    D3       -3.14153   0.00000   0.00000   0.00000  -0.00001  -3.14153
    D4        0.00092   0.00001   0.00013   0.00013   0.00026   0.00118
    D5        0.00075   0.00000   0.00010  -0.00004   0.00006   0.00081
    D6        3.14154   0.00000   0.00002  -0.00020  -0.00018   3.14136
    D7       -3.14073   0.00000   0.00006   0.00013   0.00019  -3.14054
    D8        0.00005   0.00000  -0.00002  -0.00003  -0.00005   0.00001
    D9       -0.00082  -0.00001  -0.00007  -0.00015  -0.00022  -0.00104
   D10        3.14086   0.00003   0.00037   0.00137   0.00174  -3.14058
   D11        3.13994  -0.00001  -0.00020  -0.00026  -0.00046   3.13947
   D12       -0.00157   0.00003   0.00024   0.00126   0.00150  -0.00007
   D13        0.00055   0.00000   0.00012   0.00000   0.00013   0.00067
   D14       -3.13915   0.00002   0.00014   0.00076   0.00090  -3.13826
   D15       -3.14114  -0.00003  -0.00032  -0.00152  -0.00183   3.14022
   D16        0.00235  -0.00002  -0.00030  -0.00076  -0.00107   0.00129
   D17       -0.88233   0.00015   0.00015   0.00176   0.00192  -0.88042
   D18       -3.01411  -0.00016  -0.00077  -0.00448  -0.00528  -3.01939
   D19        1.03350  -0.00012  -0.00029  -0.00265  -0.00292   1.03058
   D20        2.25935   0.00019   0.00061   0.00330   0.00391   2.26326
   D21        0.12757  -0.00013  -0.00031  -0.00294  -0.00328   0.12429
   D22       -2.10801  -0.00008   0.00017  -0.00111  -0.00092  -2.10893
   D23        0.00036   0.00000  -0.00007   0.00012   0.00005   0.00042
   D24       -3.14089   0.00001   0.00000   0.00050   0.00050  -3.14039
   D25        3.14003  -0.00002  -0.00008  -0.00069  -0.00078   3.13925
   D26       -0.00122  -0.00001  -0.00002  -0.00031  -0.00033  -0.00155
   D27       -0.00103   0.00000  -0.00005  -0.00010  -0.00015  -0.00118
   D28        3.14137   0.00000   0.00003   0.00006   0.00009   3.14146
   D29        3.14022  -0.00001  -0.00012  -0.00048  -0.00059   3.13963
   D30       -0.00056  -0.00001  -0.00003  -0.00032  -0.00035  -0.00092
   D31       -3.05156   0.00014   0.00141  -0.00023   0.00112  -3.05043
   D32       -0.73418   0.00034   0.00003   0.00368   0.00376  -0.73042
   D33        1.06354  -0.00047  -0.00056  -0.00518  -0.00572   1.05782
   D34        1.56475  -0.00019  -0.00037   0.00348   0.00305   1.56781
   D35       -2.58016   0.00048   0.00086   0.00903   0.00989  -2.57027
   D36       -0.82733  -0.00023   0.00023   0.00205   0.00234  -0.82500
   D37        1.11141   0.00020   0.00268   0.02013   0.02270   1.13411
   D38       -1.16373  -0.00067  -0.00105   0.00692   0.00590  -1.15782
   D39       -2.82773   0.00066   0.00131   0.02078   0.02218  -2.80556
         Item               Value     Threshold  Converged?
 Maximum Force            0.011214     0.000015     NO 
 RMS     Force            0.001847     0.000010     NO 
 Maximum Displacement     0.082392     0.000060     NO 
 RMS     Displacement     0.026673     0.000040     NO 
 Predicted change in Energy=-1.204531D-03
 GradGradGradGradGradGradGradGradGradGradGradGradGradGradGradGradGradGrad

                          Input orientation:                          
 ---------------------------------------------------------------------
 Center     Atomic      Atomic             Coordinates (Angstroms)
 Number     Number       Type             X           Y           Z
 ---------------------------------------------------------------------
      1          6           0        2.449967   -1.221357   -0.092273
      2          6           0        1.079326   -1.213852   -0.073810
      3          6           0        0.366585    0.041508    0.012034
      4          6           0        1.121794    1.272664    0.078438
      5          6           0        2.491952    1.235270    0.058579
      6          6           0        3.164646   -0.004181   -0.027133
      7          1           0        2.989798   -2.156810   -0.156412
      8          1           0        0.503862   -2.128852   -0.120963
      9          1           0        0.578932    2.206044    0.145605
     10          1           0        3.063642    2.152481    0.109060
     11          1           0        4.247290   -0.021785   -0.042207
     12          8           0       -0.904669    0.061189    0.031043
     13          1           0       -1.768592   -0.887811   -1.275461
     14          1           0       -1.851642    1.585976   -0.048327
     15          1           0       -1.763106   -0.832981    1.369138
     16          8           0       -2.183445   -1.339130   -2.033209
     17          8           0       -2.220089   -1.297000    2.093560
     18          8           0       -2.416835    2.384850   -0.042144
     19          1           0       -3.125094   -1.166912   -1.936986
     20          1           0       -2.265646    2.807720   -0.892688
     21          1           0       -2.309572   -0.640537    2.791099
 ---------------------------------------------------------------------
                    Distance matrix (angstroms):
                    1          2          3          4          5
     1  C    0.000000
     2  C    1.370786   0.000000
     3  C    2.438480   1.446132   0.000000
     4  C    2.830781   2.491534   1.445854   0.000000
     5  C    2.461613   2.830413   2.438117   1.370812   0.000000
     6  C    1.412985   2.411232   2.798707   2.411373   1.412835
     7  H    1.081945   2.132111   3.426693   3.912273   3.435153
     8  H    2.147486   1.081947   2.178760   3.462934   3.911784
     9  H    3.912088   3.463268   2.179024   1.081855   2.147002
    10  H    3.435101   3.911924   3.426330   2.132086   1.081968
    11  H    2.161446   3.384969   3.881600   3.385096   2.161379
    12  O    3.593565   2.360712   1.271549   2.361455   3.593919
    13  H    4.394021   3.108199   2.660876   3.854221   4.943619
    14  H    5.136817   4.053425   2.703619   2.992584   4.359040
    15  H    4.476219   3.210386   2.672461   3.797670   4.909251
    16  O    5.024899   3.807967   3.548498   4.712231   5.732578
    17  O    5.156841   3.948486   3.579837   4.672480   5.723361
    18  O    6.057474   5.017449   3.638903   3.711252   5.042605
    19  H    5.872583   4.598998   4.177414   5.296180   6.426816
    20  H    6.253889   5.294567   3.924168   3.843727   5.100220
    21  H    5.595033   4.474486   3.917934   4.774216   5.834377
                    6          7          8          9         10
     6  C    0.000000
     7  H    2.163584   0.000000
     8  H    3.406289   2.486347   0.000000
     9  H    3.406001   4.993794   4.343733   0.000000
    10  H    2.163317   4.318092   4.993516   2.485556   0.000000
    11  H    1.082892   2.480455   4.296416   4.295968   2.480189
    12  O    4.070255   4.485703   2.608322   2.610479   4.486321
    13  H    5.164877   5.050238   2.834977   4.135485   5.874586
    14  H    5.262337   6.120431   4.399275   2.515907   4.950325
    15  H    5.188373   5.164293   3.006464   4.027140   5.813629
    16  O    5.865876   5.563579   3.391454   4.994619   6.656770
    17  O    5.929931   5.739736   3.607769   4.888800   6.614754
    18  O    6.071294   7.061969   5.376819   3.006966   5.487484
    19  H    6.675351   6.445328   4.170442   5.425296   7.314721
    20  H    6.176086   7.266936   5.712747   3.087344   5.462065
    21  H    6.189866   6.250619   4.314000   4.842016   6.623120
                   11         12         13         14         15
    11  H    0.000000
    12  O    5.153148   0.000000
    13  H    6.201754   1.831370   0.000000
    14  H    6.307290   1.796673   2.762676   0.000000
    15  H    6.226941   1.823994   2.645173   2.805067   0.000000
    16  O    6.859580   2.803088   0.974666   3.550506   3.465377
    17  O    6.929261   2.798032   3.423680   3.610399   0.974132
    18  O    7.085369   2.773338   3.556909   0.978612   3.574006
    19  H    7.697633   3.211178   1.534801   3.573109   3.591237
    20  H    7.151766   3.201402   3.748404   1.541754   4.315451
    21  H    7.169583   3.175544   4.109831   3.637224   1.535458
                   16         17         18         19         20
    16  O    0.000000
    17  O    4.127147   0.000000
    18  O    4.229283   4.260980   0.000000
    19  H    0.962092   4.132948   4.087429   0.000000
    20  H    4.301617   5.076266   0.961823   4.198442   0.000000
    21  H    4.876258   0.962035   4.146291   4.826690   5.046057
                   21
    21  H    0.000000
 Stoichiometry    C6H11O4(2)
 Framework group  C1[X(C6H11O4)]
 Deg. of freedom    57
 Full point group                 C1      NOp   1
 Largest Abelian subgroup         C1      NOp   1
 Largest concise Abelian subgroup C1      NOp   1
                         Standard orientation:                         
 ---------------------------------------------------------------------
 Center     Atomic      Atomic             Coordinates (Angstroms)
 Number     Number       Type             X           Y           Z
 ---------------------------------------------------------------------
      1          6           0        2.441938   -1.225584   -0.074724
      2          6           0        1.071260   -1.216397   -0.060141
      3          6           0        0.359698    0.040507    0.011747
      4          6           0        1.116105    1.271409    0.068503
      5          6           0        2.486269    1.232323    0.052808
      6          6           0        3.157802   -0.008627   -0.019211
      7          1           0        2.980892   -2.162198   -0.128439
      8          1           0        0.494900   -2.131173   -0.100164
      9          1           0        0.574109    2.205984    0.125257
     10          1           0        3.058849    2.149345    0.096127
     11          1           0        4.240464   -0.027564   -0.031109
     12          8           0       -0.911581    0.061765    0.027036
     13          1           0       -1.772953   -0.898707   -1.272753
     14          1           0       -1.856615    1.586764   -0.069503
     15          1           0       -1.774723   -0.818656    1.371208
     16          8           0       -2.186215   -1.356778   -2.027312
     17          8           0       -2.234231   -1.275239    2.098750
     18          8           0       -2.420924    2.386281   -0.072509
     19          1           0       -3.127933   -1.182616   -1.935352
     20          1           0       -2.266907    2.800852   -0.926624
     21          1           0       -2.324906   -0.612054    2.789745
 ---------------------------------------------------------------------
 Rotational constants (GHZ):      1.2474145      0.6488238      0.5749718
 Standard basis: 6-311++G(d,p) (5D, 7F)
 There are   307 symmetry adapted cartesian basis functions of A   symmetry.
 There are   297 symmetry adapted basis functions of A   symmetry.
   297 basis functions,   459 primitive gaussians,   307 cartesian basis functions
    40 alpha electrons       39 beta electrons
       nuclear repulsion energy       513.4722292391 Hartrees.
 NAtoms=   21 NActive=   21 NUniq=   21 SFac= 1.00D+00 NAtFMM=   60 NAOKFM=F Big=F
 Integral buffers will be    131072 words long.
 Raffenetti 2 integral format.
 Two-electron integral symmetry is turned on.
 ------------------------------------------------------------------------------
 Polarizable Continuum Model (PCM)
 =================================
 Model                : PCM (using non-symmetric T matrix).
 Atomic radii         : UFF (Universal Force Field).
 Polarization charges : Total charges.
 Charge compensation  : None.
 Solution method      : On-the-fly selection.
 Cavity type          : Scaled VdW (van der Waals Surface) (Alpha=1.100).
 Cavity algorithm     : GePol (No added spheres)
                        Default sphere list used, NSphG=   21.
                        Lebedev-Laikov grids with approx.  5.0 points / Ang**2.
                        Smoothing algorithm: Karplus/York (Gamma=1.0000).
                        Polarization charges: spherical gaussians, with
                                              point-specific exponents (IZeta= 3).
                        Self-potential: point-specific (ISelfS= 7).
                        Self-field    : sphere-specific E.n sum rule (ISelfD= 2).
 1st derivatives      : Analytical E(r).r(x)/FMM algorithm (CHGder, D1EAlg=3).
                        Cavity 1st derivative terms included.
 Solvent              : Water, Eps=  78.355300 Eps(inf)=   1.777849
 ------------------------------------------------------------------------------
 One-electron integrals computed using PRISM.
 PrsmSu:  requested number of processors reduced to:   9 ShMem   1 Linda.
 NBasis=   297 RedAO= T EigKep=  4.75D-06  NBF=   297
 NBsUse=   296 1.00D-06 EigRej=  9.02D-07 NBFU=   296
 Initial guess from the checkpoint file:  "PhenoxylRadical.chk"
 B after Tr=     0.000000    0.000000    0.000000
         Rot=    0.999998    0.000932    0.000216    0.001456 Ang=   0.20 deg.
 Initial guess <Sx>= 0.0000 <Sy>= 0.0000 <Sz>= 0.5000 <S**2>= 0.7728 S= 0.5113
 ExpMin= 3.60D-02 ExpMax= 8.59D+03 ExpMxC= 1.30D+03 IAcc=3 IRadAn=         5 AccDes= 0.00D+00
 Harris functional with IExCor=  402 and IRadAn=       5 diagonalized for initial guess.
 HarFok:  IExCor=  402 AccDes= 0.00D+00 IRadAn=         5 IDoV= 1 UseB2=F ITyADJ=14
 ICtDFT=  3500011 ScaDFX=  1.000000  1.000000  1.000000  1.000000
 FoFCou: FMM=F IPFlag=           0 FMFlag=      100000 FMFlg1=           0
         NFxFlg=           0 DoJE=T BraDBF=F KetDBF=T FulRan=T
         wScrn=  0.000000 ICntrl=     500 IOpCl=  0 I1Cent=   200000004 NGrid=           0
         NMat0=    1 NMatS0=      1 NMatT0=    0 NMatD0=    1 NMtDS0=    0 NMtDT0=    0
 Petite list used in FoFCou.
 Requested convergence on RMS density matrix=1.00D-08 within 128 cycles.
 Requested convergence on MAX density matrix=1.00D-06.
 Requested convergence on             energy=1.00D-06.
 No special actions if energy rises.
 CoulSu:  requested number of processors reduced to:  10 ShMem   1 Linda.
 Inv3:  Mode=1 IEnd=    11749323.
 Iteration    1 A*A^-1 deviation from unit magnitude is 4.66D-15 for   1953.
 Iteration    1 A*A^-1 deviation from orthogonality  is 8.93D-15 for   1310     55.
 Iteration    1 A^-1*A deviation from unit magnitude is 4.66D-15 for   1953.
 Iteration    1 A^-1*A deviation from orthogonality  is 4.99D-11 for   1820   1810.
 CoulSu:  requested number of processors reduced to:  10 ShMem   1 Linda.
 CoulSu:  requested number of processors reduced to:  14 ShMem   1 Linda.
 CoulSu:  requested number of processors reduced to:  14 ShMem   1 Linda.
 Error on total polarization charges =  0.01516
 SCF Done:  E(UB3LYP) =  -536.334958661     A.U. after   14 cycles
            NFock= 14  Conv=0.73D-08     -V/T= 2.0038
 <Sx>= 0.0000 <Sy>= 0.0000 <Sz>= 0.5000 <S**2>= 0.7738 S= 0.5118
 <L.S>= 0.000000000000E+00
 Annihilation of the first spin contaminant:
 S**2 before annihilation     0.7738,   after     0.7504
 PrsmSu:  requested number of processors reduced to:   9 ShMem   1 Linda.
 PrsmSu:  requested number of processors reduced to:  15 ShMem   1 Linda.
 D1PCM: PCM CHGder 1st derivatives, ID1Alg=3 FixD1E=F DoIter=F DoCFld=F I1PDM=0.
 CoulSu:  requested number of processors reduced to:  13 ShMem   1 Linda.
 CoulSu:  requested number of processors reduced to:  13 ShMem   1 Linda.
 CoulSu:  requested number of processors reduced to:  12 ShMem   1 Linda.
 CoulSu:  requested number of processors reduced to:   8 ShMem   1 Linda.
 CoulSu:  requested number of processors reduced to:   8 ShMem   1 Linda.
 CoulSu:  requested number of processors reduced to:  14 ShMem   1 Linda.
 CoulSu:  requested number of processors reduced to:  14 ShMem   1 Linda.
 Calling FoFJK, ICntrl=      2127 FMM=F ISym2X=0 I1Cent= 0 IOpClX= 1 NMat=1 NMatS=1 NMatT=0.
 CoulSu:  requested number of processors reduced to:  15 ShMem   1 Linda.
 ***** Axes restored to original set *****
 -------------------------------------------------------------------
 Center     Atomic                   Forces (Hartrees/Bohr)
 Number     Number              X              Y              Z
 -------------------------------------------------------------------
      1        6           0.000590337    0.001760132    0.000104279
      2        6           0.001768200    0.001376654    0.000085428
      3        6          -0.002523386    0.000365962    0.000296124
      4        6           0.001768495   -0.001367808   -0.000161442
      5        6           0.000507798   -0.001703580   -0.000107242
      6        6           0.000411198   -0.000050820   -0.000009239
      7        1           0.000706719   -0.000460827   -0.000032900
      8        1          -0.000919331   -0.000270285   -0.000012911
      9        1          -0.000864878    0.000275844    0.000026695
     10        1           0.000724544    0.000416936    0.000015295
     11        1           0.000297470   -0.000006019   -0.000007610
     12        8           0.004058897    0.000762117   -0.000448054
     13        1          -0.002187031   -0.001823327   -0.001894585
     14        1          -0.002190740    0.002700677    0.000015399
     15        1          -0.002276009   -0.001668492    0.001988175
     16        8           0.000990107   -0.000098283   -0.000014759
     17        8           0.000111218   -0.000752997   -0.000681288
     18        8           0.000140894   -0.000717786    0.001015036
     19        1          -0.001059532    0.000133787    0.000033230
     20        1           0.000089371    0.000398884   -0.000994381
     21        1          -0.000144342    0.000729230    0.000784751
 -------------------------------------------------------------------
 Cartesian Forces:  Max     0.004058897 RMS     0.001173217

 GradGradGradGradGradGradGradGradGradGradGradGradGradGradGradGradGradGrad
 Berny optimization.
 Using GEDIIS/GDIIS optimizer.
 FormGI is forming the generalized inverse of G from B-inverse, IUseBI=4.
 Internal  Forces:  Max     0.003452449 RMS     0.000931300
 Search for a local minimum.
 Step number   3 out of a maximum of  103
 All quantities printed in internal units (Hartrees-Bohrs-Radians)
 Mixed Optimization -- En-DIIS/RFO-DIIS
 Update second derivatives using D2CorX and points    1    2    3
 DE= -1.64D-03 DEPred=-1.20D-03 R= 1.37D+00
 TightC=F SS=  1.41D+00  RLast= 1.82D-01 DXNew= 8.4853D-01 5.4591D-01
 Trust test= 1.37D+00 RLast= 1.82D-01 DXMaxT set to 5.46D-01
 ITU=  1  1  0
 Use linear search instead of GDIIS.
     Eigenvalues ---    0.00229   0.00230   0.00230   0.01076   0.01111
     Eigenvalues ---    0.01129   0.01138   0.01156   0.01159   0.01875
     Eigenvalues ---    0.01996   0.02024   0.02090   0.02108   0.02125
     Eigenvalues ---    0.02143   0.02148   0.02215   0.02706   0.02911
     Eigenvalues ---    0.04411   0.05561   0.06903   0.07152   0.10243
     Eigenvalues ---    0.12320   0.12659   0.15973   0.16000   0.16000
     Eigenvalues ---    0.16000   0.16000   0.16000   0.16002   0.16362
     Eigenvalues ---    0.22000   0.22114   0.24994   0.26197   0.34974
     Eigenvalues ---    0.35040   0.35133   0.35256   0.35335   0.39042
     Eigenvalues ---    0.41018   0.44071   0.45222   0.46071   0.48525
     Eigenvalues ---    0.49159   0.49444   0.50838   0.53417   0.53442
     Eigenvalues ---    0.54599   0.69933
 RFO step:  Lambda=-6.13424808D-04 EMin= 2.29476375D-03
 Quartic linear search produced a step of  0.72746.
 Iteration  1 RMS(Cart)=  0.03407364 RMS(Int)=  0.00023938
 Iteration  2 RMS(Cart)=  0.00049575 RMS(Int)=  0.00003291
 Iteration  3 RMS(Cart)=  0.00000015 RMS(Int)=  0.00003291
 Variable       Old X    -DE/DX   Delta X   Delta X   Delta X     New X
                                 (Linear)    (Quad)   (Total)
    R1        2.59041   0.00162  -0.00292   0.00073  -0.00219   2.58822
    R2        2.67015  -0.00125   0.00309  -0.00252   0.00056   2.67072
    R3        2.04458   0.00075  -0.00158   0.00265   0.00107   2.04565
    R4        2.73279   0.00054   0.01335  -0.00047   0.01289   2.74568
    R5        2.04458   0.00072  -0.00229   0.00344   0.00116   2.04574
    R6        2.73227   0.00063   0.01369  -0.00045   0.01325   2.74551
    R7        2.40288   0.00246  -0.02426   0.01058  -0.01368   2.38920
    R8        2.59046   0.00161  -0.00318   0.00079  -0.00239   2.58806
    R9        2.04441   0.00067  -0.00218   0.00332   0.00114   2.04555
   R10        2.66987  -0.00120   0.00324  -0.00237   0.00086   2.67073
   R11        2.04462   0.00074  -0.00155   0.00256   0.00102   2.04564
   R12        2.04637   0.00030   0.00036  -0.00013   0.00023   2.04660
   R13        3.46079   0.00333   0.06922   0.04694   0.11616   3.57694
   R14        3.39522   0.00305   0.06293   0.04012   0.10305   3.49827
   R15        3.44685   0.00345   0.06955   0.04833   0.11788   3.56473
   R16        1.84185   0.00000  -0.00724   0.00115  -0.00609   1.83577
   R17        1.84931  -0.00039  -0.00744   0.00024  -0.00720   1.84211
   R18        1.84084   0.00011  -0.00742   0.00147  -0.00595   1.83490
   R19        1.81809   0.00106  -0.00184   0.00227   0.00043   1.81852
   R20        1.81798   0.00108  -0.00199   0.00241   0.00042   1.81840
   R21        1.81758   0.00107  -0.00192   0.00231   0.00039   1.81797
    A1        2.09486   0.00063  -0.00011   0.00119   0.00107   2.09593
    A2        2.09951   0.00008   0.00979  -0.00338   0.00642   2.10593
    A3        2.08881  -0.00071  -0.00969   0.00220  -0.00749   2.08132
    A4        2.09250   0.00135   0.00099   0.00419   0.00519   2.09769
    A5        2.12540  -0.00003   0.01032  -0.00281   0.00751   2.13290
    A6        2.06528  -0.00132  -0.01131  -0.00138  -0.01270   2.05259
    A7        2.07655  -0.00288  -0.00497  -0.00729  -0.01223   2.06432
    A8        2.10258   0.00136   0.00278   0.00340   0.00617   2.10874
    A9        2.10405   0.00152   0.00219   0.00389   0.00607   2.11012
   A10        2.09230   0.00134   0.00134   0.00396   0.00531   2.09761
   A11        2.06621  -0.00129  -0.01228  -0.00088  -0.01317   2.05304
   A12        2.12467  -0.00005   0.01094  -0.00307   0.00786   2.13253
   A13        2.09522   0.00062  -0.00045   0.00136   0.00089   2.09611
   A14        2.09940   0.00009   0.01020  -0.00351   0.00670   2.10610
   A15        2.08857  -0.00071  -0.00975   0.00215  -0.00759   2.08097
   A16        2.11493  -0.00106   0.00319  -0.00340  -0.00023   2.11470
   A17        2.08407   0.00053  -0.00159   0.00169   0.00011   2.08418
   A18        2.08418   0.00053  -0.00160   0.00171   0.00012   2.08430
   A19        2.04086   0.00084   0.00881   0.00885   0.01766   2.05852
   A20        2.14055   0.00009   0.00037   0.00304   0.00338   2.14393
   A21        2.06452   0.00071   0.00612   0.00606   0.01219   2.07670
   A22        1.73110  -0.00044  -0.00297  -0.00402  -0.00715   1.72395
   A23        1.61812  -0.00107  -0.01078  -0.01221  -0.02306   1.59506
   A24        1.77255  -0.00060  -0.00578  -0.00719  -0.01301   1.75954
   A25        1.82963   0.00017   0.00283  -0.00064   0.00219   1.83182
   A26        1.83154   0.00005   0.00258  -0.00141   0.00117   1.83271
   A27        1.83644  -0.00003   0.00356  -0.00254   0.00102   1.83746
   A28        3.15644  -0.00003  -0.00889   0.00369  -0.00518   3.15125
   A29        3.19758  -0.00005  -0.00970   0.00720  -0.00249   3.19508
   A30        3.15409   0.00003   0.00455   0.00070   0.00524   3.15934
   A31        3.24806   0.00005   0.02040  -0.00269   0.01772   3.26578
   A32        3.19974  -0.00002   0.01089  -0.00266   0.00826   3.20800
   A33        3.15489  -0.00004  -0.00978   0.00322  -0.00657   3.14832
    D1        0.00030   0.00000   0.00009  -0.00026  -0.00017   0.00013
    D2       -3.14017  -0.00001   0.00029  -0.00055  -0.00026  -3.14043
    D3       -3.14153   0.00000   0.00000  -0.00007  -0.00008   3.14157
    D4        0.00118   0.00000   0.00019  -0.00036  -0.00017   0.00101
    D5        0.00081   0.00000   0.00004   0.00000   0.00005   0.00086
    D6        3.14136   0.00000  -0.00013   0.00021   0.00008   3.14143
    D7       -3.14054   0.00000   0.00014  -0.00019  -0.00005  -3.14058
    D8        0.00001   0.00000  -0.00003   0.00002  -0.00001  -0.00001
    D9       -0.00104   0.00001  -0.00016   0.00052   0.00036  -0.00068
   D10       -3.14058   0.00000   0.00127  -0.00059   0.00067  -3.13991
   D11        3.13947   0.00001  -0.00034   0.00079   0.00046   3.13993
   D12       -0.00007   0.00000   0.00109  -0.00032   0.00077   0.00070
   D13        0.00067  -0.00001   0.00009  -0.00052  -0.00043   0.00025
   D14       -3.13826  -0.00001   0.00065  -0.00064   0.00000  -3.13825
   D15        3.14022   0.00000  -0.00133   0.00059  -0.00074   3.13948
   D16        0.00129   0.00000  -0.00078   0.00047  -0.00031   0.00098
   D17       -0.88042   0.00018   0.00139   0.00377   0.00517  -0.87525
   D18       -3.01939  -0.00013  -0.00384  -0.00262  -0.00651  -3.02589
   D19        1.03058  -0.00011  -0.00212  -0.00164  -0.00373   1.02685
   D20        2.26326   0.00018   0.00284   0.00265   0.00551   2.26877
   D21        0.12429  -0.00013  -0.00239  -0.00374  -0.00617   0.11812
   D22       -2.10893  -0.00011  -0.00067  -0.00276  -0.00339  -2.11232
   D23        0.00042   0.00000   0.00004   0.00026   0.00030   0.00072
   D24       -3.14039   0.00000   0.00036  -0.00004   0.00033  -3.14006
   D25        3.13925   0.00000  -0.00057   0.00039  -0.00018   3.13907
   D26       -0.00155   0.00000  -0.00024   0.00009  -0.00016  -0.00171
   D27       -0.00118   0.00000  -0.00011   0.00000  -0.00011  -0.00130
   D28        3.14146   0.00000   0.00006  -0.00021  -0.00015   3.14131
   D29        3.13963   0.00000  -0.00043   0.00030  -0.00013   3.13949
   D30       -0.00092   0.00000  -0.00026   0.00009  -0.00017  -0.00108
   D31       -3.05043   0.00006   0.00082  -0.00328  -0.00255  -3.05298
   D32       -0.73042   0.00039   0.00274   0.00371   0.00644  -0.72397
   D33        1.05782  -0.00046  -0.00416  -0.00654  -0.01061   1.04722
   D34        1.56781  -0.00012   0.00222   0.00727   0.00947   1.57728
   D35       -2.57027   0.00046   0.00719   0.01271   0.01980  -2.55046
   D36       -0.82500  -0.00027   0.00170   0.00537   0.00718  -0.81782
   D37        1.13411   0.00016   0.01651   0.02844   0.04484   1.17894
   D38       -1.15782  -0.00062   0.00429   0.01840   0.02278  -1.13505
   D39       -2.80556   0.00066   0.01613   0.03361   0.04977  -2.75578
         Item               Value     Threshold  Converged?
 Maximum Force            0.003452     0.000015     NO 
 RMS     Force            0.000931     0.000010     NO 
 Maximum Displacement     0.088516     0.000060     NO 
 RMS     Displacement     0.034129     0.000040     NO 
 Predicted change in Energy=-6.499556D-04
 GradGradGradGradGradGradGradGradGradGradGradGradGradGradGradGradGradGrad

                          Input orientation:                          
 ---------------------------------------------------------------------
 Center     Atomic      Atomic             Coordinates (Angstroms)
 Number     Number       Type             X           Y           Z
 ---------------------------------------------------------------------
      1          6           0        2.473772   -1.220381   -0.089477
      2          6           0        1.104262   -1.213466   -0.073098
      3          6           0        0.380914    0.043933    0.009282
      4          6           0        1.147830    1.276209    0.073671
      5          6           0        2.516699    1.237056    0.055904
      6          6           0        3.189256   -0.003238   -0.026083
      7          1           0        3.020413   -2.152726   -0.150662
      8          1           0        0.522089   -2.125007   -0.118965
      9          1           0        0.598417    2.206654    0.137997
     10          1           0        3.095914    2.150252    0.104929
     11          1           0        4.272035   -0.021417   -0.039633
     12          8           0       -0.883111    0.064158    0.027043
     13          1           0       -1.804721   -0.916956   -1.303702
     14          1           0       -1.863150    1.632816   -0.049043
     15          1           0       -1.792876   -0.855320    1.400102
     16          8           0       -2.222147   -1.364069   -2.058389
     17          8           0       -2.253061   -1.317927    2.119154
     18          8           0       -2.426620    2.428095   -0.032563
     19          1           0       -3.163664   -1.191259   -1.959679
     20          1           0       -2.309814    2.839448   -0.894333
     21          1           0       -2.353333   -0.660359    2.814488
 ---------------------------------------------------------------------
                    Distance matrix (angstroms):
                    1          2          3          4          5
     1  C    0.000000
     2  C    1.369626   0.000000
     3  C    2.447100   1.452953   0.000000
     4  C    2.831555   2.494378   1.452863   0.000000
     5  C    2.462108   2.831375   2.446896   1.369545   0.000000
     6  C    1.413284   2.411236   2.808961   2.411298   1.413289
     7  H    1.082510   2.135382   3.437710   3.913373   3.433223
     8  H    2.151345   1.082560   2.177310   3.463659   3.913122
     9  H    3.913217   3.463764   2.177438   1.082460   2.150968
    10  H    3.433077   3.913179   3.437580   2.135406   1.082506
    11  H    2.161885   3.384802   3.891977   3.384867   2.161963
    12  O    3.596148   2.364742   1.264311   2.365578   3.596559
    13  H    4.457793   3.172458   2.724745   3.927427   5.016271
    14  H    5.191460   4.111865   2.750231   3.034505   4.398945
    15  H    4.533917   3.269862   2.732837   3.866599   4.975676
    16  O    5.094008   3.876733   3.610215   4.782624   5.804546
    17  O    5.218287   4.011047   3.639237   4.741266   5.790990
    18  O    6.109702   5.072449   3.683507   3.756969   5.085549
    19  H    5.939629   4.666356   4.238695   5.367671   6.498140
    20  H    6.325560   5.362505   3.983898   3.916127   5.173572
    21  H    5.661058   4.538617   3.980115   4.849795   5.909923
                    6          7          8          9         10
     6  C    0.000000
     7  H    2.159705   0.000000
     8  H    3.409444   2.498678   0.000000
     9  H    3.409250   4.995356   4.339947   0.000000
    10  H    2.159490   4.311223   4.995252   2.498352   0.000000
    11  H    1.083016   2.474139   4.300404   4.300153   2.473924
    12  O    4.073271   4.492622   2.605447   2.607206   4.493383
    13  H    5.235169   5.112587   2.876984   4.196487   5.950481
    14  H    5.310744   6.179793   4.451460   2.534479   4.988362
    15  H    5.251827   5.220717   3.046102   4.084957   5.883128
    16  O    5.938468   5.634344   3.445464   5.052698   6.731431
    17  O    5.995771   5.801593   3.655409   4.947584   6.685574
    18  O    6.119598   7.118148   5.425227   3.037923   5.531228
    19  H    6.746094   6.514582   4.224322   5.486284   7.389900
    20  H    6.250960   7.340720   5.767729   3.150229   5.540344
    21  H    6.262662   6.316361   4.361008   4.908788   6.703397
                   11         12         13         14         15
    11  H    0.000000
    12  O    5.156287   0.000000
    13  H    6.271110   1.892837   0.000000
    14  H    6.354295   1.851203   2.842344   0.000000
    15  H    6.288988   1.886373   2.704532   2.880240   0.000000
    16  O    6.931990   2.860398   0.971446   3.625972   3.521968
    17  O    6.994153   2.857246   3.475303   3.682390   0.970985
    18  O    7.132470   2.823857   3.632068   0.974802   3.637990
    19  H    7.768187   3.274761   1.533713   3.649284   3.644179
    20  H    7.227433   3.253713   3.812253   1.539475   4.379836
    21  H    7.242220   3.233624   4.162488   3.701182   1.533822
                   16         17         18         19         20
    16  O    0.000000
    17  O    4.177912   0.000000
    18  O    4.304218   4.323505   0.000000
    19  H    0.962321   4.181163   4.166141   0.000000
    20  H    4.362599   5.134987   0.962030   4.255658   0.000000
    21  H    4.925175   0.962258   4.201145   4.871465   5.099598
                   21
    21  H    0.000000
 Stoichiometry    C6H11O4(2)
 Framework group  C1[X(C6H11O4)]
 Deg. of freedom    57
 Full point group                 C1      NOp   1
 Largest Abelian subgroup         C1      NOp   1
 Largest concise Abelian subgroup C1      NOp   1
                         Standard orientation:                         
 ---------------------------------------------------------------------
 Center     Atomic      Atomic             Coordinates (Angstroms)
 Number     Number       Type             X           Y           Z
 ---------------------------------------------------------------------
      1          6           0        2.458075   -1.233809   -0.069933
      2          6           0        1.088568   -1.220514   -0.057807
      3          6           0        0.370721    0.040961    0.008884
      4          6           0        1.143055    1.270370    0.062403
      5          6           0        2.511779    1.224827    0.049233
      6          6           0        3.178912   -0.019311   -0.017404
      7          1           0        3.000636   -2.169225   -0.119454
      8          1           0        0.502381   -2.129848   -0.095679
      9          1           0        0.597704    2.203931    0.115077
     10          1           0        3.095006    2.135862    0.090236
     11          1           0        4.261632   -0.042539   -0.027455
     12          8           0       -0.893246    0.067103    0.022571
     13          1           0       -1.815325   -0.924049   -1.300389
     14          1           0       -1.865883    1.639279   -0.073312
     15          1           0       -1.811316   -0.833456    1.402623
     16          8           0       -2.232518   -1.377339   -2.051511
     17          8           0       -2.275764   -1.286231    2.125184
     18          8           0       -2.425765    2.437233   -0.067075
     19          1           0       -3.173530   -1.199215   -1.957532
     20          1           0       -2.304497    2.838782   -0.932844
     21          1           0       -2.375121   -0.620792    2.813122
 ---------------------------------------------------------------------
 Rotational constants (GHZ):      1.2186044      0.6351597      0.5628512
 Standard basis: 6-311++G(d,p) (5D, 7F)
 There are   307 symmetry adapted cartesian basis functions of A   symmetry.
 There are   297 symmetry adapted basis functions of A   symmetry.
   297 basis functions,   459 primitive gaussians,   307 cartesian basis functions
    40 alpha electrons       39 beta electrons
       nuclear repulsion energy       509.9085435695 Hartrees.
 NAtoms=   21 NActive=   21 NUniq=   21 SFac= 1.00D+00 NAtFMM=   60 NAOKFM=F Big=F
 Integral buffers will be    131072 words long.
 Raffenetti 2 integral format.
 Two-electron integral symmetry is turned on.
 ------------------------------------------------------------------------------
 Polarizable Continuum Model (PCM)
 =================================
 Model                : PCM (using non-symmetric T matrix).
 Atomic radii         : UFF (Universal Force Field).
 Polarization charges : Total charges.
 Charge compensation  : None.
 Solution method      : On-the-fly selection.
 Cavity type          : Scaled VdW (van der Waals Surface) (Alpha=1.100).
 Cavity algorithm     : GePol (No added spheres)
                        Default sphere list used, NSphG=   21.
                        Lebedev-Laikov grids with approx.  5.0 points / Ang**2.
                        Smoothing algorithm: Karplus/York (Gamma=1.0000).
                        Polarization charges: spherical gaussians, with
                                              point-specific exponents (IZeta= 3).
                        Self-potential: point-specific (ISelfS= 7).
                        Self-field    : sphere-specific E.n sum rule (ISelfD= 2).
 1st derivatives      : Analytical E(r).r(x)/FMM algorithm (CHGder, D1EAlg=3).
                        Cavity 1st derivative terms included.
 Solvent              : Water, Eps=  78.355300 Eps(inf)=   1.777849
 ------------------------------------------------------------------------------
 One-electron integrals computed using PRISM.
 PrsmSu:  requested number of processors reduced to:   9 ShMem   1 Linda.
 NBasis=   297 RedAO= T EigKep=  5.06D-06  NBF=   297
 NBsUse=   296 1.00D-06 EigRej=  9.12D-07 NBFU=   296
 Initial guess from the checkpoint file:  "PhenoxylRadical.chk"
 B after Tr=     0.000000    0.000000    0.000000
         Rot=    0.999997    0.000465   -0.000123    0.002227 Ang=   0.26 deg.
 Initial guess <Sx>= 0.0000 <Sy>= 0.0000 <Sz>= 0.5000 <S**2>= 0.7737 S= 0.5118
 ExpMin= 3.60D-02 ExpMax= 8.59D+03 ExpMxC= 1.30D+03 IAcc=3 IRadAn=         5 AccDes= 0.00D+00
 Harris functional with IExCor=  402 and IRadAn=       5 diagonalized for initial guess.
 HarFok:  IExCor=  402 AccDes= 0.00D+00 IRadAn=         5 IDoV= 1 UseB2=F ITyADJ=14
 ICtDFT=  3500011 ScaDFX=  1.000000  1.000000  1.000000  1.000000
 FoFCou: FMM=F IPFlag=           0 FMFlag=      100000 FMFlg1=           0
         NFxFlg=           0 DoJE=T BraDBF=F KetDBF=T FulRan=T
         wScrn=  0.000000 ICntrl=     500 IOpCl=  0 I1Cent=   200000004 NGrid=           0
         NMat0=    1 NMatS0=      1 NMatT0=    0 NMatD0=    1 NMtDS0=    0 NMtDT0=    0
 Petite list used in FoFCou.
 Requested convergence on RMS density matrix=1.00D-08 within 128 cycles.
 Requested convergence on MAX density matrix=1.00D-06.
 Requested convergence on             energy=1.00D-06.
 No special actions if energy rises.
 CoulSu:  requested number of processors reduced to:  10 ShMem   1 Linda.
 Inv3:  Mode=1 IEnd=    12012003.
 Iteration    1 A*A^-1 deviation from unit magnitude is 5.33D-15 for   1999.
 Iteration    1 A*A^-1 deviation from orthogonality  is 4.85D-15 for   1906    380.
 Iteration    1 A^-1*A deviation from unit magnitude is 6.00D-15 for    394.
 Iteration    1 A^-1*A deviation from orthogonality  is 5.07D-09 for   1902   1828.
 Iteration    2 A*A^-1 deviation from unit magnitude is 7.66D-15 for    380.
 Iteration    2 A*A^-1 deviation from orthogonality  is 6.50D-15 for   1906    380.
 Iteration    2 A^-1*A deviation from unit magnitude is 8.88D-16 for    187.
 Iteration    2 A^-1*A deviation from orthogonality  is 3.66D-16 for   1992   1501.
 CoulSu:  requested number of processors reduced to:  10 ShMem   1 Linda.
 CoulSu:  requested number of processors reduced to:  14 ShMem   1 Linda.
 CoulSu:  requested number of processors reduced to:  14 ShMem   1 Linda.
 Error on total polarization charges =  0.01523
 SCF Done:  E(UB3LYP) =  -536.335826155     A.U. after   13 cycles
            NFock= 13  Conv=0.95D-08     -V/T= 2.0038
 <Sx>= 0.0000 <Sy>= 0.0000 <Sz>= 0.5000 <S**2>= 0.7745 S= 0.5122
 <L.S>= 0.000000000000E+00
 Annihilation of the first spin contaminant:
 S**2 before annihilation     0.7745,   after     0.7504
 PrsmSu:  requested number of processors reduced to:   9 ShMem   1 Linda.
 PrsmSu:  requested number of processors reduced to:  15 ShMem   1 Linda.
 D1PCM: PCM CHGder 1st derivatives, ID1Alg=3 FixD1E=F DoIter=F DoCFld=F I1PDM=0.
 CoulSu:  requested number of processors reduced to:  13 ShMem   1 Linda.
 CoulSu:  requested number of processors reduced to:  13 ShMem   1 Linda.
 CoulSu:  requested number of processors reduced to:  12 ShMem   1 Linda.
 CoulSu:  requested number of processors reduced to:   8 ShMem   1 Linda.
 CoulSu:  requested number of processors reduced to:   8 ShMem   1 Linda.
 CoulSu:  requested number of processors reduced to:  14 ShMem   1 Linda.
 CoulSu:  requested number of processors reduced to:  14 ShMem   1 Linda.
 Calling FoFJK, ICntrl=      2127 FMM=F ISym2X=0 I1Cent= 0 IOpClX= 1 NMat=1 NMatS=1 NMatT=0.
 CoulSu:  requested number of processors reduced to:  15 ShMem   1 Linda.
 ***** Axes restored to original set *****
 -------------------------------------------------------------------
 Center     Atomic                   Forces (Hartrees/Bohr)
 Number     Number              X              Y              Z
 -------------------------------------------------------------------
      1        6           0.002104668    0.002002375    0.000084622
      2        6          -0.002541197    0.003028609    0.000204346
      3        6           0.007318800    0.000078227    0.000174889
      4        6          -0.002810323   -0.002973183   -0.000168019
      5        6           0.002069647   -0.002078323   -0.000148052
      6        6          -0.000352645    0.000000627    0.000010058
      7        1          -0.000169213   -0.000616112   -0.000032076
      8        1           0.000052405   -0.000603474   -0.000026091
      9        1           0.000173484    0.000626316    0.000029714
     10        1          -0.000153946    0.000621993    0.000029797
     11        1           0.000183117    0.000000963   -0.000002456
     12        8          -0.002055391    0.000779544   -0.000395808
     13        1          -0.000933279   -0.000390203    0.000063612
     14        1          -0.000552283    0.000252592   -0.000060086
     15        1          -0.000848930   -0.000290720    0.000130463
     16        8           0.000364980   -0.000726592   -0.000996976
     17        8          -0.000504097   -0.001298653    0.000232738
     18        8          -0.000692198    0.000524974    0.001018468
     19        1          -0.000768050    0.000198971    0.000192702
     20        1           0.000162401    0.000173176   -0.000860001
     21        1          -0.000047951    0.000688894    0.000518155
 -------------------------------------------------------------------
 Cartesian Forces:  Max     0.007318800 RMS     0.001378640

 GradGradGradGradGradGradGradGradGradGradGradGradGradGradGradGradGradGrad
 Berny optimization.
 Using GEDIIS/GDIIS optimizer.
 FormGI is forming the generalized inverse of G from B-inverse, IUseBI=4.
 Internal  Forces:  Max     0.005870902 RMS     0.000923951
 Search for a local minimum.
 Step number   4 out of a maximum of  103
 All quantities printed in internal units (Hartrees-Bohrs-Radians)
 Mixed Optimization -- En-DIIS/RFO-DIIS
 Swapping is turned off.
 Update second derivatives using D2CorX and points    1    2    3    4
 DE= -8.67D-04 DEPred=-6.50D-04 R= 1.33D+00
 TightC=F SS=  1.41D+00  RLast= 2.17D-01 DXNew= 9.1811D-01 6.5173D-01
 Trust test= 1.33D+00 RLast= 2.17D-01 DXMaxT set to 6.52D-01
 ITU=  1  1  1  0
     Eigenvalues ---    0.00227   0.00230   0.00230   0.01078   0.01110
     Eigenvalues ---    0.01130   0.01138   0.01156   0.01162   0.01793
     Eigenvalues ---    0.01876   0.01998   0.02026   0.02090   0.02108
     Eigenvalues ---    0.02125   0.02143   0.02148   0.02219   0.02712
     Eigenvalues ---    0.04353   0.05492   0.06903   0.07156   0.10380
     Eigenvalues ---    0.12242   0.12674   0.15989   0.16000   0.16000
     Eigenvalues ---    0.16000   0.16000   0.16001   0.16003   0.17270
     Eigenvalues ---    0.22001   0.22168   0.24993   0.25676   0.34974
     Eigenvalues ---    0.35029   0.35127   0.35259   0.35273   0.40783
     Eigenvalues ---    0.41002   0.44083   0.45547   0.46073   0.48698
     Eigenvalues ---    0.49177   0.49444   0.50604   0.53417   0.53442
     Eigenvalues ---    0.54059   0.70622
 En-DIIS/RFO-DIIS IScMMF=        0 using points:     4    3
 RFO step:  Lambda=-1.43045797D-04.
 DidBck=F Rises=F RFO-DIIS coefs:    1.52799   -0.52799
 Iteration  1 RMS(Cart)=  0.02752299 RMS(Int)=  0.00021494
 Iteration  2 RMS(Cart)=  0.00037756 RMS(Int)=  0.00004311
 Iteration  3 RMS(Cart)=  0.00000011 RMS(Int)=  0.00004311
 Variable       Old X    -DE/DX   Delta X   Delta X   Delta X     New X
                                 (Linear)    (Quad)   (Total)
    R1        2.58822   0.00182  -0.00116   0.00295   0.00179   2.59001
    R2        2.67072  -0.00137   0.00030  -0.00199  -0.00170   2.66902
    R3        2.04565   0.00045   0.00056   0.00043   0.00099   2.04664
    R4        2.74568  -0.00233   0.00681  -0.00627   0.00054   2.74622
    R5        2.04574   0.00048   0.00061   0.00054   0.00115   2.04690
    R6        2.74551  -0.00235   0.00699  -0.00641   0.00059   2.74610
    R7        2.38920   0.00587  -0.00722   0.00756   0.00034   2.38955
    R8        2.58806   0.00186  -0.00126   0.00303   0.00176   2.58983
    R9        2.04555   0.00045   0.00060   0.00052   0.00113   2.04668
   R10        2.67073  -0.00137   0.00045  -0.00200  -0.00156   2.66917
   R11        2.04564   0.00044   0.00054   0.00044   0.00098   2.04662
   R12        2.04660   0.00018   0.00012   0.00028   0.00040   2.04701
   R13        3.57694   0.00165   0.06133   0.02164   0.08297   3.65991
   R14        3.49827   0.00138   0.05441   0.01663   0.07104   3.56930
   R15        3.56473   0.00176   0.06224   0.02286   0.08510   3.64983
   R16        1.83577   0.00104  -0.00321   0.00175  -0.00146   1.83431
   R17        1.84211   0.00088  -0.00380   0.00170  -0.00210   1.84000
   R18        1.83490   0.00111  -0.00314   0.00181  -0.00133   1.83357
   R19        1.81852   0.00081   0.00023   0.00078   0.00101   1.81954
   R20        1.81840   0.00085   0.00022   0.00086   0.00108   1.81948
   R21        1.81797   0.00086   0.00021   0.00091   0.00112   1.81909
    A1        2.09593   0.00034   0.00057   0.00101   0.00157   2.09750
    A2        2.10593  -0.00064   0.00339  -0.00450  -0.00111   2.10482
    A3        2.08132   0.00030  -0.00395   0.00349  -0.00046   2.08086
    A4        2.09769   0.00060   0.00274   0.00025   0.00299   2.10068
    A5        2.13290  -0.00068   0.00396  -0.00394   0.00002   2.13293
    A6        2.05259   0.00008  -0.00670   0.00369  -0.00301   2.04958
    A7        2.06432  -0.00072  -0.00646   0.00062  -0.00583   2.05849
    A8        2.10874   0.00032   0.00326  -0.00032   0.00293   2.11167
    A9        2.11012   0.00040   0.00320  -0.00030   0.00290   2.11302
   A10        2.09761   0.00057   0.00280   0.00009   0.00290   2.10051
   A11        2.05304   0.00019  -0.00696   0.00443  -0.00253   2.05051
   A12        2.13253  -0.00076   0.00415  -0.00452  -0.00037   2.13216
   A13        2.09611   0.00037   0.00047   0.00117   0.00163   2.09775
   A14        2.10610  -0.00066   0.00354  -0.00465  -0.00111   2.10499
   A15        2.08097   0.00029  -0.00401   0.00348  -0.00052   2.08045
   A16        2.11470  -0.00116  -0.00012  -0.00314  -0.00327   2.11143
   A17        2.08418   0.00059   0.00006   0.00162   0.00168   2.08586
   A18        2.08430   0.00057   0.00006   0.00152   0.00159   2.08589
   A19        2.05852   0.00071   0.00932   0.00672   0.01604   2.07455
   A20        2.14393   0.00017   0.00178   0.00320   0.00495   2.14888
   A21        2.07670   0.00059   0.00643   0.00442   0.01092   2.08762
   A22        1.72395  -0.00043  -0.00378  -0.00321  -0.00721   1.71674
   A23        1.59506  -0.00096  -0.01218  -0.01054  -0.02279   1.57227
   A24        1.75954  -0.00054  -0.00687  -0.00544  -0.01240   1.74714
   A25        1.83182  -0.00022   0.00116  -0.00213  -0.00098   1.83084
   A26        1.83271  -0.00026   0.00062  -0.00213  -0.00151   1.83120
   A27        1.83746  -0.00037   0.00054  -0.00266  -0.00212   1.83534
   A28        3.15125   0.00005  -0.00274   0.00604   0.00331   3.15457
   A29        3.19508  -0.00009  -0.00132  -0.00808  -0.00940   3.18569
   A30        3.15934   0.00001   0.00277   0.00030   0.00306   3.16240
   A31        3.26578  -0.00009   0.00936  -0.00767   0.00169   3.26747
   A32        3.20800  -0.00010   0.00436  -0.00593  -0.00156   3.20644
   A33        3.14832   0.00006  -0.00347   0.00635   0.00288   3.15121
    D1        0.00013   0.00000  -0.00009   0.00008  -0.00001   0.00012
    D2       -3.14043   0.00000  -0.00014   0.00015   0.00001  -3.14042
    D3        3.14157   0.00000  -0.00004   0.00007   0.00003  -3.14158
    D4        0.00101   0.00000  -0.00009   0.00014   0.00005   0.00106
    D5        0.00086   0.00000   0.00002  -0.00007  -0.00005   0.00081
    D6        3.14143   0.00000   0.00004   0.00007   0.00012   3.14155
    D7       -3.14058   0.00000  -0.00002  -0.00006  -0.00008  -3.14067
    D8       -0.00001   0.00000  -0.00001   0.00009   0.00008   0.00007
    D9       -0.00068   0.00000   0.00019  -0.00015   0.00004  -0.00063
   D10       -3.13991  -0.00002   0.00035  -0.00084  -0.00048  -3.14039
   D11        3.13993   0.00000   0.00024  -0.00021   0.00003   3.13996
   D12        0.00070  -0.00002   0.00041  -0.00091  -0.00050   0.00020
   D13        0.00025   0.00000  -0.00023   0.00020  -0.00003   0.00022
   D14       -3.13825  -0.00001   0.00000  -0.00029  -0.00029  -3.13854
   D15        3.13948   0.00002  -0.00039   0.00089   0.00050   3.13998
   D16        0.00098   0.00001  -0.00016   0.00040   0.00024   0.00122
   D17       -0.87525   0.00020   0.00273   0.00376   0.00650  -0.86875
   D18       -3.02589  -0.00009  -0.00344  -0.00202  -0.00549  -3.03138
   D19        1.02685  -0.00012  -0.00197  -0.00218  -0.00412   1.02273
   D20        2.26877   0.00018   0.00291   0.00305   0.00597   2.27474
   D21        0.11812  -0.00011  -0.00326  -0.00273  -0.00603   0.11210
   D22       -2.11232  -0.00014  -0.00179  -0.00289  -0.00465  -2.11697
   D23        0.00072   0.00000   0.00016  -0.00019  -0.00003   0.00069
   D24       -3.14006  -0.00001   0.00017  -0.00040  -0.00023  -3.14028
   D25        3.13907   0.00001  -0.00010   0.00034   0.00024   3.13931
   D26       -0.00171   0.00000  -0.00008   0.00013   0.00004  -0.00166
   D27       -0.00130   0.00000  -0.00006   0.00012   0.00007  -0.00123
   D28        3.14131   0.00000  -0.00008  -0.00002  -0.00010   3.14122
   D29        3.13949   0.00001  -0.00007   0.00033   0.00026   3.13975
   D30       -0.00108   0.00000  -0.00009   0.00019   0.00010  -0.00098
   D31       -3.05298   0.00000  -0.00135  -0.00480  -0.00623  -3.05921
   D32       -0.72397   0.00037   0.00340   0.00219   0.00550  -0.71847
   D33        1.04722  -0.00039  -0.00560  -0.00588  -0.01131   1.03591
   D34        1.57728  -0.00006   0.00500   0.00680   0.01181   1.58909
   D35       -2.55046   0.00039   0.01046   0.01038   0.02068  -2.52978
   D36       -0.81782  -0.00027   0.00379   0.00469   0.00863  -0.80919
   D37        1.17894   0.00013   0.02367   0.02283   0.04646   1.22540
   D38       -1.13505  -0.00055   0.01203   0.01561   0.02770  -1.10734
   D39       -2.75578   0.00058   0.02628   0.02720   0.05346  -2.70233
         Item               Value     Threshold  Converged?
 Maximum Force            0.005871     0.000015     NO 
 RMS     Force            0.000924     0.000010     NO 
 Maximum Displacement     0.085262     0.000060     NO 
 RMS     Displacement     0.027591     0.000040     NO 
 Predicted change in Energy=-2.509659D-04
 GradGradGradGradGradGradGradGradGradGradGradGradGradGradGradGradGradGrad

                          Input orientation:                          
 ---------------------------------------------------------------------
 Center     Atomic      Atomic             Coordinates (Angstroms)
 Number     Number       Type             X           Y           Z
 ---------------------------------------------------------------------
      1          6           0        2.497078   -1.216333   -0.088739
      2          6           0        1.126599   -1.209458   -0.074007
      3          6           0        0.399202    0.046008    0.007256
      4          6           0        1.169659    1.276411    0.072203
      5          6           0        2.539485    1.237368    0.056070
      6          6           0        3.213901   -0.001053   -0.024781
      7          1           0        3.043051   -2.149724   -0.149218
      8          1           0        0.544163   -2.121527   -0.120462
      9          1           0        0.620116    2.207542    0.135514
     10          1           0        3.117809    2.151719    0.105497
     11          1           0        4.296911   -0.019074   -0.037122
     12          8           0       -0.865032    0.066148    0.022958
     13          1           0       -1.832811   -0.937257   -1.321496
     14          1           0       -1.872763    1.662117   -0.047073
     15          1           0       -1.817290   -0.875043    1.414967
     16          8           0       -2.265310   -1.381639   -2.068274
     17          8           0       -2.287006   -1.334300    2.129040
     18          8           0       -2.431745    2.459131   -0.027673
     19          1           0       -3.204248   -1.202120   -1.953113
     20          1           0       -2.344214    2.849319   -0.903306
     21          1           0       -2.398451   -0.671740    2.818703
 ---------------------------------------------------------------------
                    Distance matrix (angstroms):
                    1          2          3          4          5
     1  C    0.000000
     2  C    1.370575   0.000000
     3  C    2.450265   1.453238   0.000000
     4  C    2.828731   2.490537   1.453174   0.000000
     5  C    2.458337   2.828449   2.450007   1.370478   0.000000
     6  C    1.412386   2.412363   2.815274   2.412519   1.412466
     7  H    1.083033   2.136012   3.440298   3.911141   3.430468
     8  H    2.152732   1.083171   2.176127   3.460397   3.910837
     9  H    3.911035   3.460680   2.176576   1.083055   2.152098
    10  H    3.430279   3.910838   3.440130   2.136015   1.083023
    11  H    2.162289   3.386628   3.898504   3.386730   2.162377
    12  O    3.600142   2.367101   1.264493   2.367938   3.600499
    13  H    4.510600   3.223109   2.777459   3.982155   5.073821
    14  H    5.232850   4.152450   2.788654   3.069092   4.433845
    15  H    4.581635   3.315925   2.782593   3.918372   5.028953
    16  O    5.160060   3.938501   3.666828   4.842095   5.870102
    17  O    5.274459   4.064689   3.690925   4.795302   5.848564
    18  O    6.148663   5.111017   3.720033   3.791954   5.119849
    19  H    5.998433   4.720945   4.287857   5.419971   6.555790
    20  H    6.374257   5.404437   4.026662   3.971518   5.231568
    21  H    5.719791   4.591611   4.030665   4.906115   5.971604
                    6          7          8          9         10
     6  C    0.000000
     7  H    2.159042   0.000000
     8  H    3.410728   2.499212   0.000000
     9  H    3.410469   4.993740   4.337294   0.000000
    10  H    2.158850   4.309627   4.993530   2.498496   0.000000
    11  H    1.083230   2.474752   4.302367   4.301911   2.474463
    12  O    4.079766   4.495870   2.606209   2.608429   4.496604
    13  H    5.294078   5.159297   2.914616   4.246115   6.007223
    14  H    5.351708   6.221398   4.490310   2.558373   5.016851
    15  H    5.305621   5.262546   3.080215   4.132830   5.935588
    16  O    6.008630   5.696615   3.497791   5.105349   6.796166
    17  O    6.056110   5.853621   3.700744   4.997014   6.742335
    18  O    6.158395   7.157493   5.463247   3.066559   5.559657
    19  H    6.808352   6.571204   4.272529   5.532984   7.446779
    20  H    6.307857   7.387942   5.802143   3.205975   5.598037
    21  H    6.327221   6.372043   4.404493   4.959992   6.764801
                   11         12         13         14         15
    11  H    0.000000
    12  O    5.162996   0.000000
    13  H    6.329784   1.936743   0.000000
    14  H    6.394636   1.888794   2.895255   0.000000
    15  H    6.342294   1.931405   2.737215   2.928792   0.000000
    16  O    7.003206   2.903466   0.970674   3.674752   3.548286
    17  O    7.054788   2.901525   3.502875   3.726336   0.970283
    18  O    7.170523   2.860685   3.683497   0.973688   3.684492
    19  H    7.831857   3.314406   1.532948   3.689132   3.657129
    20  H    7.285773   3.285115   3.843771   1.537806   4.418474
    21  H    7.308186   3.272926   4.187087   3.733084   1.532826
                   16         17         18         19         20
    16  O    0.000000
    17  O    4.197637   0.000000
    18  O    4.352386   4.366060   0.000000
    19  H    0.962857   4.186021   4.208186   0.000000
    20  H    4.389121   5.167306   0.962622   4.272693   0.000000
    21  H    4.940064   0.962830   4.231468   4.868351   5.123880
                   21
    21  H    0.000000
 Stoichiometry    C6H11O4(2)
 Framework group  C1[X(C6H11O4)]
 Deg. of freedom    57
 Full point group                 C1      NOp   1
 Largest Abelian subgroup         C1      NOp   1
 Largest concise Abelian subgroup C1      NOp   1
                         Standard orientation:                         
 ---------------------------------------------------------------------
 Center     Atomic      Atomic             Coordinates (Angstroms)
 Number     Number       Type             X           Y           Z
 ---------------------------------------------------------------------
      1          6           0        2.473076   -1.241718   -0.069424
      2          6           0        1.102681   -1.222318   -0.058547
      3          6           0        0.386464    0.040481    0.006831
      4          6           0        1.167849    1.264529    0.060301
      5          6           0        2.537304    1.212954    0.048376
      6          6           0        3.200696   -0.032319   -0.016923
      7          1           0        3.010738   -2.180608   -0.118078
      8          1           0        0.512141   -2.129554   -0.096525
      9          1           0        0.626590    2.201222    0.111802
     10          1           0        3.123746    2.122543    0.089290
     11          1           0        4.283528   -0.060245   -0.026080
     12          8           0       -0.877574    0.072197    0.018824
     13          1           0       -1.850819   -0.937267   -1.317122
     14          1           0       -1.870630    1.676318   -0.071618
     15          1           0       -1.842006   -0.844891    1.418519
     16          8           0       -2.285336   -1.385974   -2.060133
     17          8           0       -2.317755   -1.291955    2.136325
     18          8           0       -2.422426    2.478507   -0.062569
     19          1           0       -3.222913   -1.196727   -1.949551
     20          1           0       -2.329040    2.858168   -0.942215
     21          1           0       -2.425031   -0.620819    2.818315
 ---------------------------------------------------------------------
 Rotational constants (GHZ):      1.2031900      0.6239267      0.5525059
 Standard basis: 6-311++G(d,p) (5D, 7F)
 There are   307 symmetry adapted cartesian basis functions of A   symmetry.
 There are   297 symmetry adapted basis functions of A   symmetry.
   297 basis functions,   459 primitive gaussians,   307 cartesian basis functions
    40 alpha electrons       39 beta electrons
       nuclear repulsion energy       507.2847108468 Hartrees.
 NAtoms=   21 NActive=   21 NUniq=   21 SFac= 1.00D+00 NAtFMM=   60 NAOKFM=F Big=F
 Integral buffers will be    131072 words long.
 Raffenetti 2 integral format.
 Two-electron integral symmetry is turned on.
 ------------------------------------------------------------------------------
 Polarizable Continuum Model (PCM)
 =================================
 Model                : PCM (using non-symmetric T matrix).
 Atomic radii         : UFF (Universal Force Field).
 Polarization charges : Total charges.
 Charge compensation  : None.
 Solution method      : On-the-fly selection.
 Cavity type          : Scaled VdW (van der Waals Surface) (Alpha=1.100).
 Cavity algorithm     : GePol (No added spheres)
                        Default sphere list used, NSphG=   21.
                        Lebedev-Laikov grids with approx.  5.0 points / Ang**2.
                        Smoothing algorithm: Karplus/York (Gamma=1.0000).
                        Polarization charges: spherical gaussians, with
                                              point-specific exponents (IZeta= 3).
                        Self-potential: point-specific (ISelfS= 7).
                        Self-field    : sphere-specific E.n sum rule (ISelfD= 2).
 1st derivatives      : Analytical E(r).r(x)/FMM algorithm (CHGder, D1EAlg=3).
                        Cavity 1st derivative terms included.
 Solvent              : Water, Eps=  78.355300 Eps(inf)=   1.777849
 ------------------------------------------------------------------------------
 One-electron integrals computed using PRISM.
 PrsmSu:  requested number of processors reduced to:   9 ShMem   1 Linda.
 NBasis=   297 RedAO= T EigKep=  5.10D-06  NBF=   297
 NBsUse=   296 1.00D-06 EigRej=  9.14D-07 NBFU=   296
 Initial guess from the checkpoint file:  "PhenoxylRadical.chk"
 B after Tr=     0.000000    0.000000    0.000000
         Rot=    0.999996   -0.000004   -0.000323    0.002787 Ang=  -0.32 deg.
 Initial guess <Sx>= 0.0000 <Sy>= 0.0000 <Sz>= 0.5000 <S**2>= 0.7746 S= 0.5122
 ExpMin= 3.60D-02 ExpMax= 8.59D+03 ExpMxC= 1.30D+03 IAcc=3 IRadAn=         5 AccDes= 0.00D+00
 Harris functional with IExCor=  402 and IRadAn=       5 diagonalized for initial guess.
 HarFok:  IExCor=  402 AccDes= 0.00D+00 IRadAn=         5 IDoV= 1 UseB2=F ITyADJ=14
 ICtDFT=  3500011 ScaDFX=  1.000000  1.000000  1.000000  1.000000
 FoFCou: FMM=F IPFlag=           0 FMFlag=      100000 FMFlg1=           0
         NFxFlg=           0 DoJE=T BraDBF=F KetDBF=T FulRan=T
         wScrn=  0.000000 ICntrl=     500 IOpCl=  0 I1Cent=   200000004 NGrid=           0
         NMat0=    1 NMatS0=      1 NMatT0=    0 NMatD0=    1 NMtDS0=    0 NMtDT0=    0
 Petite list used in FoFCou.
 Requested convergence on RMS density matrix=1.00D-08 within 128 cycles.
 Requested convergence on MAX density matrix=1.00D-06.
 Requested convergence on             energy=1.00D-06.
 No special actions if energy rises.
 CoulSu:  requested number of processors reduced to:  10 ShMem   1 Linda.
 Inv3:  Mode=1 IEnd=    12204867.
 Iteration    1 A*A^-1 deviation from unit magnitude is 5.11D-15 for   2013.
 Iteration    1 A*A^-1 deviation from orthogonality  is 3.20D-15 for   1341     66.
 Iteration    1 A^-1*A deviation from unit magnitude is 4.44D-15 for   2013.
 Iteration    1 A^-1*A deviation from orthogonality  is 6.04D-11 for   1711   1651.
 CoulSu:  requested number of processors reduced to:  10 ShMem   1 Linda.
 CoulSu:  requested number of processors reduced to:  14 ShMem   1 Linda.
 CoulSu:  requested number of processors reduced to:  14 ShMem   1 Linda.
 Error on total polarization charges =  0.01528
 SCF Done:  E(UB3LYP) =  -536.336180242     A.U. after   12 cycles
            NFock= 12  Conv=0.99D-08     -V/T= 2.0039
 <Sx>= 0.0000 <Sy>= 0.0000 <Sz>= 0.5000 <S**2>= 0.7751 S= 0.5125
 <L.S>= 0.000000000000E+00
 Annihilation of the first spin contaminant:
 S**2 before annihilation     0.7751,   after     0.7504
 PrsmSu:  requested number of processors reduced to:   9 ShMem   1 Linda.
 PrsmSu:  requested number of processors reduced to:  15 ShMem   1 Linda.
 D1PCM: PCM CHGder 1st derivatives, ID1Alg=3 FixD1E=F DoIter=F DoCFld=F I1PDM=0.
 CoulSu:  requested number of processors reduced to:  13 ShMem   1 Linda.
 CoulSu:  requested number of processors reduced to:  13 ShMem   1 Linda.
 CoulSu:  requested number of processors reduced to:  12 ShMem   1 Linda.
 CoulSu:  requested number of processors reduced to:   8 ShMem   1 Linda.
 CoulSu:  requested number of processors reduced to:   8 ShMem   1 Linda.
 CoulSu:  requested number of processors reduced to:  14 ShMem   1 Linda.
 CoulSu:  requested number of processors reduced to:  14 ShMem   1 Linda.
 Calling FoFJK, ICntrl=      2127 FMM=F ISym2X=0 I1Cent= 0 IOpClX= 1 NMat=1 NMatS=1 NMatT=0.
 CoulSu:  requested number of processors reduced to:  15 ShMem   1 Linda.
 ***** Axes restored to original set *****
 -------------------------------------------------------------------
 Center     Atomic                   Forces (Hartrees/Bohr)
 Number     Number              X              Y              Z
 -------------------------------------------------------------------
      1        6           0.001584953    0.001010374    0.000035228
      2        6          -0.002936928    0.002261050    0.000169318
      3        6           0.007196731    0.000000576    0.000125157
      4        6          -0.003164305   -0.002206020   -0.000110457
      5        6           0.001606595   -0.001106564   -0.000084091
      6        6          -0.000603544    0.000033892    0.000008838
      7        1          -0.000397941   -0.000390463   -0.000016654
      8        1           0.000449496   -0.000440977   -0.000015721
      9        1           0.000510964    0.000454875    0.000013762
     10        1          -0.000389833    0.000405654    0.000022725
     11        1           0.000003143    0.000001203    0.000002892
     12        8          -0.001866813    0.000671176   -0.000358509
     13        1          -0.000499966   -0.000034697    0.000459192
     14        1          -0.000015294   -0.000396464   -0.000005865
     15        1          -0.000421886   -0.000040096   -0.000299870
     16        8           0.000029468   -0.000479965   -0.000676388
     17        8          -0.000362253   -0.000710561    0.000297864
     18        8          -0.000513767    0.000561086    0.000499066
     19        1          -0.000279433    0.000113448    0.000147791
     20        1           0.000072790   -0.000026926   -0.000377898
     21        1          -0.000002177    0.000319399    0.000163619
 -------------------------------------------------------------------
 Cartesian Forces:  Max     0.007196731 RMS     0.001242482

 GradGradGradGradGradGradGradGradGradGradGradGradGradGradGradGradGradGrad
 Berny optimization.
 Using GEDIIS/GDIIS optimizer.
 FormGI is forming the generalized inverse of G from B-inverse, IUseBI=4.
 Internal  Forces:  Max     0.003857191 RMS     0.000641393
 Search for a local minimum.
 Step number   5 out of a maximum of  103
 All quantities printed in internal units (Hartrees-Bohrs-Radians)
 Mixed Optimization -- En-DIIS/RFO-DIIS
 Swapping is turned off.
 Update second derivatives using D2CorX and points    2    3    4    5
 DE= -3.54D-04 DEPred=-2.51D-04 R= 1.41D+00
 TightC=F SS=  1.41D+00  RLast= 1.65D-01 DXNew= 1.0961D+00 4.9633D-01
 Trust test= 1.41D+00 RLast= 1.65D-01 DXMaxT set to 6.52D-01
 ITU=  1  1  1  1  0
     Eigenvalues ---    0.00217   0.00230   0.00230   0.01080   0.01111
     Eigenvalues ---    0.01124   0.01139   0.01157   0.01163   0.01297
     Eigenvalues ---    0.01876   0.01998   0.02026   0.02090   0.02108
     Eigenvalues ---    0.02126   0.02143   0.02148   0.02221   0.02713
     Eigenvalues ---    0.04294   0.05451   0.06903   0.07167   0.10499
     Eigenvalues ---    0.12151   0.12701   0.15998   0.16000   0.16000
     Eigenvalues ---    0.16000   0.16000   0.16001   0.16012   0.17185
     Eigenvalues ---    0.22000   0.22132   0.24997   0.26715   0.34974
     Eigenvalues ---    0.35034   0.35131   0.35265   0.35311   0.40980
     Eigenvalues ---    0.41541   0.44083   0.45279   0.46073   0.48767
     Eigenvalues ---    0.49113   0.49444   0.49763   0.53417   0.53442
     Eigenvalues ---    0.53937   0.63987
 En-DIIS/RFO-DIIS IScMMF=        0 using points:     5    4    3
 RFO step:  Lambda=-7.08717128D-05.
 DidBck=F Rises=F RFO-DIIS coefs:    2.46200   -1.92979    0.46779
 Iteration  1 RMS(Cart)=  0.03161966 RMS(Int)=  0.00043830
 Iteration  2 RMS(Cart)=  0.00065795 RMS(Int)=  0.00006790
 Iteration  3 RMS(Cart)=  0.00000020 RMS(Int)=  0.00006790
 Variable       Old X    -DE/DX   Delta X   Delta X   Delta X     New X
                                 (Linear)    (Quad)   (Total)
    R1        2.59001   0.00088   0.00365  -0.00082   0.00283   2.59284
    R2        2.66902  -0.00074  -0.00274   0.00032  -0.00242   2.66660
    R3        2.04664   0.00014   0.00095  -0.00033   0.00062   2.04726
    R4        2.74622  -0.00234  -0.00524  -0.00203  -0.00727   2.73895
    R5        2.04690   0.00013   0.00115  -0.00066   0.00048   2.04738
    R6        2.74610  -0.00240  -0.00534  -0.00209  -0.00744   2.73866
    R7        2.38955   0.00386   0.00690  -0.00148   0.00542   2.39497
    R8        2.58983   0.00093   0.00370  -0.00071   0.00298   2.59281
    R9        2.04668   0.00013   0.00111  -0.00056   0.00055   2.04723
   R10        2.66917  -0.00076  -0.00268   0.00024  -0.00243   2.66675
   R11        2.04662   0.00014   0.00096  -0.00034   0.00061   2.04723
   R12        2.04701   0.00000   0.00048  -0.00044   0.00004   2.04705
   R13        3.65991   0.00063   0.06697   0.00724   0.07421   3.73412
   R14        3.56930   0.00036   0.05565   0.00243   0.05808   3.62738
   R15        3.64983   0.00072   0.06927   0.00817   0.07744   3.72727
   R16        1.83431   0.00069   0.00071  -0.00087  -0.00015   1.83415
   R17        1.84000   0.00069   0.00029  -0.00066  -0.00037   1.83963
   R18        1.83357   0.00070   0.00084  -0.00094  -0.00010   1.83347
   R19        1.81954   0.00031   0.00128  -0.00038   0.00089   1.82043
   R20        1.81948   0.00033   0.00138  -0.00041   0.00097   1.82045
   R21        1.81909   0.00034   0.00145  -0.00046   0.00099   1.82008
    A1        2.09750  -0.00002   0.00180  -0.00121   0.00060   2.09810
    A2        2.10482  -0.00054  -0.00462  -0.00051  -0.00514   2.09969
    A3        2.08086   0.00056   0.00283   0.00172   0.00454   2.08540
    A4        2.10068   0.00002   0.00194  -0.00152   0.00042   2.10110
    A5        2.13293  -0.00064  -0.00348  -0.00166  -0.00514   2.12779
    A6        2.04958   0.00062   0.00153   0.00318   0.00472   2.05429
    A7        2.05849   0.00052  -0.00279   0.00360   0.00079   2.05929
    A8        2.11167  -0.00027   0.00140  -0.00171  -0.00030   2.11137
    A9        2.11302  -0.00025   0.00140  -0.00189  -0.00049   2.11253
   A10        2.10051  -0.00001   0.00176  -0.00155   0.00020   2.10071
   A11        2.05051   0.00069   0.00246   0.00294   0.00540   2.05591
   A12        2.13216  -0.00068  -0.00422  -0.00138  -0.00560   2.12656
   A13        2.09775   0.00001   0.00197  -0.00118   0.00079   2.09854
   A14        2.10499  -0.00056  -0.00475  -0.00048  -0.00524   2.09975
   A15        2.08045   0.00055   0.00278   0.00167   0.00445   2.08490
   A16        2.11143  -0.00052  -0.00467   0.00187  -0.00280   2.10864
   A17        2.08586   0.00026   0.00241  -0.00097   0.00143   2.08730
   A18        2.08589   0.00026   0.00227  -0.00090   0.00136   2.08725
   A19        2.07455   0.00060   0.01518   0.00565   0.02083   2.09538
   A20        2.14888   0.00015   0.00566   0.00242   0.00805   2.15693
   A21        2.08762   0.00047   0.01027   0.00312   0.01354   2.10117
   A22        1.71674  -0.00036  -0.00720  -0.00211  -0.00963   1.70711
   A23        1.57227  -0.00084  -0.02253  -0.00970  -0.03227   1.54000
   A24        1.74714  -0.00042  -0.01205  -0.00356  -0.01580   1.73134
   A25        1.83084  -0.00023  -0.00245  -0.00012  -0.00257   1.82827
   A26        1.83120  -0.00022  -0.00276   0.00008  -0.00268   1.82852
   A27        1.83534  -0.00030  -0.00358  -0.00021  -0.00379   1.83154
   A28        3.15457   0.00005   0.00727  -0.00012   0.00717   3.16173
   A29        3.18569  -0.00001  -0.01257   0.01388   0.00132   3.18700
   A30        3.16240   0.00001   0.00202   0.00153   0.00354   3.16594
   A31        3.26747  -0.00008  -0.00582  -0.00090  -0.00672   3.26075
   A32        3.20644  -0.00010  -0.00614  -0.00407  -0.01022   3.19622
   A33        3.15121   0.00007   0.00729   0.00355   0.01083   3.16204
    D1        0.00012   0.00000   0.00007   0.00007   0.00014   0.00026
    D2       -3.14042   0.00000   0.00014   0.00042   0.00056  -3.13986
    D3       -3.14158   0.00000   0.00008  -0.00014  -0.00007   3.14154
    D4        0.00106   0.00000   0.00015   0.00020   0.00035   0.00142
    D5        0.00081   0.00000  -0.00009   0.00004  -0.00005   0.00076
    D6        3.14155   0.00000   0.00013  -0.00024  -0.00011   3.14144
    D7       -3.14067   0.00000  -0.00010   0.00025   0.00015  -3.14051
    D8        0.00007   0.00000   0.00012  -0.00003   0.00009   0.00017
    D9       -0.00063   0.00000  -0.00010  -0.00013  -0.00023  -0.00087
   D10       -3.14039  -0.00001  -0.00102   0.00045  -0.00057  -3.14097
   D11        3.13996   0.00000  -0.00018  -0.00046  -0.00064   3.13931
   D12        0.00020  -0.00001  -0.00109   0.00011  -0.00098  -0.00079
   D13        0.00022   0.00000   0.00016   0.00008   0.00025   0.00047
   D14       -3.13854   0.00000  -0.00042   0.00013  -0.00029  -3.13882
   D15        3.13998   0.00001   0.00108  -0.00049   0.00059   3.14057
   D16        0.00122   0.00000   0.00050  -0.00044   0.00005   0.00128
   D17       -0.86875   0.00019   0.00709   0.00278   0.00990  -0.85885
   D18       -3.03138  -0.00009  -0.00499  -0.00301  -0.00803  -3.03941
   D19        1.02273  -0.00014  -0.00427  -0.00382  -0.00809   1.01464
   D20        2.27474   0.00018   0.00615   0.00337   0.00955   2.28428
   D21        0.11210  -0.00009  -0.00593  -0.00242  -0.00838   0.10372
   D22       -2.11697  -0.00015  -0.00521  -0.00323  -0.00844  -2.12541
   D23        0.00069   0.00000  -0.00018   0.00002  -0.00016   0.00053
   D24       -3.14028   0.00000  -0.00049   0.00017  -0.00032  -3.14060
   D25        3.13931   0.00001   0.00044  -0.00003   0.00041   3.13973
   D26       -0.00166   0.00000   0.00014   0.00012   0.00026  -0.00141
   D27       -0.00123   0.00000   0.00015  -0.00009   0.00006  -0.00117
   D28        3.14122   0.00000  -0.00007   0.00019   0.00012   3.14134
   D29        3.13975   0.00000   0.00045  -0.00023   0.00021   3.13997
   D30       -0.00098   0.00000   0.00022   0.00005   0.00027  -0.00071
   D31       -3.05921  -0.00003  -0.00791  -0.00426  -0.01226  -3.07147
   D32       -0.71847   0.00029   0.00503   0.00149   0.00631  -0.71216
   D33        1.03591  -0.00028  -0.01157  -0.00373  -0.01500   1.02091
   D34        1.58909  -0.00004   0.01284   0.00440   0.01724   1.60634
   D35       -2.52978   0.00030   0.02097   0.00647   0.02721  -2.50257
   D36       -0.80919  -0.00022   0.00925   0.00256   0.01203  -0.79716
   D37        1.22540   0.00011   0.04695   0.02121   0.06817   1.29358
   D38       -1.10734  -0.00048   0.02984   0.01420   0.04411  -1.06323
   D39       -2.70233   0.00050   0.05487   0.02599   0.08079  -2.62154
         Item               Value     Threshold  Converged?
 Maximum Force            0.003857     0.000015     NO 
 RMS     Force            0.000641     0.000010     NO 
 Maximum Displacement     0.101878     0.000060     NO 
 RMS     Displacement     0.031736     0.000040     NO 
 Predicted change in Energy=-1.064512D-04
 GradGradGradGradGradGradGradGradGradGradGradGradGradGradGradGradGradGrad

                          Input orientation:                          
 ---------------------------------------------------------------------
 Center     Atomic      Atomic             Coordinates (Angstroms)
 Number     Number       Type             X           Y           Z
 ---------------------------------------------------------------------
      1          6           0        2.522959   -1.211927   -0.088804
      2          6           0        1.150968   -1.202978   -0.076686
      3          6           0        0.426716    0.049865    0.004377
      4          6           0        1.195333    1.276607    0.072388
      5          6           0        2.566762    1.237388    0.058927
      6          6           0        3.241572    0.000653   -0.022009
      7          1           0        3.062982   -2.149145   -0.149378
      8          1           0        0.571802   -2.117326   -0.125141
      9          1           0        0.650851    2.211055    0.135542
     10          1           0        3.140450    2.154905    0.110733
     11          1           0        4.324616   -0.018099   -0.032134
     12          8           0       -0.840405    0.071078    0.017023
     13          1           0       -1.860850   -0.950665   -1.331813
     14          1           0       -1.875916    1.686301   -0.040966
     15          1           0       -1.840535   -0.894568    1.416158
     16          8           0       -2.319221   -1.392814   -2.064241
     17          8           0       -2.326722   -1.347371    2.123223
     18          8           0       -2.440667    2.479061   -0.024461
     19          1           0       -3.252473   -1.202192   -1.920334
     20          1           0       -2.397251    2.833521   -0.918958
     21          1           0       -2.451866   -0.676852    2.803497
 ---------------------------------------------------------------------
                    Distance matrix (angstroms):
                    1          2          3          4          5
     1  C    0.000000
     2  C    1.372074   0.000000
     3  C    2.448477   1.449389   0.000000
     4  C    2.825133   2.484459   1.449239   0.000000
     5  C    2.454157   2.824580   2.448057   1.372056   0.000000
     6  C    1.411104   2.412953   2.815410   2.413310   1.411182
     7  H    1.083361   2.134552   3.436449   3.908078   3.429028
     8  H    2.151298   1.083426   2.175900   3.456384   3.907410
     9  H    3.907931   3.456990   2.176736   1.083347   2.150491
    10  H    3.428800   3.907499   3.436111   2.134563   1.083347
    11  H    2.162037   3.387915   3.898663   3.388156   2.162080
    12  O    3.601322   2.365918   1.267362   2.366558   3.601503
    13  H    4.564112   3.272622   2.831859   4.033953   5.130837
    14  H    5.268028   4.184642   2.825259   3.100527   4.466418
    15  H    4.626630   3.357497   2.832932   3.966889   5.080510
    16  O    5.232761   4.003576   3.728361   4.903375   5.941266
    17  O    5.332055   4.117618   3.744756   4.847273   5.906648
    18  O    6.185880   5.143926   3.758152   3.830896   5.159753
    19  H    6.058895   4.773816   4.336887   5.467939   6.613057
    20  H    6.423650   5.439909   4.071374   4.038987   5.305218
    21  H    5.779325   4.642486   4.080371   4.957521   6.031883
                    6          7          8          9         10
     6  C    0.000000
     7  H    2.160960   0.000000
     8  H    3.409420   2.491501   0.000000
     9  H    3.409184   4.991082   4.336944   0.000000
    10  H    2.160706   4.312599   4.990546   2.490356   0.000000
    11  H    1.083253   2.479279   4.301048   4.300441   2.478832
    12  O    4.082771   4.493719   2.608381   2.611013   4.494255
    13  H    5.353065   5.203713   2.955496   4.296306   6.061230
    14  H    5.387991   6.254207   4.523935   2.586711   5.040489
    15  H    5.357010   5.298050   3.112894   4.182328   5.984449
    16  O    6.085629   5.762538   3.555706   5.162193   6.864753
    17  O    6.117605   5.903936   3.748255   5.047694   6.797502
    18  O    6.199222   7.192082   5.496533   3.107235   5.592157
    19  H    6.871906   6.627064   4.322646   5.577886   7.500987
    20  H    6.373852   7.431915   5.827205   3.284869   5.673352
    21  H    6.392006   6.426559   4.449096   5.008477   6.822304
                   11         12         13         14         15
    11  H    0.000000
    12  O    5.166025   0.000000
    13  H    6.388962   1.976013   0.000000
    14  H    6.430525   1.919528   2.936001   0.000000
    15  H    6.393343   1.972387   2.748618   2.964008   0.000000
    16  O    7.082363   2.943049   0.970593   3.710944   3.548318
    17  O    7.117080   2.942315   3.508801   3.753679   0.970232
    18  O    7.211443   2.891529   3.715962   0.973491   3.717111
    19  H    7.898078   3.345540   1.531743   3.710839   3.635984
    20  H    7.355385   3.306195   3.844248   1.535831   4.434112
    21  H    7.375328   3.304640   4.186294   3.742616   1.531612
                   16         17         18         19         20
    16  O    0.000000
    17  O    4.187717   0.000000
    18  O    4.377998   4.389432   0.000000
    19  H    0.963330   4.150716   4.219596   0.000000
    20  H    4.379460   5.171045   0.963147   4.245131   0.000000
    21  H    4.921897   0.963343   4.237600   4.819910   5.116872
                   21
    21  H    0.000000
 Stoichiometry    C6H11O4(2)
 Framework group  C1[X(C6H11O4)]
 Deg. of freedom    57
 Full point group                 C1      NOp   1
 Largest Abelian subgroup         C1      NOp   1
 Largest concise Abelian subgroup C1      NOp   1
                         Standard orientation:                         
 ---------------------------------------------------------------------
 Center     Atomic      Atomic             Coordinates (Angstroms)
 Number     Number       Type             X           Y           Z
 ---------------------------------------------------------------------
      1          6           0        2.489563   -1.251098   -0.071651
      2          6           0        1.117816   -1.222779   -0.061898
      3          6           0        0.411102    0.040927    0.003914
      4          6           0        1.196761    1.257459    0.059430
      5          6           0        2.567524    1.198868    0.048671
      6          6           0        3.225026   -0.048038   -0.017275
      7          1           0        3.016466   -2.196416   -0.120819
      8          1           0        0.525945   -2.129404   -0.101050
      9          1           0        0.665357    2.200099    0.111201
     10          1           0        3.153957    2.108776    0.091130
     11          1           0        4.307714   -0.082085   -0.025404
     12          8           0       -0.855614    0.080044    0.014231
     13          1           0       -1.888288   -0.942386   -1.324742
     14          1           0       -1.868261    1.708871   -0.063578
     15          1           0       -1.871286   -0.855702    1.422457
     16          8           0       -2.351727   -1.386268   -2.052920
     17          8           0       -2.364836   -1.293670    2.133753
     18          8           0       -2.421852    2.509607   -0.056896
     19          1           0       -3.282424   -1.180975   -1.912699
     20          1           0       -2.372131    2.853349   -0.955241
     21          1           0       -2.481571   -0.613860    2.806257
 ---------------------------------------------------------------------
 Rotational constants (GHZ):      1.1988075      0.6127551      0.5418866
 Standard basis: 6-311++G(d,p) (5D, 7F)
 There are   307 symmetry adapted cartesian basis functions of A   symmetry.
 There are   297 symmetry adapted basis functions of A   symmetry.
   297 basis functions,   459 primitive gaussians,   307 cartesian basis functions
    40 alpha electrons       39 beta electrons
       nuclear repulsion energy       505.1179331093 Hartrees.
 NAtoms=   21 NActive=   21 NUniq=   21 SFac= 1.00D+00 NAtFMM=   60 NAOKFM=F Big=F
 Integral buffers will be    131072 words long.
 Raffenetti 2 integral format.
 Two-electron integral symmetry is turned on.
 ------------------------------------------------------------------------------
 Polarizable Continuum Model (PCM)
 =================================
 Model                : PCM (using non-symmetric T matrix).
 Atomic radii         : UFF (Universal Force Field).
 Polarization charges : Total charges.
 Charge compensation  : None.
 Solution method      : On-the-fly selection.
 Cavity type          : Scaled VdW (van der Waals Surface) (Alpha=1.100).
 Cavity algorithm     : GePol (No added spheres)
                        Default sphere list used, NSphG=   21.
                        Lebedev-Laikov grids with approx.  5.0 points / Ang**2.
                        Smoothing algorithm: Karplus/York (Gamma=1.0000).
                        Polarization charges: spherical gaussians, with
                                              point-specific exponents (IZeta= 3).
                        Self-potential: point-specific (ISelfS= 7).
                        Self-field    : sphere-specific E.n sum rule (ISelfD= 2).
 1st derivatives      : Analytical E(r).r(x)/FMM algorithm (CHGder, D1EAlg=3).
                        Cavity 1st derivative terms included.
 Solvent              : Water, Eps=  78.355300 Eps(inf)=   1.777849
 ------------------------------------------------------------------------------
 One-electron integrals computed using PRISM.
 PrsmSu:  requested number of processors reduced to:   9 ShMem   1 Linda.
 NBasis=   297 RedAO= T EigKep=  4.95D-06  NBF=   297
 NBsUse=   296 1.00D-06 EigRej=  9.13D-07 NBFU=   296
 Initial guess from the checkpoint file:  "PhenoxylRadical.chk"
 B after Tr=     0.000000    0.000000    0.000000
         Rot=    0.999995   -0.000235   -0.000674    0.003124 Ang=  -0.37 deg.
 Initial guess <Sx>= 0.0000 <Sy>= 0.0000 <Sz>= 0.5000 <S**2>= 0.7751 S= 0.5125
 ExpMin= 3.60D-02 ExpMax= 8.59D+03 ExpMxC= 1.30D+03 IAcc=3 IRadAn=         5 AccDes= 0.00D+00
 Harris functional with IExCor=  402 and IRadAn=       5 diagonalized for initial guess.
 HarFok:  IExCor=  402 AccDes= 0.00D+00 IRadAn=         5 IDoV= 1 UseB2=F ITyADJ=14
 ICtDFT=  3500011 ScaDFX=  1.000000  1.000000  1.000000  1.000000
 FoFCou: FMM=F IPFlag=           0 FMFlag=      100000 FMFlg1=           0
         NFxFlg=           0 DoJE=T BraDBF=F KetDBF=T FulRan=T
         wScrn=  0.000000 ICntrl=     500 IOpCl=  0 I1Cent=   200000004 NGrid=           0
         NMat0=    1 NMatS0=      1 NMatT0=    0 NMatD0=    1 NMtDS0=    0 NMtDT0=    0
 Petite list used in FoFCou.
 Requested convergence on RMS density matrix=1.00D-08 within 128 cycles.
 Requested convergence on MAX density matrix=1.00D-06.
 Requested convergence on             energy=1.00D-06.
 No special actions if energy rises.
 CoulSu:  requested number of processors reduced to:  10 ShMem   1 Linda.
 Inv3:  Mode=1 IEnd=    12168588.
 Iteration    1 A*A^-1 deviation from unit magnitude is 6.44D-15 for    862.
 Iteration    1 A*A^-1 deviation from orthogonality  is 3.99D-15 for   1920    385.
 Iteration    1 A^-1*A deviation from unit magnitude is 6.55D-15 for    192.
 Iteration    1 A^-1*A deviation from orthogonality  is 5.32D-12 for   1800    825.
 CoulSu:  requested number of processors reduced to:  10 ShMem   1 Linda.
 CoulSu:  requested number of processors reduced to:  14 ShMem   1 Linda.
 CoulSu:  requested number of processors reduced to:  14 ShMem   1 Linda.
 Error on total polarization charges =  0.01532
 SCF Done:  E(UB3LYP) =  -536.336364047     A.U. after   12 cycles
            NFock= 12  Conv=0.44D-08     -V/T= 2.0039
 <Sx>= 0.0000 <Sy>= 0.0000 <Sz>= 0.5000 <S**2>= 0.7755 S= 0.5127
 <L.S>= 0.000000000000E+00
 Annihilation of the first spin contaminant:
 S**2 before annihilation     0.7755,   after     0.7504
 PrsmSu:  requested number of processors reduced to:   9 ShMem   1 Linda.
 PrsmSu:  requested number of processors reduced to:  15 ShMem   1 Linda.
 D1PCM: PCM CHGder 1st derivatives, ID1Alg=3 FixD1E=F DoIter=F DoCFld=F I1PDM=0.
 CoulSu:  requested number of processors reduced to:  13 ShMem   1 Linda.
 CoulSu:  requested number of processors reduced to:  13 ShMem   1 Linda.
 CoulSu:  requested number of processors reduced to:  12 ShMem   1 Linda.
 CoulSu:  requested number of processors reduced to:   8 ShMem   1 Linda.
 CoulSu:  requested number of processors reduced to:   8 ShMem   1 Linda.
 CoulSu:  requested number of processors reduced to:  14 ShMem   1 Linda.
 CoulSu:  requested number of processors reduced to:  14 ShMem   1 Linda.
 Calling FoFJK, ICntrl=      2127 FMM=F ISym2X=0 I1Cent= 0 IOpClX= 1 NMat=1 NMatS=1 NMatT=0.
 CoulSu:  requested number of processors reduced to:  15 ShMem   1 Linda.
 ***** Axes restored to original set *****
 -------------------------------------------------------------------
 Center     Atomic                   Forces (Hartrees/Bohr)
 Number     Number              X              Y              Z
 -------------------------------------------------------------------
      1        6           0.000282515   -0.000175926   -0.000012190
      2        6          -0.000809523    0.000256442    0.000050083
      3        6           0.001712872   -0.000012403    0.000146185
      4        6          -0.000808490   -0.000247467   -0.000038699
      5        6           0.000304079    0.000146041    0.000004150
      6        6          -0.000163717    0.000025923    0.000004673
      7        1          -0.000095382    0.000030644    0.000003684
      8        1           0.000181815   -0.000045993   -0.000012516
      9        1           0.000196820    0.000034127   -0.000013909
     10        1          -0.000098515   -0.000023133   -0.000001797
     11        1          -0.000008349    0.000000971   -0.000001143
     12        8          -0.000228671    0.000547273   -0.000281437
     13        1          -0.000207253   -0.000014784    0.000379817
     14        1           0.000024595   -0.000530248    0.000096423
     15        1          -0.000267042   -0.000095473   -0.000339779
     16        8          -0.000083652    0.000025772    0.000038190
     17        8           0.000005026    0.000089297    0.000051514
     18        8           0.000028262    0.000116213   -0.000071045
     19        1           0.000079121   -0.000017986   -0.000004596
     20        1          -0.000045172   -0.000055592    0.000067775
     21        1           0.000000660   -0.000053700   -0.000065382
 -------------------------------------------------------------------
 Cartesian Forces:  Max     0.001712872 RMS     0.000306321

 GradGradGradGradGradGradGradGradGradGradGradGradGradGradGradGradGradGrad
 Berny optimization.
 Using GEDIIS/GDIIS optimizer.
 FormGI is forming the generalized inverse of G from B-inverse, IUseBI=4.
 Internal  Forces:  Max     0.000693442 RMS     0.000178634
 Search for a local minimum.
 Step number   6 out of a maximum of  103
 All quantities printed in internal units (Hartrees-Bohrs-Radians)
 Mixed Optimization -- En-DIIS/RFO-DIIS
 Swapping is turned off.
 Update second derivatives using D2CorX and points    3    4    5    6
 DE= -1.84D-04 DEPred=-1.06D-04 R= 1.73D+00
 TightC=F SS=  1.41D+00  RLast= 1.81D-01 DXNew= 1.0961D+00 5.4393D-01
 Trust test= 1.73D+00 RLast= 1.81D-01 DXMaxT set to 6.52D-01
 ITU=  1  1  1  1  1  0
     Eigenvalues ---    0.00201   0.00230   0.00230   0.01075   0.01092
     Eigenvalues ---    0.01117   0.01139   0.01149   0.01157   0.01286
     Eigenvalues ---    0.01876   0.01997   0.02025   0.02091   0.02108
     Eigenvalues ---    0.02126   0.02143   0.02148   0.02221   0.02717
     Eigenvalues ---    0.04200   0.05422   0.06902   0.07176   0.10296
     Eigenvalues ---    0.12020   0.12730   0.15957   0.16000   0.16000
     Eigenvalues ---    0.16000   0.16000   0.16001   0.16004   0.16297
     Eigenvalues ---    0.22000   0.22118   0.24999   0.26566   0.34974
     Eigenvalues ---    0.35041   0.35133   0.35269   0.35369   0.38029
     Eigenvalues ---    0.40971   0.44075   0.44651   0.46071   0.48672
     Eigenvalues ---    0.49114   0.49444   0.49755   0.53417   0.53442
     Eigenvalues ---    0.54192   0.61051
 En-DIIS/RFO-DIIS IScMMF=        0 using points:     6    5    4    3
 RFO step:  Lambda=-8.26203412D-06.
 DidBck=F Rises=F RFO-DIIS coefs:    1.32380   -0.47055    0.13439    0.01236
 Iteration  1 RMS(Cart)=  0.01199530 RMS(Int)=  0.00007111
 Iteration  2 RMS(Cart)=  0.00009239 RMS(Int)=  0.00001214
 Iteration  3 RMS(Cart)=  0.00000001 RMS(Int)=  0.00001214
 Variable       Old X    -DE/DX   Delta X   Delta X   Delta X     New X
                                 (Linear)    (Quad)   (Total)
    R1        2.59284   0.00011   0.00068   0.00023   0.00091   2.59376
    R2        2.66660   0.00006  -0.00054   0.00030  -0.00024   2.66636
    R3        2.04726  -0.00007   0.00004  -0.00018  -0.00014   2.04712
    R4        2.73895  -0.00042  -0.00259   0.00028  -0.00231   2.73664
    R5        2.04738  -0.00006  -0.00003  -0.00010  -0.00013   2.04725
    R6        2.73866  -0.00042  -0.00266   0.00032  -0.00234   2.73633
    R7        2.39497   0.00069   0.00187   0.00029   0.00216   2.39713
    R8        2.59281   0.00011   0.00074   0.00019   0.00093   2.59374
    R9        2.04723  -0.00007   0.00000  -0.00017  -0.00017   2.04706
   R10        2.66675   0.00003  -0.00057   0.00025  -0.00032   2.66642
   R11        2.04723  -0.00007   0.00004  -0.00017  -0.00013   2.04710
   R12        2.04705  -0.00001  -0.00005   0.00008   0.00003   2.04708
   R13        3.73412  -0.00017   0.01042  -0.00024   0.01017   3.74430
   R14        3.62738  -0.00040   0.00711  -0.00363   0.00348   3.63086
   R15        3.72727  -0.00009   0.01113   0.00112   0.01225   3.73952
   R16        1.83415  -0.00003   0.00024  -0.00039  -0.00015   1.83400
   R17        1.83963   0.00006   0.00028  -0.00025   0.00002   1.83965
   R18        1.83347  -0.00003   0.00024  -0.00038  -0.00015   1.83333
   R19        1.82043  -0.00008   0.00014  -0.00015  -0.00001   1.82042
   R20        1.82045  -0.00008   0.00015  -0.00016  -0.00001   1.82044
   R21        1.82008  -0.00009   0.00015  -0.00017  -0.00001   1.82007
    A1        2.09810  -0.00010  -0.00005  -0.00023  -0.00028   2.09782
    A2        2.09969  -0.00002  -0.00158   0.00065  -0.00093   2.09876
    A3        2.08540   0.00012   0.00163  -0.00042   0.00121   2.08661
    A4        2.10110  -0.00013  -0.00037  -0.00013  -0.00049   2.10061
    A5        2.12779  -0.00012  -0.00176   0.00004  -0.00172   2.12607
    A6        2.05429   0.00025   0.00213   0.00008   0.00221   2.05650
    A7        2.05929   0.00038   0.00126   0.00026   0.00152   2.06081
    A8        2.11137  -0.00023  -0.00060  -0.00037  -0.00097   2.11040
    A9        2.11253  -0.00015  -0.00066   0.00011  -0.00055   2.11198
   A10        2.10071  -0.00012  -0.00043  -0.00006  -0.00049   2.10022
   A11        2.05591   0.00025   0.00228   0.00008   0.00236   2.05828
   A12        2.12656  -0.00013  -0.00186  -0.00002  -0.00187   2.12468
   A13        2.09854  -0.00010   0.00001  -0.00027  -0.00027   2.09827
   A14        2.09975  -0.00002  -0.00162   0.00066  -0.00095   2.09880
   A15        2.08490   0.00012   0.00161  -0.00039   0.00122   2.08612
   A16        2.10864   0.00007  -0.00042   0.00044   0.00001   2.10865
   A17        2.08730  -0.00004   0.00022  -0.00021   0.00000   2.08730
   A18        2.08725  -0.00004   0.00021  -0.00022  -0.00001   2.08724
   A19        2.09538   0.00040   0.00417   0.00361   0.00777   2.10315
   A20        2.15693   0.00015   0.00184   0.00290   0.00472   2.16165
   A21        2.10117   0.00033   0.00263   0.00231   0.00497   2.10614
   A22        1.70711  -0.00025  -0.00197  -0.00155  -0.00358   1.70353
   A23        1.54000  -0.00065  -0.00682  -0.00807  -0.01489   1.52511
   A24        1.73134  -0.00030  -0.00313  -0.00298  -0.00615   1.72519
   A25        1.82827  -0.00001  -0.00072   0.00032  -0.00039   1.82788
   A26        1.82852   0.00000  -0.00066   0.00029  -0.00037   1.82815
   A27        1.83154   0.00001  -0.00093   0.00047  -0.00046   1.83109
   A28        3.16173   0.00003   0.00190   0.00218   0.00408   3.16581
   A29        3.18700  -0.00005   0.00184  -0.00543  -0.00360   3.18340
   A30        3.16594   0.00002   0.00063   0.00120   0.00183   3.16777
   A31        3.26075  -0.00002  -0.00264  -0.00156  -0.00420   3.25656
   A32        3.19622  -0.00002  -0.00318   0.00167  -0.00152   3.19470
   A33        3.16204   0.00004   0.00317   0.00265   0.00581   3.16785
    D1        0.00026   0.00000   0.00005  -0.00013  -0.00008   0.00018
    D2       -3.13986  -0.00001   0.00018  -0.00048  -0.00030  -3.14016
    D3        3.14154   0.00000  -0.00002   0.00006   0.00004   3.14158
    D4        0.00142   0.00000   0.00011  -0.00029  -0.00018   0.00124
    D5        0.00076   0.00000  -0.00001  -0.00010  -0.00011   0.00066
    D6        3.14144   0.00000  -0.00005   0.00018   0.00012   3.14156
    D7       -3.14051   0.00000   0.00006  -0.00029  -0.00023  -3.14074
    D8        0.00017   0.00000   0.00002  -0.00002   0.00000   0.00017
    D9       -0.00087   0.00000  -0.00009   0.00032   0.00024  -0.00063
   D10       -3.14097  -0.00001  -0.00012  -0.00027  -0.00040  -3.14136
   D11        3.13931   0.00001  -0.00022   0.00066   0.00044   3.13976
   D12       -0.00079   0.00000  -0.00025   0.00006  -0.00019  -0.00098
   D13        0.00047   0.00000   0.00009  -0.00030  -0.00021   0.00025
   D14       -3.13882  -0.00001  -0.00005  -0.00063  -0.00068  -3.13951
   D15        3.14057   0.00001   0.00013   0.00030   0.00042   3.14099
   D16        0.00128   0.00000  -0.00001  -0.00004  -0.00005   0.00123
   D17       -0.85885   0.00017   0.00219   0.00318   0.00539  -0.85346
   D18       -3.03941  -0.00007  -0.00171  -0.00199  -0.00371  -3.04312
   D19        1.01464  -0.00016  -0.00197  -0.00344  -0.00541   1.00923
   D20        2.28428   0.00016   0.00215   0.00257   0.00473   2.28901
   D21        0.10372  -0.00008  -0.00175  -0.00260  -0.00436   0.09936
   D22       -2.12541  -0.00017  -0.00201  -0.00405  -0.00607  -2.13148
   D23        0.00053   0.00000  -0.00005   0.00008   0.00003   0.00056
   D24       -3.14060   0.00000  -0.00007  -0.00006  -0.00013  -3.14073
   D25        3.13973   0.00001   0.00010   0.00043   0.00053   3.14025
   D26       -0.00141   0.00001   0.00008   0.00029   0.00037  -0.00104
   D27       -0.00117   0.00000   0.00001   0.00012   0.00013  -0.00104
   D28        3.14134   0.00000   0.00006  -0.00015  -0.00010   3.14124
   D29        3.13997   0.00000   0.00003   0.00026   0.00029   3.14026
   D30       -0.00071   0.00000   0.00008  -0.00001   0.00006  -0.00065
   D31       -3.07147  -0.00006  -0.00303  -0.00312  -0.00616  -3.07764
   D32       -0.71216   0.00022   0.00116   0.00225   0.00338  -0.70879
   D33        1.02091  -0.00017  -0.00307  -0.00190  -0.00492   1.01599
   D34        1.60634   0.00001   0.00373   0.00417   0.00789   1.61423
   D35       -2.50257   0.00018   0.00553   0.00432   0.00982  -2.49275
   D36       -0.79716  -0.00017   0.00254   0.00159   0.00417  -0.79298
   D37        1.29358   0.00008   0.01470   0.01430   0.02900   1.32258
   D38       -1.06323  -0.00036   0.00994   0.00780   0.01775  -1.04548
   D39       -2.62154   0.00037   0.01770   0.01630   0.03398  -2.58756
         Item               Value     Threshold  Converged?
 Maximum Force            0.000693     0.000015     NO 
 RMS     Force            0.000179     0.000010     NO 
 Maximum Displacement     0.041699     0.000060     NO 
 RMS     Displacement     0.012018     0.000040     NO 
 Predicted change in Energy=-1.459888D-05
 GradGradGradGradGradGradGradGradGradGradGradGradGradGradGradGradGradGrad

                          Input orientation:                          
 ---------------------------------------------------------------------
 Center     Atomic      Atomic             Coordinates (Angstroms)
 Number     Number       Type             X           Y           Z
 ---------------------------------------------------------------------
      1          6           0        2.530309   -1.210877   -0.088094
      2          6           0        1.157831   -1.200606   -0.077351
      3          6           0        0.435933    0.052223    0.003089
      4          6           0        1.203744    1.277975    0.071719
      5          6           0        2.575662    1.238157    0.059645
      6          6           0        3.249614    0.001098   -0.020516
      7          1           0        3.068581   -2.149041   -0.148298
      8          1           0        0.579442   -2.115311   -0.126767
      9          1           0        0.661393    2.213628    0.133815
     10          1           0        3.148773    2.155931    0.111853
     11          1           0        4.332668   -0.018384   -0.029651
     12          8           0       -0.832336    0.074094    0.014006
     13          1           0       -1.867460   -0.951822   -1.328361
     14          1           0       -1.875511    1.686751   -0.038747
     15          1           0       -1.846809   -0.899149    1.406691
     16          8           0       -2.336742   -1.393783   -2.053852
     17          8           0       -2.339953   -1.349384    2.110464
     18          8           0       -2.440524    2.479305   -0.020668
     19          1           0       -3.267251   -1.199007   -1.898268
     20          1           0       -2.417055    2.821036   -0.920839
     21          1           0       -2.471207   -0.676339    2.787072
 ---------------------------------------------------------------------
                    Distance matrix (angstroms):
                    1          2          3          4          5
     1  C    0.000000
     2  C    1.372558   0.000000
     3  C    2.447477   1.448167   0.000000
     4  C    2.824836   2.483484   1.448003   0.000000
     5  C    2.453906   2.824283   2.447055   1.372549   0.000000
     6  C    1.410975   2.413063   2.814244   2.413401   1.411011
     7  H    1.083288   2.134368   3.435013   3.907744   3.429187
     8  H    2.150668   1.083357   2.176157   3.455942   3.907095
     9  H    3.907599   3.456593   2.177061   1.083258   2.149761
    10  H    3.428975   3.907171   3.434664   2.134374   1.083277
    11  H    2.161933   3.388143   3.897513   3.388361   2.161930
    12  O    3.601243   2.365158   1.268504   2.366069   3.601608
    13  H    4.576652   3.283185   2.843674   4.045307   5.144308
    14  H    5.273512   4.188017   2.831291   3.108233   4.474803
    15  H    4.635807   3.364687   2.843610   3.978428   5.093217
    16  O    5.252223   4.019442   3.742949   4.918474   5.960344
    17  O    5.345305   4.128337   3.756471   4.859762   5.921529
    18  O    6.191217   5.147147   3.763682   3.838284   5.168078
    19  H    6.073596   4.785091   4.346758   5.477781   6.626675
    20  H    6.436319   5.446548   4.081606   4.059113   5.328610
    21  H    5.793744   4.652923   4.090578   4.969683   6.047731
                    6          7          8          9         10
     6  C    0.000000
     7  H    2.161527   0.000000
     8  H    3.408855   2.489460   0.000000
     9  H    3.408519   4.990694   4.337549   0.000000
    10  H    2.161249   4.313571   4.990181   2.488146   0.000000
    11  H    1.083268   2.480261   4.300376   4.299636   2.479774
    12  O    4.082748   4.492864   2.608913   2.612123   4.493645
    13  H    5.366839   5.214440   2.963927   4.307334   6.074120
    14  H    5.395245   6.258542   4.526612   2.596779   5.048390
    15  H    5.368509   5.304835   3.117248   4.195315   5.997162
    16  O    6.106351   5.780923   3.569089   5.175724   6.883431
    17  O    6.132547   5.915547   3.756955   5.060660   6.812326
    18  O    6.206383   7.196396   5.499268   3.117104   5.600212
    19  H    6.887360   6.641365   4.332999   5.586562   7.514090
    20  H    6.393260   7.442492   5.828985   3.310299   5.699760
    21  H    6.408531   6.440070   4.457304   5.020445   6.838328
                   11         12         13         14         15
    11  H    0.000000
    12  O    5.166017   0.000000
    13  H    6.403089   1.981397   0.000000
    14  H    6.438095   1.921369   2.936875   0.000000
    15  H    6.405057   1.978871   2.735637   2.962599   0.000000
    16  O    7.104235   2.948549   0.970512   3.709861   3.529881
    17  O    7.132708   2.948616   3.493826   3.748724   0.970155
    18  O    7.219049   2.893529   3.716328   0.973503   3.715347
    19  H    7.914820   3.347595   1.531440   3.704370   3.609755
    20  H    7.376672   3.306200   3.834395   1.535565   4.425195
    21  H    7.393210   3.307407   4.168595   3.731528   1.531329
                   16         17         18         19         20
    16  O    0.000000
    17  O    4.164555   0.000000
    18  O    4.375548   4.383002   0.000000
    19  H    0.963323   4.117333   4.211750   0.000000
    20  H    4.365189   5.156273   0.963139   4.223618   0.000000
    21  H    4.895646   0.963335   4.224031   4.781138   5.097369
                   21
    21  H    0.000000
 Stoichiometry    C6H11O4(2)
 Framework group  C1[X(C6H11O4)]
 Deg. of freedom    57
 Full point group                 C1      NOp   1
 Largest Abelian subgroup         C1      NOp   1
 Largest concise Abelian subgroup C1      NOp   1
                         Standard orientation:                         
 ---------------------------------------------------------------------
 Center     Atomic      Atomic             Coordinates (Angstroms)
 Number     Number       Type             X           Y           Z
 ---------------------------------------------------------------------
      1          6           0        2.493157   -1.256016   -0.070449
      2          6           0        1.121012   -1.223475   -0.061719
      3          6           0        0.419345    0.041719    0.002584
      4          6           0        1.206769    1.255665    0.057454
      5          6           0        2.577878    1.193577    0.047748
      6          6           0        3.231859   -0.055075   -0.016533
      7          1           0        3.016279   -2.203402   -0.118572
      8          1           0        0.527986   -2.129261   -0.100873
      9          1           0        0.679524    2.200630    0.107493
     10          1           0        3.165673    2.102549    0.089650
     11          1           0        4.314468   -0.092136   -0.023942
     12          8           0       -0.848417    0.084179    0.011493
     13          1           0       -1.898389   -0.941077   -1.319801
     14          1           0       -1.865352    1.712699   -0.062177
     15          1           0       -1.880116   -0.855642    1.414440
     16          8           0       -2.373891   -1.384159   -2.040544
     17          8           0       -2.381297   -1.289312    2.122924
     18          8           0       -2.417514    2.514426   -0.054454
     19          1           0       -3.301316   -1.172527   -1.888604
     20          1           0       -2.387467    2.844813   -0.958654
     21          1           0       -2.502463   -0.606096    2.791168
 ---------------------------------------------------------------------
 Rotational constants (GHZ):      1.2037530      0.6105477      0.5391192
 Standard basis: 6-311++G(d,p) (5D, 7F)
 There are   307 symmetry adapted cartesian basis functions of A   symmetry.
 There are   297 symmetry adapted basis functions of A   symmetry.
   297 basis functions,   459 primitive gaussians,   307 cartesian basis functions
    40 alpha electrons       39 beta electrons
       nuclear repulsion energy       504.8314732360 Hartrees.
 NAtoms=   21 NActive=   21 NUniq=   21 SFac= 1.00D+00 NAtFMM=   60 NAOKFM=F Big=F
 Integral buffers will be    131072 words long.
 Raffenetti 2 integral format.
 Two-electron integral symmetry is turned on.
 ------------------------------------------------------------------------------
 Polarizable Continuum Model (PCM)
 =================================
 Model                : PCM (using non-symmetric T matrix).
 Atomic radii         : UFF (Universal Force Field).
 Polarization charges : Total charges.
 Charge compensation  : None.
 Solution method      : On-the-fly selection.
 Cavity type          : Scaled VdW (van der Waals Surface) (Alpha=1.100).
 Cavity algorithm     : GePol (No added spheres)
                        Default sphere list used, NSphG=   21.
                        Lebedev-Laikov grids with approx.  5.0 points / Ang**2.
                        Smoothing algorithm: Karplus/York (Gamma=1.0000).
                        Polarization charges: spherical gaussians, with
                                              point-specific exponents (IZeta= 3).
                        Self-potential: point-specific (ISelfS= 7).
                        Self-field    : sphere-specific E.n sum rule (ISelfD= 2).
 1st derivatives      : Analytical E(r).r(x)/FMM algorithm (CHGder, D1EAlg=3).
                        Cavity 1st derivative terms included.
 Solvent              : Water, Eps=  78.355300 Eps(inf)=   1.777849
 ------------------------------------------------------------------------------
 One-electron integrals computed using PRISM.
 PrsmSu:  requested number of processors reduced to:   9 ShMem   1 Linda.
 NBasis=   297 RedAO= T EigKep=  4.86D-06  NBF=   297
 NBsUse=   296 1.00D-06 EigRej=  9.13D-07 NBFU=   296
 Initial guess from the checkpoint file:  "PhenoxylRadical.chk"
 B after Tr=     0.000000    0.000000    0.000000
         Rot=    0.999999    0.000219   -0.000175    0.001292 Ang=   0.15 deg.
 Initial guess <Sx>= 0.0000 <Sy>= 0.0000 <Sz>= 0.5000 <S**2>= 0.7755 S= 0.5127
 ExpMin= 3.60D-02 ExpMax= 8.59D+03 ExpMxC= 1.30D+03 IAcc=3 IRadAn=         5 AccDes= 0.00D+00
 Harris functional with IExCor=  402 and IRadAn=       5 diagonalized for initial guess.
 HarFok:  IExCor=  402 AccDes= 0.00D+00 IRadAn=         5 IDoV= 1 UseB2=F ITyADJ=14
 ICtDFT=  3500011 ScaDFX=  1.000000  1.000000  1.000000  1.000000
 FoFCou: FMM=F IPFlag=           0 FMFlag=      100000 FMFlg1=           0
         NFxFlg=           0 DoJE=T BraDBF=F KetDBF=T FulRan=T
         wScrn=  0.000000 ICntrl=     500 IOpCl=  0 I1Cent=   200000004 NGrid=           0
         NMat0=    1 NMatS0=      1 NMatT0=    0 NMatD0=    1 NMtDS0=    0 NMtDT0=    0
 Petite list used in FoFCou.
 Requested convergence on RMS density matrix=1.00D-08 within 128 cycles.
 Requested convergence on MAX density matrix=1.00D-06.
 Requested convergence on             energy=1.00D-06.
 No special actions if energy rises.
 CoulSu:  requested number of processors reduced to:  10 ShMem   1 Linda.
 Inv3:  Mode=1 IEnd=    12192768.
 Iteration    1 A*A^-1 deviation from unit magnitude is 4.66D-15 for   1995.
 Iteration    1 A*A^-1 deviation from orthogonality  is 2.97D-15 for   1986   1536.
 Iteration    1 A^-1*A deviation from unit magnitude is 4.88D-15 for   2014.
 Iteration    1 A^-1*A deviation from orthogonality  is 1.01D-09 for   1666   1654.
 Iteration    2 A*A^-1 deviation from unit magnitude is 3.55D-15 for    194.
 Iteration    2 A*A^-1 deviation from orthogonality  is 3.62D-15 for    927     17.
 Iteration    2 A^-1*A deviation from unit magnitude is 1.11D-15 for    570.
 Iteration    2 A^-1*A deviation from orthogonality  is 3.12D-16 for   1158   1092.
 CoulSu:  requested number of processors reduced to:  10 ShMem   1 Linda.
 CoulSu:  requested number of processors reduced to:  14 ShMem   1 Linda.
 CoulSu:  requested number of processors reduced to:  14 ShMem   1 Linda.
 Error on total polarization charges =  0.01532
 SCF Done:  E(UB3LYP) =  -536.336392440     A.U. after   11 cycles
            NFock= 11  Conv=0.36D-08     -V/T= 2.0039
 <Sx>= 0.0000 <Sy>= 0.0000 <Sz>= 0.5000 <S**2>= 0.7755 S= 0.5127
 <L.S>= 0.000000000000E+00
 Annihilation of the first spin contaminant:
 S**2 before annihilation     0.7755,   after     0.7504
 PrsmSu:  requested number of processors reduced to:   9 ShMem   1 Linda.
 PrsmSu:  requested number of processors reduced to:  15 ShMem   1 Linda.
 D1PCM: PCM CHGder 1st derivatives, ID1Alg=3 FixD1E=F DoIter=F DoCFld=F I1PDM=0.
 CoulSu:  requested number of processors reduced to:  13 ShMem   1 Linda.
 CoulSu:  requested number of processors reduced to:  13 ShMem   1 Linda.
 CoulSu:  requested number of processors reduced to:  12 ShMem   1 Linda.
 CoulSu:  requested number of processors reduced to:   8 ShMem   1 Linda.
 CoulSu:  requested number of processors reduced to:   8 ShMem   1 Linda.
 CoulSu:  requested number of processors reduced to:  14 ShMem   1 Linda.
 CoulSu:  requested number of processors reduced to:  14 ShMem   1 Linda.
 Calling FoFJK, ICntrl=      2127 FMM=F ISym2X=0 I1Cent= 0 IOpClX= 1 NMat=1 NMatS=1 NMatT=0.
 CoulSu:  requested number of processors reduced to:  15 ShMem   1 Linda.
 ***** Axes restored to original set *****
 -------------------------------------------------------------------
 Center     Atomic                   Forces (Hartrees/Bohr)
 Number     Number              X              Y              Z
 -------------------------------------------------------------------
      1        6          -0.000153075   -0.000165743   -0.000009216
      2        6           0.000131474   -0.000190436    0.000025114
      3        6          -0.000297974   -0.000040946    0.000090678
      4        6           0.000122880    0.000190426   -0.000021425
      5        6          -0.000146419    0.000155683    0.000009085
      6        6           0.000008576    0.000004507    0.000001883
      7        1           0.000026563    0.000055583    0.000004706
      8        1          -0.000002609    0.000039304    0.000001130
      9        1          -0.000017335   -0.000042430   -0.000005619
     10        1           0.000020563   -0.000055386   -0.000004754
     11        1          -0.000005550   -0.000001232    0.000002025
     12        8           0.000490307    0.000488763   -0.000233005
     13        1          -0.000109177    0.000020345    0.000399217
     14        1           0.000095051   -0.000485415    0.000108965
     15        1          -0.000187013   -0.000049429   -0.000356967
     16        8          -0.000054096    0.000048171    0.000065722
     17        8           0.000034118    0.000100419    0.000004962
     18        8           0.000043679    0.000030384   -0.000086927
     19        1           0.000054775   -0.000024186   -0.000019496
     20        1          -0.000048729   -0.000027968    0.000065208
     21        1          -0.000006008   -0.000050415   -0.000041286
 -------------------------------------------------------------------
 Cartesian Forces:  Max     0.000490307 RMS     0.000153589

 GradGradGradGradGradGradGradGradGradGradGradGradGradGradGradGradGradGrad
 Berny optimization.
 Using GEDIIS/GDIIS optimizer.
 FormGI is forming the generalized inverse of G from B-inverse, IUseBI=4.
 Internal  Forces:  Max     0.000562105 RMS     0.000130693
 Search for a local minimum.
 Step number   7 out of a maximum of  103
 All quantities printed in internal units (Hartrees-Bohrs-Radians)
 Mixed Optimization -- En-DIIS/RFO-DIIS
 Swapping is turned off.
 Update second derivatives using D2CorX and points    3    4    5    6    7
 DE= -2.84D-05 DEPred=-1.46D-05 R= 1.94D+00
 TightC=F SS=  1.41D+00  RLast= 5.91D-02 DXNew= 1.0961D+00 1.7720D-01
 Trust test= 1.94D+00 RLast= 5.91D-02 DXMaxT set to 6.52D-01
 ITU=  1  1  1  1  1  1  0
     Eigenvalues ---    0.00158   0.00230   0.00230   0.01046   0.01080
     Eigenvalues ---    0.01125   0.01137   0.01142   0.01157   0.01283
     Eigenvalues ---    0.01876   0.01997   0.02024   0.02091   0.02108
     Eigenvalues ---    0.02126   0.02143   0.02148   0.02219   0.02644
     Eigenvalues ---    0.03154   0.04203   0.06660   0.06914   0.07774
     Eigenvalues ---    0.11956   0.12723   0.15998   0.16000   0.16000
     Eigenvalues ---    0.16000   0.16001   0.16001   0.16035   0.17313
     Eigenvalues ---    0.22001   0.22128   0.25030   0.26091   0.34974
     Eigenvalues ---    0.35035   0.35130   0.35268   0.35312   0.40323
     Eigenvalues ---    0.40974   0.44074   0.44949   0.46073   0.48668
     Eigenvalues ---    0.49243   0.49444   0.50127   0.53417   0.53442
     Eigenvalues ---    0.54002   0.67170
 En-DIIS/RFO-DIIS IScMMF=        0 using points:     7    6    5    4    3
 RFO step:  Lambda=-7.50449583D-06.
 DidBck=F Rises=F RFO-DIIS coefs:    3.41333   -2.68909    0.15049    0.20682   -0.08155
 Iteration  1 RMS(Cart)=  0.03020693 RMS(Int)=  0.00038239
 Iteration  2 RMS(Cart)=  0.00050635 RMS(Int)=  0.00005487
 Iteration  3 RMS(Cart)=  0.00000010 RMS(Int)=  0.00005487
 Variable       Old X    -DE/DX   Delta X   Delta X   Delta X     New X
                                 (Linear)    (Quad)   (Total)
    R1        2.59376  -0.00013   0.00102  -0.00030   0.00072   2.59448
    R2        2.66636   0.00010   0.00034  -0.00044  -0.00011   2.66625
    R3        2.04712  -0.00003  -0.00054   0.00031  -0.00023   2.04689
    R4        2.73664   0.00013  -0.00258   0.00025  -0.00233   2.73431
    R5        2.04725  -0.00003  -0.00050   0.00027  -0.00023   2.04702
    R6        2.73633   0.00011  -0.00258   0.00002  -0.00256   2.73377
    R7        2.39713  -0.00031   0.00256  -0.00058   0.00197   2.39910
    R8        2.59374  -0.00012   0.00101  -0.00023   0.00078   2.59452
    R9        2.04706  -0.00003  -0.00060   0.00037  -0.00023   2.04683
   R10        2.66642   0.00010   0.00016  -0.00033  -0.00018   2.66625
   R11        2.04710  -0.00004  -0.00052   0.00028  -0.00024   2.04686
   R12        2.04708  -0.00001   0.00002   0.00004   0.00007   2.04715
   R13        3.74430  -0.00027   0.00317  -0.00202   0.00115   3.74545
   R14        3.63086  -0.00046  -0.00812  -0.00580  -0.01391   3.61695
   R15        3.73952  -0.00020   0.00717  -0.00023   0.00694   3.74646
   R16        1.83400  -0.00005  -0.00064   0.00056  -0.00008   1.83393
   R17        1.83965   0.00000  -0.00016   0.00055   0.00038   1.84004
   R18        1.83333  -0.00006  -0.00064   0.00048  -0.00017   1.83316
   R19        1.82042  -0.00006  -0.00037   0.00026  -0.00011   1.82031
   R20        1.82044  -0.00006  -0.00040   0.00028  -0.00013   1.82031
   R21        1.82007  -0.00007  -0.00042   0.00024  -0.00018   1.81989
    A1        2.09782  -0.00004  -0.00095   0.00038  -0.00057   2.09724
    A2        2.09876   0.00007  -0.00016  -0.00003  -0.00019   2.09857
    A3        2.08661  -0.00003   0.00111  -0.00035   0.00076   2.08737
    A4        2.10061  -0.00006  -0.00126   0.00040  -0.00085   2.09976
    A5        2.12607   0.00005  -0.00212   0.00071  -0.00141   2.12466
    A6        2.05650   0.00001   0.00337  -0.00111   0.00226   2.05877
    A7        2.06081   0.00010   0.00318  -0.00085   0.00233   2.06314
    A8        2.11040  -0.00003  -0.00212   0.00102  -0.00110   2.10929
    A9        2.11198  -0.00007  -0.00105  -0.00017  -0.00123   2.11076
   A10        2.10022  -0.00006  -0.00117   0.00020  -0.00097   2.09925
   A11        2.05828   0.00000   0.00346  -0.00116   0.00230   2.06057
   A12        2.12468   0.00007  -0.00229   0.00096  -0.00132   2.12336
   A13        2.09827  -0.00003  -0.00100   0.00058  -0.00042   2.09785
   A14        2.09880   0.00006  -0.00017  -0.00017  -0.00034   2.09845
   A15        2.08612  -0.00003   0.00117  -0.00041   0.00076   2.08688
   A16        2.10865   0.00009   0.00119  -0.00071   0.00048   2.10913
   A17        2.08730  -0.00005  -0.00059   0.00032  -0.00027   2.08703
   A18        2.08724  -0.00004  -0.00060   0.00039  -0.00021   2.08703
   A19        2.10315   0.00032   0.01245   0.00480   0.01719   2.12035
   A20        2.16165   0.00011   0.00883   0.00347   0.01219   2.17384
   A21        2.10614   0.00028   0.00789   0.00315   0.01113   2.11727
   A22        1.70353  -0.00019  -0.00567  -0.00164  -0.00764   1.69589
   A23        1.52511  -0.00056  -0.02606  -0.01095  -0.03700   1.48811
   A24        1.72519  -0.00025  -0.00999  -0.00387  -0.01399   1.71120
   A25        1.82788   0.00003   0.00006  -0.00011  -0.00006   1.82782
   A26        1.82815   0.00002   0.00014  -0.00025  -0.00010   1.82805
   A27        1.83109   0.00005   0.00029  -0.00014   0.00015   1.83123
   A28        3.16581   0.00002   0.00704   0.00159   0.00863   3.17444
   A29        3.18340   0.00000  -0.00807   0.01073   0.00267   3.18607
   A30        3.16777   0.00001   0.00348  -0.00111   0.00236   3.17013
   A31        3.25656   0.00000  -0.00704  -0.00199  -0.00902   3.24753
   A32        3.19470   0.00000   0.00003  -0.00062  -0.00059   3.19411
   A33        3.16785   0.00002   0.01014   0.00090   0.01102   3.17887
    D1        0.00018   0.00000  -0.00025   0.00018  -0.00007   0.00011
    D2       -3.14016   0.00000  -0.00089   0.00060  -0.00029  -3.14045
    D3        3.14158   0.00000   0.00010  -0.00014  -0.00003   3.14154
    D4        0.00124   0.00000  -0.00054   0.00028  -0.00026   0.00098
    D5        0.00066   0.00000  -0.00024  -0.00005  -0.00029   0.00037
    D6        3.14156   0.00000   0.00032  -0.00032   0.00000   3.14156
    D7       -3.14074   0.00000  -0.00059   0.00026  -0.00033  -3.14107
    D8        0.00017   0.00000  -0.00003  -0.00001  -0.00004   0.00013
    D9       -0.00063   0.00000   0.00066  -0.00029   0.00037  -0.00026
   D10       -3.14136   0.00000  -0.00068   0.00051  -0.00018  -3.14154
   D11        3.13976   0.00000   0.00128  -0.00070   0.00058   3.14034
   D12       -0.00098   0.00000  -0.00007   0.00010   0.00004  -0.00094
   D13        0.00025   0.00000  -0.00061   0.00030  -0.00031  -0.00006
   D14       -3.13951   0.00000  -0.00154   0.00068  -0.00086  -3.14037
   D15        3.14099   0.00000   0.00073  -0.00050   0.00023   3.14122
   D16        0.00123   0.00000  -0.00019  -0.00013  -0.00032   0.00091
   D17       -0.85346   0.00015   0.00988   0.00338   0.01333  -0.84013
   D18       -3.04312  -0.00007  -0.00658  -0.00395  -0.01057  -3.05369
   D19        1.00923  -0.00016  -0.01063  -0.00571  -0.01638   0.99285
   D20        2.28901   0.00015   0.00849   0.00421   0.01277   2.30178
   D21        0.09936  -0.00007  -0.00797  -0.00313  -0.01113   0.08823
   D22       -2.13148  -0.00016  -0.01201  -0.00489  -0.01694  -2.14842
   D23        0.00056   0.00000   0.00015  -0.00019  -0.00004   0.00053
   D24       -3.14073   0.00000  -0.00017   0.00002  -0.00015  -3.14088
   D25        3.14025   0.00000   0.00112  -0.00058   0.00054   3.14079
   D26       -0.00104   0.00000   0.00080  -0.00038   0.00042  -0.00062
   D27       -0.00104   0.00000   0.00029   0.00006   0.00035  -0.00069
   D28        3.14124   0.00000  -0.00027   0.00033   0.00006   3.14130
   D29        3.14026   0.00000   0.00060  -0.00014   0.00046   3.14072
   D30       -0.00065   0.00000   0.00005   0.00012   0.00017  -0.00048
   D31       -3.07764  -0.00005  -0.01092  -0.00505  -0.01603  -3.09367
   D32       -0.70879   0.00018   0.00625   0.00217   0.00830  -0.70048
   D33        1.01599  -0.00014  -0.00719  -0.00313  -0.01014   1.00584
   D34        1.61423   0.00002   0.01358   0.00583   0.01937   1.63360
   D35       -2.49275   0.00013   0.01522   0.00520   0.02027  -2.47248
   D36       -0.79298  -0.00014   0.00626   0.00198   0.00842  -0.78457
   D37        1.32258   0.00006   0.04903   0.01807   0.06708   1.38966
   D38       -1.04548  -0.00031   0.02906   0.00980   0.03895  -1.00653
   D39       -2.58756   0.00032   0.05709   0.02233   0.07935  -2.50820
         Item               Value     Threshold  Converged?
 Maximum Force            0.000562     0.000015     NO 
 RMS     Force            0.000131     0.000010     NO 
 Maximum Displacement     0.112112     0.000060     NO 
 RMS     Displacement     0.030328     0.000040     NO 
 Predicted change in Energy=-1.885400D-05
 GradGradGradGradGradGradGradGradGradGradGradGradGradGradGradGradGradGrad

                          Input orientation:                          
 ---------------------------------------------------------------------
 Center     Atomic      Atomic             Coordinates (Angstroms)
 Number     Number       Type             X           Y           Z
 ---------------------------------------------------------------------
      1          6           0        2.544218   -1.209724   -0.084990
      2          6           0        1.171367   -1.195596   -0.078159
      3          6           0        0.454439    0.058863   -0.000960
      4          6           0        1.222950    1.282544    0.068267
      5          6           0        2.595216    1.239562    0.060112
      6          6           0        3.265997    0.000665   -0.016545
      7          1           0        3.079792   -2.149443   -0.142765
      8          1           0        0.591916   -2.109429   -0.128629
      9          1           0        0.683873    2.220152    0.127150
     10          1           0        3.169892    2.156187    0.112639
     11          1           0        4.349056   -0.021531   -0.022557
     12          8           0       -0.814841    0.084008    0.006125
     13          1           0       -1.878049   -0.947113   -1.310965
     14          1           0       -1.869185    1.680943   -0.033612
     15          1           0       -1.857255   -0.902719    1.373685
     16          8           0       -2.371475   -1.389665   -2.019832
     17          8           0       -2.366796   -1.349910    2.067525
     18          8           0       -2.443604    2.466802   -0.009741
     19          1           0       -3.295461   -1.186178   -1.838941
     20          1           0       -2.470083    2.782336   -0.919241
     21          1           0       -2.512864   -0.674256    2.738377
 ---------------------------------------------------------------------
                    Distance matrix (angstroms):
                    1          2          3          4          5
     1  C    0.000000
     2  C    1.372940   0.000000
     3  C    2.446130   1.446932   0.000000
     4  C    2.825002   2.482998   1.446651   0.000000
     5  C    2.454110   2.824262   2.445549   1.372963   0.000000
     6  C    1.410919   2.412946   2.812204   2.413389   1.410917
     7  H    1.083167   2.134499   3.433541   3.907804   3.429479
     8  H    2.150082   1.083236   2.176393   3.455785   3.906990
     9  H    3.907677   3.456463   2.177206   1.083135   2.149252
    10  H    3.429269   3.907039   3.432982   2.134433   1.083150
    11  H    2.161745   3.388101   3.895507   3.388421   2.161745
    12  O    3.600739   2.364216   1.269549   2.364941   3.600932
    13  H    4.596566   3.298559   2.858076   4.060769   5.164446
    14  H    5.276051   4.185859   2.833979   3.119359   4.487146
    15  H    4.647036   3.371376   2.856258   3.995892   5.112664
    16  O    5.285833   4.044687   3.762960   4.941736   5.992247
    17  O    5.363863   4.140818   3.771291   4.879870   5.946145
    18  O    6.196844   5.146441   3.767877   3.853852   5.186589
    19  H    6.097438   4.801354   4.357757   5.490725   6.647608
    20  H    6.463415   5.458161   4.100412   4.106464   5.384844
    21  H    5.816545   4.666715   4.104426   4.991479   6.076865
                    6          7          8          9         10
     6  C    0.000000
     7  H    2.161844   0.000000
     8  H    3.408191   2.488238   0.000000
     9  H    3.407952   4.990656   4.338104   0.000000
    10  H    2.161527   4.314139   4.989955   2.486884   0.000000
    11  H    1.083303   2.480623   4.299613   4.298967   2.480153
    12  O    4.081752   4.492065   2.609270   2.612260   4.492591
    13  H    5.388415   5.233591   2.974831   4.320091   6.094163
    14  H    5.403121   6.259085   4.520283   2.614325   5.063551
    15  H    5.384844   5.313038   3.116333   4.214677   6.018251
    16  O    6.142253   5.815235   3.588369   5.193791   6.915725
    17  O    6.155953   5.932113   3.762172   5.081042   6.838802
    18  O    6.219439   7.199675   5.492759   3.140173   5.623416
    19  H    6.912485   6.666989   4.346177   5.594971   7.535307
    20  H    6.438569   7.465017   5.824969   3.370226   5.767683
    21  H    6.437418   6.461808   4.463082   5.041352   6.870198
                   11         12         13         14         15
    11  H    0.000000
    12  O    5.165055   0.000000
    13  H    6.426004   1.982006   0.000000
    14  H    6.447097   1.914006   2.922052   0.000000
    15  H    6.422170   1.982542   2.685097   2.942097   0.000000
    16  O    7.143279   2.949461   0.970471   3.691341   3.466626
    17  O    7.157912   2.951958   3.437341   3.721353   0.970066
    18  O    7.234099   2.886317   3.697006   0.973705   3.689355
    19  H    7.943191   3.342322   1.531329   3.676120   3.531254
    20  H    7.427407   3.298045   3.796413   1.535736   4.383229
    21  H    7.425278   3.305064   4.107872   3.693942   1.531144
                   16         17         18         19         20
    16  O    0.000000
    17  O    4.087553   0.000000
    18  O    4.349483   4.346058   0.000000
    19  H    0.963264   4.018670   4.173235   0.000000
    20  H    4.315857   5.099696   0.963044   4.156465   0.000000
    21  H    4.813767   0.963269   4.174110   4.671869   5.032696
                   21
    21  H    0.000000
 Stoichiometry    C6H11O4(2)
 Framework group  C1[X(C6H11O4)]
 Deg. of freedom    57
 Full point group                 C1      NOp   1
 Largest Abelian subgroup         C1      NOp   1
 Largest concise Abelian subgroup C1      NOp   1
                         Standard orientation:                         
 ---------------------------------------------------------------------
 Center     Atomic      Atomic             Coordinates (Angstroms)
 Number     Number       Type             X           Y           Z
 ---------------------------------------------------------------------
      1          6           0        2.499910   -1.266078   -0.065997
      2          6           0        1.127614   -1.224395   -0.060408
      3          6           0        0.435897    0.045113   -0.001308
      4          6           0        1.228712    1.254024    0.051381
      5          6           0        2.599846    1.183489    0.044872
      6          6           0        3.245735   -0.069530   -0.013940
      7          1           0        3.016598   -2.217039   -0.110216
      8          1           0        0.530014   -2.127070   -0.098532
      9          1           0        0.708479    2.202962    0.096735
     10          1           0        3.192727    2.089080    0.085009
     11          1           0        4.328136   -0.113469   -0.018817
     12          8           0       -0.832628    0.095741    0.004460
     13          1           0       -1.915626   -0.932242   -1.298887
     14          1           0       -1.854781    1.712735   -0.058411
     15          1           0       -1.895237   -0.850693    1.384894
     16          8           0       -2.417470   -1.374715   -2.001869
     17          8           0       -2.413959   -1.277846    2.084534
     18          8           0       -2.413369    2.510185   -0.045970
     19          1           0       -3.337285   -1.150272   -1.824545
     20          1           0       -2.433091    2.813423   -0.959815
     21          1           0       -2.546798   -0.590079    2.745759
 ---------------------------------------------------------------------
 Rotational constants (GHZ):      1.2247522      0.6074013      0.5342162
 Standard basis: 6-311++G(d,p) (5D, 7F)
 There are   307 symmetry adapted cartesian basis functions of A   symmetry.
 There are   297 symmetry adapted basis functions of A   symmetry.
   297 basis functions,   459 primitive gaussians,   307 cartesian basis functions
    40 alpha electrons       39 beta electrons
       nuclear repulsion energy       504.8155921243 Hartrees.
 NAtoms=   21 NActive=   21 NUniq=   21 SFac= 1.00D+00 NAtFMM=   60 NAOKFM=F Big=F
 Integral buffers will be    131072 words long.
 Raffenetti 2 integral format.
 Two-electron integral symmetry is turned on.
 ------------------------------------------------------------------------------
 Polarizable Continuum Model (PCM)
 =================================
 Model                : PCM (using non-symmetric T matrix).
 Atomic radii         : UFF (Universal Force Field).
 Polarization charges : Total charges.
 Charge compensation  : None.
 Solution method      : On-the-fly selection.
 Cavity type          : Scaled VdW (van der Waals Surface) (Alpha=1.100).
 Cavity algorithm     : GePol (No added spheres)
                        Default sphere list used, NSphG=   21.
                        Lebedev-Laikov grids with approx.  5.0 points / Ang**2.
                        Smoothing algorithm: Karplus/York (Gamma=1.0000).
                        Polarization charges: spherical gaussians, with
                                              point-specific exponents (IZeta= 3).
                        Self-potential: point-specific (ISelfS= 7).
                        Self-field    : sphere-specific E.n sum rule (ISelfD= 2).
 1st derivatives      : Analytical E(r).r(x)/FMM algorithm (CHGder, D1EAlg=3).
                        Cavity 1st derivative terms included.
 Solvent              : Water, Eps=  78.355300 Eps(inf)=   1.777849
 ------------------------------------------------------------------------------
 One-electron integrals computed using PRISM.
 PrsmSu:  requested number of processors reduced to:   9 ShMem   1 Linda.
 NBasis=   297 RedAO= T EigKep=  4.68D-06  NBF=   297
 NBsUse=   296 1.00D-06 EigRej=  9.17D-07 NBFU=   296
 Initial guess from the checkpoint file:  "PhenoxylRadical.chk"
 B after Tr=     0.000000    0.000000    0.000000
         Rot=    0.999997    0.000321   -0.000337    0.002356 Ang=   0.28 deg.
 Initial guess <Sx>= 0.0000 <Sy>= 0.0000 <Sz>= 0.5000 <S**2>= 0.7756 S= 0.5127
 ExpMin= 3.60D-02 ExpMax= 8.59D+03 ExpMxC= 1.30D+03 IAcc=3 IRadAn=         5 AccDes= 0.00D+00
 Harris functional with IExCor=  402 and IRadAn=       5 diagonalized for initial guess.
 HarFok:  IExCor=  402 AccDes= 0.00D+00 IRadAn=         5 IDoV= 1 UseB2=F ITyADJ=14
 ICtDFT=  3500011 ScaDFX=  1.000000  1.000000  1.000000  1.000000
 FoFCou: FMM=F IPFlag=           0 FMFlag=      100000 FMFlg1=           0
         NFxFlg=           0 DoJE=T BraDBF=F KetDBF=T FulRan=T
         wScrn=  0.000000 ICntrl=     500 IOpCl=  0 I1Cent=   200000004 NGrid=           0
         NMat0=    1 NMatS0=      1 NMatT0=    0 NMatD0=    1 NMtDS0=    0 NMtDT0=    0
 Petite list used in FoFCou.
 Requested convergence on RMS density matrix=1.00D-08 within 128 cycles.
 Requested convergence on MAX density matrix=1.00D-06.
 Requested convergence on             energy=1.00D-06.
 No special actions if energy rises.
 CoulSu:  requested number of processors reduced to:  10 ShMem   1 Linda.
 Inv3:  Mode=1 IEnd=    12216972.
 Iteration    1 A*A^-1 deviation from unit magnitude is 5.00D-15 for   2003.
 Iteration    1 A*A^-1 deviation from orthogonality  is 2.87D-15 for    929     17.
 Iteration    1 A^-1*A deviation from unit magnitude is 5.22D-15 for   2003.
 Iteration    1 A^-1*A deviation from orthogonality  is 8.48D-10 for   1862   1832.
 Iteration    2 A*A^-1 deviation from unit magnitude is 2.44D-15 for    388.
 Iteration    2 A*A^-1 deviation from orthogonality  is 3.63D-15 for   1984   1556.
 Iteration    2 A^-1*A deviation from unit magnitude is 8.88D-16 for    326.
 Iteration    2 A^-1*A deviation from orthogonality  is 3.42D-16 for   1331   1278.
 CoulSu:  requested number of processors reduced to:  10 ShMem   1 Linda.
 CoulSu:  requested number of processors reduced to:  14 ShMem   1 Linda.
 CoulSu:  requested number of processors reduced to:  14 ShMem   1 Linda.
 Error on total polarization charges =  0.01531
 SCF Done:  E(UB3LYP) =  -536.336444337     A.U. after   12 cycles
            NFock= 12  Conv=0.44D-08     -V/T= 2.0039
 <Sx>= 0.0000 <Sy>= 0.0000 <Sz>= 0.5000 <S**2>= 0.7756 S= 0.5127
 <L.S>= 0.000000000000E+00
 Annihilation of the first spin contaminant:
 S**2 before annihilation     0.7756,   after     0.7505
 PrsmSu:  requested number of processors reduced to:   9 ShMem   1 Linda.
 PrsmSu:  requested number of processors reduced to:  15 ShMem   1 Linda.
 D1PCM: PCM CHGder 1st derivatives, ID1Alg=3 FixD1E=F DoIter=F DoCFld=F I1PDM=0.
 CoulSu:  requested number of processors reduced to:  13 ShMem   1 Linda.
 CoulSu:  requested number of processors reduced to:  13 ShMem   1 Linda.
 CoulSu:  requested number of processors reduced to:  12 ShMem   1 Linda.
 CoulSu:  requested number of processors reduced to:   8 ShMem   1 Linda.
 CoulSu:  requested number of processors reduced to:   8 ShMem   1 Linda.
 CoulSu:  requested number of processors reduced to:  14 ShMem   1 Linda.
 CoulSu:  requested number of processors reduced to:  14 ShMem   1 Linda.
 Calling FoFJK, ICntrl=      2127 FMM=F ISym2X=0 I1Cent= 0 IOpClX= 1 NMat=1 NMatS=1 NMatT=0.
 CoulSu:  requested number of processors reduced to:  15 ShMem   1 Linda.
 ***** Axes restored to original set *****
 -------------------------------------------------------------------
 Center     Atomic                   Forces (Hartrees/Bohr)
 Number     Number              X              Y              Z
 -------------------------------------------------------------------
      1        6          -0.000506089   -0.000022840    0.000004010
      2        6           0.001062046   -0.000585973   -0.000002499
      3        6          -0.002331401   -0.000076445    0.000024346
      4        6           0.001128002    0.000571744   -0.000004502
      5        6          -0.000518607    0.000076385    0.000007582
      6        6           0.000231410   -0.000016576   -0.000004837
      7        1           0.000110410    0.000027102    0.000003360
      8        1          -0.000199818    0.000100195    0.000009866
      9        1          -0.000224045   -0.000097054    0.000000758
     10        1           0.000116242   -0.000031959   -0.000003146
     11        1          -0.000011671    0.000004258    0.000003175
     12        8           0.001073149    0.000265269   -0.000134069
     13        1          -0.000013227    0.000049419    0.000318096
     14        1           0.000090360   -0.000314456    0.000070700
     15        1          -0.000060853    0.000040682   -0.000262696
     16        8           0.000029197    0.000018449    0.000019974
     17        8           0.000033916    0.000002061   -0.000039367
     18        8           0.000028305   -0.000006571   -0.000011208
     19        1          -0.000006745   -0.000011603   -0.000012183
     20        1          -0.000022500    0.000002217    0.000003759
     21        1          -0.000008079    0.000005696    0.000008881
 -------------------------------------------------------------------
 Cartesian Forces:  Max     0.002331401 RMS     0.000413496

 GradGradGradGradGradGradGradGradGradGradGradGradGradGradGradGradGradGrad
 Berny optimization.
 Using GEDIIS/GDIIS optimizer.
 FormGI is forming the generalized inverse of G from B-inverse, IUseBI=4.
 Internal  Forces:  Max     0.001142905 RMS     0.000190526
 Search for a local minimum.
 Step number   8 out of a maximum of  103
 All quantities printed in internal units (Hartrees-Bohrs-Radians)
 Mixed Optimization -- En-DIIS/RFO-DIIS
 Swapping is turned off.
 Update second derivatives using D2CorX and points    4    5    6    7    8
 DE= -5.19D-05 DEPred=-1.89D-05 R= 2.75D+00
 TightC=F SS=  1.41D+00  RLast= 1.32D-01 DXNew= 1.0961D+00 3.9689D-01
 Trust test= 2.75D+00 RLast= 1.32D-01 DXMaxT set to 6.52D-01
 ITU=  1  1  1  1  1  1  1  0
     Eigenvalues ---    0.00127   0.00230   0.00230   0.01036   0.01085
     Eigenvalues ---    0.01123   0.01133   0.01143   0.01158   0.01252
     Eigenvalues ---    0.01545   0.01876   0.01997   0.02026   0.02091
     Eigenvalues ---    0.02108   0.02126   0.02143   0.02148   0.02222
     Eigenvalues ---    0.02791   0.04081   0.06615   0.06914   0.07752
     Eigenvalues ---    0.11792   0.12804   0.15996   0.16000   0.16000
     Eigenvalues ---    0.16000   0.16001   0.16001   0.16064   0.17381
     Eigenvalues ---    0.22003   0.22108   0.25028   0.27231   0.34974
     Eigenvalues ---    0.35041   0.35132   0.35268   0.35353   0.40976
     Eigenvalues ---    0.42898   0.44076   0.45185   0.46075   0.48683
     Eigenvalues ---    0.49379   0.49444   0.49877   0.53418   0.53442
     Eigenvalues ---    0.54030   0.70578
 En-DIIS/RFO-DIIS IScMMF=        0 using points:     8    7    6    5    4
 RFO step:  Lambda=-7.04902234D-06.
 DidBck=F Rises=F RFO-DIIS coefs:    2.70887   -3.27686    1.24904    0.56155   -0.24259
 Iteration  1 RMS(Cart)=  0.02944122 RMS(Int)=  0.00031078
 Iteration  2 RMS(Cart)=  0.00039030 RMS(Int)=  0.00004277
 Iteration  3 RMS(Cart)=  0.00000004 RMS(Int)=  0.00004277
 Variable       Old X    -DE/DX   Delta X   Delta X   Delta X     New X
                                 (Linear)    (Quad)   (Total)
    R1        2.59448  -0.00028  -0.00067  -0.00028  -0.00094   2.59354
    R2        2.66625   0.00011   0.00056  -0.00007   0.00049   2.66674
    R3        2.04689   0.00003  -0.00013   0.00019   0.00005   2.04694
    R4        2.73431   0.00065   0.00209  -0.00008   0.00200   2.73631
    R5        2.04702   0.00002  -0.00006   0.00012   0.00007   2.04709
    R6        2.73377   0.00069   0.00181   0.00029   0.00210   2.73588
    R7        2.39910  -0.00114  -0.00166  -0.00046  -0.00212   2.39697
    R8        2.59452  -0.00030  -0.00065  -0.00032  -0.00097   2.59355
    R9        2.04683   0.00003  -0.00004   0.00010   0.00006   2.04689
   R10        2.66625   0.00012   0.00060  -0.00015   0.00045   2.66669
   R11        2.04686   0.00003  -0.00016   0.00023   0.00007   2.04692
   R12        2.04715  -0.00001   0.00015  -0.00019  -0.00004   2.04711
   R13        3.74545  -0.00025  -0.01753  -0.00114  -0.01867   3.72678
   R14        3.61695  -0.00032  -0.03052  -0.00108  -0.03160   3.58535
   R15        3.74646  -0.00021  -0.01141  -0.00082  -0.01223   3.73423
   R16        1.83393  -0.00002  -0.00020   0.00040   0.00021   1.83413
   R17        1.84004  -0.00001   0.00022   0.00049   0.00071   1.84075
   R18        1.83316  -0.00004  -0.00035   0.00040   0.00005   1.83321
   R19        1.82031   0.00000  -0.00021   0.00014  -0.00006   1.82024
   R20        1.82031   0.00001  -0.00024   0.00020  -0.00003   1.82028
   R21        1.81989   0.00000  -0.00033   0.00018  -0.00015   1.81974
    A1        2.09724   0.00008  -0.00035   0.00050   0.00015   2.09739
    A2        2.09857   0.00007   0.00251  -0.00130   0.00120   2.09978
    A3        2.08737  -0.00015  -0.00216   0.00081  -0.00135   2.08602
    A4        2.09976   0.00005  -0.00009   0.00010   0.00001   2.09977
    A5        2.12466   0.00020   0.00192   0.00001   0.00194   2.12660
    A6        2.05877  -0.00025  -0.00183  -0.00011  -0.00195   2.05682
    A7        2.06314  -0.00031  -0.00007  -0.00060  -0.00067   2.06247
    A8        2.10929   0.00019   0.00045   0.00022   0.00067   2.10996
    A9        2.11076   0.00012  -0.00038   0.00038   0.00000   2.11076
   A10        2.09925   0.00007  -0.00025   0.00039   0.00015   2.09940
   A11        2.06057  -0.00028  -0.00212  -0.00020  -0.00232   2.05825
   A12        2.12336   0.00021   0.00237  -0.00020   0.00217   2.12553
   A13        2.09785   0.00006  -0.00014   0.00015   0.00001   2.09786
   A14        2.09845   0.00009   0.00231  -0.00097   0.00134   2.09979
   A15        2.08688  -0.00015  -0.00216   0.00082  -0.00135   2.08553
   A16        2.10913   0.00004   0.00090  -0.00055   0.00035   2.10948
   A17        2.08703  -0.00002  -0.00051   0.00036  -0.00015   2.08687
   A18        2.08703  -0.00002  -0.00039   0.00019  -0.00020   2.08683
   A19        2.12035   0.00014   0.01444   0.00059   0.01494   2.13529
   A20        2.17384   0.00006   0.01206   0.00087   0.01281   2.18664
   A21        2.11727   0.00016   0.00956   0.00063   0.01024   2.12750
   A22        1.69589  -0.00006  -0.00611   0.00026  -0.00613   1.68976
   A23        1.48811  -0.00031  -0.03511  -0.00250  -0.03759   1.45052
   A24        1.71120  -0.00014  -0.01224  -0.00100  -0.01331   1.69789
   A25        1.82782   0.00003   0.00111  -0.00059   0.00052   1.82834
   A26        1.82805   0.00001   0.00088  -0.00072   0.00016   1.82821
   A27        1.83123   0.00003   0.00166  -0.00091   0.00076   1.83199
   A28        3.17444  -0.00003   0.00686  -0.00734  -0.00048   3.17396
   A29        3.18607  -0.00001   0.00750  -0.00732   0.00018   3.18626
   A30        3.17013   0.00000   0.00078  -0.00108  -0.00030   3.16983
   A31        3.24753   0.00004  -0.00629   0.00470  -0.00159   3.24594
   A32        3.19411   0.00001   0.00425  -0.00051   0.00373   3.19784
   A33        3.17887  -0.00002   0.00697  -0.00374   0.00322   3.18210
    D1        0.00011   0.00000  -0.00004  -0.00009  -0.00013  -0.00002
    D2       -3.14045   0.00000  -0.00021  -0.00001  -0.00022  -3.14067
    D3        3.14154   0.00000  -0.00009   0.00000  -0.00010   3.14145
    D4        0.00098   0.00000  -0.00026   0.00008  -0.00019   0.00079
    D5        0.00037   0.00000  -0.00032   0.00024  -0.00008   0.00029
    D6        3.14156   0.00000  -0.00014   0.00006  -0.00007   3.14149
    D7       -3.14107   0.00000  -0.00027   0.00016  -0.00011  -3.14118
    D8        0.00013   0.00000  -0.00008  -0.00002  -0.00010   0.00002
    D9       -0.00026   0.00000   0.00034  -0.00013   0.00021  -0.00005
   D10       -3.14154   0.00000   0.00039  -0.00029   0.00010  -3.14144
   D11        3.14034   0.00000   0.00051  -0.00020   0.00031   3.14064
   D12       -0.00094   0.00000   0.00055  -0.00036   0.00019  -0.00075
   D13       -0.00006   0.00000  -0.00029   0.00019  -0.00010  -0.00016
   D14       -3.14037   0.00000  -0.00038   0.00010  -0.00028  -3.14065
   D15        3.14122   0.00000  -0.00033   0.00035   0.00001   3.14123
   D16        0.00091   0.00000  -0.00042   0.00025  -0.00017   0.00074
   D17       -0.84013   0.00009   0.01276   0.00080   0.01363  -0.82650
   D18       -3.05369  -0.00006  -0.01102  -0.00156  -0.01260  -3.06629
   D19        0.99285  -0.00011  -0.01792  -0.00177  -0.01973   0.97311
   D20        2.30178   0.00009   0.01281   0.00063   0.01352   2.31530
   D21        0.08823  -0.00005  -0.01097  -0.00172  -0.01271   0.07551
   D22       -2.14842  -0.00011  -0.01786  -0.00193  -0.01985  -2.16827
   D23        0.00053   0.00000  -0.00007  -0.00004  -0.00010   0.00042
   D24       -3.14088   0.00000  -0.00001  -0.00008  -0.00010  -3.14098
   D25        3.14079   0.00000   0.00002   0.00006   0.00008   3.14087
   D26       -0.00062   0.00000   0.00007   0.00001   0.00009  -0.00053
   D27       -0.00069   0.00000   0.00038  -0.00018   0.00020  -0.00049
   D28        3.14130   0.00000   0.00019   0.00000   0.00019   3.14149
   D29        3.14072   0.00000   0.00032  -0.00013   0.00019   3.14091
   D30       -0.00048   0.00000   0.00014   0.00005   0.00018  -0.00029
   D31       -3.09367  -0.00003  -0.01533  -0.00162  -0.01695  -3.11062
   D32       -0.70048   0.00010   0.00822   0.00047   0.00864  -0.69184
   D33        1.00584  -0.00007  -0.00758  -0.00077  -0.00830   0.99754
   D34        1.63360   0.00003   0.01809   0.00200   0.02008   1.65367
   D35       -2.47248   0.00004   0.01559   0.00062   0.01610  -2.45637
   D36       -0.78457  -0.00006   0.00610   0.00049   0.00671  -0.77785
   D37        1.38966   0.00003   0.05868   0.00239   0.06110   1.45076
   D38       -1.00653  -0.00017   0.03137   0.00051   0.03193  -0.97461
   D39       -2.50820   0.00017   0.06953   0.00273   0.07218  -2.43603
         Item               Value     Threshold  Converged?
 Maximum Force            0.001143     0.000015     NO 
 RMS     Force            0.000191     0.000010     NO 
 Maximum Displacement     0.104005     0.000060     NO 
 RMS     Displacement     0.029513     0.000040     NO 
 Predicted change in Energy=-3.140621D-07
 GradGradGradGradGradGradGradGradGradGradGradGradGradGradGradGradGradGrad

                          Input orientation:                          
 ---------------------------------------------------------------------
 Center     Atomic      Atomic             Coordinates (Angstroms)
 Number     Number       Type             X           Y           Z
 ---------------------------------------------------------------------
      1          6           0        2.552725   -1.209157   -0.080252
      2          6           0        1.180409   -1.190953   -0.076842
      3          6           0        0.466481    0.066761   -0.005132
      4          6           0        1.239844    1.288815    0.062049
      5          6           0        2.611454    1.241075    0.057228
      6          6           0        3.278233   -0.000581   -0.013826
      7          1           0        3.086798   -2.150016   -0.133759
      8          1           0        0.596589   -2.102114   -0.126007
      9          1           0        0.701828    2.227338    0.116475
     10          1           0        3.190426    2.155131    0.108053
     11          1           0        4.361206   -0.026327   -0.017056
     12          8           0       -0.801588    0.096482   -0.001089
     13          1           0       -1.885261   -0.937014   -1.284376
     14          1           0       -1.861064    1.670168   -0.027753
     15          1           0       -1.865097   -0.898870    1.334230
     16          8           0       -2.392423   -1.385139   -1.980075
     17          8           0       -2.388640   -1.349541    2.015315
     18          8           0       -2.442780    2.450742    0.006088
     19          1           0       -3.312767   -1.179478   -1.783905
     20          1           0       -2.516417    2.745790   -0.907598
     21          1           0       -2.550854   -0.676617    2.685175
 ---------------------------------------------------------------------
                    Distance matrix (angstroms):
                    1          2          3          4          5
     1  C    0.000000
     2  C    1.372441   0.000000
     3  C    2.446635   1.447992   0.000000
     4  C    2.825557   2.484366   1.447763   0.000000
     5  C    2.454789   2.825000   2.446183   1.372449   0.000000
     6  C    1.411180   2.412845   2.812572   2.413158   1.411153
     7  H    1.083195   2.134797   3.434633   3.908343   3.429567
     8  H    2.150798   1.083272   2.176134   3.456522   3.907706
     9  H    3.908199   3.457040   2.176757   1.083166   2.150092
    10  H    3.429367   3.907765   3.434235   2.134804   1.083185
    11  H    2.161870   3.387830   3.895855   3.388032   2.161818
    12  O    3.600330   2.364644   1.268425   2.364971   3.600327
    13  H    4.606484   3.304687   2.859147   4.066135   5.173434
    14  H    5.270180   4.176000   2.826463   3.125559   4.493857
    15  H    4.649106   3.369205   2.857025   4.005629   5.123437
    16  O    5.300451   4.052793   3.765866   4.951127   6.007194
    17  O    5.369190   4.140095   3.773571   4.893063   5.962075
    18  O    6.193334   5.137735   3.761288   3.861984   5.197229
    19  H    6.107971   4.806540   4.358883   5.497843   6.659222
    20  H    6.482461   5.463938   4.109662   4.143969   5.430480
    21  H    5.829039   4.670717   4.110313   5.011297   6.101890
                    6          7          8          9         10
     6  C    0.000000
     7  H    2.161273   0.000000
     8  H    3.408847   2.490681   0.000000
     9  H    3.408587   4.991185   4.337514   0.000000
    10  H    2.160940   4.313178   4.990682   2.489659   0.000000
    11  H    1.083283   2.479474   4.300360   4.299754   2.478939
    12  O    4.080996   4.492650   2.608511   2.610485   4.492897
    13  H    5.399340   5.245632   2.976383   4.320711   6.104327
    14  H    5.404070   6.251910   4.503313   2.626719   5.076532
    15  H    5.392404   5.314284   3.104833   4.224359   6.032308
    16  O    6.159503   5.832305   3.589682   5.198067   6.932675
    17  O    6.168513   5.936303   3.750096   5.094178   6.859034
    18  O    6.224096   7.194634   5.475738   3.154466   5.641878
    19  H    6.925623   6.679772   4.345451   5.597751   7.549214
    20  H    6.474515   7.480893   5.814109   3.416814   5.826532
    21  H    6.459093   6.473052   4.454344   5.060742   6.900916
                   11         12         13         14         15
    11  H    0.000000
    12  O    5.164279   0.000000
    13  H    6.438462   1.972127   0.000000
    14  H    6.449407   1.897284   2.894320   0.000000
    15  H    6.430719   1.976070   2.618962   2.907743   0.000000
    16  O    7.163191   2.939786   0.970580   3.664533   3.391039
    17  O    7.172297   2.945437   3.363263   3.683898   0.970092
    18  O    7.240899   2.869860   3.667836   0.974081   3.649326
    19  H    7.958729   3.333545   1.531695   3.648560   3.449239
    20  H    7.468560   3.283477   3.755445   1.536417   4.328228
    21  H    7.449932   3.297518   4.033381   3.652833   1.531245
                   16         17         18         19         20
    16  O    0.000000
    17  O    3.995551   0.000000
    18  O    4.319880   4.299078   0.000000
    19  H    0.963230   3.913694   4.139982   0.000000
    20  H    4.269678   5.033039   0.962963   4.099977   0.000000
    21  H    4.721405   0.963251   4.119412   4.561365   4.962063
                   21
    21  H    0.000000
 Stoichiometry    C6H11O4(2)
 Framework group  C1[X(C6H11O4)]
 Deg. of freedom    57
 Full point group                 C1      NOp   1
 Largest Abelian subgroup         C1      NOp   1
 Largest concise Abelian subgroup C1      NOp   1
                         Standard orientation:                         
 ---------------------------------------------------------------------
 Center     Atomic      Atomic             Coordinates (Angstroms)
 Number     Number       Type             X           Y           Z
 ---------------------------------------------------------------------
      1          6           0        2.501744   -1.275880   -0.056539
      2          6           0        1.130234   -1.225355   -0.054907
      3          6           0        0.446050    0.049822   -0.004962
      4          6           0        1.247908    1.254304    0.042646
      5          6           0        2.618018    1.174249    0.040095
      6          6           0        3.255444   -0.083758   -0.009512
      7          1           0        3.013566   -2.229801   -0.093764
      8          1           0        0.525169   -2.123230   -0.089487
      9          1           0        0.732088    2.205998    0.080825
     10          1           0        3.218303    2.075159    0.076280
     11          1           0        4.337513   -0.135014   -0.011149
     12          8           0       -0.820972    0.109418   -0.002777
     13          1           0       -1.927789   -0.919607   -1.269801
     14          1           0       -1.843106    1.706918   -0.056836
     15          1           0       -1.908516   -0.838199    1.347824
     16          8           0       -2.444881   -1.367243   -1.958469
     17          8           0       -2.442981   -1.264991    2.035773
     18          8           0       -2.406316    2.501412   -0.036651
     19          1           0       -3.360265   -1.136747   -1.766746
     20          1           0       -2.472369    2.782802   -0.955212
     21          1           0       -2.589772   -0.577340    2.694135
 ---------------------------------------------------------------------
 Rotational constants (GHZ):      1.2501606      0.6070589      0.5311359
 Standard basis: 6-311++G(d,p) (5D, 7F)
 There are   307 symmetry adapted cartesian basis functions of A   symmetry.
 There are   297 symmetry adapted basis functions of A   symmetry.
   297 basis functions,   459 primitive gaussians,   307 cartesian basis functions
    40 alpha electrons       39 beta electrons
       nuclear repulsion energy       505.3536774130 Hartrees.
 NAtoms=   21 NActive=   21 NUniq=   21 SFac= 1.00D+00 NAtFMM=   60 NAOKFM=F Big=F
 Integral buffers will be    131072 words long.
 Raffenetti 2 integral format.
 Two-electron integral symmetry is turned on.
 ------------------------------------------------------------------------------
 Polarizable Continuum Model (PCM)
 =================================
 Model                : PCM (using non-symmetric T matrix).
 Atomic radii         : UFF (Universal Force Field).
 Polarization charges : Total charges.
 Charge compensation  : None.
 Solution method      : On-the-fly selection.
 Cavity type          : Scaled VdW (van der Waals Surface) (Alpha=1.100).
 Cavity algorithm     : GePol (No added spheres)
                        Default sphere list used, NSphG=   21.
                        Lebedev-Laikov grids with approx.  5.0 points / Ang**2.
                        Smoothing algorithm: Karplus/York (Gamma=1.0000).
                        Polarization charges: spherical gaussians, with
                                              point-specific exponents (IZeta= 3).
                        Self-potential: point-specific (ISelfS= 7).
                        Self-field    : sphere-specific E.n sum rule (ISelfD= 2).
 1st derivatives      : Analytical E(r).r(x)/FMM algorithm (CHGder, D1EAlg=3).
                        Cavity 1st derivative terms included.
 Solvent              : Water, Eps=  78.355300 Eps(inf)=   1.777849
 ------------------------------------------------------------------------------
 One-electron integrals computed using PRISM.
 PrsmSu:  requested number of processors reduced to:   9 ShMem   1 Linda.
 NBasis=   297 RedAO= T EigKep=  4.59D-06  NBF=   297
 NBsUse=   296 1.00D-06 EigRej=  9.22D-07 NBFU=   296
 Initial guess from the checkpoint file:  "PhenoxylRadical.chk"
 B after Tr=     0.000000    0.000000    0.000000
         Rot=    0.999998    0.000616    0.000163    0.002068 Ang=   0.25 deg.
 Initial guess <Sx>= 0.0000 <Sy>= 0.0000 <Sz>= 0.5000 <S**2>= 0.7756 S= 0.5127
 ExpMin= 3.60D-02 ExpMax= 8.59D+03 ExpMxC= 1.30D+03 IAcc=3 IRadAn=         5 AccDes= 0.00D+00
 Harris functional with IExCor=  402 and IRadAn=       5 diagonalized for initial guess.
 HarFok:  IExCor=  402 AccDes= 0.00D+00 IRadAn=         5 IDoV= 1 UseB2=F ITyADJ=14
 ICtDFT=  3500011 ScaDFX=  1.000000  1.000000  1.000000  1.000000
 FoFCou: FMM=F IPFlag=           0 FMFlag=      100000 FMFlg1=           0
         NFxFlg=           0 DoJE=T BraDBF=F KetDBF=T FulRan=T
         wScrn=  0.000000 ICntrl=     500 IOpCl=  0 I1Cent=   200000004 NGrid=           0
         NMat0=    1 NMatS0=      1 NMatT0=    0 NMatD0=    1 NMtDS0=    0 NMtDT0=    0
 Petite list used in FoFCou.
 Requested convergence on RMS density matrix=1.00D-08 within 128 cycles.
 Requested convergence on MAX density matrix=1.00D-06.
 Requested convergence on             energy=1.00D-06.
 No special actions if energy rises.
 CoulSu:  requested number of processors reduced to:  10 ShMem   1 Linda.
 Inv3:  Mode=1 IEnd=    12241200.
 Iteration    1 A*A^-1 deviation from unit magnitude is 6.88D-15 for   1998.
 Iteration    1 A*A^-1 deviation from orthogonality  is 3.88D-15 for   1409    474.
 Iteration    1 A^-1*A deviation from unit magnitude is 6.66D-15 for   1998.
 Iteration    1 A^-1*A deviation from orthogonality  is 6.56D-12 for   1020    887.
 CoulSu:  requested number of processors reduced to:  10 ShMem   1 Linda.
 CoulSu:  requested number of processors reduced to:  14 ShMem   1 Linda.
 CoulSu:  requested number of processors reduced to:  14 ShMem   1 Linda.
 Error on total polarization charges =  0.01529
 SCF Done:  E(UB3LYP) =  -536.336477213     A.U. after   12 cycles
            NFock= 12  Conv=0.68D-08     -V/T= 2.0039
 <Sx>= 0.0000 <Sy>= 0.0000 <Sz>= 0.5000 <S**2>= 0.7755 S= 0.5127
 <L.S>= 0.000000000000E+00
 Annihilation of the first spin contaminant:
 S**2 before annihilation     0.7755,   after     0.7504
 PrsmSu:  requested number of processors reduced to:   9 ShMem   1 Linda.
 PrsmSu:  requested number of processors reduced to:  15 ShMem   1 Linda.
 D1PCM: PCM CHGder 1st derivatives, ID1Alg=3 FixD1E=F DoIter=F DoCFld=F I1PDM=0.
 CoulSu:  requested number of processors reduced to:  13 ShMem   1 Linda.
 CoulSu:  requested number of processors reduced to:  13 ShMem   1 Linda.
 CoulSu:  requested number of processors reduced to:  12 ShMem   1 Linda.
 CoulSu:  requested number of processors reduced to:   8 ShMem   1 Linda.
 CoulSu:  requested number of processors reduced to:   8 ShMem   1 Linda.
 CoulSu:  requested number of processors reduced to:  14 ShMem   1 Linda.
 CoulSu:  requested number of processors reduced to:  14 ShMem   1 Linda.
 Calling FoFJK, ICntrl=      2127 FMM=F ISym2X=0 I1Cent= 0 IOpClX= 1 NMat=1 NMatS=1 NMatT=0.
 CoulSu:  requested number of processors reduced to:  15 ShMem   1 Linda.
 ***** Axes restored to original set *****
 -------------------------------------------------------------------
 Center     Atomic                   Forces (Hartrees/Bohr)
 Number     Number              X              Y              Z
 -------------------------------------------------------------------
      1        6          -0.000052045    0.000078154    0.000002022
      2        6           0.000218970   -0.000091338    0.000023948
      3        6          -0.000614930   -0.000072014   -0.000016139
      4        6           0.000245872    0.000118228   -0.000018790
      5        6          -0.000065620   -0.000051185   -0.000003732
      6        6           0.000077925   -0.000014390    0.000003657
      7        1          -0.000011493   -0.000026751    0.000001256
      8        1          -0.000023720    0.000006950    0.000002449
      9        1          -0.000050389   -0.000005893    0.000001404
     10        1          -0.000014830    0.000023925    0.000000548
     11        1          -0.000006135    0.000000559   -0.000001215
     12        8           0.000307647    0.000003830   -0.000035036
     13        1           0.000012993   -0.000018746    0.000079144
     14        1           0.000024268    0.000026988    0.000038080
     15        1           0.000013050    0.000044348   -0.000057538
     16        8           0.000028050   -0.000020798   -0.000037803
     17        8          -0.000016642   -0.000065224   -0.000001677
     18        8          -0.000046524    0.000032117    0.000046014
     19        1          -0.000024937   -0.000002572   -0.000008271
     20        1           0.000003359    0.000005132   -0.000039283
     21        1          -0.000004868    0.000028681    0.000020959
 -------------------------------------------------------------------
 Cartesian Forces:  Max     0.000614930 RMS     0.000103057

 GradGradGradGradGradGradGradGradGradGradGradGradGradGradGradGradGradGrad
 Berny optimization.
 Using GEDIIS/GDIIS optimizer.
 FormGI is forming the generalized inverse of G from B-inverse, IUseBI=4.
 Internal  Forces:  Max     0.000296031 RMS     0.000048629
 Search for a local minimum.
 Step number   9 out of a maximum of  103
 All quantities printed in internal units (Hartrees-Bohrs-Radians)
 Mixed Optimization -- En-DIIS/RFO-DIIS
 Swapping is turned off.
 Update second derivatives using D2CorX and points    4    5    6    7    8
                                                      9
 DE= -3.29D-05 DEPred=-3.14D-07 R= 1.05D+02
 TightC=F SS=  1.41D+00  RLast= 1.28D-01 DXNew= 1.0961D+00 3.8254D-01
 Trust test= 1.05D+02 RLast= 1.28D-01 DXMaxT set to 6.52D-01
 ITU=  1  1  1  1  1  1  1  1  0
     Eigenvalues ---    0.00131   0.00230   0.00230   0.01039   0.01095
     Eigenvalues ---    0.01104   0.01131   0.01146   0.01160   0.01216
     Eigenvalues ---    0.01241   0.01876   0.01997   0.02025   0.02091
     Eigenvalues ---    0.02108   0.02126   0.02143   0.02148   0.02222
     Eigenvalues ---    0.02814   0.03980   0.06731   0.06922   0.07825
     Eigenvalues ---    0.11625   0.12895   0.15992   0.16000   0.16000
     Eigenvalues ---    0.16000   0.16001   0.16004   0.16080   0.16282
     Eigenvalues ---    0.22002   0.22100   0.25034   0.26906   0.34974
     Eigenvalues ---    0.35043   0.35133   0.35268   0.35384   0.38806
     Eigenvalues ---    0.40979   0.44075   0.44498   0.46072   0.48664
     Eigenvalues ---    0.49110   0.49444   0.49600   0.53417   0.53442
     Eigenvalues ---    0.54162   0.62231
 En-DIIS/RFO-DIIS IScMMF=        0 using points:     9    8    7    6    5
 RFO step:  Lambda=-4.40010812D-07.
 DidBck=F Rises=F RFO-DIIS coefs:    1.21165   -0.40976    0.09473    0.18117   -0.07779
 Iteration  1 RMS(Cart)=  0.00268021 RMS(Int)=  0.00001038
 Iteration  2 RMS(Cart)=  0.00000679 RMS(Int)=  0.00000909
 Iteration  3 RMS(Cart)=  0.00000000 RMS(Int)=  0.00000909
 Variable       Old X    -DE/DX   Delta X   Delta X   Delta X     New X
                                 (Linear)    (Quad)   (Total)
    R1        2.59354  -0.00003  -0.00022   0.00006  -0.00016   2.59338
    R2        2.66674   0.00000  -0.00004   0.00005   0.00002   2.66676
    R3        2.04694   0.00002   0.00012  -0.00005   0.00007   2.04702
    R4        2.73631   0.00013   0.00056   0.00001   0.00056   2.73687
    R5        2.04709   0.00001   0.00011  -0.00006   0.00005   2.04714
    R6        2.73588   0.00016   0.00061   0.00004   0.00066   2.73653
    R7        2.39697  -0.00030  -0.00064  -0.00013  -0.00077   2.39621
    R8        2.59355  -0.00004  -0.00022   0.00004  -0.00018   2.59337
    R9        2.04689   0.00002   0.00012  -0.00004   0.00008   2.04697
   R10        2.66669   0.00001  -0.00003   0.00009   0.00006   2.66675
   R11        2.04692   0.00001   0.00012  -0.00007   0.00005   2.04697
   R12        2.04711  -0.00001  -0.00002  -0.00001  -0.00003   2.04708
   R13        3.72678  -0.00001   0.00054  -0.00027   0.00027   3.72705
   R14        3.58535   0.00006   0.00023   0.00068   0.00091   3.58626
   R15        3.73423  -0.00002   0.00079  -0.00049   0.00030   3.73453
   R16        1.83413   0.00004   0.00006   0.00000   0.00006   1.83419
   R17        1.84075   0.00006   0.00004   0.00007   0.00011   1.84086
   R18        1.83321   0.00004   0.00005   0.00001   0.00006   1.83327
   R19        1.82024   0.00002   0.00008  -0.00003   0.00005   1.82029
   R20        1.82028   0.00004   0.00009  -0.00001   0.00008   1.82036
   R21        1.81974   0.00004   0.00008   0.00000   0.00008   1.81982
    A1        2.09739   0.00005   0.00022   0.00002   0.00024   2.09763
    A2        2.09978  -0.00005  -0.00001  -0.00025  -0.00027   2.09951
    A3        2.08602   0.00000  -0.00021   0.00023   0.00002   2.08604
    A4        2.09977   0.00004   0.00025  -0.00002   0.00023   2.10000
    A5        2.12660   0.00001   0.00047  -0.00026   0.00021   2.12681
    A6        2.05682  -0.00004  -0.00072   0.00028  -0.00044   2.05638
    A7        2.06247  -0.00012  -0.00070   0.00004  -0.00066   2.06181
    A8        2.10996   0.00010   0.00044   0.00011   0.00055   2.11051
    A9        2.11076   0.00002   0.00026  -0.00015   0.00011   2.11087
   A10        2.09940   0.00004   0.00029  -0.00002   0.00027   2.09967
   A11        2.05825  -0.00007  -0.00077   0.00014  -0.00063   2.05763
   A12        2.12553   0.00003   0.00048  -0.00012   0.00036   2.12589
   A13        2.09786   0.00004   0.00017   0.00001   0.00019   2.09805
   A14        2.09979  -0.00004   0.00004  -0.00026  -0.00022   2.09957
   A15        2.08553   0.00000  -0.00022   0.00025   0.00003   2.08557
   A16        2.10948  -0.00004  -0.00024  -0.00003  -0.00027   2.10921
   A17        2.08687   0.00002   0.00013  -0.00001   0.00012   2.08700
   A18        2.08683   0.00002   0.00011   0.00004   0.00015   2.08697
   A19        2.13529  -0.00004   0.00057  -0.00020   0.00039   2.13568
   A20        2.18664  -0.00002   0.00043   0.00006   0.00052   2.18717
   A21        2.12750   0.00004   0.00050   0.00020   0.00068   2.12819
   A22        1.68976   0.00008  -0.00016   0.00081   0.00069   1.69045
   A23        1.45052  -0.00003  -0.00160  -0.00072  -0.00233   1.44819
   A24        1.69789  -0.00002  -0.00064  -0.00034  -0.00095   1.69694
   A25        1.82834   0.00002  -0.00004   0.00023   0.00019   1.82853
   A26        1.82821  -0.00001  -0.00012   0.00003  -0.00009   1.82812
   A27        1.83199  -0.00001  -0.00012   0.00000  -0.00011   1.83187
   A28        3.17396  -0.00004  -0.00168  -0.00316  -0.00483   3.16913
   A29        3.18626   0.00001  -0.00002   0.00095   0.00093   3.18719
   A30        3.16983  -0.00001  -0.00045  -0.00110  -0.00154   3.16828
   A31        3.24594   0.00005   0.00136   0.00393   0.00530   3.25124
   A32        3.19784   0.00001   0.00027   0.00039   0.00066   3.19850
   A33        3.18210  -0.00002  -0.00126  -0.00108  -0.00234   3.17976
    D1       -0.00002   0.00000   0.00001   0.00008   0.00009   0.00007
    D2       -3.14067   0.00000   0.00009  -0.00011  -0.00002  -3.14069
    D3        3.14145   0.00000  -0.00002   0.00009   0.00007   3.14152
    D4        0.00079   0.00000   0.00006  -0.00009  -0.00003   0.00076
    D5        0.00029   0.00000   0.00005  -0.00005   0.00000   0.00029
    D6        3.14149   0.00000  -0.00004   0.00008   0.00005   3.14154
    D7       -3.14118   0.00000   0.00008  -0.00006   0.00002  -3.14116
    D8        0.00002   0.00000  -0.00001   0.00007   0.00006   0.00008
    D9       -0.00005   0.00000  -0.00007  -0.00007  -0.00014  -0.00019
   D10       -3.14144   0.00000   0.00005  -0.00023  -0.00018   3.14157
   D11        3.14064   0.00000  -0.00015   0.00011  -0.00004   3.14060
   D12       -0.00075   0.00000  -0.00002  -0.00006  -0.00008  -0.00083
   D13       -0.00016   0.00000   0.00008   0.00002   0.00011  -0.00005
   D14       -3.14065   0.00000   0.00016  -0.00006   0.00010  -3.14055
   D15        3.14123   0.00000  -0.00004   0.00019   0.00015   3.14138
   D16        0.00074   0.00000   0.00004   0.00011   0.00014   0.00089
   D17       -0.82650   0.00002   0.00046   0.00016   0.00060  -0.82590
   D18       -3.06629  -0.00004  -0.00081  -0.00113  -0.00193  -3.06822
   D19        0.97311  -0.00003  -0.00100  -0.00086  -0.00185   0.97126
   D20        2.31530   0.00002   0.00058  -0.00001   0.00056   2.31586
   D21        0.07551  -0.00004  -0.00069  -0.00129  -0.00198   0.07354
   D22       -2.16827  -0.00003  -0.00087  -0.00103  -0.00190  -2.17017
   D23        0.00042   0.00000  -0.00003   0.00001  -0.00002   0.00040
   D24       -3.14098   0.00000   0.00000  -0.00005  -0.00005  -3.14103
   D25        3.14087   0.00000  -0.00011   0.00009  -0.00002   3.14085
   D26       -0.00053   0.00000  -0.00008   0.00004  -0.00004  -0.00058
   D27       -0.00049   0.00000  -0.00004   0.00000  -0.00003  -0.00053
   D28        3.14149   0.00000   0.00005  -0.00013  -0.00008   3.14141
   D29        3.14091   0.00000  -0.00006   0.00006  -0.00001   3.14090
   D30       -0.00029   0.00000   0.00002  -0.00007  -0.00005  -0.00035
   D31       -3.11062   0.00000  -0.00073   0.00087   0.00015  -3.11046
   D32       -0.69184   0.00001   0.00033   0.00138   0.00172  -0.69012
   D33        0.99754  -0.00001  -0.00041   0.00093   0.00050   0.99804
   D34        1.65367   0.00002   0.00094   0.00088   0.00183   1.65551
   D35       -2.45637  -0.00005   0.00049  -0.00007   0.00044  -2.45594
   D36       -0.77785   0.00003   0.00026   0.00063   0.00086  -0.77699
   D37        1.45076   0.00000   0.00195   0.00013   0.00207   1.45284
   D38       -0.97461  -0.00002   0.00064  -0.00072  -0.00009  -0.97470
   D39       -2.43603   0.00001   0.00233   0.00002   0.00236  -2.43367
         Item               Value     Threshold  Converged?
 Maximum Force            0.000296     0.000015     NO 
 RMS     Force            0.000049     0.000010     NO 
 Maximum Displacement     0.008384     0.000060     NO 
 RMS     Displacement     0.002680     0.000040     NO 
 Predicted change in Energy=-6.038217D-07
 GradGradGradGradGradGradGradGradGradGradGradGradGradGradGradGradGradGrad

                          Input orientation:                          
 ---------------------------------------------------------------------
 Center     Atomic      Atomic             Coordinates (Angstroms)
 Number     Number       Type             X           Y           Z
 ---------------------------------------------------------------------
      1          6           0        2.552672   -1.209240   -0.079547
      2          6           0        1.180448   -1.190620   -0.075616
      3          6           0        0.466488    0.067481   -0.005003
      4          6           0        1.240954    1.289328    0.060702
      5          6           0        2.612444    1.240953    0.055414
      6          6           0        3.278870   -0.000986   -0.014643
      7          1           0        3.086208   -2.150491   -0.132305
      8          1           0        0.596129   -2.101554   -0.123639
      9          1           0        0.703032    2.227997    0.114401
     10          1           0        3.191671    2.154943    0.105095
     11          1           0        4.361814   -0.027188   -0.018325
     12          8           0       -0.801155    0.097992   -0.000665
     13          1           0       -1.886544   -0.936696   -1.281757
     14          1           0       -1.860727    1.672221   -0.025648
     15          1           0       -1.866234   -0.897427    1.333587
     16          8           0       -2.389101   -1.386983   -1.979443
     17          8           0       -2.390521   -1.350262    2.012707
     18          8           0       -2.443066    2.452342    0.009630
     19          1           0       -3.311042   -1.183915   -1.787988
     20          1           0       -2.518672    2.747607   -0.903871
     21          1           0       -2.554563   -0.679006    2.683857
 ---------------------------------------------------------------------
                    Distance matrix (angstroms):
                    1          2          3          4          5
     1  C    0.000000
     2  C    1.372355   0.000000
     3  C    2.446986   1.448291   0.000000
     4  C    2.825441   2.484429   1.448111   0.000000
     5  C    2.454635   2.824948   2.446593   1.372353   0.000000
     6  C    1.411189   2.412948   2.813232   2.413232   1.411185
     7  H    1.083234   2.134592   3.434900   3.908269   3.429516
     8  H    2.150867   1.083299   2.176143   3.456568   3.907677
     9  H    3.908118   3.457019   2.176704   1.083210   2.150254
    10  H    3.429306   3.907744   3.434565   2.134609   1.083212
    11  H    2.161942   3.387912   3.896499   3.388101   2.161924
    12  O    3.600449   2.364930   1.268018   2.365007   3.600301
    13  H    4.607193   3.305405   2.859237   4.066771   5.174078
    14  H    5.271036   4.176974   2.826932   3.126418   4.494644
    15  H    4.649829   3.369583   2.857352   4.007088   5.124935
    16  O    5.297388   4.050284   3.764077   4.949963   6.005177
    17  O    5.369597   4.139855   3.774076   4.895444   5.964482
    18  O    6.194557   5.138901   3.762085   3.863575   5.198822
    19  H    6.107581   4.806844   4.360592   5.500477   6.660766
    20  H    6.484958   5.466181   4.111231   4.146296   5.433102
    21  H    5.831072   4.671911   4.112659   5.016098   6.106793
                    6          7          8          9         10
     6  C    0.000000
     7  H    2.161327   0.000000
     8  H    3.409012   2.490575   0.000000
     9  H    3.408806   4.991147   4.337408   0.000000
    10  H    2.161011   4.313263   4.990684   2.489729   0.000000
    11  H    1.083268   2.479632   4.300520   4.300019   2.479145
    12  O    4.081249   4.492727   2.608741   2.610123   4.492760
    13  H    5.400244   5.246218   2.976878   4.320931   6.104904
    14  H    5.405109   6.252733   4.504123   2.627044   5.077090
    15  H    5.393832   5.314668   3.104298   4.225615   6.033950
    16  O    6.156892   5.828711   3.586952   5.197457   6.930769
    17  O    6.170307   5.935992   3.748132   5.096820   6.861947
    18  O    6.225749   7.195769   5.476535   3.155827   5.643388
    19  H    6.926110   6.678350   4.344894   5.601162   7.550960
    20  H    6.477421   7.483405   5.815936   3.418516   5.829004
    21  H    6.463014   6.474128   4.453374   5.066034   6.906554
                   11         12         13         14         15
    11  H    0.000000
    12  O    5.164517   0.000000
    13  H    6.439367   1.972269   0.000000
    14  H    6.450432   1.897765   2.895673   0.000000
    15  H    6.432229   1.976229   2.615718   2.906999   0.000000
    16  O    7.160300   2.939777   0.970612   3.668137   3.389576
    17  O    7.174235   2.945707   3.358352   3.683881   0.970124
    18  O    7.242600   2.870355   3.669192   0.974142   3.647814
    19  H    7.958797   3.337265   1.531855   3.656059   3.451634
    20  H    7.471598   3.284220   3.757189   1.536431   4.326449
    21  H    7.454055   3.299216   4.029734   3.653916   1.531253
                   16         17         18         19         20
    16  O    0.000000
    17  O    3.992319   0.000000
    18  O    4.324320   4.298241   0.000000
    19  H    0.963258   3.914117   4.148153   0.000000
    20  H    4.274164   5.031439   0.963006   4.106869   0.000000
    21  H    4.719638   0.963295   4.119377   4.563398   4.961327
                   21
    21  H    0.000000
 Stoichiometry    C6H11O4(2)
 Framework group  C1[X(C6H11O4)]
 Deg. of freedom    57
 Full point group                 C1      NOp   1
 Largest Abelian subgroup         C1      NOp   1
 Largest concise Abelian subgroup C1      NOp   1
                         Standard orientation:                         
 ---------------------------------------------------------------------
 Center     Atomic      Atomic             Coordinates (Angstroms)
 Number     Number       Type             X           Y           Z
 ---------------------------------------------------------------------
      1          6           0        2.501365   -1.276183   -0.053170
      2          6           0        1.129958   -1.225193   -0.051847
      3          6           0        0.445762    0.050424   -0.004699
      4          6           0        1.248729    1.254671    0.040654
      5          6           0        2.618704    1.173931    0.038501
      6          6           0        3.255758   -0.084401   -0.008456
      7          1           0        3.012633   -2.230522   -0.088374
      8          1           0        0.524390   -2.122826   -0.084709
      9          1           0        0.733015    2.206549    0.076838
     10          1           0        3.219251    2.074768    0.072958
     11          1           0        4.337788   -0.136154   -0.009876
     12          8           0       -0.820815    0.110844   -0.003007
     13          1           0       -1.928697   -0.920558   -1.267385
     14          1           0       -1.842956    1.708893   -0.057609
     15          1           0       -1.910717   -0.835404    1.346885
     16          8           0       -2.440860   -1.371191   -1.957825
     17          8           0       -2.446375   -1.263655    2.033042
     18          8           0       -2.406789    2.503011   -0.037112
     19          1           0       -3.357995   -1.143109   -1.771525
     20          1           0       -2.474279    2.783727   -0.955820
     21          1           0       -2.595384   -0.576927    2.691933
 ---------------------------------------------------------------------
 Rotational constants (GHZ):      1.2500014      0.6071720      0.5309310
 Standard basis: 6-311++G(d,p) (5D, 7F)
 There are   307 symmetry adapted cartesian basis functions of A   symmetry.
 There are   297 symmetry adapted basis functions of A   symmetry.
   297 basis functions,   459 primitive gaussians,   307 cartesian basis functions
    40 alpha electrons       39 beta electrons
       nuclear repulsion energy       505.3322999622 Hartrees.
 NAtoms=   21 NActive=   21 NUniq=   21 SFac= 1.00D+00 NAtFMM=   60 NAOKFM=F Big=F
 Integral buffers will be    131072 words long.
 Raffenetti 2 integral format.
 Two-electron integral symmetry is turned on.
 ------------------------------------------------------------------------------
 Polarizable Continuum Model (PCM)
 =================================
 Model                : PCM (using non-symmetric T matrix).
 Atomic radii         : UFF (Universal Force Field).
 Polarization charges : Total charges.
 Charge compensation  : None.
 Solution method      : On-the-fly selection.
 Cavity type          : Scaled VdW (van der Waals Surface) (Alpha=1.100).
 Cavity algorithm     : GePol (No added spheres)
                        Default sphere list used, NSphG=   21.
                        Lebedev-Laikov grids with approx.  5.0 points / Ang**2.
                        Smoothing algorithm: Karplus/York (Gamma=1.0000).
                        Polarization charges: spherical gaussians, with
                                              point-specific exponents (IZeta= 3).
                        Self-potential: point-specific (ISelfS= 7).
                        Self-field    : sphere-specific E.n sum rule (ISelfD= 2).
 1st derivatives      : Analytical E(r).r(x)/FMM algorithm (CHGder, D1EAlg=3).
                        Cavity 1st derivative terms included.
 Solvent              : Water, Eps=  78.355300 Eps(inf)=   1.777849
 ------------------------------------------------------------------------------
 One-electron integrals computed using PRISM.
 PrsmSu:  requested number of processors reduced to:   9 ShMem   1 Linda.
 NBasis=   297 RedAO= T EigKep=  4.59D-06  NBF=   297
 NBsUse=   296 1.00D-06 EigRej=  9.22D-07 NBFU=   296
 Initial guess from the checkpoint file:  "PhenoxylRadical.chk"
 B after Tr=     0.000000    0.000000    0.000000
         Rot=    1.000000    0.000441    0.000296    0.000005 Ang=   0.06 deg.
 Initial guess <Sx>= 0.0000 <Sy>= 0.0000 <Sz>= 0.5000 <S**2>= 0.7755 S= 0.5127
 Requested convergence on RMS density matrix=1.00D-08 within 128 cycles.
 Requested convergence on MAX density matrix=1.00D-06.
 Requested convergence on             energy=1.00D-06.
 No special actions if energy rises.
 CoulSu:  requested number of processors reduced to:  10 ShMem   1 Linda.
 Inv3:  Mode=1 IEnd=    12265452.
 Iteration    1 A*A^-1 deviation from unit magnitude is 5.77D-15 for    181.
 Iteration    1 A*A^-1 deviation from orthogonality  is 2.66D-15 for   1992   1543.
 Iteration    1 A^-1*A deviation from unit magnitude is 6.00D-15 for   2014.
 Iteration    1 A^-1*A deviation from orthogonality  is 2.14D-09 for   1999   1944.
 Iteration    2 A*A^-1 deviation from unit magnitude is 7.77D-15 for    187.
 Iteration    2 A*A^-1 deviation from orthogonality  is 6.65D-15 for   1667    575.
 Iteration    2 A^-1*A deviation from unit magnitude is 9.99D-16 for   1147.
 Iteration    2 A^-1*A deviation from orthogonality  is 4.37D-16 for   2001   1938.
 CoulSu:  requested number of processors reduced to:  10 ShMem   1 Linda.
 CoulSu:  requested number of processors reduced to:  14 ShMem   1 Linda.
 CoulSu:  requested number of processors reduced to:  14 ShMem   1 Linda.
 Error on total polarization charges =  0.01529
 SCF Done:  E(UB3LYP) =  -536.336478618     A.U. after   10 cycles
            NFock= 10  Conv=0.99D-08     -V/T= 2.0039
 <Sx>= 0.0000 <Sy>= 0.0000 <Sz>= 0.5000 <S**2>= 0.7755 S= 0.5127
 <L.S>= 0.000000000000E+00
 Annihilation of the first spin contaminant:
 S**2 before annihilation     0.7755,   after     0.7504
 PrsmSu:  requested number of processors reduced to:   9 ShMem   1 Linda.
 PrsmSu:  requested number of processors reduced to:  15 ShMem   1 Linda.
 D1PCM: PCM CHGder 1st derivatives, ID1Alg=3 FixD1E=F DoIter=F DoCFld=F I1PDM=0.
 CoulSu:  requested number of processors reduced to:  13 ShMem   1 Linda.
 CoulSu:  requested number of processors reduced to:  13 ShMem   1 Linda.
 CoulSu:  requested number of processors reduced to:  12 ShMem   1 Linda.
 CoulSu:  requested number of processors reduced to:   8 ShMem   1 Linda.
 CoulSu:  requested number of processors reduced to:   8 ShMem   1 Linda.
 CoulSu:  requested number of processors reduced to:  14 ShMem   1 Linda.
 CoulSu:  requested number of processors reduced to:  14 ShMem   1 Linda.
 Calling FoFJK, ICntrl=      2127 FMM=F ISym2X=0 I1Cent= 0 IOpClX= 1 NMat=1 NMatS=1 NMatT=0.
 CoulSu:  requested number of processors reduced to:  15 ShMem   1 Linda.
 ***** Axes restored to original set *****
 -------------------------------------------------------------------
 Center     Atomic                   Forces (Hartrees/Bohr)
 Number     Number              X              Y              Z
 -------------------------------------------------------------------
      1        6           0.000016165    0.000010844    0.000001521
      2        6          -0.000020127    0.000001241    0.000023576
      3        6          -0.000019268   -0.000035913   -0.000016203
      4        6           0.000007119    0.000015718   -0.000021152
      5        6           0.000009303   -0.000000617   -0.000001388
      6        6          -0.000001421   -0.000000521    0.000000841
      7        1          -0.000009640   -0.000002285    0.000002962
      8        1           0.000014843   -0.000004765    0.000001283
      9        1           0.000007513    0.000001175   -0.000000739
     10        1          -0.000010045    0.000005876    0.000000212
     11        1          -0.000001771    0.000001945    0.000000868
     12        8          -0.000005765   -0.000009891   -0.000017296
     13        1           0.000025131   -0.000040984    0.000026293
     14        1          -0.000023883    0.000072351    0.000044998
     15        1           0.000002637    0.000007626   -0.000044183
     16        8           0.000002180    0.000004952    0.000002585
     17        8          -0.000001733    0.000001093    0.000007438
     18        8           0.000003785   -0.000015403   -0.000002217
     19        1           0.000004646   -0.000006307   -0.000008332
     20        1           0.000003750   -0.000002384   -0.000000741
     21        1          -0.000003420   -0.000003754   -0.000000327
 -------------------------------------------------------------------
 Cartesian Forces:  Max     0.000072351 RMS     0.000017121

 GradGradGradGradGradGradGradGradGradGradGradGradGradGradGradGradGradGrad
 Berny optimization.
 Using GEDIIS/GDIIS optimizer.
 FormGI is forming the generalized inverse of G from B-inverse, IUseBI=4.
 Internal  Forces:  Max     0.000077191 RMS     0.000016543
 Search for a local minimum.
 Step number  10 out of a maximum of  103
 All quantities printed in internal units (Hartrees-Bohrs-Radians)
 Mixed Optimization -- En-DIIS/RFO-DIIS
 Swapping is turned off.
 Update second derivatives using D2CorX and points    4    5    6    7    8
                                                      9   10
 DE= -1.40D-06 DEPred=-6.04D-07 R= 2.33D+00
 TightC=F SS=  1.41D+00  RLast= 1.03D-02 DXNew= 1.0961D+00 3.0833D-02
 Trust test= 2.33D+00 RLast= 1.03D-02 DXMaxT set to 6.52D-01
 ITU=  1  1  1  1  1  1  1  1  1  0
     Eigenvalues ---    0.00129   0.00228   0.00230   0.00785   0.01050
     Eigenvalues ---    0.01095   0.01123   0.01131   0.01147   0.01198
     Eigenvalues ---    0.01313   0.01875   0.01997   0.02026   0.02091
     Eigenvalues ---    0.02107   0.02126   0.02143   0.02148   0.02222
     Eigenvalues ---    0.02727   0.03907   0.05934   0.06904   0.07843
     Eigenvalues ---    0.10662   0.12772   0.15777   0.15953   0.16000
     Eigenvalues ---    0.16000   0.16001   0.16002   0.16004   0.16208
     Eigenvalues ---    0.21988   0.22109   0.25095   0.25946   0.34974
     Eigenvalues ---    0.35038   0.35126   0.35268   0.35365   0.36121
     Eigenvalues ---    0.40968   0.44077   0.44584   0.46069   0.48951
     Eigenvalues ---    0.49062   0.49451   0.49652   0.53416   0.53442
     Eigenvalues ---    0.54272   0.61507
 En-DIIS/RFO-DIIS IScMMF=        0 using points:    10    9    8    7    6
 RFO step:  Lambda=-1.22833268D-07.
 DidBck=F Rises=F RFO-DIIS coefs:    1.64006   -0.64663    0.02603    0.01858   -0.03804
 Iteration  1 RMS(Cart)=  0.00284950 RMS(Int)=  0.00000787
 Iteration  2 RMS(Cart)=  0.00000387 RMS(Int)=  0.00000740
 Iteration  3 RMS(Cart)=  0.00000000 RMS(Int)=  0.00000740
 Variable       Old X    -DE/DX   Delta X   Delta X   Delta X     New X
                                 (Linear)    (Quad)   (Total)
    R1        2.59338   0.00000  -0.00005   0.00001  -0.00003   2.59334
    R2        2.66676   0.00000   0.00000   0.00000  -0.00001   2.66675
    R3        2.04702   0.00000   0.00004  -0.00002   0.00002   2.04704
    R4        2.73687   0.00000   0.00022  -0.00002   0.00019   2.73706
    R5        2.04714   0.00000   0.00002  -0.00001   0.00001   2.04715
    R6        2.73653   0.00002   0.00027   0.00005   0.00031   2.73685
    R7        2.39621  -0.00001  -0.00036   0.00007  -0.00029   2.39591
    R8        2.59337   0.00000  -0.00006   0.00000  -0.00006   2.59331
    R9        2.04697   0.00000   0.00004  -0.00002   0.00002   2.04699
   R10        2.66675   0.00000   0.00002  -0.00001   0.00001   2.66676
   R11        2.04697   0.00000   0.00002   0.00000   0.00002   2.04699
   R12        2.04708   0.00000  -0.00002   0.00000  -0.00002   2.04706
   R13        3.72705  -0.00001   0.00070  -0.00048   0.00023   3.72728
   R14        3.58626   0.00006   0.00065   0.00063   0.00129   3.58754
   R15        3.73453  -0.00003   0.00087  -0.00073   0.00015   3.73468
   R16        1.83419   0.00000   0.00003  -0.00002   0.00001   1.83420
   R17        1.84086  -0.00002   0.00008  -0.00010  -0.00002   1.84084
   R18        1.83327   0.00001   0.00003   0.00001   0.00003   1.83330
   R19        1.82029  -0.00001   0.00003  -0.00003   0.00001   1.82030
   R20        1.82036   0.00000   0.00005  -0.00002   0.00003   1.82039
   R21        1.81982   0.00000   0.00005  -0.00003   0.00002   1.81984
    A1        2.09763   0.00001   0.00013   0.00001   0.00014   2.09777
    A2        2.09951  -0.00002  -0.00022   0.00000  -0.00022   2.09929
    A3        2.08604   0.00001   0.00008   0.00000   0.00008   2.08612
    A4        2.10000   0.00000   0.00011  -0.00003   0.00008   2.10008
    A5        2.12681  -0.00001   0.00003  -0.00008  -0.00005   2.12676
    A6        2.05638   0.00002  -0.00014   0.00011  -0.00003   2.05635
    A7        2.06181  -0.00001  -0.00031   0.00002  -0.00029   2.06152
    A8        2.11051   0.00000   0.00029  -0.00007   0.00022   2.11073
    A9        2.11087   0.00000   0.00003   0.00005   0.00007   2.11094
   A10        2.09967   0.00000   0.00013   0.00000   0.00014   2.09980
   A11        2.05763   0.00001  -0.00025   0.00007  -0.00018   2.05745
   A12        2.12589  -0.00001   0.00012  -0.00008   0.00004   2.12593
   A13        2.09805   0.00000   0.00010  -0.00004   0.00006   2.09811
   A14        2.09957  -0.00001  -0.00019   0.00004  -0.00016   2.09941
   A15        2.08557   0.00001   0.00009   0.00000   0.00010   2.08566
   A16        2.10921   0.00000  -0.00017   0.00004  -0.00013   2.10909
   A17        2.08700   0.00000   0.00008  -0.00002   0.00006   2.08706
   A18        2.08697   0.00000   0.00009  -0.00002   0.00007   2.08704
   A19        2.13568  -0.00005   0.00078  -0.00050   0.00028   2.13596
   A20        2.18717  -0.00002   0.00067   0.00001   0.00066   2.18783
   A21        2.12819   0.00003   0.00078   0.00011   0.00089   2.12908
   A22        1.69045   0.00008   0.00020   0.00103   0.00119   1.69164
   A23        1.44819  -0.00002  -0.00253  -0.00045  -0.00298   1.44521
   A24        1.69694  -0.00001  -0.00103  -0.00023  -0.00128   1.69566
   A25        1.82853   0.00001   0.00010   0.00009   0.00019   1.82872
   A26        1.82812   0.00001  -0.00007   0.00011   0.00003   1.82816
   A27        1.83187   0.00000  -0.00009   0.00000  -0.00009   1.83178
   A28        3.16913  -0.00001  -0.00277  -0.00004  -0.00281   3.16632
   A29        3.18719   0.00000   0.00051  -0.00033   0.00018   3.18736
   A30        3.16828   0.00000  -0.00087  -0.00001  -0.00088   3.16741
   A31        3.25124   0.00002   0.00306   0.00123   0.00430   3.25553
   A32        3.19850   0.00000   0.00033   0.00005   0.00038   3.19888
   A33        3.17976   0.00000  -0.00108  -0.00005  -0.00113   3.17862
    D1        0.00007   0.00000   0.00005  -0.00003   0.00002   0.00009
    D2       -3.14069   0.00000  -0.00003   0.00000  -0.00003  -3.14072
    D3        3.14152   0.00000   0.00005  -0.00004   0.00001   3.14153
    D4        0.00076   0.00000  -0.00003  -0.00001  -0.00004   0.00072
    D5        0.00029   0.00000  -0.00001   0.00003   0.00002   0.00031
    D6        3.14154   0.00000   0.00004  -0.00001   0.00003   3.14156
    D7       -3.14116   0.00000   0.00000   0.00004   0.00003  -3.14113
    D8        0.00008   0.00000   0.00004   0.00000   0.00004   0.00012
    D9       -0.00019   0.00000  -0.00007   0.00000  -0.00007  -0.00025
   D10        3.14157   0.00000  -0.00013   0.00002  -0.00011   3.14146
   D11        3.14060   0.00000   0.00000  -0.00002  -0.00002   3.14059
   D12       -0.00083   0.00000  -0.00006  -0.00001  -0.00006  -0.00089
   D13       -0.00005   0.00000   0.00006   0.00002   0.00008   0.00003
   D14       -3.14055   0.00000   0.00002   0.00002   0.00005  -3.14050
   D15        3.14138   0.00000   0.00012   0.00001   0.00012   3.14150
   D16        0.00089   0.00000   0.00008   0.00001   0.00009   0.00098
   D17       -0.82590   0.00001   0.00076  -0.00007   0.00070  -0.82520
   D18       -3.06822  -0.00004  -0.00150  -0.00129  -0.00280  -3.07102
   D19        0.97126  -0.00003  -0.00158  -0.00103  -0.00261   0.96865
   D20        2.31586   0.00001   0.00070  -0.00006   0.00065   2.31651
   D21        0.07354  -0.00004  -0.00156  -0.00127  -0.00284   0.07069
   D22       -2.17017  -0.00003  -0.00164  -0.00101  -0.00266  -2.17283
   D23        0.00040   0.00000  -0.00001  -0.00002  -0.00004   0.00036
   D24       -3.14103   0.00000  -0.00004   0.00002  -0.00002  -3.14105
   D25        3.14085   0.00000   0.00002  -0.00002  -0.00001   3.14084
   D26       -0.00058   0.00000  -0.00001   0.00001   0.00001  -0.00057
   D27       -0.00053   0.00000  -0.00001   0.00000  -0.00002  -0.00054
   D28        3.14141   0.00000  -0.00005   0.00003  -0.00002   3.14139
   D29        3.14090   0.00000   0.00001  -0.00004  -0.00003   3.14087
   D30       -0.00035   0.00000  -0.00003   0.00000  -0.00003  -0.00038
   D31       -3.11046   0.00000  -0.00034   0.00033  -0.00001  -3.11047
   D32       -0.69012   0.00001   0.00134   0.00082   0.00214  -0.68798
   D33        0.99804  -0.00001  -0.00001   0.00050   0.00050   0.99854
   D34        1.65551   0.00002   0.00172   0.00069   0.00240   1.65791
   D35       -2.45594  -0.00005   0.00094  -0.00019   0.00073  -2.45521
   D36       -0.77699   0.00003   0.00083   0.00083   0.00168  -0.77531
   D37        1.45284  -0.00001   0.00333  -0.00110   0.00224   1.45507
   D38       -0.97470  -0.00001   0.00117  -0.00162  -0.00044  -0.97514
   D39       -2.43367   0.00001   0.00387  -0.00124   0.00262  -2.43105
         Item               Value     Threshold  Converged?
 Maximum Force            0.000077     0.000015     NO 
 RMS     Force            0.000017     0.000010     NO 
 Maximum Displacement     0.008756     0.000060     NO 
 RMS     Displacement     0.002849     0.000040     NO 
 Predicted change in Energy=-4.139378D-07
 GradGradGradGradGradGradGradGradGradGradGradGradGradGradGradGradGradGrad

                          Input orientation:                          
 ---------------------------------------------------------------------
 Center     Atomic      Atomic             Coordinates (Angstroms)
 Number     Number       Type             X           Y           Z
 ---------------------------------------------------------------------
      1          6           0        2.552788   -1.209295   -0.078495
      2          6           0        1.180590   -1.190225   -0.074236
      3          6           0        0.466906    0.068231   -0.005088
      4          6           0        1.242134    1.289883    0.058903
      5          6           0        2.613570    1.240955    0.053312
      6          6           0        3.279560   -0.001298   -0.015342
      7          1           0        3.085805   -2.150912   -0.130170
      8          1           0        0.596005   -2.101063   -0.120965
      9          1           0        0.704556    2.228818    0.111557
     10          1           0        3.193036    2.154876    0.101693
     11          1           0        4.362485   -0.027942   -0.019298
     12          8           0       -0.800568    0.099340   -0.000580
     13          1           0       -1.887199   -0.937202   -1.279302
     14          1           0       -1.860807    1.673979   -0.023025
     15          1           0       -1.867517   -0.896810    1.331746
     16          8           0       -2.386634   -1.388876   -1.978339
     17          8           0       -2.392829   -1.351069    2.009147
     18          8           0       -2.443328    2.453872    0.013951
     19          1           0       -3.309628   -1.187530   -1.790154
     20          1           0       -2.520838    2.749649   -0.899237
     21          1           0       -2.558982   -0.680884    2.680867
 ---------------------------------------------------------------------
                    Distance matrix (angstroms):
                    1          2          3          4          5
     1  C    0.000000
     2  C    1.372337   0.000000
     3  C    2.447114   1.448392   0.000000
     4  C    2.825346   2.484441   1.448277   0.000000
     5  C    2.454546   2.824950   2.446806   1.372320   0.000000
     6  C    1.411185   2.413025   2.813532   2.413248   1.411188
     7  H    1.083246   2.134454   3.434949   3.908189   3.429496
     8  H    2.150826   1.083305   2.176219   3.456638   3.907689
     9  H    3.908031   3.457020   2.176746   1.083219   2.150256
    10  H    3.429290   3.907760   3.434716   2.134493   1.083223
    11  H    2.161967   3.387975   3.896792   3.388121   2.161961
    12  O    3.600499   2.365035   1.267863   2.365070   3.600351
    13  H    4.607543   3.305682   2.859428   4.067361   5.174665
    14  H    5.272207   4.178083   2.827896   3.127696   4.495930
    15  H    4.650325   3.369545   2.857964   4.008950   5.126849
    16  O    5.295238   4.048475   3.762920   4.949147   6.003804
    17  O    5.370053   4.139526   3.774869   4.898064   5.967237
    18  O    6.195846   5.140039   3.763124   3.865167   5.200474
    19  H    6.107223   4.806915   4.361835   5.502283   6.661845
    20  H    6.487568   5.468437   4.112922   4.148362   5.435592
    21  H    5.832965   4.672732   4.114793   5.020667   6.111694
                    6          7          8          9         10
     6  C    0.000000
     7  H    2.161381   0.000000
     8  H    3.409052   2.490317   0.000000
     9  H    3.408837   4.991074   4.337479   0.000000
    10  H    2.161081   4.313360   4.990708   2.489598   0.000000
    11  H    1.083260   2.479759   4.300528   4.300062   2.479303
    12  O    4.081395   4.492697   2.608962   2.610105   4.492722
    13  H    5.400825   5.246367   2.977015   4.321501   6.105479
    14  H    5.406476   6.253818   4.505159   2.628126   5.078203
    15  H    5.395274   5.314638   3.103149   4.227762   6.036142
    16  O    6.155037   5.826149   3.585133   5.197194   6.929460
    17  O    6.172231   5.935643   3.746064   5.100023   6.865269
    18  O    6.227372   7.196952   5.477515   3.157427   5.644970
    19  H    6.926362   6.677216   4.344502   5.603714   7.552178
    20  H    6.480247   7.486082   5.818060   3.419962   5.831293
    21  H    6.466835   6.475071   4.452091   5.071331   6.912263
                   11         12         13         14         15
    11  H    0.000000
    12  O    5.164655   0.000000
    13  H    6.439946   1.972389   0.000000
    14  H    6.451814   1.898446   2.897791   0.000000
    15  H    6.433753   1.976307   2.611435   2.905925   0.000000
    16  O    7.158253   2.939715   0.970617   3.671625   3.386484
    17  O    7.176316   2.945842   3.352737   3.682890   0.970142
    18  O    7.244280   2.871009   3.671671   0.974131   3.646259
    19  H    7.958761   3.339759   1.531972   3.661974   3.451153
    20  H    7.474586   3.284974   3.760162   1.536378   4.324439
    21  H    7.458145   3.300141   4.024914   3.652924   1.531299
                   16         17         18         19         20
    16  O    0.000000
    17  O    3.987669   0.000000
    18  O    4.328873   4.296619   0.000000
    19  H    0.963261   3.911770   4.155126   0.000000
    20  H    4.279003   5.029013   0.963018   4.113064   0.000000
    21  H    4.715841   0.963309   4.117343   4.561818   4.958544
                   21
    21  H    0.000000
 Stoichiometry    C6H11O4(2)
 Framework group  C1[X(C6H11O4)]
 Deg. of freedom    57
 Full point group                 C1      NOp   1
 Largest Abelian subgroup         C1      NOp   1
 Largest concise Abelian subgroup C1      NOp   1
                         Standard orientation:                         
 ---------------------------------------------------------------------
 Center     Atomic      Atomic             Coordinates (Angstroms)
 Number     Number       Type             X           Y           Z
 ---------------------------------------------------------------------
      1          6           0        2.501068   -1.276689   -0.049299
      2          6           0        1.129703   -1.225070   -0.048489
      3          6           0        0.445929    0.051006   -0.004631
      4          6           0        1.249783    1.254956    0.038112
      5          6           0        2.619682    1.173487    0.036529
      6          6           0        3.256158   -0.085255   -0.007246
      7          1           0        3.011706   -2.231464   -0.082053
      8          1           0        0.523774   -2.122535   -0.079392
      9          1           0        0.734521    2.207179    0.071885
     10          1           0        3.220562    2.074186    0.069014
     11          1           0        4.338152   -0.137592   -0.008263
     12          8           0       -0.820457    0.112185   -0.003562
     13          1           0       -1.929047   -0.922280   -1.265002
     14          1           0       -1.843027    1.710772   -0.058009
     15          1           0       -1.913124   -0.833130    1.344861
     16          8           0       -2.437786   -1.375109   -1.956541
     17          8           0       -2.450279   -1.261973    2.029503
     18          8           0       -2.406962    2.504793   -0.037022
     19          1           0       -3.356086   -1.148460   -1.774255
     20          1           0       -2.475791    2.785048   -0.955784
     21          1           0       -2.601709   -0.575495    2.688122
 ---------------------------------------------------------------------
 Rotational constants (GHZ):      1.2501857      0.6072688      0.5306480
 Standard basis: 6-311++G(d,p) (5D, 7F)
 There are   307 symmetry adapted cartesian basis functions of A   symmetry.
 There are   297 symmetry adapted basis functions of A   symmetry.
   297 basis functions,   459 primitive gaussians,   307 cartesian basis functions
    40 alpha electrons       39 beta electrons
       nuclear repulsion energy       505.3155644406 Hartrees.
 NAtoms=   21 NActive=   21 NUniq=   21 SFac= 1.00D+00 NAtFMM=   60 NAOKFM=F Big=F
 Integral buffers will be    131072 words long.
 Raffenetti 2 integral format.
 Two-electron integral symmetry is turned on.
 ------------------------------------------------------------------------------
 Polarizable Continuum Model (PCM)
 =================================
 Model                : PCM (using non-symmetric T matrix).
 Atomic radii         : UFF (Universal Force Field).
 Polarization charges : Total charges.
 Charge compensation  : None.
 Solution method      : On-the-fly selection.
 Cavity type          : Scaled VdW (van der Waals Surface) (Alpha=1.100).
 Cavity algorithm     : GePol (No added spheres)
                        Default sphere list used, NSphG=   21.
                        Lebedev-Laikov grids with approx.  5.0 points / Ang**2.
                        Smoothing algorithm: Karplus/York (Gamma=1.0000).
                        Polarization charges: spherical gaussians, with
                                              point-specific exponents (IZeta= 3).
                        Self-potential: point-specific (ISelfS= 7).
                        Self-field    : sphere-specific E.n sum rule (ISelfD= 2).
 1st derivatives      : Analytical E(r).r(x)/FMM algorithm (CHGder, D1EAlg=3).
                        Cavity 1st derivative terms included.
 Solvent              : Water, Eps=  78.355300 Eps(inf)=   1.777849
 ------------------------------------------------------------------------------
 One-electron integrals computed using PRISM.
 PrsmSu:  requested number of processors reduced to:   9 ShMem   1 Linda.
 NBasis=   297 RedAO= T EigKep=  4.59D-06  NBF=   297
 NBsUse=   296 1.00D-06 EigRej=  9.23D-07 NBFU=   296
 Initial guess from the checkpoint file:  "PhenoxylRadical.chk"
 B after Tr=     0.000000    0.000000    0.000000
         Rot=    1.000000    0.000468    0.000287    0.000057 Ang=   0.06 deg.
 Initial guess <Sx>= 0.0000 <Sy>= 0.0000 <Sz>= 0.5000 <S**2>= 0.7755 S= 0.5127
 Requested convergence on RMS density matrix=1.00D-08 within 128 cycles.
 Requested convergence on MAX density matrix=1.00D-06.
 Requested convergence on             energy=1.00D-06.
 No special actions if energy rises.
 CoulSu:  requested number of processors reduced to:  10 ShMem   1 Linda.
 Inv3:  Mode=1 IEnd=    12265452.
 Iteration    1 A*A^-1 deviation from unit magnitude is 4.66D-15 for   1156.
 Iteration    1 A*A^-1 deviation from orthogonality  is 2.43D-15 for   1503    666.
 Iteration    1 A^-1*A deviation from unit magnitude is 5.88D-15 for    381.
 Iteration    1 A^-1*A deviation from orthogonality  is 2.66D-11 for   1999   1944.
 CoulSu:  requested number of processors reduced to:  10 ShMem   1 Linda.
 CoulSu:  requested number of processors reduced to:  14 ShMem   1 Linda.
 CoulSu:  requested number of processors reduced to:  14 ShMem   1 Linda.
 Error on total polarization charges =  0.01529
 SCF Done:  E(UB3LYP) =  -536.336479368     A.U. after   11 cycles
            NFock= 11  Conv=0.26D-08     -V/T= 2.0039
 <Sx>= 0.0000 <Sy>= 0.0000 <Sz>= 0.5000 <S**2>= 0.7755 S= 0.5127
 <L.S>= 0.000000000000E+00
 Annihilation of the first spin contaminant:
 S**2 before annihilation     0.7755,   after     0.7504
 PrsmSu:  requested number of processors reduced to:   9 ShMem   1 Linda.
 PrsmSu:  requested number of processors reduced to:  15 ShMem   1 Linda.
 D1PCM: PCM CHGder 1st derivatives, ID1Alg=3 FixD1E=F DoIter=F DoCFld=F I1PDM=0.
 CoulSu:  requested number of processors reduced to:  13 ShMem   1 Linda.
 CoulSu:  requested number of processors reduced to:  13 ShMem   1 Linda.
 CoulSu:  requested number of processors reduced to:  12 ShMem   1 Linda.
 CoulSu:  requested number of processors reduced to:   8 ShMem   1 Linda.
 CoulSu:  requested number of processors reduced to:   8 ShMem   1 Linda.
 CoulSu:  requested number of processors reduced to:  14 ShMem   1 Linda.
 CoulSu:  requested number of processors reduced to:  14 ShMem   1 Linda.
 Calling FoFJK, ICntrl=      2127 FMM=F ISym2X=0 I1Cent= 0 IOpClX= 1 NMat=1 NMatS=1 NMatT=0.
 CoulSu:  requested number of processors reduced to:  15 ShMem   1 Linda.
 ***** Axes restored to original set *****
 -------------------------------------------------------------------
 Center     Atomic                   Forces (Hartrees/Bohr)
 Number     Number              X              Y              Z
 -------------------------------------------------------------------
      1        6           0.000026519   -0.000023141    0.000000418
      2        6          -0.000084609    0.000035849    0.000022507
      3        6           0.000201150   -0.000012353   -0.000018803
      4        6          -0.000092000   -0.000033780   -0.000021065
      5        6           0.000024704    0.000019306    0.000000910
      6        6          -0.000026992    0.000003773    0.000001267
      7        1           0.000001450    0.000009672    0.000003069
      8        1           0.000017995   -0.000004047    0.000001042
      9        1           0.000018615    0.000003841   -0.000001882
     10        1          -0.000001729   -0.000005514   -0.000001209
     11        1           0.000001727    0.000001967    0.000001498
     12        8          -0.000128932   -0.000007126    0.000000514
     13        1           0.000039252   -0.000039448   -0.000004582
     14        1          -0.000022774    0.000071860    0.000045996
     15        1           0.000000583   -0.000005733   -0.000028829
     16        8          -0.000007636    0.000005374    0.000014272
     17        8           0.000004912    0.000022742    0.000005662
     18        8           0.000014203   -0.000025987   -0.000018097
     19        1           0.000012233   -0.000003974   -0.000002338
     20        1           0.000002007   -0.000001633    0.000009401
     21        1          -0.000000677   -0.000011647   -0.000009750
 -------------------------------------------------------------------
 Cartesian Forces:  Max     0.000201150 RMS     0.000038793

 GradGradGradGradGradGradGradGradGradGradGradGradGradGradGradGradGradGrad
 Berny optimization.
 Using GEDIIS/GDIIS optimizer.
 FormGI is forming the generalized inverse of G from B-inverse, IUseBI=4.
 Internal  Forces:  Max     0.000087285 RMS     0.000020623
 Search for a local minimum.
 Step number  11 out of a maximum of  103
 All quantities printed in internal units (Hartrees-Bohrs-Radians)
 Mixed Optimization -- En-DIIS/RFO-DIIS
 Swapping is turned off.
 Update second derivatives using D2CorX and points    4    5    6    7    8
                                                      9   10   11
 DE= -7.50D-07 DEPred=-4.14D-07 R= 1.81D+00
 Trust test= 1.81D+00 RLast= 1.00D-02 DXMaxT set to 6.52D-01
 ITU=  0  1  1  1  1  1  1  1  1  1  0
     Eigenvalues ---    0.00126   0.00217   0.00230   0.00533   0.01058
     Eigenvalues ---    0.01094   0.01115   0.01131   0.01149   0.01191
     Eigenvalues ---    0.01283   0.01874   0.01997   0.02025   0.02091
     Eigenvalues ---    0.02107   0.02126   0.02143   0.02148   0.02222
     Eigenvalues ---    0.02579   0.03761   0.05113   0.06906   0.07867
     Eigenvalues ---    0.10045   0.12761   0.15532   0.15999   0.16000
     Eigenvalues ---    0.16000   0.16001   0.16003   0.16015   0.16477
     Eigenvalues ---    0.22017   0.22117   0.25099   0.27717   0.34975
     Eigenvalues ---    0.35047   0.35133   0.35268   0.35422   0.38989
     Eigenvalues ---    0.41006   0.44094   0.44585   0.46071   0.49020
     Eigenvalues ---    0.49302   0.49446   0.49919   0.53421   0.53441
     Eigenvalues ---    0.54670   0.65270
 En-DIIS/RFO-DIIS IScMMF=        0 using points:    11   10    9    8    7
 RFO step:  Lambda=-1.12008389D-07.
 DidBck=F Rises=F RFO-DIIS coefs:    2.80325   -2.49143    0.70032   -0.05069    0.03856
 Iteration  1 RMS(Cart)=  0.00437118 RMS(Int)=  0.00000744
 Iteration  2 RMS(Cart)=  0.00000615 RMS(Int)=  0.00000636
 Iteration  3 RMS(Cart)=  0.00000000 RMS(Int)=  0.00000636
 Variable       Old X    -DE/DX   Delta X   Delta X   Delta X     New X
                                 (Linear)    (Quad)   (Total)
    R1        2.59334   0.00001   0.00001   0.00000   0.00001   2.59335
    R2        2.66675   0.00000  -0.00002  -0.00001  -0.00003   2.66673
    R3        2.04704  -0.00001   0.00000   0.00001   0.00001   2.04704
    R4        2.73706  -0.00005   0.00007  -0.00003   0.00004   2.73710
    R5        2.04715  -0.00001   0.00000   0.00000  -0.00001   2.04714
    R6        2.73685  -0.00005   0.00024  -0.00013   0.00011   2.73696
    R7        2.39591   0.00009  -0.00010  -0.00001  -0.00011   2.39581
    R8        2.59331   0.00001  -0.00003   0.00002  -0.00001   2.59329
    R9        2.04699  -0.00001  -0.00002   0.00002   0.00000   2.04699
   R10        2.66676   0.00000  -0.00002   0.00002   0.00000   2.66676
   R11        2.04699  -0.00001   0.00001  -0.00001   0.00000   2.04699
   R12        2.04706   0.00000  -0.00001   0.00001   0.00000   2.04706
   R13        3.72728  -0.00001  -0.00005  -0.00052  -0.00057   3.72671
   R14        3.58754   0.00004   0.00185   0.00053   0.00237   3.58992
   R15        3.73468  -0.00003  -0.00036  -0.00089  -0.00124   3.73343
   R16        1.83420  -0.00001  -0.00002   0.00003   0.00001   1.83421
   R17        1.84084  -0.00003  -0.00012   0.00004  -0.00008   1.84076
   R18        1.83330  -0.00001   0.00003   0.00001   0.00004   1.83334
   R19        1.82030  -0.00001  -0.00002   0.00001  -0.00001   1.82029
   R20        1.82039  -0.00002   0.00000   0.00000  -0.00001   1.82038
   R21        1.81984  -0.00001  -0.00001   0.00002   0.00001   1.81985
    A1        2.09777  -0.00002   0.00011  -0.00005   0.00006   2.09783
    A2        2.09929   0.00001  -0.00019   0.00006  -0.00012   2.09917
    A3        2.08612   0.00000   0.00008  -0.00002   0.00007   2.08619
    A4        2.10008  -0.00001   0.00002   0.00001   0.00003   2.10011
    A5        2.12676  -0.00001  -0.00015   0.00001  -0.00014   2.12661
    A6        2.05635   0.00002   0.00014  -0.00002   0.00012   2.05647
    A7        2.06152   0.00004  -0.00017   0.00007  -0.00010   2.06141
    A8        2.11073  -0.00003   0.00007   0.00009   0.00016   2.11089
    A9        2.11094  -0.00002   0.00010  -0.00016  -0.00006   2.11088
   A10        2.09980  -0.00001   0.00010  -0.00006   0.00005   2.09985
   A11        2.05745   0.00003  -0.00001   0.00000  -0.00001   2.05744
   A12        2.12593  -0.00001  -0.00010   0.00006  -0.00004   2.12590
   A13        2.09811  -0.00001   0.00000   0.00003   0.00003   2.09814
   A14        2.09941   0.00001  -0.00010   0.00000  -0.00011   2.09931
   A15        2.08566   0.00000   0.00010  -0.00003   0.00008   2.08574
   A16        2.10909   0.00001  -0.00006   0.00000  -0.00006   2.10903
   A17        2.08706  -0.00001   0.00003  -0.00001   0.00002   2.08708
   A18        2.08704  -0.00001   0.00003   0.00001   0.00004   2.08708
   A19        2.13596  -0.00005  -0.00025  -0.00061  -0.00085   2.13510
   A20        2.18783  -0.00002   0.00052  -0.00009   0.00044   2.18826
   A21        2.12908   0.00002   0.00084   0.00013   0.00095   2.13003
   A22        1.69164   0.00008   0.00189   0.00122   0.00314   1.69478
   A23        1.44521  -0.00001  -0.00280  -0.00037  -0.00318   1.44203
   A24        1.69566  -0.00001  -0.00127  -0.00023  -0.00148   1.69418
   A25        1.82872   0.00000   0.00022  -0.00004   0.00017   1.82890
   A26        1.82816   0.00001   0.00013  -0.00006   0.00007   1.82822
   A27        1.83178   0.00000  -0.00008   0.00003  -0.00005   1.83173
   A28        3.16632   0.00001  -0.00208  -0.00013  -0.00221   3.16411
   A29        3.18736   0.00000  -0.00042   0.00099   0.00056   3.18793
   A30        3.16741   0.00000  -0.00061  -0.00019  -0.00080   3.16660
   A31        3.25553  -0.00001   0.00443  -0.00080   0.00363   3.25916
   A32        3.19888   0.00000   0.00030   0.00016   0.00046   3.19935
   A33        3.17862   0.00001  -0.00082   0.00023  -0.00059   3.17803
    D1        0.00009   0.00000  -0.00002   0.00005   0.00002   0.00011
    D2       -3.14072   0.00000  -0.00004   0.00000  -0.00004  -3.14076
    D3        3.14153   0.00000  -0.00003   0.00004   0.00001   3.14154
    D4        0.00072   0.00000  -0.00005   0.00000  -0.00005   0.00067
    D5        0.00031   0.00000   0.00005  -0.00005   0.00000   0.00032
    D6        3.14156   0.00000   0.00002   0.00003   0.00004  -3.14158
    D7       -3.14113   0.00000   0.00006  -0.00004   0.00002  -3.14111
    D8        0.00012   0.00000   0.00003   0.00003   0.00006   0.00018
    D9       -0.00025   0.00000  -0.00004  -0.00002  -0.00006  -0.00032
   D10        3.14146   0.00000  -0.00007  -0.00002  -0.00009   3.14136
   D11        3.14059   0.00000  -0.00003   0.00002   0.00000   3.14058
   D12       -0.00089   0.00000  -0.00006   0.00002  -0.00004  -0.00093
   D13        0.00003   0.00000   0.00008   0.00000   0.00008   0.00010
   D14       -3.14050   0.00000   0.00005  -0.00002   0.00003  -3.14047
   D15        3.14150   0.00000   0.00011   0.00000   0.00011  -3.14158
   D16        0.00098   0.00000   0.00008  -0.00002   0.00006   0.00104
   D17       -0.82520   0.00001   0.00049  -0.00017   0.00031  -0.82489
   D18       -3.07102  -0.00003  -0.00346  -0.00144  -0.00489  -3.07591
   D19        0.96865  -0.00002  -0.00304  -0.00108  -0.00412   0.96453
   D20        2.31651   0.00001   0.00046  -0.00017   0.00028   2.31679
   D21        0.07069  -0.00003  -0.00349  -0.00144  -0.00493   0.06577
   D22       -2.17283  -0.00002  -0.00308  -0.00108  -0.00415  -2.17697
   D23        0.00036   0.00000  -0.00005   0.00000  -0.00005   0.00031
   D24       -3.14105   0.00000   0.00000  -0.00005  -0.00006  -3.14111
   D25        3.14084   0.00000  -0.00002   0.00002   0.00000   3.14084
   D26       -0.00057   0.00000   0.00003  -0.00003  -0.00001  -0.00058
   D27       -0.00054   0.00000  -0.00002   0.00003   0.00001  -0.00053
   D28        3.14139   0.00000   0.00002  -0.00005  -0.00003   3.14136
   D29        3.14087   0.00000  -0.00006   0.00008   0.00002   3.14089
   D30       -0.00038   0.00000  -0.00003   0.00000  -0.00002  -0.00040
   D31       -3.11047   0.00000   0.00029   0.00006   0.00035  -3.11012
   D32       -0.68798   0.00001   0.00246   0.00086   0.00333  -0.68464
   D33        0.99854  -0.00001   0.00086   0.00046   0.00130   0.99984
   D34        1.65791   0.00001   0.00257   0.00082   0.00339   1.66130
   D35       -2.45521  -0.00005   0.00042  -0.00013   0.00030  -2.45491
   D36       -0.77531   0.00003   0.00220   0.00110   0.00327  -0.77204
   D37        1.45507  -0.00001   0.00076  -0.00115  -0.00039   1.45469
   D38       -0.97514   0.00000  -0.00185  -0.00166  -0.00352  -0.97866
   D39       -2.43105   0.00000   0.00091  -0.00132  -0.00040  -2.43145
         Item               Value     Threshold  Converged?
 Maximum Force            0.000087     0.000015     NO 
 RMS     Force            0.000021     0.000010     NO 
 Maximum Displacement     0.015543     0.000060     NO 
 RMS     Displacement     0.004372     0.000040     NO 
 Predicted change in Energy=-2.882494D-07
 GradGradGradGradGradGradGradGradGradGradGradGradGradGradGradGradGradGrad

                          Input orientation:                          
 ---------------------------------------------------------------------
 Center     Atomic      Atomic             Coordinates (Angstroms)
 Number     Number       Type             X           Y           Z
 ---------------------------------------------------------------------
      1          6           0        2.552472   -1.209479   -0.076631
      2          6           0        1.180276   -1.189886   -0.071989
      3          6           0        0.467040    0.068982   -0.005372
      4          6           0        1.242868    1.290466    0.055786
      5          6           0        2.614274    1.240973    0.049859
      6          6           0        3.279780   -0.001675   -0.016319
      7          1           0        3.085005   -2.151475   -0.126425
      8          1           0        0.595470   -2.100683   -0.116606
      9          1           0        0.705720    2.229753    0.106583
     10          1           0        3.194026    2.154823    0.096071
     11          1           0        4.362690   -0.028775   -0.020596
     12          8           0       -0.800360    0.100752   -0.000634
     13          1           0       -1.886261   -0.938816   -1.277054
     14          1           0       -1.861153    1.676589   -0.018627
     15          1           0       -1.868884   -0.896481    1.328639
     16          8           0       -2.382329   -1.392395   -1.977259
     17          8           0       -2.395507   -1.352091    2.004138
     18          8           0       -2.443850    2.456162    0.021129
     19          1           0       -3.306407   -1.192561   -1.792851
     20          1           0       -2.521388    2.755158   -0.891013
     21          1           0       -2.564378   -0.682844    2.676112
 ---------------------------------------------------------------------
                    Distance matrix (angstroms):
                    1          2          3          4          5
     1  C    0.000000
     2  C    1.372344   0.000000
     3  C    2.447156   1.448411   0.000000
     4  C    2.825301   2.484430   1.448334   0.000000
     5  C    2.454493   2.824938   2.446882   1.372312   0.000000
     6  C    1.411171   2.413060   2.813649   2.413263   1.411189
     7  H    1.083248   2.134387   3.434942   3.908149   3.429485
     8  H    2.150744   1.083300   2.176307   3.456694   3.907678
     9  H    3.907989   3.457025   2.176794   1.083221   2.150228
    10  H    3.429277   3.907750   3.434746   2.134421   1.083221
    11  H    2.161964   3.388005   3.896906   3.388144   2.161986
    12  O    3.600550   2.365112   1.267806   2.365033   3.600330
    13  H    4.606151   3.304371   2.858471   4.066646   5.173684
    14  H    5.273788   4.179691   2.829321   3.128829   4.497099
    15  H    4.649854   3.368267   2.858014   4.010721   5.128615
    16  O    5.291324   4.045148   3.760700   4.947026   6.000824
    17  O    5.369585   4.137976   3.775150   4.900709   5.970017
    18  O    6.197558   5.141656   3.764653   3.866773   5.202128
    19  H    6.105093   4.805382   4.361819   5.502615   6.661241
    20  H    6.490426   5.471425   4.114681   4.148659   5.436269
    21  H    5.834132   4.672429   4.116442   5.025453   6.116921
                    6          7          8          9         10
     6  C    0.000000
     7  H    2.161411   0.000000
     8  H    3.409019   2.490073   0.000000
     9  H    3.408836   4.991037   4.337585   0.000000
    10  H    2.161127   4.313420   4.990697   2.489456   0.000000
    11  H    1.083257   2.479825   4.300461   4.300064   2.479412
    12  O    4.081455   4.492706   2.609234   2.610060   4.492624
    13  H    5.399599   5.244805   2.975830   4.321186   6.104539
    14  H    5.407935   6.255412   4.506926   2.628784   5.079045
    15  H    5.396140   5.313496   3.100302   4.230289   6.038438
    16  O    6.151331   5.821816   3.582037   5.195998   6.926557
    17  O    6.173715   5.934167   3.742177   5.103717   6.868919
    18  O    6.229150   7.198634   5.479167   3.158854   5.646421
    19  H    6.924747   6.674327   4.342709   5.605108   7.551730
    20  H    6.482189   7.489412   5.821830   3.418402   5.831011
    21  H    6.470499   6.475077   4.449065   5.077326   6.918683
                   11         12         13         14         15
    11  H    0.000000
    12  O    5.164713   0.000000
    13  H    6.438653   1.972088   0.000000
    14  H    6.453254   1.899702   2.902519   0.000000
    15  H    6.434739   1.975648   2.606095   2.904458   0.000000
    16  O    7.154249   2.939245   0.970620   3.677843   3.382088
    17  O    7.178018   2.945227   3.346095   3.681035   0.970161
    18  O    7.246078   2.872193   3.677236   0.974090   3.644226
    19  H    7.956778   3.341402   1.532072   3.669966   3.449324
    20  H    7.476526   3.286424   3.768005   1.536320   4.322856
    21  H    7.462192   3.300115   4.019066   3.650078   1.531351
                   16         17         18         19         20
    16  O    0.000000
    17  O    3.981624   0.000000
    18  O    4.336903   4.293885   0.000000
    19  H    0.963254   3.907981   4.165057   0.000000
    20  H    4.289693   5.026653   0.963023   4.124809   0.000000
    21  H    4.710676   0.963306   4.113006   4.558733   4.954401
                   21
    21  H    0.000000
 Stoichiometry    C6H11O4(2)
 Framework group  C1[X(C6H11O4)]
 Deg. of freedom    57
 Full point group                 C1      NOp   1
 Largest Abelian subgroup         C1      NOp   1
 Largest concise Abelian subgroup C1      NOp   1
                         Standard orientation:                         
 ---------------------------------------------------------------------
 Center     Atomic      Atomic             Coordinates (Angstroms)
 Number     Number       Type             X           Y           Z
 ---------------------------------------------------------------------
      1          6           0        2.500458   -1.277181   -0.042748
      2          6           0        1.129111   -1.224884   -0.042871
      3          6           0        0.445901    0.051697   -0.004690
      4          6           0        1.250451    1.255404    0.033537
      5          6           0        2.620300    1.173215    0.032993
      6          6           0        3.256178   -0.086012   -0.005237
      7          1           0        3.010523   -2.232402   -0.071268
      8          1           0        0.522888   -2.122255   -0.070409
      9          1           0        0.735706    2.208048    0.063100
     10          1           0        3.221538    2.073790    0.062047
     11          1           0        4.338142   -0.138927   -0.005513
     12          8           0       -0.820389    0.113676   -0.004636
     13          1           0       -1.927333   -0.926173   -1.262621
     14          1           0       -1.843276    1.713564   -0.058736
     15          1           0       -1.915932   -0.829947    1.341673
     16          8           0       -2.432192   -1.382331   -1.954821
     17          8           0       -2.455071   -1.258729    2.024818
     18          8           0       -2.407335    2.507427   -0.037037
     19          1           0       -3.351735   -1.156787   -1.777539
     20          1           0       -2.475281    2.789101   -0.955436
     21          1           0       -2.609745   -0.571792    2.682201
 ---------------------------------------------------------------------
 Rotational constants (GHZ):      1.2501720      0.6076220      0.5303875
 Standard basis: 6-311++G(d,p) (5D, 7F)
 There are   307 symmetry adapted cartesian basis functions of A   symmetry.
 There are   297 symmetry adapted basis functions of A   symmetry.
   297 basis functions,   459 primitive gaussians,   307 cartesian basis functions
    40 alpha electrons       39 beta electrons
       nuclear repulsion energy       505.3196743855 Hartrees.
 NAtoms=   21 NActive=   21 NUniq=   21 SFac= 1.00D+00 NAtFMM=   60 NAOKFM=F Big=F
 Integral buffers will be    131072 words long.
 Raffenetti 2 integral format.
 Two-electron integral symmetry is turned on.
 ------------------------------------------------------------------------------
 Polarizable Continuum Model (PCM)
 =================================
 Model                : PCM (using non-symmetric T matrix).
 Atomic radii         : UFF (Universal Force Field).
 Polarization charges : Total charges.
 Charge compensation  : None.
 Solution method      : On-the-fly selection.
 Cavity type          : Scaled VdW (van der Waals Surface) (Alpha=1.100).
 Cavity algorithm     : GePol (No added spheres)
                        Default sphere list used, NSphG=   21.
                        Lebedev-Laikov grids with approx.  5.0 points / Ang**2.
                        Smoothing algorithm: Karplus/York (Gamma=1.0000).
                        Polarization charges: spherical gaussians, with
                                              point-specific exponents (IZeta= 3).
                        Self-potential: point-specific (ISelfS= 7).
                        Self-field    : sphere-specific E.n sum rule (ISelfD= 2).
 1st derivatives      : Analytical E(r).r(x)/FMM algorithm (CHGder, D1EAlg=3).
                        Cavity 1st derivative terms included.
 Solvent              : Water, Eps=  78.355300 Eps(inf)=   1.777849
 ------------------------------------------------------------------------------
 One-electron integrals computed using PRISM.
 PrsmSu:  requested number of processors reduced to:   9 ShMem   1 Linda.
 NBasis=   297 RedAO= T EigKep=  4.58D-06  NBF=   297
 NBsUse=   296 1.00D-06 EigRej=  9.24D-07 NBFU=   296
 Initial guess from the checkpoint file:  "PhenoxylRadical.chk"
 B after Tr=     0.000000    0.000000    0.000000
         Rot=    1.000000    0.000864    0.000435    0.000015 Ang=   0.11 deg.
 Initial guess <Sx>= 0.0000 <Sy>= 0.0000 <Sz>= 0.5000 <S**2>= 0.7755 S= 0.5127
 Requested convergence on RMS density matrix=1.00D-08 within 128 cycles.
 Requested convergence on MAX density matrix=1.00D-06.
 Requested convergence on             energy=1.00D-06.
 No special actions if energy rises.
 CoulSu:  requested number of processors reduced to:  10 ShMem   1 Linda.
 Inv3:  Mode=1 IEnd=    12253323.
 Iteration    1 A*A^-1 deviation from unit magnitude is 6.66D-15 for   2018.
 Iteration    1 A*A^-1 deviation from orthogonality  is 4.45D-15 for   1981    314.
 Iteration    1 A^-1*A deviation from unit magnitude is 6.77D-15 for   2018.
 Iteration    1 A^-1*A deviation from orthogonality  is 3.38D-11 for   1806   1753.
 CoulSu:  requested number of processors reduced to:  10 ShMem   1 Linda.
 CoulSu:  requested number of processors reduced to:  14 ShMem   1 Linda.
 CoulSu:  requested number of processors reduced to:  14 ShMem   1 Linda.
 Error on total polarization charges =  0.01529
 SCF Done:  E(UB3LYP) =  -536.336480443     A.U. after   10 cycles
            NFock= 10  Conv=0.86D-08     -V/T= 2.0039
 <Sx>= 0.0000 <Sy>= 0.0000 <Sz>= 0.5000 <S**2>= 0.7755 S= 0.5127
 <L.S>= 0.000000000000E+00
 Annihilation of the first spin contaminant:
 S**2 before annihilation     0.7755,   after     0.7504
 PrsmSu:  requested number of processors reduced to:   9 ShMem   1 Linda.
 PrsmSu:  requested number of processors reduced to:  15 ShMem   1 Linda.
 D1PCM: PCM CHGder 1st derivatives, ID1Alg=3 FixD1E=F DoIter=F DoCFld=F I1PDM=0.
 CoulSu:  requested number of processors reduced to:  13 ShMem   1 Linda.
 CoulSu:  requested number of processors reduced to:  13 ShMem   1 Linda.
 CoulSu:  requested number of processors reduced to:  12 ShMem   1 Linda.
 CoulSu:  requested number of processors reduced to:   8 ShMem   1 Linda.
 CoulSu:  requested number of processors reduced to:   8 ShMem   1 Linda.
 CoulSu:  requested number of processors reduced to:  14 ShMem   1 Linda.
 CoulSu:  requested number of processors reduced to:  14 ShMem   1 Linda.
 Calling FoFJK, ICntrl=      2127 FMM=F ISym2X=0 I1Cent= 0 IOpClX= 1 NMat=1 NMatS=1 NMatT=0.
 CoulSu:  requested number of processors reduced to:  15 ShMem   1 Linda.
 ***** Axes restored to original set *****
 -------------------------------------------------------------------
 Center     Atomic                   Forces (Hartrees/Bohr)
 Number     Number              X              Y              Z
 -------------------------------------------------------------------
      1        6           0.000015785   -0.000037141    0.000000994
      2        6          -0.000085649    0.000039616    0.000016819
      3        6           0.000272713    0.000015934   -0.000016880
      4        6          -0.000109603   -0.000055536   -0.000017284
      5        6           0.000023199    0.000028027    0.000001380
      6        6          -0.000031753    0.000010078   -0.000000260
      7        1           0.000008850    0.000015201    0.000003227
      8        1           0.000008648   -0.000001646    0.000001171
      9        1           0.000018464    0.000001992   -0.000002958
     10        1           0.000007640   -0.000009415   -0.000001147
     11        1           0.000002549    0.000003644    0.000002863
     12        8          -0.000186109   -0.000002345    0.000015090
     13        1           0.000044321   -0.000028682   -0.000028277
     14        1          -0.000014354    0.000047670    0.000036768
     15        1          -0.000000782   -0.000010227   -0.000018316
     16        8          -0.000010300   -0.000003166    0.000014084
     17        8           0.000005020    0.000022259    0.000005039
     18        8           0.000018149   -0.000025035   -0.000020171
     19        1           0.000010712    0.000000497    0.000005782
     20        1           0.000002225   -0.000002983    0.000011526
     21        1           0.000000277   -0.000008740   -0.000009449
 -------------------------------------------------------------------
 Cartesian Forces:  Max     0.000272713 RMS     0.000048779

 GradGradGradGradGradGradGradGradGradGradGradGradGradGradGradGradGradGrad
 Berny optimization.
 Using GEDIIS/GDIIS optimizer.
 FormGI is forming the generalized inverse of G from B-inverse, IUseBI=4.
 Internal  Forces:  Max     0.000131147 RMS     0.000023543
 Search for a local minimum.
 Step number  12 out of a maximum of  103
 All quantities printed in internal units (Hartrees-Bohrs-Radians)
 Mixed Optimization -- En-DIIS/RFO-DIIS
 Swapping is turned off.
 Update second derivatives using D2CorX and points    4    5    6    7    8
                                                      9   10   11   12
 DE= -1.07D-06 DEPred=-2.88D-07 R= 3.73D+00
 TightC=F SS=  1.41D+00  RLast= 1.35D-02 DXNew= 1.0961D+00 4.0451D-02
 Trust test= 3.73D+00 RLast= 1.35D-02 DXMaxT set to 6.52D-01
 ITU=  1  0  1  1  1  1  1  1  1  1  1  0
     Eigenvalues ---    0.00123   0.00176   0.00230   0.00370   0.01071
     Eigenvalues ---    0.01104   0.01118   0.01141   0.01152   0.01197
     Eigenvalues ---    0.01384   0.01872   0.01996   0.02025   0.02091
     Eigenvalues ---    0.02104   0.02126   0.02143   0.02148   0.02194
     Eigenvalues ---    0.02229   0.03534   0.04645   0.06914   0.07925
     Eigenvalues ---    0.09698   0.12765   0.15222   0.15999   0.16000
     Eigenvalues ---    0.16000   0.16001   0.16003   0.16060   0.16521
     Eigenvalues ---    0.22017   0.22124   0.25104   0.27506   0.34975
     Eigenvalues ---    0.35045   0.35128   0.35267   0.35379   0.39000
     Eigenvalues ---    0.41090   0.44121   0.44567   0.46094   0.49007
     Eigenvalues ---    0.49191   0.49445   0.49856   0.53422   0.53445
     Eigenvalues ---    0.54448   0.66109
 En-DIIS/RFO-DIIS IScMMF=        0 using points:    12   11   10    9    8
 RFO step:  Lambda=-1.43565889D-07.
 DidBck=F Rises=F RFO-DIIS coefs:    3.87820   -5.06549    2.22109   -0.01874   -0.01506
 Iteration  1 RMS(Cart)=  0.00794135 RMS(Int)=  0.00001434
 Iteration  2 RMS(Cart)=  0.00002012 RMS(Int)=  0.00000202
 Iteration  3 RMS(Cart)=  0.00000000 RMS(Int)=  0.00000202
 Variable       Old X    -DE/DX   Delta X   Delta X   Delta X     New X
                                 (Linear)    (Quad)   (Total)
    R1        2.59335   0.00001   0.00009  -0.00005   0.00004   2.59340
    R2        2.66673   0.00000  -0.00005   0.00004   0.00000   2.66672
    R3        2.04704  -0.00001  -0.00003   0.00000  -0.00003   2.04702
    R4        2.73710  -0.00006  -0.00026   0.00008  -0.00019   2.73691
    R5        2.04714   0.00000  -0.00005   0.00003  -0.00002   2.04712
    R6        2.73696  -0.00008  -0.00032   0.00014  -0.00019   2.73677
    R7        2.39581   0.00013   0.00027  -0.00001   0.00027   2.39607
    R8        2.59329   0.00002   0.00007  -0.00004   0.00004   2.59333
    R9        2.04699  -0.00001  -0.00002  -0.00001  -0.00004   2.04696
   R10        2.66676  -0.00001   0.00000  -0.00002  -0.00002   2.66674
   R11        2.04699   0.00000  -0.00005   0.00003  -0.00002   2.04697
   R12        2.04706   0.00000   0.00002  -0.00002   0.00001   2.04707
   R13        3.72671   0.00000  -0.00240   0.00021  -0.00219   3.72452
   R14        3.58992   0.00001   0.00357   0.00033   0.00390   3.59382
   R15        3.73343  -0.00002  -0.00408  -0.00008  -0.00416   3.72927
   R16        1.83421  -0.00001   0.00001   0.00002   0.00003   1.83424
   R17        1.84076  -0.00003  -0.00016  -0.00004  -0.00020   1.84056
   R18        1.83334  -0.00001   0.00003   0.00006   0.00009   1.83343
   R19        1.82029  -0.00001  -0.00005   0.00003  -0.00002   1.82027
   R20        1.82038  -0.00001  -0.00007   0.00004  -0.00003   1.82036
   R21        1.81985  -0.00001  -0.00002   0.00001  -0.00002   1.81983
    A1        2.09783  -0.00002  -0.00012   0.00007  -0.00005   2.09778
    A2        2.09917   0.00003   0.00013  -0.00006   0.00006   2.09923
    A3        2.08619   0.00000   0.00000  -0.00001  -0.00001   2.08618
    A4        2.10011  -0.00002  -0.00009   0.00001  -0.00007   2.10003
    A5        2.12661   0.00000  -0.00027   0.00011  -0.00016   2.12645
    A6        2.05647   0.00002   0.00036  -0.00013   0.00023   2.05670
    A7        2.06141   0.00005   0.00031  -0.00013   0.00017   2.06159
    A8        2.11089  -0.00004   0.00002  -0.00006  -0.00004   2.11086
    A9        2.11088  -0.00001  -0.00033   0.00019  -0.00014   2.11074
   A10        2.09985  -0.00002  -0.00016   0.00011  -0.00004   2.09981
   A11        2.05744   0.00003   0.00032  -0.00012   0.00019   2.05763
   A12        2.12590  -0.00001  -0.00016   0.00001  -0.00015   2.12575
   A13        2.09814  -0.00002  -0.00004  -0.00004  -0.00007   2.09807
   A14        2.09931   0.00002   0.00005   0.00004   0.00009   2.09940
   A15        2.08574   0.00000  -0.00001  -0.00001  -0.00002   2.08572
   A16        2.10903   0.00002   0.00010  -0.00003   0.00007   2.10910
   A17        2.08708  -0.00001  -0.00007   0.00005  -0.00003   2.08705
   A18        2.08708  -0.00001  -0.00003  -0.00002  -0.00005   2.08704
   A19        2.13510  -0.00005  -0.00283  -0.00052  -0.00335   2.13175
   A20        2.18826  -0.00002   0.00002  -0.00018  -0.00016   2.18810
   A21        2.13003   0.00002   0.00096   0.00018   0.00113   2.13117
   A22        1.69478   0.00007   0.00638   0.00094   0.00732   1.70210
   A23        1.44203   0.00000  -0.00326  -0.00010  -0.00336   1.43867
   A24        1.69418  -0.00001  -0.00169  -0.00019  -0.00188   1.69230
   A25        1.82890  -0.00002   0.00011  -0.00012  -0.00001   1.82889
   A26        1.82822   0.00000   0.00012  -0.00002   0.00010   1.82832
   A27        1.83173   0.00000   0.00007  -0.00014  -0.00007   1.83166
   A28        3.16411   0.00002  -0.00038   0.00017  -0.00020   3.16390
   A29        3.18793  -0.00001   0.00128  -0.00161  -0.00034   3.18759
   A30        3.16660   0.00001  -0.00045   0.00053   0.00008   3.16668
   A31        3.25916  -0.00003   0.00121  -0.00175  -0.00054   3.25862
   A32        3.19935   0.00000   0.00058   0.00000   0.00057   3.19992
   A33        3.17803   0.00001   0.00074   0.00005   0.00080   3.17882
    D1        0.00011   0.00000   0.00003  -0.00008  -0.00005   0.00006
    D2       -3.14076   0.00000  -0.00004  -0.00002  -0.00007  -3.14082
    D3        3.14154   0.00000   0.00001  -0.00007  -0.00006   3.14148
    D4        0.00067   0.00000  -0.00006  -0.00002  -0.00008   0.00059
    D5        0.00032   0.00000  -0.00004   0.00007   0.00003   0.00034
    D6       -3.14158   0.00000   0.00006  -0.00004   0.00003  -3.14155
    D7       -3.14111   0.00000  -0.00002   0.00006   0.00004  -3.14108
    D8        0.00018   0.00000   0.00008  -0.00004   0.00004   0.00022
    D9       -0.00032   0.00000  -0.00003   0.00003   0.00000  -0.00032
   D10        3.14136   0.00000  -0.00003  -0.00004  -0.00007   3.14129
   D11        3.14058   0.00000   0.00003  -0.00002   0.00001   3.14059
   D12       -0.00093   0.00000   0.00003  -0.00009  -0.00005  -0.00098
   D13        0.00010   0.00000   0.00005   0.00002   0.00008   0.00018
   D14       -3.14047   0.00000  -0.00002  -0.00004  -0.00006  -3.14053
   D15       -3.14158   0.00000   0.00005   0.00010   0.00015  -3.14143
   D16        0.00104   0.00000  -0.00003   0.00003   0.00001   0.00105
   D17       -0.82489   0.00000  -0.00041  -0.00030  -0.00071  -0.82560
   D18       -3.07591  -0.00002  -0.00822  -0.00106  -0.00928  -3.08519
   D19        0.96453  -0.00002  -0.00649  -0.00071  -0.00720   0.95733
   D20        2.31679   0.00000  -0.00041  -0.00037  -0.00078   2.31601
   D21        0.06577  -0.00002  -0.00822  -0.00113  -0.00935   0.05642
   D22       -2.17697  -0.00002  -0.00649  -0.00079  -0.00727  -2.18425
   D23        0.00031   0.00000  -0.00007  -0.00004  -0.00010   0.00021
   D24       -3.14111   0.00000  -0.00012   0.00003  -0.00009  -3.14120
   D25        3.14084   0.00000   0.00001   0.00003   0.00004   3.14089
   D26       -0.00058   0.00000  -0.00004   0.00009   0.00005  -0.00052
   D27       -0.00053   0.00000   0.00006  -0.00001   0.00005  -0.00048
   D28        3.14136   0.00000  -0.00004   0.00009   0.00005   3.14141
   D29        3.14089   0.00000   0.00011  -0.00007   0.00004   3.14093
   D30       -0.00040   0.00000   0.00001   0.00003   0.00004  -0.00036
   D31       -3.11012   0.00000   0.00079  -0.00012   0.00067  -3.10945
   D32       -0.68464   0.00000   0.00510   0.00046   0.00556  -0.67909
   D33        0.99984  -0.00001   0.00253   0.00012   0.00264   1.00249
   D34        1.66130   0.00001   0.00487   0.00038   0.00525   1.66655
   D35       -2.45491  -0.00004  -0.00046  -0.00019  -0.00065  -2.45556
   D36       -0.77204   0.00003   0.00587   0.00080   0.00667  -0.76537
   D37        1.45469  -0.00001  -0.00501  -0.00136  -0.00637   1.44832
   D38       -0.97866   0.00000  -0.00870  -0.00153  -0.01024  -0.98890
   D39       -2.43145   0.00000  -0.00570  -0.00156  -0.00726  -2.43871
         Item               Value     Threshold  Converged?
 Maximum Force            0.000131     0.000015     NO 
 RMS     Force            0.000024     0.000010     NO 
 Maximum Displacement     0.029632     0.000060     NO 
 RMS     Displacement     0.007942     0.000040     NO 
 Predicted change in Energy=-6.475217D-08
 GradGradGradGradGradGradGradGradGradGradGradGradGradGradGradGradGradGrad

                          Input orientation:                          
 ---------------------------------------------------------------------
 Center     Atomic      Atomic             Coordinates (Angstroms)
 Number     Number       Type             X           Y           Z
 ---------------------------------------------------------------------
      1          6           0        2.551209   -1.209716   -0.073081
      2          6           0        1.178998   -1.189607   -0.068109
      3          6           0        0.466376    0.069737   -0.006192
      4          6           0        1.242487    1.291164    0.049975
      5          6           0        2.613895    1.241233    0.043746
      6          6           0        3.278905   -0.001910   -0.017753
      7          1           0        3.083440   -2.152048   -0.119302
      8          1           0        0.593999   -2.100441   -0.109020
      9          1           0        0.705788    2.230872    0.097210
     10          1           0        3.194018    2.155021    0.086136
     11          1           0        4.361808   -0.029387   -0.022269
     12          8           0       -0.801150    0.102036   -0.001275
     13          1           0       -1.881591   -0.942908   -1.276147
     14          1           0       -1.862155    1.680291   -0.010752
     15          1           0       -1.870713   -0.897277    1.322319
     16          8           0       -2.375207   -1.399976   -1.975836
     17          8           0       -2.398975   -1.353841    1.995962
     18          8           0       -2.443739    2.460284    0.034135
     19          1           0       -3.300015   -1.200553   -1.794733
     20          1           0       -2.516614    2.768431   -0.875332
     21          1           0       -2.571661   -0.684909    2.667259
 ---------------------------------------------------------------------
                    Distance matrix (angstroms):
                    1          2          3          4          5
     1  C    0.000000
     2  C    1.372368   0.000000
     3  C    2.447040   1.448313   0.000000
     4  C    2.825296   2.484391   1.448236   0.000000
     5  C    2.454533   2.824965   2.446781   1.372331   0.000000
     6  C    1.411169   2.413041   2.813465   2.413219   1.411179
     7  H    1.083234   2.134435   3.434843   3.908129   3.429492
     8  H    2.150664   1.083290   2.176358   3.456704   3.907698
     9  H    3.907969   3.457012   2.176813   1.083202   2.150143
    10  H    3.429287   3.907766   3.434671   2.134486   1.083212
    11  H    2.161949   3.387992   3.896726   3.388102   2.161951
    12  O    3.600578   2.365120   1.267947   2.364974   3.600323
    13  H    4.600899   3.299609   2.855028   4.063193   5.169331
    14  H    5.275776   4.181891   2.831248   3.129522   4.497863
    15  H    4.647382   3.364444   2.856929   4.012499   5.130271
    16  O    5.284530   4.039313   3.756880   4.943062   5.995485
    17  O    5.367126   4.133915   3.774312   4.903383   5.972807
    18  O    6.199186   5.143577   3.766313   3.867216   5.202484
    19  H    6.099261   4.800302   4.358694   5.499629   6.657076
    20  H    6.492464   5.474963   4.115408   4.143591   5.431313
    21  H    5.833411   4.669518   4.116612   5.030186   6.122323
                    6          7          8          9         10
     6  C    0.000000
     7  H    2.161391   0.000000
     8  H    3.408941   2.489998   0.000000
     9  H    3.408734   4.991001   4.337660   0.000000
    10  H    2.161100   4.313383   4.990706   2.489411   0.000000
    11  H    1.083261   2.479783   4.300369   4.299945   2.479340
    12  O    4.081412   4.492757   2.609397   2.610076   4.492633
    13  H    5.394418   5.239450   2.971634   4.318972   6.100393
    14  H    5.409284   6.257597   4.509577   2.628521   5.079335
    15  H    5.395928   5.310024   3.093726   4.233741   6.041206
    16  O    6.144726   5.814565   3.576568   5.193564   6.921417
    17  O    6.174228   5.930291   3.734468   5.108324   6.873218
    18  O    6.230068   7.200477   5.481657   3.158501   5.646255
    19  H    6.919291   6.667901   4.337599   5.603622   7.547848
    20  H    6.480607   7.492883   5.828298   3.408618   5.823402
    21  H    6.473399   6.472834   4.442168   5.084152   6.926071
                   11         12         13         14         15
    11  H    0.000000
    12  O    5.164672   0.000000
    13  H    6.433254   1.970929   0.000000
    14  H    6.454521   1.901765   2.912521   0.000000
    15  H    6.434708   1.973447   2.598890   2.901898   0.000000
    16  O    7.147188   2.938127   0.970636   3.689556   3.374174
    17  O    7.178831   2.943056   3.338150   3.677096   0.970209
    18  O    7.246869   2.874141   3.689793   0.973984   3.641565
    19  H    7.950898   3.340293   1.532070   3.680936   3.442513
    20  H    7.474502   3.288838   3.786548   1.536185   4.322531
    21  H    7.465672   3.297737   4.011635   3.642708   1.531435
                   16         17         18         19         20
    16  O    0.000000
    17  O    3.972137   0.000000
    18  O    4.352734   4.289326   0.000000
    19  H    0.963243   3.899325   4.180873   0.000000
    20  H    4.313552   5.025066   0.963014   4.148717   0.000000
    21  H    4.701941   0.963291   4.103895   4.550358   4.947580
                   21
    21  H    0.000000
 Stoichiometry    C6H11O4(2)
 Framework group  C1[X(C6H11O4)]
 Deg. of freedom    57
 Full point group                 C1      NOp   1
 Largest Abelian subgroup         C1      NOp   1
 Largest concise Abelian subgroup C1      NOp   1
                         Standard orientation:                         
 ---------------------------------------------------------------------
 Center     Atomic      Atomic             Coordinates (Angstroms)
 Number     Number       Type             X           Y           Z
 ---------------------------------------------------------------------
      1          6           0        2.498817   -1.278105   -0.030764
      2          6           0        1.127486   -1.224790   -0.032789
      3          6           0        0.445334    0.052517   -0.005144
      4          6           0        1.250569    1.255883    0.024735
      5          6           0        2.620379    1.172753    0.026231
      6          6           0        3.255325   -0.087206   -0.001618
      7          1           0        3.008248   -2.233852   -0.051344
      8          1           0        0.520766   -2.121982   -0.054126
      9          1           0        0.736603    2.209139    0.046372
     10          1           0        3.222290    2.073050    0.048952
     11          1           0        4.337253   -0.140895   -0.000328
     12          8           0       -0.821047    0.115489   -0.007027
     13          1           0       -1.921194   -0.934171   -1.261001
     14          1           0       -1.843455    1.718162   -0.060225
     15          1           0       -1.919983   -0.824840    1.335587
     16          8           0       -2.422835   -1.396293   -1.951605
     17          8           0       -2.461939   -1.251803    2.017711
     18          8           0       -2.406153    2.512824   -0.037232
     19          1           0       -3.343282   -1.170224   -1.779830
     20          1           0       -2.467770    2.800149   -0.954316
     21          1           0       -2.621148   -0.562573    2.671580
 ---------------------------------------------------------------------
 Rotational constants (GHZ):      1.2496901      0.6085717      0.5301639
 Standard basis: 6-311++G(d,p) (5D, 7F)
 There are   307 symmetry adapted cartesian basis functions of A   symmetry.
 There are   297 symmetry adapted basis functions of A   symmetry.
   297 basis functions,   459 primitive gaussians,   307 cartesian basis functions
    40 alpha electrons       39 beta electrons
       nuclear repulsion energy       505.3708034206 Hartrees.
 NAtoms=   21 NActive=   21 NUniq=   21 SFac= 1.00D+00 NAtFMM=   60 NAOKFM=F Big=F
 Integral buffers will be    131072 words long.
 Raffenetti 2 integral format.
 Two-electron integral symmetry is turned on.
 ------------------------------------------------------------------------------
 Polarizable Continuum Model (PCM)
 =================================
 Model                : PCM (using non-symmetric T matrix).
 Atomic radii         : UFF (Universal Force Field).
 Polarization charges : Total charges.
 Charge compensation  : None.
 Solution method      : On-the-fly selection.
 Cavity type          : Scaled VdW (van der Waals Surface) (Alpha=1.100).
 Cavity algorithm     : GePol (No added spheres)
                        Default sphere list used, NSphG=   21.
                        Lebedev-Laikov grids with approx.  5.0 points / Ang**2.
                        Smoothing algorithm: Karplus/York (Gamma=1.0000).
                        Polarization charges: spherical gaussians, with
                                              point-specific exponents (IZeta= 3).
                        Self-potential: point-specific (ISelfS= 7).
                        Self-field    : sphere-specific E.n sum rule (ISelfD= 2).
 1st derivatives      : Analytical E(r).r(x)/FMM algorithm (CHGder, D1EAlg=3).
                        Cavity 1st derivative terms included.
 Solvent              : Water, Eps=  78.355300 Eps(inf)=   1.777849
 ------------------------------------------------------------------------------
 One-electron integrals computed using PRISM.
 PrsmSu:  requested number of processors reduced to:   9 ShMem   1 Linda.
 NBasis=   297 RedAO= T EigKep=  4.56D-06  NBF=   297
 NBsUse=   296 1.00D-06 EigRej=  9.24D-07 NBFU=   296
 Initial guess from the checkpoint file:  "PhenoxylRadical.chk"
 B after Tr=     0.000000    0.000000    0.000000
         Rot=    0.999998    0.001699    0.000701    0.000080 Ang=   0.21 deg.
 Initial guess <Sx>= 0.0000 <Sy>= 0.0000 <Sz>= 0.5000 <S**2>= 0.7755 S= 0.5127
 ExpMin= 3.60D-02 ExpMax= 8.59D+03 ExpMxC= 1.30D+03 IAcc=3 IRadAn=         5 AccDes= 0.00D+00
 Harris functional with IExCor=  402 and IRadAn=       5 diagonalized for initial guess.
 HarFok:  IExCor=  402 AccDes= 0.00D+00 IRadAn=         5 IDoV= 1 UseB2=F ITyADJ=14
 ICtDFT=  3500011 ScaDFX=  1.000000  1.000000  1.000000  1.000000
 FoFCou: FMM=F IPFlag=           0 FMFlag=      100000 FMFlg1=           0
         NFxFlg=           0 DoJE=T BraDBF=F KetDBF=T FulRan=T
         wScrn=  0.000000 ICntrl=     500 IOpCl=  0 I1Cent=   200000004 NGrid=           0
         NMat0=    1 NMatS0=      1 NMatT0=    0 NMatD0=    1 NMtDS0=    0 NMtDT0=    0
 Petite list used in FoFCou.
 Requested convergence on RMS density matrix=1.00D-08 within 128 cycles.
 Requested convergence on MAX density matrix=1.00D-06.
 Requested convergence on             energy=1.00D-06.
 No special actions if energy rises.
 CoulSu:  requested number of processors reduced to:  10 ShMem   1 Linda.
 Inv3:  Mode=1 IEnd=    12253323.
 Iteration    1 A*A^-1 deviation from unit magnitude is 5.11D-15 for    183.
 Iteration    1 A*A^-1 deviation from orthogonality  is 5.03D-15 for   2018   1516.
 Iteration    1 A^-1*A deviation from unit magnitude is 5.00D-15 for   2019.
 Iteration    1 A^-1*A deviation from orthogonality  is 1.09D-11 for   1709   1633.
 CoulSu:  requested number of processors reduced to:  10 ShMem   1 Linda.
 CoulSu:  requested number of processors reduced to:  14 ShMem   1 Linda.
 CoulSu:  requested number of processors reduced to:  14 ShMem   1 Linda.
 Error on total polarization charges =  0.01529
 SCF Done:  E(UB3LYP) =  -536.336482047     A.U. after   11 cycles
            NFock= 11  Conv=0.74D-08     -V/T= 2.0039
 <Sx>= 0.0000 <Sy>= 0.0000 <Sz>= 0.5000 <S**2>= 0.7755 S= 0.5127
 <L.S>= 0.000000000000E+00
 Annihilation of the first spin contaminant:
 S**2 before annihilation     0.7755,   after     0.7504
 PrsmSu:  requested number of processors reduced to:   9 ShMem   1 Linda.
 PrsmSu:  requested number of processors reduced to:  15 ShMem   1 Linda.
 D1PCM: PCM CHGder 1st derivatives, ID1Alg=3 FixD1E=F DoIter=F DoCFld=F I1PDM=0.
 CoulSu:  requested number of processors reduced to:  13 ShMem   1 Linda.
 CoulSu:  requested number of processors reduced to:  13 ShMem   1 Linda.
 CoulSu:  requested number of processors reduced to:  12 ShMem   1 Linda.
 CoulSu:  requested number of processors reduced to:   8 ShMem   1 Linda.
 CoulSu:  requested number of processors reduced to:   8 ShMem   1 Linda.
 CoulSu:  requested number of processors reduced to:  14 ShMem   1 Linda.
 CoulSu:  requested number of processors reduced to:  14 ShMem   1 Linda.
 Calling FoFJK, ICntrl=      2127 FMM=F ISym2X=0 I1Cent= 0 IOpClX= 1 NMat=1 NMatS=1 NMatT=0.
 CoulSu:  requested number of processors reduced to:  15 ShMem   1 Linda.
 ***** Axes restored to original set *****
 -------------------------------------------------------------------
 Center     Atomic                   Forces (Hartrees/Bohr)
 Number     Number              X              Y              Z
 -------------------------------------------------------------------
      1        6          -0.000002657   -0.000013729    0.000000844
      2        6          -0.000010930    0.000008228    0.000009513
      3        6           0.000097528    0.000033144   -0.000014963
      4        6          -0.000042679   -0.000025440   -0.000008781
      5        6           0.000007513    0.000005499    0.000000822
      6        6          -0.000008127    0.000008615    0.000002820
      7        1           0.000008745    0.000006246    0.000002015
      8        1          -0.000003651    0.000002046    0.000001852
      9        1           0.000000156    0.000002030   -0.000001257
     10        1           0.000004036   -0.000003272   -0.000001060
     11        1           0.000002063    0.000002107    0.000002176
     12        8          -0.000085114    0.000021083    0.000018439
     13        1           0.000020230   -0.000012407   -0.000035820
     14        1           0.000031345   -0.000018581    0.000017159
     15        1          -0.000012738   -0.000008315    0.000004732
     16        8          -0.000002741   -0.000011361    0.000002272
     17        8           0.000000791    0.000003480    0.000001478
     18        8          -0.000004362   -0.000001287   -0.000004309
     19        1           0.000000214    0.000002298    0.000007834
     20        1          -0.000000570   -0.000001016   -0.000002062
     21        1           0.000000948    0.000000632   -0.000003704
 -------------------------------------------------------------------
 Cartesian Forces:  Max     0.000097528 RMS     0.000020436

 GradGradGradGradGradGradGradGradGradGradGradGradGradGradGradGradGradGrad
 Berny optimization.
 Using GEDIIS/GDIIS optimizer.
 FormGI is forming the generalized inverse of G from B-inverse, IUseBI=4.
 Internal  Forces:  Max     0.000051859 RMS     0.000011124
 Search for a local minimum.
 Step number  13 out of a maximum of  103
 All quantities printed in internal units (Hartrees-Bohrs-Radians)
 Mixed Optimization -- En-DIIS/RFO-DIIS
 Swapping is turned off.
 Update second derivatives using D2CorX and points    4    5    6    7    8
                                                      9   10   11   12   13
 DE= -1.60D-06 DEPred=-6.48D-08 R= 2.48D+01
 TightC=F SS=  1.41D+00  RLast= 2.66D-02 DXNew= 1.0961D+00 7.9853D-02
 Trust test= 2.48D+01 RLast= 2.66D-02 DXMaxT set to 6.52D-01
 ITU=  1  1  0  1  1  1  1  1  1  1  1  1  0
     Eigenvalues ---    0.00110   0.00164   0.00230   0.00344   0.01070
     Eigenvalues ---    0.01103   0.01126   0.01144   0.01155   0.01232
     Eigenvalues ---    0.01549   0.01592   0.01878   0.01997   0.02026
     Eigenvalues ---    0.02091   0.02108   0.02126   0.02143   0.02148
     Eigenvalues ---    0.02222   0.03537   0.04731   0.06931   0.08004
     Eigenvalues ---    0.09523   0.12787   0.14966   0.15998   0.16000
     Eigenvalues ---    0.16000   0.16001   0.16004   0.16095   0.16361
     Eigenvalues ---    0.22023   0.22122   0.25088   0.25674   0.34975
     Eigenvalues ---    0.35025   0.35104   0.35207   0.35274   0.36383
     Eigenvalues ---    0.41031   0.44131   0.44536   0.46092   0.48826
     Eigenvalues ---    0.49076   0.49447   0.49664   0.53421   0.53444
     Eigenvalues ---    0.54156   0.61731
 En-DIIS/RFO-DIIS IScMMF=        0 using points:    13   12   11   10    9
 RFO step:  Lambda=-3.59993653D-08.
 DidBck=F Rises=F RFO-DIIS coefs:    1.58272   -0.96378    0.05028    0.50211   -0.17134
 Iteration  1 RMS(Cart)=  0.00293248 RMS(Int)=  0.00000286
 Iteration  2 RMS(Cart)=  0.00000393 RMS(Int)=  0.00000064
 Iteration  3 RMS(Cart)=  0.00000000 RMS(Int)=  0.00000064
 Variable       Old X    -DE/DX   Delta X   Delta X   Delta X     New X
                                 (Linear)    (Quad)   (Total)
    R1        2.59340   0.00000   0.00000   0.00000   0.00001   2.59341
    R2        2.66672   0.00000   0.00001   0.00000   0.00001   2.66673
    R3        2.04702   0.00000  -0.00001   0.00001  -0.00001   2.04701
    R4        2.73691  -0.00001  -0.00009   0.00002  -0.00006   2.73685
    R5        2.04712   0.00000   0.00000   0.00000   0.00000   2.04712
    R6        2.73677  -0.00004  -0.00014   0.00000  -0.00014   2.73663
    R7        2.39607   0.00005   0.00016  -0.00001   0.00015   2.39622
    R8        2.59333   0.00001   0.00002   0.00002   0.00003   2.59336
    R9        2.04696   0.00000  -0.00001   0.00001   0.00000   2.04695
   R10        2.66674   0.00000   0.00000  -0.00001  -0.00001   2.66673
   R11        2.04697   0.00000  -0.00001   0.00000  -0.00001   2.04696
   R12        2.04707   0.00000   0.00001   0.00000   0.00001   2.04707
   R13        3.72452   0.00002  -0.00109   0.00059  -0.00049   3.72402
   R14        3.59382  -0.00003   0.00110  -0.00024   0.00085   3.59467
   R15        3.72927   0.00001  -0.00195   0.00055  -0.00140   3.72788
   R16        1.83424   0.00000   0.00002  -0.00001   0.00002   1.83425
   R17        1.84056   0.00000  -0.00006   0.00002  -0.00004   1.84052
   R18        1.83343   0.00000   0.00004   0.00000   0.00004   1.83347
   R19        1.82027   0.00000   0.00000   0.00001   0.00001   1.82027
   R20        1.82036   0.00000  -0.00001   0.00000  -0.00001   1.82035
   R21        1.81983   0.00000  -0.00001   0.00001   0.00000   1.81984
    A1        2.09778  -0.00001  -0.00006   0.00001  -0.00005   2.09773
    A2        2.09923   0.00001   0.00011  -0.00002   0.00009   2.09932
    A3        2.08618   0.00000  -0.00005   0.00002  -0.00004   2.08614
    A4        2.10003   0.00000  -0.00004   0.00001  -0.00002   2.10001
    A5        2.12645   0.00001   0.00001  -0.00001   0.00001   2.12646
    A6        2.05670   0.00000   0.00002   0.00000   0.00002   2.05672
    A7        2.06159   0.00002   0.00012  -0.00002   0.00010   2.06169
    A8        2.11086  -0.00001  -0.00006   0.00002  -0.00004   2.11082
    A9        2.11074   0.00000  -0.00006   0.00000  -0.00006   2.11068
   A10        2.09981  -0.00001  -0.00004   0.00000  -0.00004   2.09976
   A11        2.05763   0.00001   0.00007   0.00000   0.00007   2.05770
   A12        2.12575   0.00000  -0.00002   0.00000  -0.00002   2.12573
   A13        2.09807   0.00000  -0.00004   0.00002  -0.00002   2.09805
   A14        2.09940   0.00001   0.00011  -0.00004   0.00006   2.09946
   A15        2.08572  -0.00001  -0.00006   0.00002  -0.00004   2.08568
   A16        2.10910   0.00000   0.00006  -0.00002   0.00004   2.10914
   A17        2.08705   0.00000  -0.00002   0.00000  -0.00002   2.08703
   A18        2.08704   0.00000  -0.00004   0.00002  -0.00002   2.08702
   A19        2.13175  -0.00002  -0.00165   0.00006  -0.00159   2.13016
   A20        2.18810  -0.00002  -0.00039  -0.00004  -0.00043   2.18768
   A21        2.13117   0.00002   0.00012   0.00037   0.00049   2.13165
   A22        1.70210   0.00003   0.00279   0.00031   0.00311   1.70521
   A23        1.43867   0.00001  -0.00016  -0.00054  -0.00071   1.43796
   A24        1.69230   0.00000  -0.00027  -0.00035  -0.00062   1.69168
   A25        1.82889  -0.00002  -0.00010  -0.00003  -0.00013   1.82875
   A26        1.82832  -0.00001   0.00000  -0.00002  -0.00002   1.82830
   A27        1.83166   0.00000  -0.00001  -0.00002  -0.00003   1.83162
   A28        3.16390   0.00001   0.00082   0.00037   0.00119   3.16509
   A29        3.18759   0.00000  -0.00031   0.00076   0.00045   3.18804
   A30        3.16668   0.00001   0.00038   0.00032   0.00070   3.16738
   A31        3.25862  -0.00003  -0.00221  -0.00085  -0.00306   3.25556
   A32        3.19992   0.00000   0.00014  -0.00017  -0.00003   3.19989
   A33        3.17882   0.00001   0.00066   0.00028   0.00094   3.17977
    D1        0.00006   0.00000  -0.00003   0.00002  -0.00001   0.00006
    D2       -3.14082   0.00000  -0.00002   0.00002   0.00001  -3.14082
    D3        3.14148   0.00000  -0.00003   0.00002  -0.00001   3.14147
    D4        0.00059   0.00000  -0.00002   0.00002   0.00000   0.00059
    D5        0.00034   0.00000   0.00001  -0.00003  -0.00002   0.00032
    D6       -3.14155   0.00000   0.00000   0.00001   0.00001  -3.14154
    D7       -3.14108   0.00000   0.00001  -0.00002  -0.00001  -3.14109
    D8        0.00022   0.00000   0.00000   0.00002   0.00002   0.00023
    D9       -0.00032   0.00000   0.00002  -0.00002   0.00000  -0.00032
   D10        3.14129   0.00000   0.00000   0.00000   0.00000   3.14129
   D11        3.14059   0.00000   0.00001  -0.00002  -0.00001   3.14058
   D12       -0.00098   0.00000  -0.00001   0.00000  -0.00001  -0.00099
   D13        0.00018   0.00000   0.00001   0.00002   0.00003   0.00021
   D14       -3.14053   0.00000  -0.00005   0.00002  -0.00003  -3.14056
   D15       -3.14143   0.00000   0.00003   0.00000   0.00003  -3.14140
   D16        0.00105   0.00000  -0.00003   0.00000  -0.00003   0.00102
   D17       -0.82560  -0.00001  -0.00066  -0.00013  -0.00079  -0.82639
   D18       -3.08519  -0.00001  -0.00295  -0.00075  -0.00369  -3.08888
   D19        0.95733   0.00000  -0.00208  -0.00056  -0.00265   0.95468
   D20        2.31601  -0.00001  -0.00068  -0.00011  -0.00079   2.31522
   D21        0.05642  -0.00001  -0.00297  -0.00073  -0.00369   0.05273
   D22       -2.18425   0.00000  -0.00210  -0.00054  -0.00265  -2.18690
   D23        0.00021   0.00000  -0.00003  -0.00002  -0.00006   0.00015
   D24       -3.14120   0.00000  -0.00003  -0.00003  -0.00007  -3.14126
   D25        3.14089   0.00000   0.00002  -0.00002   0.00000   3.14089
   D26       -0.00052   0.00000   0.00002  -0.00003   0.00000  -0.00053
   D27       -0.00048   0.00000   0.00003   0.00003   0.00005  -0.00043
   D28        3.14141   0.00000   0.00003  -0.00001   0.00002   3.14143
   D29        3.14093   0.00000   0.00003   0.00004   0.00006   3.14099
   D30       -0.00036   0.00000   0.00003   0.00000   0.00003  -0.00033
   D31       -3.10945   0.00001   0.00028  -0.00024   0.00005  -3.10940
   D32       -0.67909   0.00000   0.00156   0.00022   0.00178  -0.67731
   D33        1.00249  -0.00001   0.00096  -0.00024   0.00072   1.00321
   D34        1.66655   0.00000   0.00129   0.00027   0.00156   1.66812
   D35       -2.45556  -0.00002  -0.00066   0.00016  -0.00050  -2.45605
   D36       -0.76537   0.00002   0.00223   0.00048   0.00272  -0.76265
   D37        1.44832  -0.00001  -0.00395   0.00066  -0.00329   1.44503
   D38       -0.98890   0.00001  -0.00449   0.00023  -0.00426  -0.99316
   D39       -2.43871   0.00000  -0.00454   0.00084  -0.00370  -2.44242
         Item               Value     Threshold  Converged?
 Maximum Force            0.000052     0.000015     NO 
 RMS     Force            0.000011     0.000010     NO 
 Maximum Displacement     0.011230     0.000060     NO 
 RMS     Displacement     0.002932     0.000040     NO 
 Predicted change in Energy=-1.307206D-07
 GradGradGradGradGradGradGradGradGradGradGradGradGradGradGradGradGradGrad

                          Input orientation:                          
 ---------------------------------------------------------------------
 Center     Atomic      Atomic             Coordinates (Angstroms)
 Number     Number       Type             X           Y           Z
 ---------------------------------------------------------------------
      1          6           0        2.550839   -1.209726   -0.071706
      2          6           0        1.178625   -1.189579   -0.066763
      3          6           0        0.466079    0.069855   -0.006638
      4          6           0        1.242083    1.291340    0.047790
      5          6           0        2.613508    1.241416    0.041597
      6          6           0        3.278503   -0.001818   -0.018101
      7          1           0        3.083131   -2.152086   -0.116573
      8          1           0        0.593601   -2.100454   -0.106367
      9          1           0        0.705397    2.231120    0.093661
     10          1           0        3.193678    2.155231    0.082625
     11          1           0        4.361409   -0.029291   -0.022584
     12          8           0       -0.801526    0.102171   -0.001767
     13          1           0       -1.879182   -0.944574   -1.277115
     14          1           0       -1.862077    1.681292   -0.007773
     15          1           0       -1.871599   -0.898035    1.319636
     16          8           0       -2.373548   -1.402964   -1.975420
     17          8           0       -2.400380   -1.354327    1.993084
     18          8           0       -2.443517    2.461258    0.038934
     19          1           0       -3.298100   -1.202722   -1.793891
     20          1           0       -2.513817    2.773355   -0.869390
     21          1           0       -2.574003   -0.684965    2.663705
 ---------------------------------------------------------------------
                    Distance matrix (angstroms):
                    1          2          3          4          5
     1  C    0.000000
     2  C    1.372371   0.000000
     3  C    2.446995   1.448278   0.000000
     4  C    2.825324   2.484374   1.448162   0.000000
     5  C    2.454560   2.824955   2.446699   1.372348   0.000000
     6  C    1.411173   2.413013   2.813360   2.413215   1.411174
     7  H    1.083231   2.134489   3.434831   3.908152   3.429492
     8  H    2.150669   1.083288   2.176338   3.456669   3.907686
     9  H    3.907996   3.457003   2.176787   1.083200   2.150143
    10  H    3.429285   3.907750   3.434611   2.134535   1.083207
    11  H    2.161944   3.387969   3.896624   3.388099   2.161937
    12  O    3.600600   2.365130   1.268026   2.364935   3.600308
    13  H    4.598740   3.297751   2.853669   4.061648   5.167381
    14  H    5.275975   4.182254   2.831439   3.129051   4.497421
    15  H    4.646606   3.363178   2.856669   4.013225   5.130968
    16  O    5.283092   4.038123   3.756166   4.942211   5.994317
    17  O    5.366455   4.132722   3.774092   4.904208   5.973714
    18  O    6.199352   5.143899   3.766515   3.866838   5.202069
    19  H    6.097217   4.798355   4.356922   5.497763   6.655069
    20  H    6.492455   5.475690   4.114977   4.140576   5.428277
    21  H    5.832826   4.668223   4.116137   5.031034   6.123452
                    6          7          8          9         10
     6  C    0.000000
     7  H    2.161370   0.000000
     8  H    3.408923   2.490086   0.000000
     9  H    3.408721   4.991023   4.337631   0.000000
    10  H    2.161064   4.313337   4.990688   2.489462   0.000000
    11  H    1.083264   2.479735   4.300361   4.299930   2.479274
    12  O    4.081386   4.492817   2.609382   2.610048   4.492641
    13  H    5.392181   5.237317   2.970079   4.317883   6.098491
    14  H    5.409115   6.257931   4.510175   2.627647   5.078725
    15  H    5.395952   5.308925   3.091361   4.235038   6.042323
    16  O    6.143288   5.813075   3.575448   5.193031   6.920282
    17  O    6.174452   5.929246   3.732067   5.109706   6.874615
    18  O    6.229888   7.200761   5.482190   3.157787   5.645664
    19  H    6.917174   6.665943   4.335781   5.601974   7.545882
    20  H    6.478984   7.493499   5.830288   3.403648   5.819270
    21  H    6.473839   6.471905   4.439665   5.085582   6.927830
                   11         12         13         14         15
    11  H    0.000000
    12  O    5.164650   0.000000
    13  H    6.430907   1.970667   0.000000
    14  H    6.454308   1.902217   2.916623   0.000000
    15  H    6.434801   1.972708   2.597180   2.900868   0.000000
    16  O    7.145642   2.938025   0.970644   3.694032   3.371098
    17  O    7.179166   2.942304   3.336727   3.675347   0.970228
    18  O    7.246629   2.874558   3.694611   0.973961   3.640349
    19  H    7.948745   3.338763   1.532000   3.683737   3.438283
    20  H    7.472659   3.289367   3.793678   1.536148   4.322428
    21  H    7.466324   3.296362   4.010017   3.639066   1.531434
                   16         17         18         19         20
    16  O    0.000000
    17  O    3.968893   0.000000
    18  O    4.358294   4.287103   0.000000
    19  H    0.963247   3.894877   4.185010   0.000000
    20  H    4.322571   5.024379   0.963015   4.156801   0.000000
    21  H    4.698637   0.963287   4.099410   4.545608   4.944326
                   21
    21  H    0.000000
 Stoichiometry    C6H11O4(2)
 Framework group  C1[X(C6H11O4)]
 Deg. of freedom    57
 Full point group                 C1      NOp   1
 Largest Abelian subgroup         C1      NOp   1
 Largest concise Abelian subgroup C1      NOp   1
                         Standard orientation:                         
 ---------------------------------------------------------------------
 Center     Atomic      Atomic             Coordinates (Angstroms)
 Number     Number       Type             X           Y           Z
 ---------------------------------------------------------------------
      1          6           0        2.498267   -1.278579   -0.026326
      2          6           0        1.126949   -1.224882   -0.029120
      3          6           0        0.445194    0.052679   -0.005472
      4          6           0        1.250624    1.255899    0.021291
      5          6           0        2.620429    1.172431    0.023606
      6          6           0        3.255042   -0.087771   -0.000286
      7          1           0        3.007519   -2.234477   -0.043903
      8          1           0        0.519980   -2.121956   -0.048128
      9          1           0        0.736911    2.209353    0.039916
     10          1           0        3.222610    2.072598    0.043934
     11          1           0        4.336959   -0.141728    0.001637
     12          8           0       -0.821248    0.115986   -0.008106
     13          1           0       -1.918315   -0.937113   -1.261484
     14          1           0       -1.842765    1.719783   -0.060697
     15          1           0       -1.921592   -0.823032    1.333187
     16          8           0       -2.420529   -1.401386   -1.950237
     17          8           0       -2.464496   -1.248576    2.015470
     18          8           0       -2.405135    2.514637   -0.037320
     19          1           0       -3.340727   -1.174009   -1.778831
     20          1           0       -2.463572    2.804548   -0.953801
     21          1           0       -2.624769   -0.557912    2.667558
 ---------------------------------------------------------------------
 Rotational constants (GHZ):      1.2496201      0.6088807      0.5300817
 Standard basis: 6-311++G(d,p) (5D, 7F)
 There are   307 symmetry adapted cartesian basis functions of A   symmetry.
 There are   297 symmetry adapted basis functions of A   symmetry.
   297 basis functions,   459 primitive gaussians,   307 cartesian basis functions
    40 alpha electrons       39 beta electrons
       nuclear repulsion energy       505.3912002073 Hartrees.
 NAtoms=   21 NActive=   21 NUniq=   21 SFac= 1.00D+00 NAtFMM=   60 NAOKFM=F Big=F
 Integral buffers will be    131072 words long.
 Raffenetti 2 integral format.
 Two-electron integral symmetry is turned on.
 ------------------------------------------------------------------------------
 Polarizable Continuum Model (PCM)
 =================================
 Model                : PCM (using non-symmetric T matrix).
 Atomic radii         : UFF (Universal Force Field).
 Polarization charges : Total charges.
 Charge compensation  : None.
 Solution method      : On-the-fly selection.
 Cavity type          : Scaled VdW (van der Waals Surface) (Alpha=1.100).
 Cavity algorithm     : GePol (No added spheres)
                        Default sphere list used, NSphG=   21.
                        Lebedev-Laikov grids with approx.  5.0 points / Ang**2.
                        Smoothing algorithm: Karplus/York (Gamma=1.0000).
                        Polarization charges: spherical gaussians, with
                                              point-specific exponents (IZeta= 3).
                        Self-potential: point-specific (ISelfS= 7).
                        Self-field    : sphere-specific E.n sum rule (ISelfD= 2).
 1st derivatives      : Analytical E(r).r(x)/FMM algorithm (CHGder, D1EAlg=3).
                        Cavity 1st derivative terms included.
 Solvent              : Water, Eps=  78.355300 Eps(inf)=   1.777849
 ------------------------------------------------------------------------------
 One-electron integrals computed using PRISM.
 PrsmSu:  requested number of processors reduced to:   9 ShMem   1 Linda.
 NBasis=   297 RedAO= T EigKep=  4.55D-06  NBF=   297
 NBsUse=   296 1.00D-06 EigRej=  9.23D-07 NBFU=   296
 Initial guess from the checkpoint file:  "PhenoxylRadical.chk"
 B after Tr=     0.000000    0.000000    0.000000
         Rot=    1.000000    0.000674    0.000221    0.000084 Ang=   0.08 deg.
 Initial guess <Sx>= 0.0000 <Sy>= 0.0000 <Sz>= 0.5000 <S**2>= 0.7755 S= 0.5127
 Requested convergence on RMS density matrix=1.00D-08 within 128 cycles.
 Requested convergence on MAX density matrix=1.00D-06.
 Requested convergence on             energy=1.00D-06.
 No special actions if energy rises.
 CoulSu:  requested number of processors reduced to:  10 ShMem   1 Linda.
 Inv3:  Mode=1 IEnd=    12265452.
 Iteration    1 A*A^-1 deviation from unit magnitude is 6.44D-15 for   1989.
 Iteration    1 A*A^-1 deviation from orthogonality  is 3.03D-15 for   2011   1568.
 Iteration    1 A^-1*A deviation from unit magnitude is 5.55D-15 for   1989.
 Iteration    1 A^-1*A deviation from orthogonality  is 9.86D-12 for   1413   1408.
 CoulSu:  requested number of processors reduced to:  10 ShMem   1 Linda.
 CoulSu:  requested number of processors reduced to:  14 ShMem   1 Linda.
 CoulSu:  requested number of processors reduced to:  14 ShMem   1 Linda.
 Error on total polarization charges =  0.01529
 SCF Done:  E(UB3LYP) =  -536.336482402     A.U. after   11 cycles
            NFock= 11  Conv=0.28D-08     -V/T= 2.0039
 <Sx>= 0.0000 <Sy>= 0.0000 <Sz>= 0.5000 <S**2>= 0.7755 S= 0.5127
 <L.S>= 0.000000000000E+00
 Annihilation of the first spin contaminant:
 S**2 before annihilation     0.7755,   after     0.7504
 PrsmSu:  requested number of processors reduced to:   9 ShMem   1 Linda.
 PrsmSu:  requested number of processors reduced to:  15 ShMem   1 Linda.
 D1PCM: PCM CHGder 1st derivatives, ID1Alg=3 FixD1E=F DoIter=F DoCFld=F I1PDM=0.
 CoulSu:  requested number of processors reduced to:  13 ShMem   1 Linda.
 CoulSu:  requested number of processors reduced to:  13 ShMem   1 Linda.
 CoulSu:  requested number of processors reduced to:  12 ShMem   1 Linda.
 CoulSu:  requested number of processors reduced to:   8 ShMem   1 Linda.
 CoulSu:  requested number of processors reduced to:   8 ShMem   1 Linda.
 CoulSu:  requested number of processors reduced to:  14 ShMem   1 Linda.
 CoulSu:  requested number of processors reduced to:  14 ShMem   1 Linda.
 Calling FoFJK, ICntrl=      2127 FMM=F ISym2X=0 I1Cent= 0 IOpClX= 1 NMat=1 NMatS=1 NMatT=0.
 CoulSu:  requested number of processors reduced to:  15 ShMem   1 Linda.
 ***** Axes restored to original set *****
 -------------------------------------------------------------------
 Center     Atomic                   Forces (Hartrees/Bohr)
 Number     Number              X              Y              Z
 -------------------------------------------------------------------
      1        6          -0.000003435   -0.000000003    0.000001938
      2        6           0.000007645   -0.000003303    0.000006109
      3        6           0.000004593    0.000025880   -0.000009813
      4        6          -0.000000522   -0.000002269   -0.000005454
      5        6          -0.000000453   -0.000001216    0.000000506
      6        6           0.000000106    0.000005366    0.000000714
      7        1           0.000003093    0.000002067    0.000002365
      8        1          -0.000002230    0.000000822    0.000001366
      9        1          -0.000001249    0.000000894   -0.000000843
     10        1           0.000000130    0.000001987    0.000000414
     11        1           0.000000255    0.000002325    0.000002309
     12        8          -0.000019344    0.000024366    0.000010751
     13        1          -0.000000388   -0.000011607   -0.000027681
     14        1           0.000034132   -0.000041584    0.000007385
     15        1          -0.000017018   -0.000006110    0.000013547
     16        8           0.000002070   -0.000004654    0.000000908
     17        8           0.000000467   -0.000000582   -0.000001426
     18        8          -0.000006543    0.000008829   -0.000001914
     19        1           0.000000359   -0.000000847    0.000002302
     20        1          -0.000001681   -0.000001431   -0.000002516
     21        1           0.000000012    0.000001071   -0.000000966
 -------------------------------------------------------------------
 Cartesian Forces:  Max     0.000041584 RMS     0.000010265

 GradGradGradGradGradGradGradGradGradGradGradGradGradGradGradGradGradGrad
 Berny optimization.
 Using GEDIIS/GDIIS optimizer.
 FormGI is forming the generalized inverse of G from B-inverse, IUseBI=4.
 Internal  Forces:  Max     0.000041237 RMS     0.000006876
 Search for a local minimum.
 Step number  14 out of a maximum of  103
 All quantities printed in internal units (Hartrees-Bohrs-Radians)
 Mixed Optimization -- En-DIIS/RFO-DIIS
 Swapping is turned off.
 Update second derivatives using D2CorX and points    4    5    6    7    8
                                                      9   10   11   12   13
                                                     14
 DE= -3.55D-07 DEPred=-1.31D-07 R= 2.72D+00
 Trust test= 2.72D+00 RLast= 1.13D-02 DXMaxT set to 6.52D-01
 ITU=  0  1  1  0  1  1  1  1  1  1  1  1  1  0
     Eigenvalues ---    0.00114   0.00160   0.00230   0.00330   0.00901
     Eigenvalues ---    0.01078   0.01110   0.01133   0.01143   0.01155
     Eigenvalues ---    0.01271   0.01648   0.01876   0.01997   0.02026
     Eigenvalues ---    0.02091   0.02108   0.02126   0.02143   0.02148
     Eigenvalues ---    0.02222   0.03597   0.04962   0.06893   0.07543
     Eigenvalues ---    0.08980   0.12775   0.14982   0.15960   0.15999
     Eigenvalues ---    0.16000   0.16001   0.16001   0.16005   0.16155
     Eigenvalues ---    0.22005   0.22120   0.24476   0.25141   0.34678
     Eigenvalues ---    0.34976   0.35061   0.35142   0.35270   0.35641
     Eigenvalues ---    0.40970   0.44086   0.44516   0.46062   0.48825
     Eigenvalues ---    0.49052   0.49447   0.49615   0.53416   0.53442
     Eigenvalues ---    0.54071   0.60020
 En-DIIS/RFO-DIIS IScMMF=        0 using points:    14   13   12   11   10
 RFO step:  Lambda=-1.66841993D-08.
 DidBck=F Rises=F RFO-DIIS coefs:    1.67148   -0.67422   -0.55711    0.98988   -0.43004
 Iteration  1 RMS(Cart)=  0.00109536 RMS(Int)=  0.00000094
 Iteration  2 RMS(Cart)=  0.00000087 RMS(Int)=  0.00000083
 Variable       Old X    -DE/DX   Delta X   Delta X   Delta X     New X
                                 (Linear)    (Quad)   (Total)
    R1        2.59341   0.00000  -0.00002   0.00001  -0.00001   2.59340
    R2        2.66673   0.00000   0.00002  -0.00001   0.00001   2.66674
    R3        2.04701   0.00000   0.00000   0.00000   0.00000   2.04701
    R4        2.73685   0.00000   0.00002  -0.00001   0.00001   2.73686
    R5        2.04712   0.00000   0.00001   0.00000   0.00000   2.04712
    R6        2.73663   0.00000  -0.00002  -0.00001  -0.00003   2.73660
    R7        2.39622   0.00001   0.00003   0.00001   0.00004   2.39626
    R8        2.59336   0.00000   0.00000   0.00000   0.00001   2.59337
    R9        2.04695   0.00000   0.00000   0.00000   0.00000   2.04695
   R10        2.66673   0.00000  -0.00001  -0.00001  -0.00001   2.66672
   R11        2.04696   0.00000   0.00000   0.00000   0.00000   2.04697
   R12        2.04707   0.00000   0.00000   0.00000   0.00000   2.04707
   R13        3.72402   0.00002   0.00009   0.00042   0.00051   3.72453
   R14        3.59467  -0.00004  -0.00021  -0.00036  -0.00058   3.59409
   R15        3.72788   0.00002  -0.00017   0.00034   0.00017   3.72805
   R16        1.83425   0.00000   0.00001  -0.00002  -0.00001   1.83425
   R17        1.84052   0.00001   0.00001   0.00002   0.00003   1.84055
   R18        1.83347   0.00000   0.00002  -0.00002   0.00000   1.83347
   R19        1.82027   0.00000   0.00002  -0.00001   0.00001   1.82028
   R20        1.82035   0.00000   0.00001  -0.00001   0.00000   1.82035
   R21        1.81984   0.00000   0.00001   0.00000   0.00000   1.81984
    A1        2.09773   0.00000  -0.00001  -0.00001  -0.00001   2.09771
    A2        2.09932   0.00000   0.00003   0.00000   0.00003   2.09935
    A3        2.08614   0.00000  -0.00003   0.00001  -0.00002   2.08612
    A4        2.10001   0.00000   0.00000   0.00000   0.00000   2.10001
    A5        2.12646   0.00000   0.00006  -0.00003   0.00003   2.12649
    A6        2.05672   0.00000  -0.00007   0.00003  -0.00004   2.05668
    A7        2.06169   0.00000   0.00000   0.00001   0.00001   2.06170
    A8        2.11082   0.00000  -0.00002  -0.00001  -0.00003   2.11079
    A9        2.11068   0.00001   0.00002   0.00000   0.00002   2.11070
   A10        2.09976   0.00000   0.00000  -0.00001  -0.00001   2.09975
   A11        2.05770   0.00000  -0.00003   0.00004   0.00001   2.05771
   A12        2.12573   0.00000   0.00002  -0.00003  -0.00001   2.12572
   A13        2.09805   0.00000   0.00000   0.00001   0.00000   2.09805
   A14        2.09946   0.00000   0.00003  -0.00002   0.00002   2.09948
   A15        2.08568   0.00000  -0.00003   0.00001  -0.00002   2.08566
   A16        2.10914   0.00000   0.00001   0.00000   0.00001   2.10914
   A17        2.08703   0.00000   0.00000  -0.00001   0.00000   2.08703
   A18        2.08702   0.00000  -0.00001   0.00000   0.00000   2.08702
   A19        2.13016  -0.00001  -0.00046  -0.00010  -0.00056   2.12960
   A20        2.18768  -0.00001  -0.00025  -0.00016  -0.00041   2.18727
   A21        2.13165   0.00001   0.00018   0.00019   0.00037   2.13202
   A22        1.70521   0.00002   0.00082   0.00027   0.00109   1.70631
   A23        1.43796   0.00000   0.00003   0.00000   0.00003   1.43799
   A24        1.69168  -0.00001  -0.00014  -0.00014  -0.00028   1.69140
   A25        1.82875  -0.00001  -0.00011   0.00001  -0.00010   1.82865
   A26        1.82830   0.00000  -0.00004   0.00000  -0.00004   1.82826
   A27        1.83162   0.00000  -0.00003   0.00003  -0.00001   1.83162
   A28        3.16509   0.00000   0.00083   0.00007   0.00089   3.16599
   A29        3.18804   0.00000   0.00006  -0.00032  -0.00026   3.18777
   A30        3.16738   0.00000   0.00054  -0.00006   0.00049   3.16787
   A31        3.25556  -0.00001  -0.00224   0.00019  -0.00204   3.25352
   A32        3.19989   0.00000  -0.00012   0.00008  -0.00003   3.19986
   A33        3.17977   0.00000   0.00048   0.00004   0.00051   3.18028
    D1        0.00006   0.00000  -0.00001   0.00000  -0.00001   0.00004
    D2       -3.14082   0.00000   0.00001   0.00000   0.00001  -3.14081
    D3        3.14147   0.00000  -0.00001  -0.00001  -0.00002   3.14145
    D4        0.00059   0.00000   0.00001  -0.00001   0.00000   0.00059
    D5        0.00032   0.00000  -0.00001   0.00001   0.00000   0.00032
    D6       -3.14154   0.00000  -0.00001   0.00000  -0.00001  -3.14155
    D7       -3.14109   0.00000   0.00000   0.00001   0.00001  -3.14108
    D8        0.00023   0.00000   0.00000   0.00000  -0.00001   0.00023
    D9       -0.00032   0.00000   0.00001   0.00000   0.00000  -0.00031
   D10        3.14129   0.00000   0.00000   0.00001   0.00001   3.14130
   D11        3.14058   0.00000  -0.00001   0.00000  -0.00001   3.14057
   D12       -0.00099   0.00000  -0.00001   0.00001  -0.00001  -0.00100
   D13        0.00021   0.00000   0.00001   0.00000   0.00001   0.00022
   D14       -3.14056   0.00000  -0.00001   0.00000  -0.00001  -3.14057
   D15       -3.14140   0.00000   0.00001  -0.00001   0.00000  -3.14139
   D16        0.00102   0.00000  -0.00001  -0.00001  -0.00002   0.00100
   D17       -0.82639  -0.00001  -0.00040  -0.00029  -0.00069  -0.82707
   D18       -3.08888  -0.00001  -0.00092  -0.00043  -0.00135  -3.09023
   D19        0.95468   0.00000  -0.00058  -0.00022  -0.00080   0.95388
   D20        2.31522  -0.00001  -0.00040  -0.00028  -0.00068   2.31454
   D21        0.05273  -0.00001  -0.00092  -0.00042  -0.00134   0.05139
   D22       -2.18690   0.00000  -0.00058  -0.00021  -0.00079  -2.18769
   D23        0.00015   0.00000  -0.00003   0.00001  -0.00002   0.00013
   D24       -3.14126   0.00000  -0.00002   0.00000  -0.00002  -3.14128
   D25        3.14089   0.00000   0.00000   0.00000   0.00000   3.14089
   D26       -0.00053   0.00000   0.00001   0.00000   0.00001  -0.00052
   D27       -0.00043   0.00000   0.00002  -0.00001   0.00001  -0.00041
   D28        3.14143   0.00000   0.00002   0.00000   0.00003   3.14146
   D29        3.14099   0.00000   0.00002  -0.00001   0.00001   3.14100
   D30       -0.00033   0.00000   0.00002   0.00000   0.00002  -0.00031
   D31       -3.10940   0.00001  -0.00017   0.00017  -0.00001  -3.10941
   D32       -0.67731   0.00000   0.00023   0.00010   0.00033  -0.67698
   D33        1.00321  -0.00001  -0.00003  -0.00006  -0.00009   1.00312
   D34        1.66812   0.00000   0.00017  -0.00003   0.00014   1.66826
   D35       -2.45605  -0.00001  -0.00019  -0.00010  -0.00029  -2.45634
   D36       -0.76265   0.00001   0.00070   0.00019   0.00089  -0.76177
   D37        1.44503   0.00000  -0.00102   0.00004  -0.00097   1.44405
   D38       -0.99316   0.00000  -0.00105   0.00000  -0.00104  -0.99420
   D39       -2.44242   0.00000  -0.00112  -0.00002  -0.00114  -2.44355
         Item               Value     Threshold  Converged?
 Maximum Force            0.000041     0.000015     NO 
 RMS     Force            0.000007     0.000010     YES
 Maximum Displacement     0.003969     0.000060     NO 
 RMS     Displacement     0.001095     0.000040     NO 
 Predicted change in Energy=-4.301057D-08
 GradGradGradGradGradGradGradGradGradGradGradGradGradGradGradGradGradGrad

                          Input orientation:                          
 ---------------------------------------------------------------------
 Center     Atomic      Atomic             Coordinates (Angstroms)
 Number     Number       Type             X           Y           Z
 ---------------------------------------------------------------------
      1          6           0        2.550855   -1.209597   -0.071199
      2          6           0        1.178643   -1.189591   -0.066298
      3          6           0        0.465961    0.069802   -0.006827
      4          6           0        1.241812    1.291391    0.046993
      5          6           0        2.613246    1.241615    0.040839
      6          6           0        3.278377   -0.001572   -0.018203
      7          1           0        3.083278   -2.151907   -0.115560
      8          1           0        0.593682   -2.100529   -0.105435
      9          1           0        0.705027    2.231140    0.092365
     10          1           0        3.193330    2.155505    0.081395
     11          1           0        4.361287   -0.028925   -0.022638
     12          8           0       -0.801669    0.101948   -0.001990
     13          1           0       -1.878372   -0.945261   -1.278175
     14          1           0       -1.861619    1.681110   -0.006734
     15          1           0       -1.872312   -0.898572    1.318853
     16          8           0       -2.373655   -1.403952   -1.975629
     17          8           0       -2.401292   -1.354476    1.992407
     18          8           0       -2.442601    2.461395    0.040648
     19          1           0       -3.297908   -1.203089   -1.793244
     20          1           0       -2.512027    2.774816   -0.867289
     21          1           0       -2.574937   -0.684754    2.662664
 ---------------------------------------------------------------------
                    Distance matrix (angstroms):
                    1          2          3          4          5
     1  C    0.000000
     2  C    1.372367   0.000000
     3  C    2.446996   1.448282   0.000000
     4  C    2.825333   2.484371   1.448144   0.000000
     5  C    2.454564   2.824947   2.446681   1.372351   0.000000
     6  C    1.411178   2.413003   2.813344   2.413214   1.411169
     7  H    1.083231   2.134506   3.434845   3.908162   3.429487
     8  H    2.150688   1.083291   2.176321   3.456650   3.907679
     9  H    3.908006   3.457006   2.176781   1.083201   2.150144
    10  H    3.429282   3.907742   3.434601   2.134549   1.083207
    11  H    2.161946   3.387961   3.896609   3.388098   2.161931
    12  O    3.600606   2.365131   1.268047   2.364950   3.600323
    13  H    4.598339   3.297527   2.853520   4.061310   5.166901
    14  H    5.275441   4.181826   2.830891   3.128266   4.496648
    15  H    4.646868   3.363281   2.857043   4.013892   5.131661
    16  O    5.283505   4.038603   3.756534   4.942416   5.994526
    17  O    5.366864   4.132964   3.774474   4.904840   5.974437
    18  O    6.198653   5.143398   3.765860   3.865727   5.200909
    19  H    6.097008   4.798128   4.356403   5.497086   6.654485
    20  H    6.491693   5.475322   4.114111   4.138570   5.426216
    21  H    5.832942   4.668132   4.116139   5.031347   6.123897
                    6          7          8          9         10
     6  C    0.000000
     7  H    2.161362   0.000000
     8  H    3.408932   2.490146   0.000000
     9  H    3.408718   4.991034   4.337612   0.000000
    10  H    2.161049   4.313317   4.990681   2.489476   0.000000
    11  H    1.083265   2.479717   4.300377   4.299925   2.479250
    12  O    4.081391   4.492836   2.609331   2.610076   4.492669
    13  H    5.391674   5.236950   2.970020   4.317622   6.097979
    14  H    5.408430   6.257466   4.509883   2.626790   5.077926
    15  H    5.396473   5.309073   3.091023   4.235805   6.043129
    16  O    6.143586   5.813554   3.576022   5.193147   6.920434
    17  O    6.175074   5.929581   3.731944   5.110384   6.875444
    18  O    6.228905   7.200159   5.481925   3.156462   5.644373
    19  H    6.916786   6.665914   4.335732   5.601155   7.545236
    20  H    6.477503   7.493005   5.830509   3.400875   5.816755
    21  H    6.474185   6.471976   4.439250   5.085965   6.928414
                   11         12         13         14         15
    11  H    0.000000
    12  O    5.164656   0.000000
    13  H    6.430350   1.970935   0.000000
    14  H    6.453606   1.901912   2.917991   0.000000
    15  H    6.435343   1.972800   2.597455   2.900354   0.000000
    16  O    7.145930   2.938388   0.970641   3.695448   3.370514
    17  O    7.179831   2.942378   3.337307   3.674588   0.970229
    18  O    7.245591   2.874276   3.696343   0.973976   3.639837
    19  H    7.948394   3.338101   1.531944   3.684175   3.436597
    20  H    7.471067   3.289116   3.795961   1.536156   4.322294
    21  H    7.466737   3.296022   4.010397   3.637557   1.531414
                   16         17         18         19         20
    16  O    0.000000
    17  O    3.968441   0.000000
    18  O    4.360164   4.286250   0.000000
    19  H    0.963252   3.893327   4.186066   0.000000
    20  H    4.325467   5.024060   0.963017   4.159173   0.000000
    21  H    4.698034   0.963288   4.097650   4.543839   4.942990
                   21
    21  H    0.000000
 Stoichiometry    C6H11O4(2)
 Framework group  C1[X(C6H11O4)]
 Deg. of freedom    57
 Full point group                 C1      NOp   1
 Largest Abelian subgroup         C1      NOp   1
 Largest concise Abelian subgroup C1      NOp   1
                         Standard orientation:                         
 ---------------------------------------------------------------------
 Center     Atomic      Atomic             Coordinates (Angstroms)
 Number     Number       Type             X           Y           Z
 ---------------------------------------------------------------------
      1          6           0        2.498018   -1.279042   -0.024753
      2          6           0        1.126714   -1.225125   -0.027835
      3          6           0        0.445162    0.052574   -0.005617
      4          6           0        1.250758    1.255685    0.020038
      5          6           0        2.620553    1.172003    0.022651
      6          6           0        3.254970   -0.088318    0.000174
      7          1           0        3.007149   -2.235026   -0.041246
      8          1           0        0.519569   -2.122099   -0.046003
      9          1           0        0.737199    2.209244    0.037585
     10          1           0        3.222890    2.072086    0.042134
     11          1           0        4.336879   -0.142440    0.002345
     12          8           0       -0.821293    0.116046   -0.008516
     13          1           0       -1.917493   -0.937925   -1.262340
     14          1           0       -1.841779    1.720147   -0.060845
     15          1           0       -1.922676   -0.822294    1.332534
     16          8           0       -2.420647   -1.402680   -1.950078
     17          8           0       -2.465993   -1.246944    2.015047
     18          8           0       -2.403480    2.515487   -0.037304
     19          1           0       -3.340503   -1.174332   -1.778098
     20          1           0       -2.460788    2.806247   -0.953588
     21          1           0       -2.626198   -0.555546    2.666375
 ---------------------------------------------------------------------
 Rotational constants (GHZ):      1.2495412      0.6089363      0.5300540
 Standard basis: 6-311++G(d,p) (5D, 7F)
 There are   307 symmetry adapted cartesian basis functions of A   symmetry.
 There are   297 symmetry adapted basis functions of A   symmetry.
   297 basis functions,   459 primitive gaussians,   307 cartesian basis functions
    40 alpha electrons       39 beta electrons
       nuclear repulsion energy       505.3924063615 Hartrees.
 NAtoms=   21 NActive=   21 NUniq=   21 SFac= 1.00D+00 NAtFMM=   60 NAOKFM=F Big=F
 Integral buffers will be    131072 words long.
 Raffenetti 2 integral format.
 Two-electron integral symmetry is turned on.
 ------------------------------------------------------------------------------
 Polarizable Continuum Model (PCM)
 =================================
 Model                : PCM (using non-symmetric T matrix).
 Atomic radii         : UFF (Universal Force Field).
 Polarization charges : Total charges.
 Charge compensation  : None.
 Solution method      : On-the-fly selection.
 Cavity type          : Scaled VdW (van der Waals Surface) (Alpha=1.100).
 Cavity algorithm     : GePol (No added spheres)
                        Default sphere list used, NSphG=   21.
                        Lebedev-Laikov grids with approx.  5.0 points / Ang**2.
                        Smoothing algorithm: Karplus/York (Gamma=1.0000).
                        Polarization charges: spherical gaussians, with
                                              point-specific exponents (IZeta= 3).
                        Self-potential: point-specific (ISelfS= 7).
                        Self-field    : sphere-specific E.n sum rule (ISelfD= 2).
 1st derivatives      : Analytical E(r).r(x)/FMM algorithm (CHGder, D1EAlg=3).
                        Cavity 1st derivative terms included.
 Solvent              : Water, Eps=  78.355300 Eps(inf)=   1.777849
 ------------------------------------------------------------------------------
 One-electron integrals computed using PRISM.
 PrsmSu:  requested number of processors reduced to:   9 ShMem   1 Linda.
 NBasis=   297 RedAO= T EigKep=  4.55D-06  NBF=   297
 NBsUse=   296 1.00D-06 EigRej=  9.23D-07 NBFU=   296
 Initial guess from the checkpoint file:  "PhenoxylRadical.chk"
 B after Tr=     0.000000    0.000000    0.000000
         Rot=    1.000000    0.000237    0.000070    0.000129 Ang=   0.03 deg.
 Initial guess <Sx>= 0.0000 <Sy>= 0.0000 <Sz>= 0.5000 <S**2>= 0.7755 S= 0.5127
 Requested convergence on RMS density matrix=1.00D-08 within 128 cycles.
 Requested convergence on MAX density matrix=1.00D-06.
 Requested convergence on             energy=1.00D-06.
 No special actions if energy rises.
 CoulSu:  requested number of processors reduced to:  10 ShMem   1 Linda.
 Inv3:  Mode=1 IEnd=    12265452.
 Iteration    1 A*A^-1 deviation from unit magnitude is 6.44D-15 for   2011.
 Iteration    1 A*A^-1 deviation from orthogonality  is 3.98D-15 for   2011   1568.
 Iteration    1 A^-1*A deviation from unit magnitude is 6.44D-15 for   2011.
 Iteration    1 A^-1*A deviation from orthogonality  is 3.88D-11 for   1413   1408.
 CoulSu:  requested number of processors reduced to:  10 ShMem   1 Linda.
 CoulSu:  requested number of processors reduced to:  14 ShMem   1 Linda.
 CoulSu:  requested number of processors reduced to:  14 ShMem   1 Linda.
 Error on total polarization charges =  0.01530
 SCF Done:  E(UB3LYP) =  -536.336482508     A.U. after    9 cycles
            NFock=  9  Conv=0.67D-08     -V/T= 2.0039
 <Sx>= 0.0000 <Sy>= 0.0000 <Sz>= 0.5000 <S**2>= 0.7755 S= 0.5127
 <L.S>= 0.000000000000E+00
 Annihilation of the first spin contaminant:
 S**2 before annihilation     0.7755,   after     0.7504
 PrsmSu:  requested number of processors reduced to:   9 ShMem   1 Linda.
 PrsmSu:  requested number of processors reduced to:  15 ShMem   1 Linda.
 D1PCM: PCM CHGder 1st derivatives, ID1Alg=3 FixD1E=F DoIter=F DoCFld=F I1PDM=0.
 CoulSu:  requested number of processors reduced to:  13 ShMem   1 Linda.
 CoulSu:  requested number of processors reduced to:  13 ShMem   1 Linda.
 CoulSu:  requested number of processors reduced to:  12 ShMem   1 Linda.
 CoulSu:  requested number of processors reduced to:   8 ShMem   1 Linda.
 CoulSu:  requested number of processors reduced to:   8 ShMem   1 Linda.
 CoulSu:  requested number of processors reduced to:  14 ShMem   1 Linda.
 CoulSu:  requested number of processors reduced to:  14 ShMem   1 Linda.
 Calling FoFJK, ICntrl=      2127 FMM=F ISym2X=0 I1Cent= 0 IOpClX= 1 NMat=1 NMatS=1 NMatT=0.
 CoulSu:  requested number of processors reduced to:  15 ShMem   1 Linda.
 ***** Axes restored to original set *****
 -------------------------------------------------------------------
 Center     Atomic                   Forces (Hartrees/Bohr)
 Number     Number              X              Y              Z
 -------------------------------------------------------------------
      1        6           0.000001422    0.000002757    0.000001558
      2        6           0.000001487   -0.000001370    0.000005644
      3        6          -0.000013629    0.000014566   -0.000007312
      4        6           0.000004179    0.000005518   -0.000004279
      5        6          -0.000001196    0.000000188    0.000000416
      6        6           0.000001214    0.000001363    0.000001550
      7        1           0.000000277    0.000001230    0.000002370
      8        1           0.000001924    0.000000172    0.000001085
      9        1          -0.000000449    0.000000278   -0.000000567
     10        1          -0.000002137    0.000002615    0.000000613
     11        1          -0.000000143    0.000002358    0.000001713
     12        8           0.000002550    0.000019301    0.000004654
     13        1          -0.000008430   -0.000012280   -0.000018325
     14        1           0.000029833   -0.000036174    0.000004650
     15        1          -0.000015179   -0.000004517    0.000014140
     16        8           0.000004284    0.000001583    0.000002066
     17        8           0.000001254    0.000001328   -0.000003178
     18        8          -0.000006135    0.000007334   -0.000003492
     19        1           0.000002029   -0.000003388   -0.000001957
     20        1          -0.000002441   -0.000002000   -0.000000927
     21        1          -0.000000713   -0.000000863   -0.000000423
 -------------------------------------------------------------------
 Cartesian Forces:  Max     0.000036174 RMS     0.000008366

 GradGradGradGradGradGradGradGradGradGradGradGradGradGradGradGradGradGrad
 Berny optimization.
 Using GEDIIS/GDIIS optimizer.
 FormGI is forming the generalized inverse of G from B-inverse, IUseBI=4.
 Internal  Forces:  Max     0.000035853 RMS     0.000005687
 Search for a local minimum.
 Step number  15 out of a maximum of  103
 All quantities printed in internal units (Hartrees-Bohrs-Radians)
 Mixed Optimization -- En-DIIS/RFO-DIIS
 Swapping is turned off.
[truncated: 586,465 more chars]
