# Supplementary material for: Ultrafast structural rearrangement dynamics induced by the photodetachment of phenoxide in aqueous solution
Source: Nat Commun. 2019 Jul 3;10:2944. doi: 10.1038/s41467-019-10989-1 (PMC6610110; doi:10.1038/s41467-019-10989-1)
Supplement: Supplementary file 3 — Source Data [file 41467_2019_10989_MOESM3_ESM.zip › Source Data/Theoretical results/Gaussian09-E.Output.174330 (Gas Phase Phenoxyl Radical).log]

 Entering Gaussian System, Link 0=g09
 Initial command:
 /usr/local/g09-d/g09/l1.exe "/home/muhammad371/Gaussian09-E174330/Gau-3662.inp" -scrdir="/home/muhammad371/Gaussian09-E174330/"
 Entering Link 1 = /usr/local/g09-d/g09/l1.exe PID=      3663.
  
 Copyright (c) 1988,1990,1992,1993,1995,1998,2003,2009,2013,
            Gaussian, Inc.  All Rights Reserved.
  
 This is part of the Gaussian(R) 09 program.  It is based on
 the Gaussian(R) 03 system (copyright 2003, Gaussian, Inc.),
 the Gaussian(R) 98 system (copyright 1998, Gaussian, Inc.),
 the Gaussian(R) 94 system (copyright 1995, Gaussian, Inc.),
 the Gaussian 92(TM) system (copyright 1992, Gaussian, Inc.),
 the Gaussian 90(TM) system (copyright 1990, Gaussian, Inc.),
 the Gaussian 88(TM) system (copyright 1988, Gaussian, Inc.),
 the Gaussian 86(TM) system (copyright 1986, Carnegie Mellon
 University), and the Gaussian 82(TM) system (copyright 1983,
 Carnegie Mellon University). Gaussian is a federally registered
 trademark of Gaussian, Inc.
  
 This software contains proprietary and confidential information,
 including trade secrets, belonging to Gaussian, Inc.
  
 This software is provided under written license and may be
 used, copied, transmitted, or stored only in accord with that
 written license.
  
 The following legend is applicable only to US Government
 contracts under FAR:
  
                    RESTRICTED RIGHTS LEGEND
  
 Use, reproduction and disclosure by the US Government is
 subject to restrictions as set forth in subparagraphs (a)
 and (c) of the Commercial Computer Software - Restricted
 Rights clause in FAR 52.227-19.
  
 Gaussian, Inc.
 340 Quinnipiac St., Bldg. 40, Wallingford CT 06492
  
  
 ---------------------------------------------------------------
 Warning -- This program may not be used in any manner that
 competes with the business of Gaussian, Inc. or will provide
 assistance to any competitor of Gaussian, Inc.  The licensee
 of this program is prohibited from giving any competitor of
 Gaussian, Inc. access to this program.  By using this program,
 the user acknowledges that Gaussian, Inc. is engaged in the
 business of creating and licensing software in the field of
 computational chemistry and represents and warrants to the
 licensee that it is not a competitor of Gaussian, Inc. and that
 it will not use this program in any manner prohibited above.
 ---------------------------------------------------------------
  

 Cite this work as:
 Gaussian 09, Revision D.01,
 M. J. Frisch, G. W. Trucks, H. B. Schlegel, G. E. Scuseria, 
 M. A. Robb, J. R. Cheeseman, G. Scalmani, V. Barone, B. Mennucci, 
 G. A. Petersson, H. Nakatsuji, M. Caricato, X. Li, H. P. Hratchian, 
 A. F. Izmaylov, J. Bloino, G. Zheng, J. L. Sonnenberg, M. Hada, 
 M. Ehara, K. Toyota, R. Fukuda, J. Hasegawa, M. Ishida, T. Nakajima, 
 Y. Honda, O. Kitao, H. Nakai, T. Vreven, J. A. Montgomery, Jr., 
 J. E. Peralta, F. Ogliaro, M. Bearpark, J. J. Heyd, E. Brothers, 
 K. N. Kudin, V. N. Staroverov, T. Keith, R. Kobayashi, J. Normand, 
 K. Raghavachari, A. Rendell, J. C. Burant, S. S. Iyengar, J. Tomasi, 
 M. Cossi, N. Rega, J. M. Millam, M. Klene, J. E. Knox, J. B. Cross, 
 V. Bakken, C. Adamo, J. Jaramillo, R. Gomperts, R. E. Stratmann, 
 O. Yazyev, A. J. Austin, R. Cammi, C. Pomelli, J. W. Ochterski, 
 R. L. Martin, K. Morokuma, V. G. Zakrzewski, G. A. Voth, 
 P. Salvador, J. J. Dannenberg, S. Dapprich, A. D. Daniels, 
 O. Farkas, J. B. Foresman, J. V. Ortiz, J. Cioslowski, 
 and D. J. Fox, Gaussian, Inc., Wallingford CT, 2013.
 
 ******************************************
 Gaussian 09:  ES64L-G09RevD.01 24-Apr-2013
                30-Nov-2017 
 ******************************************
 %chk=/home/muhammad371/Gaussian09-E174330/PhenoxylRadicalGas.com.chk
 %NProcShared=16
 Will use up to   16 processors via shared memory.
 %chk=PhenoxylRadicalGas.chk
 --------------------------------------------------------------------
 # opt=tight freq b3lyp/6-311++g(d,p) geom=connectivity int=ultrafine
 --------------------------------------------------------------------
 1/7=10,14=-1,18=20,19=15,26=4,38=1,57=2/1,3;
 2/9=110,12=2,17=6,18=5,40=1/2;
 3/5=4,6=6,7=1111,11=2,16=1,25=1,30=1,71=1,74=-5,75=-5/1,2,3;
 4//1;
 5/5=2,38=5/2;
 6/7=2,8=2,9=2,10=2,28=1/1;
 7//1,2,3,16;
 1/7=10,14=-1,18=20,19=15,26=4/3(2);
 2/9=110/2;
 99//99;
 2/9=110/2;
 3/5=4,6=6,7=1111,11=2,16=1,25=1,30=1,71=1,74=-5,75=-5/1,2,3;
 4/5=5,16=3,69=1/1;
 5/5=2,38=5/2;
 7//1,2,3,16;
 1/7=10,14=-1,18=20,19=15,26=4/3(-5);
 2/9=110/2;
 6/7=2,8=2,9=2,10=2,19=2,28=1/1;
 99/9=1/99;
 --------------------------------------------------
 Phenoxyl Radical DFT B3LYP 6-311G++(d,p) Gas Phase
 --------------------------------------------------
 Symbolic Z-matrix:
 Charge =  0 Multiplicity = 2
 C                    -0.13468  -0.31987   0. 
 C                     1.26048  -0.31987   0. 
 C                     1.95802   0.88789   0. 
 C                     1.26036   2.09639  -0.0012 
 C                    -0.13446   2.09632  -0.00168 
 C                    -0.83206   0.88811  -0.00068 
 H                    -0.68444  -1.27218   0.00045 
 H                     1.80999  -1.27238   0.00132 
 H                     3.0577    0.88797   0.00063 
 H                     1.81056   3.04854  -0.00126 
 H                    -0.68458   3.0486   -0.00263 
 O                    -2.26206   0.88835  -0.00092 
 

 GradGradGradGradGradGradGradGradGradGradGradGradGradGradGradGradGradGrad
 Berny optimization.
 Initialization pass.
                           ----------------------------
                           !    Initial Parameters    !
                           ! (Angstroms and Degrees)  !
 --------------------------                            --------------------------
 ! Name  Definition              Value          Derivative Info.                !
 --------------------------------------------------------------------------------
 ! R1    R(1,2)                  1.3952         estimate D2E/DX2                !
 ! R2    R(1,6)                  1.3948         estimate D2E/DX2                !
 ! R3    R(1,7)                  1.0996         estimate D2E/DX2                !
 ! R4    R(2,3)                  1.3947         estimate D2E/DX2                !
 ! R5    R(2,8)                  1.0997         estimate D2E/DX2                !
 ! R6    R(3,4)                  1.3954         estimate D2E/DX2                !
 ! R7    R(3,9)                  1.0997         estimate D2E/DX2                !
 ! R8    R(4,5)                  1.3948         estimate D2E/DX2                !
 ! R9    R(4,10)                 1.0997         estimate D2E/DX2                !
 ! R10   R(5,6)                  1.3951         estimate D2E/DX2                !
 ! R11   R(5,11)                 1.0998         estimate D2E/DX2                !
 ! R12   R(6,12)                 1.43           estimate D2E/DX2                !
 ! A1    A(2,1,6)              119.9985         estimate D2E/DX2                !
 ! A2    A(2,1,7)              119.9972         estimate D2E/DX2                !
 ! A3    A(6,1,7)              120.0043         estimate D2E/DX2                !
 ! A4    A(1,2,3)              120.0086         estimate D2E/DX2                !
 ! A5    A(1,2,8)              119.9808         estimate D2E/DX2                !
 ! A6    A(3,2,8)              120.0106         estimate D2E/DX2                !
 ! A7    A(2,3,4)              119.9942         estimate D2E/DX2                !
 ! A8    A(2,3,9)              120.0128         estimate D2E/DX2                !
 ! A9    A(4,3,9)              119.993          estimate D2E/DX2                !
 ! A10   A(3,4,5)              119.994          estimate D2E/DX2                !
 ! A11   A(3,4,10)             119.9811         estimate D2E/DX2                !
 ! A12   A(5,4,10)             120.0249         estimate D2E/DX2                !
 ! A13   A(4,5,6)              120.0047         estimate D2E/DX2                !
 ! A14   A(4,5,11)             120.0113         estimate D2E/DX2                !
 ! A15   A(6,5,11)             119.984          estimate D2E/DX2                !
 ! A16   A(1,6,5)              120.0            estimate D2E/DX2                !
 ! A17   A(1,6,12)             120.008          estimate D2E/DX2                !
 ! A18   A(5,6,12)             119.992          estimate D2E/DX2                !
 ! D1    D(6,1,2,3)              0.0323         estimate D2E/DX2                !
 ! D2    D(6,1,2,8)            179.9532         estimate D2E/DX2                !
 ! D3    D(7,1,2,3)           -179.9729         estimate D2E/DX2                !
 ! D4    D(7,1,2,8)             -0.052          estimate D2E/DX2                !
 ! D5    D(2,1,6,5)              0.0149         estimate D2E/DX2                !
 ! D6    D(2,1,6,12)           179.9892         estimate D2E/DX2                !
 ! D7    D(7,1,6,5)           -179.9798         estimate D2E/DX2                !
 ! D8    D(7,1,6,12)            -0.0056         estimate D2E/DX2                !
 ! D9    D(1,2,3,4)             -0.0568         estimate D2E/DX2                !
 ! D10   D(1,2,3,9)            179.9619         estimate D2E/DX2                !
 ! D11   D(8,2,3,4)           -179.9777         estimate D2E/DX2                !
 ! D12   D(8,2,3,9)              0.041          estimate D2E/DX2                !
 ! D13   D(2,3,4,5)              0.0341         estimate D2E/DX2                !
 ! D14   D(2,3,4,10)          -179.9964         estimate D2E/DX2                !
 ! D15   D(9,3,4,5)           -179.9846         estimate D2E/DX2                !
 ! D16   D(9,3,4,10)            -0.0151         estimate D2E/DX2                !
 ! D17   D(3,4,5,6)              0.0131         estimate D2E/DX2                !
 ! D18   D(3,4,5,11)          -179.9995         estimate D2E/DX2                !
 ! D19   D(10,4,5,6)          -179.9563         estimate D2E/DX2                !
 ! D20   D(10,4,5,11)            0.0311         estimate D2E/DX2                !
 ! D21   D(4,5,6,1)             -0.0376         estimate D2E/DX2                !
 ! D22   D(4,5,6,12)           179.9881         estimate D2E/DX2                !
 ! D23   D(11,5,6,1)           179.975          estimate D2E/DX2                !
 ! D24   D(11,5,6,12)            0.0007         estimate D2E/DX2                !
 --------------------------------------------------------------------------------
 Trust Radius=3.00D-01 FncErr=1.00D-07 GrdErr=1.00D-06
 Number of steps in this run=     64 maximum allowed number of steps=    100.
 GradGradGradGradGradGradGradGradGradGradGradGradGradGradGradGradGradGrad

                          Input orientation:                          
 ---------------------------------------------------------------------
 Center     Atomic      Atomic             Coordinates (Angstroms)
 Number     Number       Type             X           Y           Z
 ---------------------------------------------------------------------
      1          6           0       -0.134680   -0.319865    0.000000
      2          6           0        1.260480   -0.319865    0.000000
      3          6           0        1.958018    0.887886    0.000000
      4          6           0        1.260364    2.096395   -0.001199
      5          6           0       -0.134461    2.096317   -0.001678
      6          6           0       -0.832062    0.888111   -0.000682
      7          1           0       -0.684439   -1.272182    0.000450
      8          1           0        1.809988   -1.272378    0.001315
      9          1           0        3.057698    0.887966    0.000634
     10          1           0        1.810564    3.048538   -0.001258
     11          1           0       -0.684583    3.048598   -0.002631
     12          8           0       -2.262062    0.888349   -0.000916
 ---------------------------------------------------------------------
                    Distance matrix (angstroms):
                    1          2          3          4          5
     1  C    0.000000
     2  C    1.395160   0.000000
     3  C    2.416205   1.394712   0.000000
     4  C    2.790065   2.416260   1.395427   0.000000
     5  C    2.416183   2.789946   2.416356   1.394825   0.000000
     6  C    1.394829   2.416183   2.790080   2.416236   1.395138
     7  H    1.099610   2.165553   3.412986   3.889675   3.413102
     8  H    2.165414   1.099655   2.165330   3.413316   3.889601
     9  H    3.413229   2.165375   1.099680   2.165806   3.413209
    10  H    3.889745   3.413024   2.165678   1.099680   2.165606
    11  H    3.413055   3.889707   3.413506   2.165528   1.099761
    12  O    2.446535   3.723988   4.220080   3.723823   2.446604
                    6          7          8          9         10
     6  C    0.000000
     7  H    2.165331   0.000000
     8  H    3.412938   2.494427   0.000000
     9  H    3.889760   4.320860   2.494768   0.000000
    10  H    3.413344   4.989355   4.320917   2.494678   0.000000
    11  H    2.165516   4.320781   4.989362   4.321228   2.495147
    12  O    1.430000   2.675218   4.609809   5.319760   4.610065
                   11         12
    11  H    0.000000
    12  O    2.674905   0.000000
 Stoichiometry    C6H5O(2)
 Framework group  C1[X(C6H5O)]
 Deg. of freedom    30
 Full point group                 C1      NOp   1
 Largest Abelian subgroup         C1      NOp   1
 Largest concise Abelian subgroup C1      NOp   1
                         Standard orientation:                         
 ---------------------------------------------------------------------
 Center     Atomic      Atomic             Coordinates (Angstroms)
 Number     Number       Type             X           Y           Z
 ---------------------------------------------------------------------
      1          6           0       -0.287199   -1.208079   -0.000071
      2          6           0        1.107961   -1.207954   -0.000348
      3          6           0        1.805392   -0.000141    0.000258
      4          6           0        1.107630    1.208306   -0.000058
      5          6           0       -0.287195    1.208104   -0.000261
      6          6           0       -0.984688   -0.000165    0.000129
      7          1           0       -0.836873   -2.160445   -0.000099
      8          1           0        1.657554   -2.160419    0.000272
      9          1           0        2.905072    0.000036    0.000674
     10          1           0        1.657745    2.160498    0.000360
     11          1           0       -0.837402    2.160336   -0.000519
     12          8           0       -2.414688   -0.000054    0.000178
 ---------------------------------------------------------------------
 Rotational constants (GHZ):      5.6865082      2.6503722      1.8077942
 Standard basis: 6-311++G(d,p) (5D, 7F)
 There are   196 symmetry adapted cartesian basis functions of A   symmetry.
 There are   189 symmetry adapted basis functions of A   symmetry.
   189 basis functions,   297 primitive gaussians,   196 cartesian basis functions
    25 alpha electrons       24 beta electrons
       nuclear repulsion energy       257.7438197666 Hartrees.
 NAtoms=   12 NActive=   12 NUniq=   12 SFac= 1.00D+00 NAtFMM=   60 NAOKFM=F Big=F
 Integral buffers will be    131072 words long.
 Raffenetti 2 integral format.
 Two-electron integral symmetry is turned on.
 One-electron integrals computed using PRISM.
 PrsmSu:  requested number of processors reduced to:   9 ShMem   1 Linda.
 NBasis=   189 RedAO= T EigKep=  1.44D-06  NBF=   189
 NBsUse=   189 1.00D-06 EigRej= -1.00D+00 NBFU=   189
 ExpMin= 3.60D-02 ExpMax= 8.59D+03 ExpMxC= 1.30D+03 IAcc=3 IRadAn=         5 AccDes= 0.00D+00
 Harris functional with IExCor=  402 and IRadAn=       5 diagonalized for initial guess.
 HarFok:  IExCor=  402 AccDes= 0.00D+00 IRadAn=         5 IDoV= 1 UseB2=F ITyADJ=14
 ICtDFT=  3500011 ScaDFX=  1.000000  1.000000  1.000000  1.000000
 FoFCou: FMM=F IPFlag=           0 FMFlag=      100000 FMFlg1=           0
         NFxFlg=           0 DoJE=T BraDBF=F KetDBF=T FulRan=T
         wScrn=  0.000000 ICntrl=     500 IOpCl=  0 I1Cent=   200000004 NGrid=           0
         NMat0=    1 NMatS0=      1 NMatT0=    0 NMatD0=    1 NMtDS0=    0 NMtDT0=    0
 Petite list used in FoFCou.
 Initial guess <Sx>= 0.0000 <Sy>= 0.0000 <Sz>= 0.5000 <S**2>= 0.7500 S= 0.5000
 Requested convergence on RMS density matrix=1.00D-08 within 128 cycles.
 Requested convergence on MAX density matrix=1.00D-06.
 Requested convergence on             energy=1.00D-06.
 No special actions if energy rises.
 SCF Done:  E(UB3LYP) =  -306.892909881     A.U. after   17 cycles
            NFock= 17  Conv=0.67D-08     -V/T= 2.0051
 <Sx>= 0.0000 <Sy>= 0.0000 <Sz>= 0.5000 <S**2>= 0.7770 S= 0.5134
 <L.S>= 0.000000000000E+00
 Annihilation of the first spin contaminant:
 S**2 before annihilation     0.7770,   after     0.7504

 **********************************************************************

            Population analysis using the SCF density.

 **********************************************************************

 Orbital symmetries:
 Alpha Orbitals:
       Occupied  (A) (A) (A) (A) (A) (A) (A) (A) (A) (A) (A) (A)
                 (A) (A) (A) (A) (A) (A) (A) (A) (A) (A) (A) (A)
                 (A)
       Virtual   (A) (A) (A) (A) (A) (A) (A) (A) (A) (A) (A) (A)
                 (A) (A) (A) (A) (A) (A) (A) (A) (A) (A) (A) (A)
                 (A) (A) (A) (A) (A) (A) (A) (A) (A) (A) (A) (A)
                 (A) (A) (A) (A) (A) (A) (A) (A) (A) (A) (A) (A)
                 (A) (A) (A) (A) (A) (A) (A) (A) (A) (A) (A) (A)
                 (A) (A) (A) (A) (A) (A) (A) (A) (A) (A) (A) (A)
                 (A) (A) (A) (A) (A) (A) (A) (A) (A) (A) (A) (A)
                 (A) (A) (A) (A) (A) (A) (A) (A) (A) (A) (A) (A)
                 (A) (A) (A) (A) (A) (A) (A) (A) (A) (A) (A) (A)
                 (A) (A) (A) (A) (A) (A) (A) (A) (A) (A) (A) (A)
                 (A) (A) (A) (A) (A) (A) (A) (A) (A) (A) (A) (A)
                 (A) (A) (A) (A) (A) (A) (A) (A) (A) (A) (A) (A)
                 (A) (A) (A) (A) (A) (A) (A) (A) (A) (A) (A) (A)
                 (A) (A) (A) (A) (A) (A) (A) (A)
 Beta  Orbitals:
       Occupied  (A) (A) (A) (A) (A) (A) (A) (A) (A) (A) (A) (A)
                 (A) (A) (A) (A) (A) (A) (A) (A) (A) (A) (A) (A)
       Virtual   (A) (A) (A) (A) (A) (A) (A) (A) (A) (A) (A) (A)
                 (A) (A) (A) (A) (A) (A) (A) (A) (A) (A) (A) (A)
                 (A) (A) (A) (A) (A) (A) (A) (A) (A) (A) (A) (A)
                 (A) (A) (A) (A) (A) (A) (A) (A) (A) (A) (A) (A)
                 (A) (A) (A) (A) (A) (A) (A) (A) (A) (A) (A) (A)
                 (A) (A) (A) (A) (A) (A) (A) (A) (A) (A) (A) (A)
                 (A) (A) (A) (A) (A) (A) (A) (A) (A) (A) (A) (A)
                 (A) (A) (A) (A) (A) (A) (A) (A) (A) (A) (A) (A)
                 (A) (A) (A) (A) (A) (A) (A) (A) (A) (A) (A) (A)
                 (A) (A) (A) (A) (A) (A) (A) (A) (A) (A) (A) (A)
                 (A) (A) (A) (A) (A) (A) (A) (A) (A) (A) (A) (A)
                 (A) (A) (A) (A) (A) (A) (A) (A) (A) (A) (A) (A)
                 (A) (A) (A) (A) (A) (A) (A) (A) (A) (A) (A) (A)
                 (A) (A) (A) (A) (A) (A) (A) (A) (A)
 The electronic state is 2-A.
 Alpha  occ. eigenvalues --  -19.15359 -10.25063 -10.21487 -10.20859 -10.20856
 Alpha  occ. eigenvalues --  -10.20630 -10.20626  -0.99409  -0.88211  -0.77909
 Alpha  occ. eigenvalues --   -0.76277  -0.63716  -0.61679  -0.53938  -0.49101
 Alpha  occ. eigenvalues --   -0.47761  -0.45037  -0.43855  -0.42662  -0.38140
 Alpha  occ. eigenvalues --   -0.38073  -0.36776  -0.29173  -0.28948  -0.26652
 Alpha virt. eigenvalues --   -0.04391  -0.03022  -0.01503   0.00349   0.01250
 Alpha virt. eigenvalues --    0.03265   0.03269   0.05207   0.05215   0.07662
 Alpha virt. eigenvalues --    0.08064   0.08536   0.09367   0.09995   0.11122
 Alpha virt. eigenvalues --    0.11349   0.11515   0.12617   0.13091   0.13150
 Alpha virt. eigenvalues --    0.13161   0.13336   0.13491   0.14772   0.15000
 Alpha virt. eigenvalues --    0.17538   0.18510   0.19428   0.19527   0.20743
 Alpha virt. eigenvalues --    0.21239   0.23562   0.25677   0.26259   0.26509
 Alpha virt. eigenvalues --    0.26649   0.27099   0.28897   0.29029   0.30409
 Alpha virt. eigenvalues --    0.33593   0.33810   0.35418   0.36750   0.38125
 Alpha virt. eigenvalues --    0.39663   0.46715   0.46845   0.50519   0.51361
 Alpha virt. eigenvalues --    0.52747   0.53462   0.54972   0.55245   0.55311
 Alpha virt. eigenvalues --    0.57738   0.58297   0.59725   0.60229   0.65603
 Alpha virt. eigenvalues --    0.66208   0.70422   0.71685   0.74051   0.76043
 Alpha virt. eigenvalues --    0.77589   0.82077   0.82699   0.84897   0.85580
 Alpha virt. eigenvalues --    0.85978   0.86703   0.90381   0.91064   0.94078
 Alpha virt. eigenvalues --    0.97732   0.99467   0.99697   1.04835   1.05157
 Alpha virt. eigenvalues --    1.08831   1.10755   1.17750   1.24158   1.26736
 Alpha virt. eigenvalues --    1.28409   1.31614   1.44009   1.48528   1.49541
 Alpha virt. eigenvalues --    1.51773   1.53903   1.53980   1.59004   1.61137
 Alpha virt. eigenvalues --    1.62684   1.62906   1.70050   1.70394   1.72996
 Alpha virt. eigenvalues --    1.73983   1.79949   1.85872   1.88713   1.89560
 Alpha virt. eigenvalues --    1.90960   1.92767   1.93140   1.93905   1.97764
 Alpha virt. eigenvalues --    2.01241   2.02211   2.04209   2.20532   2.22791
 Alpha virt. eigenvalues --    2.30191   2.35927   2.38305   2.40718   2.45044
 Alpha virt. eigenvalues --    2.57994   2.60298   2.60298   2.65872   2.70010
 Alpha virt. eigenvalues --    2.70202   2.72062   2.72903   2.73403   2.74908
 Alpha virt. eigenvalues --    2.76905   2.76942   2.81920   2.83340   2.88151
 Alpha virt. eigenvalues --    2.88330   2.90064   3.01298   3.04369   3.08144
 Alpha virt. eigenvalues --    3.09386   3.27865   3.32379   3.33013   3.45124
 Alpha virt. eigenvalues --    3.45238   3.56847   3.63372   3.94324   3.98249
 Alpha virt. eigenvalues --    4.09295   4.10557   4.11401   4.80881   4.96307
 Alpha virt. eigenvalues --    5.14255   5.54225  23.51438  23.88800  23.92890
 Alpha virt. eigenvalues --   24.03308  24.05539  24.15337  49.88373
  Beta  occ. eigenvalues --  -19.13480 -10.25218 -10.21176 -10.20769 -10.20764
  Beta  occ. eigenvalues --  -10.20584 -10.20583  -0.95790  -0.87393  -0.77665
  Beta  occ. eigenvalues --   -0.75190  -0.63483  -0.61326  -0.53619  -0.48927
  Beta  occ. eigenvalues --   -0.47522  -0.44977  -0.42925  -0.40400  -0.37921
  Beta  occ. eigenvalues --   -0.37490  -0.31185  -0.28279  -0.27367
  Beta virt. eigenvalues --   -0.15454  -0.03584  -0.01485  -0.01287   0.00347
  Beta virt. eigenvalues --    0.01295   0.03295   0.03334   0.05262   0.05302
  Beta virt. eigenvalues --    0.07776   0.08076   0.08793   0.09376   0.10034
  Beta virt. eigenvalues --    0.11112   0.11562   0.12011   0.12661   0.13167
  Beta virt. eigenvalues --    0.13181   0.13288   0.13468   0.13849   0.14789
  Beta virt. eigenvalues --    0.15160   0.17928   0.18799   0.19440   0.19579
  Beta virt. eigenvalues --    0.20783   0.21293   0.23683   0.25682   0.26657
  Beta virt. eigenvalues --    0.26686   0.27210   0.27697   0.29014   0.29197
  Beta virt. eigenvalues --    0.30564   0.33686   0.33923   0.35509   0.37031
  Beta virt. eigenvalues --    0.38328   0.39926   0.46842   0.46928   0.50865
  Beta virt. eigenvalues --    0.51554   0.52761   0.53826   0.55168   0.55433
  Beta virt. eigenvalues --    0.55959   0.57834   0.58417   0.60102   0.60426
  Beta virt. eigenvalues --    0.65773   0.66556   0.70484   0.71776   0.74184
  Beta virt. eigenvalues --    0.76089   0.77855   0.82221   0.82726   0.84933
  Beta virt. eigenvalues --    0.85945   0.85970   0.86834   0.90478   0.91217
  Beta virt. eigenvalues --    0.94426   0.98204   0.99713   0.99957   1.05377
  Beta virt. eigenvalues --    1.07205   1.10906   1.11136   1.18576   1.25747
  Beta virt. eigenvalues --    1.27096   1.29180   1.32080   1.44058   1.48611
  Beta virt. eigenvalues --    1.49799   1.51972   1.54160   1.54169   1.59259
  Beta virt. eigenvalues --    1.61387   1.62526   1.63410   1.70206   1.70898
  Beta virt. eigenvalues --    1.74111   1.74129   1.79945   1.86367   1.89148
  Beta virt. eigenvalues --    1.89989   1.90871   1.92994   1.93232   1.94660
  Beta virt. eigenvalues --    1.97919   2.01445   2.02622   2.04490   2.20857
  Beta virt. eigenvalues --    2.23248   2.30692   2.35973   2.38437   2.40738
  Beta virt. eigenvalues --    2.45090   2.58099   2.60883   2.60940   2.66176
  Beta virt. eigenvalues --    2.70196   2.70224   2.72619   2.72968   2.74983
  Beta virt. eigenvalues --    2.74987   2.77035   2.77356   2.83719   2.84511
  Beta virt. eigenvalues --    2.90114   2.91391   2.93873   3.01683   3.04902
  Beta virt. eigenvalues --    3.08246   3.14074   3.28323   3.32616   3.33486
  Beta virt. eigenvalues --    3.45254   3.45409   3.57290   3.63888   3.94471
  Beta virt. eigenvalues --    3.98596   4.09907   4.10812   4.12030   4.81211
  Beta virt. eigenvalues --    5.04348   5.15822   5.55713  23.51496  23.88819
  Beta virt. eigenvalues --   23.92977  24.03493  24.05621  24.15434  49.90285
          Condensed to atoms (all electrons):
               1          2          3          4          5          6
     1  C   10.979343  -2.287677   0.982767  -0.655261  -1.105246  -2.787701
     2  C   -2.287677   6.813956  -0.415506   0.847450  -0.655737   1.883537
     3  C    0.982767  -0.415506   5.680746  -0.414860   0.981252  -1.146661
     4  C   -0.655261   0.847450  -0.414860   6.814404  -2.288509   1.883066
     5  C   -1.105246  -0.655737   0.981252  -2.288509  10.978597  -2.783567
     6  C   -2.787701   1.883537  -1.146661   1.883066  -2.783567   9.718184
     7  H    0.640048  -0.134050   0.034967  -0.008314  -0.045150  -0.198393
     8  H   -0.090433   0.386150  -0.029872  -0.023444   0.050232   0.026213
     9  H    0.010557  -0.042921   0.389757  -0.043017   0.010611  -0.007985
    10  H    0.050239  -0.023497  -0.029847   0.386089  -0.090294   0.026149
    11  H   -0.045258  -0.008263   0.034836  -0.133916   0.639805  -0.198093
    12  O   -0.219410   0.017302  -0.016826   0.017343  -0.219485   0.579547
               7          8          9         10         11         12
     1  C    0.640048  -0.090433   0.010557   0.050239  -0.045258  -0.219410
     2  C   -0.134050   0.386150  -0.042921  -0.023497  -0.008263   0.017302
     3  C    0.034967  -0.029872   0.389757  -0.029847   0.034836  -0.016826
     4  C   -0.008314  -0.023444  -0.043017   0.386089  -0.133916   0.017343
     5  C   -0.045150   0.050232   0.010611  -0.090294   0.639805  -0.219485
     6  C   -0.198393   0.026213  -0.007985   0.026149  -0.198093   0.579547
     7  H    0.513867  -0.011109   0.000882   0.001597  -0.000424  -0.013554
     8  H   -0.011109   0.517827  -0.005080  -0.001884   0.001598   0.001270
     9  H    0.000882  -0.005080   0.516740  -0.005051   0.000882  -0.000043
    10  H    0.001597  -0.001884  -0.005051   0.517773  -0.011110   0.001270
    11  H   -0.000424   0.001598   0.000882  -0.011110   0.513856  -0.013553
    12  O   -0.013554   0.001270  -0.000043   0.001270  -0.013553   8.085875
          Atomic-Atomic Spin Densities.
               1          2          3          4          5          6
     1  C    0.143963   0.049528  -0.040000  -0.068912   0.109413   0.036553
     2  C    0.049528  -0.154078   0.050098   0.014135  -0.068692  -0.014195
     3  C   -0.040000   0.050098   0.221957   0.050155  -0.040187   0.019925
     4  C   -0.068912   0.014135   0.050155  -0.154255   0.049965  -0.014221
     5  C    0.109413  -0.068692  -0.040187   0.049965   0.142466   0.036868
     6  C    0.036553  -0.014195   0.019925  -0.014221   0.036868  -0.155652
     7  H   -0.008171   0.007251  -0.003296  -0.000085  -0.000824   0.007028
     8  H    0.003397  -0.002683   0.000483   0.000547  -0.001247  -0.000310
     9  H   -0.001588   0.006195  -0.008477   0.006200  -0.001605   0.000986
    10  H   -0.001251   0.000551   0.000479  -0.002693   0.003420  -0.000320
    11  H   -0.000821  -0.000087  -0.003288   0.007242  -0.008172   0.007024
    12  O   -0.015411  -0.007711   0.001984  -0.007727  -0.015378  -0.025029
               7          8          9         10         11         12
     1  C   -0.008171   0.003397  -0.001588  -0.001251  -0.000821  -0.015411
     2  C    0.007251  -0.002683   0.006195   0.000551  -0.000087  -0.007711
     3  C   -0.003296   0.000483  -0.008477   0.000479  -0.003288   0.001984
     4  C   -0.000085   0.000547   0.006200  -0.002693   0.007242  -0.007727
     5  C   -0.000824  -0.001247  -0.001605   0.003420  -0.008172  -0.015378
     6  C    0.007028  -0.000310   0.000986  -0.000320   0.007024  -0.025029
     7  H   -0.014844   0.000744  -0.000080  -0.000022  -0.000023   0.000297
     8  H    0.000744   0.003650   0.000607   0.000099  -0.000022  -0.000065
     9  H   -0.000080   0.000607  -0.017348   0.000606  -0.000080   0.000049
    10  H   -0.000022   0.000099   0.000606   0.003650   0.000744  -0.000065
    11  H   -0.000023  -0.000022  -0.000080   0.000744  -0.014797   0.000296
    12  O    0.000297  -0.000065   0.000049  -0.000065   0.000296   0.775022
 Mulliken charges and spin densities:
               1          2
     1  C    0.528032   0.206701
     2  C   -0.380744  -0.119686
     3  C   -0.050752   0.249833
     4  C   -0.381033  -0.119650
     5  C    0.527489   0.206027
     6  C   -0.994296  -0.101342
     7  H    0.219632  -0.012024
     8  H    0.178532   0.005200
     9  H    0.174669  -0.014536
    10  H    0.178566   0.005198
    11  H    0.219640  -0.011982
    12  O   -0.219737   0.706262
 Sum of Mulliken charges =   0.00000   1.00000
 Mulliken charges and spin densities with hydrogens summed into heavy atoms:
               1          2
     1  C    0.747664   0.194677
     2  C   -0.202211  -0.114487
     3  C    0.123918   0.235297
     4  C   -0.202467  -0.114452
     5  C    0.747130   0.194044
     6  C   -0.994296  -0.101342
    12  O   -0.219737   0.706262
 Electronic spatial extent (au):  <R**2>=            652.0105
 Charge=              0.0000 electrons
 Dipole moment (field-independent basis, Debye):
    X=              3.9957    Y=             -0.0007    Z=              0.0005  Tot=              3.9957
 Quadrupole moment (field-independent basis, Debye-Ang):
   XX=            -45.9553   YY=            -34.6267   ZZ=            -43.3888
   XY=              0.0005   XZ=              0.0038   YZ=             -0.0006
 Traceless Quadrupole moment (field-independent basis, Debye-Ang):
   XX=             -4.6317   YY=              6.6969   ZZ=             -2.0652
   XY=              0.0005   XZ=              0.0038   YZ=             -0.0006
 Octapole moment (field-independent basis, Debye-Ang**2):
  XXX=             30.8811  YYY=             -0.0078  ZZZ=              0.0022  XYY=             -0.1269
  XXY=              0.0060  XXZ=              0.0047  XZZ=             -5.4680  YZZ=             -0.0019
  YYZ=              0.0018  XYZ=              0.0001
 Hexadecapole moment (field-independent basis, Debye-Ang**3):
 XXXX=           -560.4772 YYYY=           -265.3734 ZZZZ=            -49.6206 XXXY=              0.0058
 XXXZ=              0.0260 YYYX=              0.0017 YYYZ=             -0.0052 ZZZX=              0.0013
 ZZZY=             -0.0008 XXYY=           -128.3237 XXZZ=            -99.1792 YYZZ=            -64.9218
 XXYZ=              0.0003 YYXZ=              0.0102 ZZXY=              0.0001
 N-N= 2.577438197666D+02 E-N=-1.230277556886D+03  KE= 3.053444496647D+02
                          Isotropic Fermi Contact Couplings
        Atom                 a.u.       MegaHertz       Gauss      10(-4) cm-1
     1  C(13)              0.01022      11.48775       4.09912       3.83190
     2  C(13)             -0.01478     -16.61404      -5.92830      -5.54185
     3  C(13)              0.01509      16.96105       6.05212       5.65760
     4  C(13)             -0.01476     -16.59757      -5.92242      -5.53635
     5  C(13)              0.01019      11.45010       4.08568       3.81934
     6  C(13)             -0.03337     -37.51106     -13.38488     -12.51234
     7  H(1)              -0.00289     -12.91957      -4.61003      -4.30951
     8  H(1)               0.00108       4.83250       1.72436       1.61195
     9  H(1)              -0.00321     -14.33125      -5.11375      -4.78039
    10  H(1)               0.00108       4.83164       1.72405       1.61166
    11  H(1)              -0.00288     -12.87987      -4.59586      -4.29626
    12  O(17)              0.04464     -27.06140      -9.65618      -9.02671
 --------------------------------------------------------
       Center         ----  Spin Dipole Couplings  ----
                      3XX-RR        3YY-RR        3ZZ-RR
 --------------------------------------------------------
     1   Atom       -0.105152     -0.105967      0.211119
     2   Atom        0.049432      0.042256     -0.091688
     3   Atom       -0.117445     -0.129878      0.247323
     4   Atom        0.049430      0.042260     -0.091690
     5   Atom       -0.104781     -0.105570      0.210352
     6   Atom        0.057303      0.018613     -0.075915
     7   Atom       -0.006989      0.012752     -0.005763
     8   Atom        0.003479      0.000151     -0.003630
     9   Atom        0.017974     -0.016516     -0.001457
    10   Atom        0.003464      0.000160     -0.003624
    11   Atom       -0.006957      0.012720     -0.005763
    12   Atom       -1.388049     -1.422106      2.810155
 --------------------------------------------------------
                        XY            XZ            YZ
 --------------------------------------------------------
     1   Atom       -0.002686      0.000132     -0.000044
     2   Atom        0.002248      0.000033     -0.000005
     3   Atom       -0.000002     -0.000209     -0.000082
     4   Atom       -0.002221      0.000046      0.000010
     5   Atom        0.002686     -0.000002      0.000097
     6   Atom       -0.000029     -0.000005      0.000002
     7   Atom        0.005054      0.000003     -0.000003
     8   Atom        0.002385     -0.000001      0.000006
     9   Atom        0.000007      0.000008     -0.000003
    10   Atom       -0.002393      0.000000     -0.000003
    11   Atom       -0.005017      0.000001     -0.000005
    12   Atom       -0.000007      0.000172      0.001142
 --------------------------------------------------------


 ---------------------------------------------------------------------------------
              Anisotropic Spin Dipole Couplings in Principal Axis System
 ---------------------------------------------------------------------------------

       Atom             a.u.   MegaHertz   Gauss  10(-4) cm-1        Axes

              Baa    -0.1083   -14.530    -5.185    -4.847  0.6519  0.7583 -0.0002
     1 C(13)  Bbb    -0.1028   -13.801    -4.924    -4.603  0.7583 -0.6519 -0.0004
              Bcc     0.2111    28.330    10.109     9.450  0.0004 -0.0001  1.0000
 
              Baa    -0.0917   -12.304    -4.390    -4.104 -0.0002  0.0000  1.0000
     2 C(13)  Bbb     0.0416     5.584     1.992     1.863 -0.2762  0.9611 -0.0001
              Bcc     0.0501     6.720     2.398     2.242  0.9611  0.2762  0.0002
 
              Baa    -0.1299   -17.428    -6.219    -5.814  0.0002  1.0000  0.0002
     3 C(13)  Bbb    -0.1174   -15.760    -5.624    -5.257  1.0000 -0.0002  0.0006
              Bcc     0.2473    33.188    11.842    11.070 -0.0006 -0.0002  1.0000
 
              Baa    -0.0917   -12.304    -4.390    -4.104 -0.0003 -0.0001  1.0000
     4 C(13)  Bbb     0.0416     5.586     1.993     1.863  0.2738  0.9618  0.0002
              Bcc     0.0501     6.718     2.397     2.241  0.9618 -0.2738  0.0003
 
              Baa    -0.1079   -14.478    -5.166    -4.829 -0.6537  0.7568 -0.0002
     5 C(13)  Bbb    -0.1025   -13.749    -4.906    -4.586  0.7568  0.6537 -0.0002
              Bcc     0.2104    28.227    10.072     9.416  0.0000  0.0003  1.0000
 
              Baa    -0.0759   -10.187    -3.635    -3.398  0.0000  0.0000  1.0000
     6 C(13)  Bbb     0.0186     2.498     0.891     0.833  0.0007  1.0000  0.0000
              Bcc     0.0573     7.689     2.744     2.565  1.0000 -0.0007  0.0000
 
              Baa    -0.0082    -4.379    -1.563    -1.461  0.9721 -0.2344 -0.0013
     7 H(1)   Bbb    -0.0058    -3.075    -1.097    -1.026  0.0013 -0.0002  1.0000
              Bcc     0.0140     7.454     2.660     2.486  0.2344  0.9721 -0.0001
 
              Baa    -0.0036    -1.937    -0.691    -0.646  0.0009 -0.0020  1.0000
     8 H(1)   Bbb    -0.0011    -0.583    -0.208    -0.195 -0.4625  0.8866  0.0022
              Bcc     0.0047     2.520     0.899     0.841  0.8866  0.4625  0.0002
 
              Baa    -0.0165    -8.812    -3.144    -2.939 -0.0002  1.0000  0.0002
     9 H(1)   Bbb    -0.0015    -0.778    -0.277    -0.259 -0.0004 -0.0002  1.0000
              Bcc     0.0180     9.590     3.422     3.199  1.0000  0.0002  0.0004
 
              Baa    -0.0036    -1.934    -0.690    -0.645  0.0003  0.0011  1.0000
    10 H(1)   Bbb    -0.0011    -0.584    -0.208    -0.195  0.4647  0.8855 -0.0012
              Bcc     0.0047     2.518     0.899     0.840  0.8855 -0.4647  0.0002
 
              Baa    -0.0082    -4.355    -1.554    -1.453  0.9723  0.2336  0.0000
    11 H(1)   Bbb    -0.0058    -3.075    -1.097    -1.026  0.0000  0.0003  1.0000
              Bcc     0.0139     7.430     2.651     2.478 -0.2336  0.9723 -0.0003
 
              Baa    -1.4221   102.903    36.718    34.325  0.0002  1.0000 -0.0003
    12 O(17)  Bbb    -1.3880   100.438    35.839    33.503  1.0000 -0.0002  0.0000
              Bcc     2.8102  -203.341   -72.557   -67.827  0.0000  0.0003  1.0000
 

 ---------------------------------------------------------------------------------

 PrsmSu:  requested number of processors reduced to:   9 ShMem   1 Linda.
 PrsmSu:  requested number of processors reduced to:  15 ShMem   1 Linda.
 Calling FoFJK, ICntrl=      2127 FMM=F ISym2X=0 I1Cent= 0 IOpClX= 1 NMat=1 NMatS=1 NMatT=0.
 CoulSu:  requested number of processors reduced to:  15 ShMem   1 Linda.
 ***** Axes restored to original set *****
 -------------------------------------------------------------------
 Center     Atomic                   Forces (Hartrees/Bohr)
 Number     Number              X              Y              Z
 -------------------------------------------------------------------
      1        6           0.009125249   -0.026245942    0.000000378
      2        6          -0.003556882   -0.012234029    0.000118312
      3        6           0.012309975    0.000365175   -0.000042775
      4        6          -0.003194422    0.011823566    0.000028723
      5        6           0.008892788    0.026229712    0.000004209
      6        6          -0.094879021    0.000153703   -0.000075014
      7        1           0.003031571    0.010812506   -0.000000508
      8        1          -0.005538624    0.008750067   -0.000048245
      9        1          -0.010036663   -0.000005120   -0.000006396
     10        1          -0.005599349   -0.008741593   -0.000017859
     11        1           0.003093465   -0.010880830    0.000016021
     12        8           0.086351914   -0.000027216    0.000023155
 -------------------------------------------------------------------
 Cartesian Forces:  Max     0.094879021 RMS     0.022992589

 GradGradGradGradGradGradGradGradGradGradGradGradGradGradGradGradGradGrad
 Berny optimization.
 FormGI is forming the generalized inverse of G from B-inverse, IUseBI=4.
 Internal  Forces:  Max     0.086351920 RMS     0.012642649
 Search for a local minimum.
 Step number   1 out of a maximum of   64
 All quantities printed in internal units (Hartrees-Bohrs-Radians)
 Mixed Optimization -- RFO/linear search
 Second derivative matrix not updated -- first step.
 ITU=  0
     Eigenvalues ---    0.02152   0.02153   0.02154   0.02155   0.02155
     Eigenvalues ---    0.02155   0.02155   0.02156   0.02157   0.16000
     Eigenvalues ---    0.16000   0.16000   0.16000   0.16000   0.22000
     Eigenvalues ---    0.22000   0.23486   0.25000   0.33709   0.33718
     Eigenvalues ---    0.33718   0.33720   0.33725   0.40989   0.42116
     Eigenvalues ---    0.42305   0.46412   0.46453   0.46466   0.46497
 RFO step:  Lambda=-2.03973456D-02 EMin= 2.15189816D-02
 Linear search not attempted -- first point.
 Iteration  1 RMS(Cart)=  0.03029751 RMS(Int)=  0.00014073
 Iteration  2 RMS(Cart)=  0.00015783 RMS(Int)=  0.00000865
 Iteration  3 RMS(Cart)=  0.00000002 RMS(Int)=  0.00000865
 Variable       Old X    -DE/DX   Delta X   Delta X   Delta X     New X
                                 (Linear)    (Quad)   (Total)
    R1        2.63647  -0.00787   0.00000  -0.01621  -0.01621   2.62026
    R2        2.63584   0.01276   0.00000   0.02709   0.02707   2.66292
    R3        2.07796  -0.01088   0.00000  -0.03042  -0.03042   2.04754
    R4        2.63562   0.00638   0.00000   0.01237   0.01238   2.64801
    R5        2.07805  -0.01035   0.00000  -0.02893  -0.02893   2.04911
    R6        2.63697   0.00598   0.00000   0.01155   0.01156   2.64854
    R7        2.07809  -0.01004   0.00000  -0.02807  -0.02807   2.05003
    R8        2.63584  -0.00775   0.00000  -0.01598  -0.01598   2.61985
    R9        2.07809  -0.01037   0.00000  -0.02900  -0.02900   2.04909
   R10        2.63643   0.01262   0.00000   0.02682   0.02681   2.66323
   R11        2.07825  -0.01097   0.00000  -0.03068  -0.03068   2.04756
   R12        2.70231  -0.08635   0.00000  -0.20068  -0.20068   2.50163
    A1        2.09437  -0.00333   0.00000  -0.01193  -0.01195   2.08242
    A2        2.09435   0.00455   0.00000   0.02198   0.02199   2.11633
    A3        2.09447  -0.00122   0.00000  -0.01005  -0.01004   2.08443
    A4        2.09455   0.00003   0.00000  -0.00116  -0.00115   2.09340
    A5        2.09406  -0.00046   0.00000  -0.00187  -0.00187   2.09219
    A6        2.09458   0.00043   0.00000   0.00303   0.00302   2.09760
    A7        2.09429   0.00371   0.00000   0.01251   0.01254   2.10683
    A8        2.09462  -0.00186   0.00000  -0.00628  -0.00630   2.08832
    A9        2.09427  -0.00185   0.00000  -0.00623  -0.00625   2.08803
   A10        2.09429   0.00009   0.00000  -0.00099  -0.00098   2.09331
   A11        2.09407   0.00045   0.00000   0.00323   0.00322   2.09729
   A12        2.09483  -0.00054   0.00000  -0.00224  -0.00224   2.09258
   A13        2.09448  -0.00332   0.00000  -0.01196  -0.01198   2.08250
   A14        2.09459   0.00453   0.00000   0.02190   0.02191   2.11650
   A15        2.09411  -0.00121   0.00000  -0.00994  -0.00993   2.08418
   A16        2.09440   0.00282   0.00000   0.01354   0.01351   2.10791
   A17        2.09453  -0.00143   0.00000  -0.00683  -0.00682   2.08772
   A18        2.09426  -0.00139   0.00000  -0.00670  -0.00669   2.08756
    D1        0.00056  -0.00001   0.00000  -0.00032  -0.00031   0.00025
    D2        3.14078   0.00002   0.00000   0.00047   0.00047   3.14125
    D3       -3.14112  -0.00001   0.00000  -0.00031  -0.00031  -3.14143
    D4       -0.00091   0.00002   0.00000   0.00048   0.00048  -0.00043
    D5        0.00026  -0.00001   0.00000  -0.00022  -0.00022   0.00004
    D6        3.14140   0.00001   0.00000   0.00020   0.00020  -3.14158
    D7       -3.14124  -0.00001   0.00000  -0.00022  -0.00022  -3.14146
    D8       -0.00010   0.00001   0.00000   0.00019   0.00019   0.00009
    D9       -0.00099   0.00002   0.00000   0.00059   0.00060  -0.00040
   D10        3.14093   0.00002   0.00000   0.00039   0.00039   3.14132
   D11       -3.14120  -0.00001   0.00000  -0.00019  -0.00019  -3.14139
   D12        0.00072  -0.00002   0.00000  -0.00039  -0.00039   0.00032
   D13        0.00060  -0.00002   0.00000  -0.00035  -0.00035   0.00024
   D14       -3.14153   0.00000   0.00000  -0.00007  -0.00007   3.14159
   D15       -3.14132  -0.00001   0.00000  -0.00015  -0.00015  -3.14148
   D16       -0.00026   0.00000   0.00000   0.00013   0.00013  -0.00013
   D17        0.00023  -0.00001   0.00000  -0.00018  -0.00018   0.00005
   D18       -3.14158   0.00000   0.00000   0.00004   0.00005  -3.14154
   D19       -3.14083  -0.00002   0.00000  -0.00047  -0.00046  -3.14129
   D20        0.00054  -0.00001   0.00000  -0.00024  -0.00024   0.00030
   D21       -0.00066   0.00002   0.00000   0.00046   0.00046  -0.00019
   D22        3.14138   0.00000   0.00000   0.00005   0.00005   3.14143
   D23        3.14116   0.00001   0.00000   0.00024   0.00024   3.14140
   D24        0.00001  -0.00001   0.00000  -0.00018  -0.00018  -0.00016
         Item               Value     Threshold  Converged?
 Maximum Force            0.086352     0.000015     NO 
 RMS     Force            0.012643     0.000010     NO 
 Maximum Displacement     0.201411     0.000060     NO 
 RMS     Displacement     0.030400     0.000040     NO 
 Predicted change in Energy=-1.069704D-02
 GradGradGradGradGradGradGradGradGradGradGradGradGradGradGradGradGradGrad

                          Input orientation:                          
 ---------------------------------------------------------------------
 Center     Atomic      Atomic             Coordinates (Angstroms)
 Number     Number       Type             X           Y           Z
 ---------------------------------------------------------------------
      1          6           0       -0.135430   -0.336964    0.000046
      2          6           0        1.251132   -0.329808    0.000298
      3          6           0        1.944279    0.888013   -0.000044
      4          6           0        1.251144    2.106166   -0.001117
      5          6           0       -0.135204    2.113374   -0.001562
      6          6           0       -0.831677    0.888173   -0.000861
      7          1           0       -0.692853   -1.266092    0.000452
      8          1           0        1.796072   -1.267273    0.001316
      9          1           0        3.029105    0.888106    0.000412
     10          1           0        1.796490    3.043383   -0.001369
     11          1           0       -0.692755    3.042438   -0.002440
     12          8           0       -2.155480    0.888351   -0.001095
 ---------------------------------------------------------------------
                    Distance matrix (angstroms):
                    1          2          3          4          5
     1  C    0.000000
     2  C    1.386580   0.000000
     3  C    2.413660   1.401265   0.000000
     4  C    2.809176   2.435975   1.401547   0.000000
     5  C    2.450338   2.809105   2.413661   1.386366   0.000000
     6  C    1.409156   2.412793   2.775955   2.412809   1.409323
     7  H    1.083513   2.157708   3.405089   3.892460   3.425166
     8  H    2.143870   1.084344   2.160377   3.417169   3.893406
     9  H    3.393388   2.155111   1.084827   2.155184   3.393249
    10  H    3.893464   3.416993   2.160431   1.084333   2.143912
    11  H    3.425050   3.892396   3.405216   2.157625   1.083524
    12  O    2.362625   3.617861   4.099759   3.617756   2.362667
                    6          7          8          9         10
     6  C    0.000000
     7  H    2.158734   0.000000
     8  H    3.398679   2.488925   0.000000
     9  H    3.860782   4.300411   2.483149   0.000000
    10  H    3.398851   4.976786   4.310657   2.482854   0.000000
    11  H    2.158740   4.308531   4.976734   4.300395   2.489245
    12  O    1.323803   2.604017   4.501276   5.184585   4.501358
                   11         12
    11  H    0.000000
    12  O    2.603777   0.000000
 Stoichiometry    C6H5O(2)
 Framework group  C1[X(C6H5O)]
 Deg. of freedom    30
 Full point group                 C1      NOp   1
 Largest Abelian subgroup         C1      NOp   1
 Largest concise Abelian subgroup C1      NOp   1
                         Standard orientation:                         
 ---------------------------------------------------------------------
 Center     Atomic      Atomic             Coordinates (Angstroms)
 Number     Number       Type             X           Y           Z
 ---------------------------------------------------------------------
      1          6           0       -0.299795   -1.225168   -0.000038
      2          6           0        1.086766   -1.217926   -0.000137
      3          6           0        1.779836   -0.000060    0.000109
      4          6           0        1.086624    1.218049   -0.000021
      5          6           0       -0.299724    1.225170   -0.000107
      6          6           0       -0.996119   -0.000075    0.000003
      7          1           0       -0.857159   -2.154332   -0.000073
      8          1           0        1.631766   -2.155356    0.000152
      9          1           0        2.864663    0.000101    0.000286
     10          1           0        1.631911    2.155301    0.000175
     11          1           0       -0.857334    2.154199   -0.000258
     12          8           0       -2.319922    0.000019    0.000108
 ---------------------------------------------------------------------
 Rotational constants (GHZ):      5.5937730      2.7857068      1.8596156
 Standard basis: 6-311++G(d,p) (5D, 7F)
 There are   196 symmetry adapted cartesian basis functions of A   symmetry.
 There are   189 symmetry adapted basis functions of A   symmetry.
   189 basis functions,   297 primitive gaussians,   196 cartesian basis functions
    25 alpha electrons       24 beta electrons
       nuclear repulsion energy       260.5111277658 Hartrees.
 NAtoms=   12 NActive=   12 NUniq=   12 SFac= 1.00D+00 NAtFMM=   60 NAOKFM=F Big=F
 Integral buffers will be    131072 words long.
 Raffenetti 2 integral format.
 Two-electron integral symmetry is turned on.
 One-electron integrals computed using PRISM.
 PrsmSu:  requested number of processors reduced to:   9 ShMem   1 Linda.
 NBasis=   189 RedAO= T EigKep=  1.52D-06  NBF=   189
 NBsUse=   189 1.00D-06 EigRej= -1.00D+00 NBFU=   189
 Initial guess from the checkpoint file:  "PhenoxylRadicalGas.chk"
 B after Tr=     0.000000    0.000000    0.000000
         Rot=    1.000000    0.000000   -0.000001    0.000016 Ang=   0.00 deg.
 Initial guess <Sx>= 0.0000 <Sy>= 0.0000 <Sz>= 0.5000 <S**2>= 0.7764 S= 0.5131
 ExpMin= 3.60D-02 ExpMax= 8.59D+03 ExpMxC= 1.30D+03 IAcc=3 IRadAn=         5 AccDes= 0.00D+00
 Harris functional with IExCor=  402 and IRadAn=       5 diagonalized for initial guess.
 HarFok:  IExCor=  402 AccDes= 0.00D+00 IRadAn=         5 IDoV= 1 UseB2=F ITyADJ=14
 ICtDFT=  3500011 ScaDFX=  1.000000  1.000000  1.000000  1.000000
 FoFCou: FMM=F IPFlag=           0 FMFlag=      100000 FMFlg1=           0
         NFxFlg=           0 DoJE=T BraDBF=F KetDBF=T FulRan=T
         wScrn=  0.000000 ICntrl=     500 IOpCl=  0 I1Cent=   200000004 NGrid=           0
         NMat0=    1 NMatS0=      1 NMatT0=    0 NMatD0=    1 NMtDS0=    0 NMtDT0=    0
 Petite list used in FoFCou.
 Requested convergence on RMS density matrix=1.00D-08 within 128 cycles.
 Requested convergence on MAX density matrix=1.00D-06.
 Requested convergence on             energy=1.00D-06.
 No special actions if energy rises.
 SCF Done:  E(UB3LYP) =  -306.908425258     A.U. after   17 cycles
            NFock= 17  Conv=0.45D-08     -V/T= 2.0042
 <Sx>= 0.0000 <Sy>= 0.0000 <Sz>= 0.5000 <S**2>= 0.7843 S= 0.5170
 <L.S>= 0.000000000000E+00
 Annihilation of the first spin contaminant:
 S**2 before annihilation     0.7843,   after     0.7508
 PrsmSu:  requested number of processors reduced to:   9 ShMem   1 Linda.
 PrsmSu:  requested number of processors reduced to:  15 ShMem   1 Linda.
 Calling FoFJK, ICntrl=      2127 FMM=F ISym2X=0 I1Cent= 0 IOpClX= 1 NMat=1 NMatS=1 NMatT=0.
 CoulSu:  requested number of processors reduced to:  15 ShMem   1 Linda.
 ***** Axes restored to original set *****
 -------------------------------------------------------------------
 Center     Atomic                   Forces (Hartrees/Bohr)
 Number     Number              X              Y              Z
 -------------------------------------------------------------------
      1        6           0.018451167   -0.011801862   -0.000001133
      2        6          -0.005508712   -0.003588901    0.000045051
      3        6           0.003684758    0.000128831   -0.000017042
      4        6          -0.005326690    0.003428727    0.000011852
      5        6           0.018295334    0.011753812   -0.000004417
      6        6          -0.068819084    0.000082470   -0.000025648
      7        1          -0.001603357    0.001802099    0.000002257
      8        1           0.000684083    0.000647242   -0.000016634
      9        1          -0.000378459   -0.000011403   -0.000000195
     10        1           0.000660821   -0.000627939   -0.000007913
     11        1          -0.001590191   -0.001800243    0.000006276
     12        8           0.041450330   -0.000012833    0.000007545
 -------------------------------------------------------------------
 Cartesian Forces:  Max     0.068819084 RMS     0.014450304

 GradGradGradGradGradGradGradGradGradGradGradGradGradGradGradGradGradGrad
 Berny optimization.
 Using GEDIIS/GDIIS optimizer.
 FormGI is forming the generalized inverse of G from B-inverse, IUseBI=4.
 Internal  Forces:  Max     0.041450332 RMS     0.006662792
 Search for a local minimum.
 Step number   2 out of a maximum of   64
 All quantities printed in internal units (Hartrees-Bohrs-Radians)
 Mixed Optimization -- RFO/linear search
 Update second derivatives using D2CorX and points    1    2
 DE= -1.55D-02 DEPred=-1.07D-02 R= 1.45D+00
 TightC=F SS=  1.41D+00  RLast= 2.21D-01 DXNew= 5.0454D-01 6.6310D-01
 Trust test= 1.45D+00 RLast= 2.21D-01 DXMaxT set to 5.05D-01
 ITU=  1  0
 Use linear search instead of GDIIS.
     Eigenvalues ---    0.02152   0.02153   0.02154   0.02155   0.02155
     Eigenvalues ---    0.02155   0.02155   0.02156   0.02157   0.14957
     Eigenvalues ---    0.16000   0.16000   0.16000   0.16034   0.19313
     Eigenvalues ---    0.22000   0.22028   0.25000   0.26603   0.33711
     Eigenvalues ---    0.33718   0.33719   0.33725   0.35501   0.42221
     Eigenvalues ---    0.43840   0.46330   0.46451   0.46462   0.48641
 RFO step:  Lambda=-3.68102900D-03 EMin= 2.15187920D-02
 Quartic linear search produced a step of  0.52197.
 Iteration  1 RMS(Cart)=  0.01573984 RMS(Int)=  0.00023794
 Iteration  2 RMS(Cart)=  0.00031751 RMS(Int)=  0.00007494
 Iteration  3 RMS(Cart)=  0.00000006 RMS(Int)=  0.00007494
 Variable       Old X    -DE/DX   Delta X   Delta X   Delta X     New X
                                 (Linear)    (Quad)   (Total)
    R1        2.62026  -0.00314  -0.00846  -0.00237  -0.01083   2.60942
    R2        2.66292   0.01568   0.01413   0.03926   0.05351   2.71643
    R3        2.04754  -0.00072  -0.01588   0.01347  -0.00241   2.04514
    R4        2.64801   0.00317   0.00646   0.00280   0.00915   2.65716
    R5        2.04911  -0.00022  -0.01510   0.01491  -0.00020   2.04892
    R6        2.64854   0.00304   0.00604   0.00279   0.00871   2.65725
    R7        2.05003  -0.00038  -0.01465   0.01371  -0.00094   2.04908
    R8        2.61985  -0.00304  -0.00834  -0.00215  -0.01050   2.60936
    R9        2.04909  -0.00021  -0.01514   0.01497  -0.00017   2.04892
   R10        2.66323   0.01560   0.01399   0.03918   0.05329   2.71652
   R11        2.04756  -0.00073  -0.01602   0.01360  -0.00242   2.04514
   R12        2.50163  -0.04145  -0.10475  -0.05064  -0.15539   2.34623
    A1        2.08242   0.00238  -0.00624   0.02628   0.02015   2.10258
    A2        2.11633   0.00117   0.01148  -0.00420   0.00722   2.12355
    A3        2.08443  -0.00354  -0.00524  -0.02207  -0.02737   2.05706
    A4        2.09340   0.00103  -0.00060   0.00347   0.00276   2.09616
    A5        2.09219   0.00043  -0.00098   0.00896   0.00804   2.10022
    A6        2.09760  -0.00145   0.00158  -0.01243  -0.01080   2.08681
    A7        2.10683   0.00142   0.00655  -0.00629   0.00002   2.10685
    A8        2.08832  -0.00072  -0.00329   0.00306  -0.00011   2.08821
    A9        2.08803  -0.00070  -0.00326   0.00323   0.00009   2.08812
   A10        2.09331   0.00104  -0.00051   0.00346   0.00284   2.09615
   A11        2.09729  -0.00143   0.00168  -0.01237  -0.01063   2.08665
   A12        2.09258   0.00039  -0.00117   0.00891   0.00780   2.10038
   A13        2.08250   0.00236  -0.00625   0.02621   0.02007   2.10257
   A14        2.11650   0.00116   0.01144  -0.00421   0.00717   2.12367
   A15        2.08418  -0.00353  -0.00518  -0.02200  -0.02724   2.05694
   A16        2.10791  -0.00823   0.00705  -0.05313  -0.04584   2.06207
   A17        2.08772   0.00410  -0.00356   0.02655   0.02287   2.11059
   A18        2.08756   0.00412  -0.00349   0.02658   0.02297   2.11053
    D1        0.00025  -0.00001  -0.00016   0.00076   0.00059   0.00084
    D2        3.14125   0.00001   0.00025  -0.00120  -0.00097   3.14029
    D3       -3.14143   0.00000  -0.00016   0.00081   0.00065  -3.14078
    D4       -0.00043   0.00001   0.00025  -0.00115  -0.00091  -0.00134
    D5        0.00004   0.00000  -0.00011   0.00068   0.00056   0.00060
    D6       -3.14158   0.00000   0.00010  -0.00059  -0.00049   3.14111
    D7       -3.14146   0.00000  -0.00012   0.00063   0.00050  -3.14096
    D8        0.00009   0.00000   0.00010  -0.00064  -0.00055  -0.00045
    D9       -0.00040   0.00001   0.00031  -0.00157  -0.00126  -0.00166
   D10        3.14132   0.00001   0.00021  -0.00100  -0.00079   3.14053
   D11       -3.14139  -0.00001  -0.00010   0.00039   0.00027  -3.14112
   D12        0.00032  -0.00001  -0.00020   0.00096   0.00074   0.00107
   D13        0.00024  -0.00001  -0.00018   0.00091   0.00073   0.00098
   D14        3.14159   0.00000  -0.00003   0.00023   0.00021  -3.14139
   D15       -3.14148   0.00000  -0.00008   0.00035   0.00027  -3.14121
   D16       -0.00013   0.00000   0.00007  -0.00034  -0.00026  -0.00039
   D17        0.00005   0.00000  -0.00009   0.00053   0.00045   0.00050
   D18       -3.14154   0.00000   0.00002  -0.00017  -0.00015   3.14150
   D19       -3.14129  -0.00001  -0.00024   0.00122   0.00099  -3.14031
   D20        0.00030  -0.00001  -0.00013   0.00051   0.00039   0.00069
   D21       -0.00019   0.00001   0.00024  -0.00133  -0.00108  -0.00128
   D22        3.14143   0.00000   0.00002  -0.00006  -0.00003   3.14140
   D23        3.14140   0.00000   0.00012  -0.00064  -0.00051   3.14089
   D24       -0.00016   0.00000  -0.00009   0.00064   0.00054   0.00038
         Item               Value     Threshold  Converged?
 Maximum Force            0.041450     0.000015     NO 
 RMS     Force            0.006663     0.000010     NO 
 Maximum Displacement     0.078283     0.000060     NO 
 RMS     Displacement     0.015666     0.000040     NO 
 Predicted change in Energy=-5.841285D-03
 GradGradGradGradGradGradGradGradGradGradGradGradGradGradGradGradGradGrad

                          Input orientation:                          
 ---------------------------------------------------------------------
 Center     Atomic      Atomic             Coordinates (Angstroms)
 Number     Number       Type             X           Y           Z
 ---------------------------------------------------------------------
      1          6           0       -0.133777   -0.344925   -0.000027
      2          6           0        1.247026   -0.333967   -0.000286
      3          6           0        1.942547    0.888076    0.000077
      4          6           0        1.247134    2.110233   -0.001296
      5          6           0       -0.133633    2.121330   -0.001857
      6          6           0       -0.872482    0.888217   -0.000423
      7          1           0       -0.694661   -1.270479    0.000449
      8          1           0        1.802019   -1.265395    0.001237
      9          1           0        3.026874    0.888068    0.000871
     10          1           0        1.802370    3.041521   -0.001178
     11          1           0       -0.694539    3.046876   -0.002826
     12          8           0       -2.114054    0.888312   -0.000707
 ---------------------------------------------------------------------
                    Distance matrix (angstroms):
                    1          2          3          4          5
     1  C    0.000000
     2  C    1.380847   0.000000
     3  C    2.414831   1.406107   0.000000
     4  C    2.816863   2.444200   1.406154   0.000000
     5  C    2.466256   2.816861   2.414838   1.380811   0.000000
     6  C    1.437472   2.446641   2.815029   2.446650   1.437521
     7  H    1.082239   2.155738   3.407965   3.898690   3.437896
     8  H    2.143495   1.084240   2.158051   3.420931   3.900854
     9  H    3.392637   2.158988   1.084328   2.158973   3.392602
    10  H    3.900856   3.420866   2.158003   1.084243   2.143562
    11  H    3.437844   3.898690   3.408027   2.155782   1.082244
    12  O    2.332889   3.576427   4.056601   3.576406   2.332896
                    6          7          8          9         10
     6  C    0.000000
     7  H    2.166009   0.000000
     8  H    3.433803   2.496685   0.000000
     9  H    3.899356   4.302226   2.477433   0.000000
    10  H    3.433882   4.982821   4.306916   2.477251   0.000000
    11  H    2.165981   4.317357   4.982820   4.302253   2.496915
    12  O    1.241573   2.583614   4.469238   5.140929   4.469305
                   11         12
    11  H    0.000000
    12  O    2.583491   0.000000
 Stoichiometry    C6H5O(2)
 Framework group  C1[X(C6H5O)]
 Deg. of freedom    30
 Full point group                 C1      NOp   1
 Largest Abelian subgroup         C1      NOp   1
 Largest concise Abelian subgroup C1      NOp   1
                         Standard orientation:                         
 ---------------------------------------------------------------------
 Center     Atomic      Atomic             Coordinates (Angstroms)
 Number     Number       Type             X           Y           Z
 ---------------------------------------------------------------------
      1          6           0       -0.299231   -1.233122   -0.000120
      2          6           0        1.081572   -1.222089   -0.000573
      3          6           0        1.777026   -0.000009    0.000431
      4          6           0        1.081546    1.222111   -0.000100
      5          6           0       -0.299221    1.233133   -0.000454
      6          6           0       -1.038003   -0.000020    0.000339
      7          1           0       -0.860063   -2.158708   -0.000124
      8          1           0        1.636616   -2.153487    0.000305
      9          1           0        2.861353    0.000042    0.001068
     10          1           0        1.636731    2.153429    0.000502
     11          1           0       -0.860178    2.158649   -0.000780
     12          8           0       -2.279575    0.000006    0.000236
 ---------------------------------------------------------------------
 Rotational constants (GHZ):      5.5487834      2.8217633      1.8705295
 Standard basis: 6-311++G(d,p) (5D, 7F)
 There are   196 symmetry adapted cartesian basis functions of A   symmetry.
 There are   189 symmetry adapted basis functions of A   symmetry.
   189 basis functions,   297 primitive gaussians,   196 cartesian basis functions
    25 alpha electrons       24 beta electrons
       nuclear repulsion energy       261.3412150262 Hartrees.
 NAtoms=   12 NActive=   12 NUniq=   12 SFac= 1.00D+00 NAtFMM=   60 NAOKFM=F Big=F
 Integral buffers will be    131072 words long.
 Raffenetti 2 integral format.
 Two-electron integral symmetry is turned on.
 One-electron integrals computed using PRISM.
 PrsmSu:  requested number of processors reduced to:   9 ShMem   1 Linda.
 NBasis=   189 RedAO= T EigKep=  1.65D-06  NBF=   189
 NBsUse=   189 1.00D-06 EigRej= -1.00D+00 NBFU=   189
 Initial guess from the checkpoint file:  "PhenoxylRadicalGas.chk"
 B after Tr=     0.000000    0.000000    0.000000
         Rot=    1.000000    0.000000    0.000000    0.000003 Ang=   0.00 deg.
 Initial guess <Sx>= 0.0000 <Sy>= 0.0000 <Sz>= 0.5000 <S**2>= 0.7838 S= 0.5168
 ExpMin= 3.60D-02 ExpMax= 8.59D+03 ExpMxC= 1.30D+03 IAcc=3 IRadAn=         5 AccDes= 0.00D+00
 Harris functional with IExCor=  402 and IRadAn=       5 diagonalized for initial guess.
 HarFok:  IExCor=  402 AccDes= 0.00D+00 IRadAn=         5 IDoV= 1 UseB2=F ITyADJ=14
 ICtDFT=  3500011 ScaDFX=  1.000000  1.000000  1.000000  1.000000
 FoFCou: FMM=F IPFlag=           0 FMFlag=      100000 FMFlg1=           0
         NFxFlg=           0 DoJE=T BraDBF=F KetDBF=T FulRan=T
         wScrn=  0.000000 ICntrl=     500 IOpCl=  0 I1Cent=   200000004 NGrid=           0
         NMat0=    1 NMatS0=      1 NMatT0=    0 NMatD0=    1 NMtDS0=    0 NMtDT0=    0
 Petite list used in FoFCou.
 Requested convergence on RMS density matrix=1.00D-08 within 128 cycles.
 Requested convergence on MAX density matrix=1.00D-06.
 Requested convergence on             energy=1.00D-06.
 No special actions if energy rises.
 SCF Done:  E(UB3LYP) =  -306.912805249     A.U. after   15 cycles
            NFock= 15  Conv=0.93D-08     -V/T= 2.0039
 <Sx>= 0.0000 <Sy>= 0.0000 <Sz>= 0.5000 <S**2>= 0.7861 S= 0.5179
 <L.S>= 0.000000000000E+00
 Annihilation of the first spin contaminant:
 S**2 before annihilation     0.7861,   after     0.7509
 PrsmSu:  requested number of processors reduced to:   9 ShMem   1 Linda.
 PrsmSu:  requested number of processors reduced to:  15 ShMem   1 Linda.
 Calling FoFJK, ICntrl=      2127 FMM=F ISym2X=0 I1Cent= 0 IOpClX= 1 NMat=1 NMatS=1 NMatT=0.
 CoulSu:  requested number of processors reduced to:  15 ShMem   1 Linda.
 ***** Axes restored to original set *****
 -------------------------------------------------------------------
 Center     Atomic                   Forces (Hartrees/Bohr)
 Number     Number              X              Y              Z
 -------------------------------------------------------------------
      1        6           0.013425936   -0.006796242    0.000003911
      2        6          -0.004565067   -0.001484341    0.000165828
      3        6           0.001893851    0.000017925   -0.000079355
      4        6          -0.004528437    0.001462523    0.000050034
      5        6           0.013392449    0.006775580    0.000058874
      6        6           0.003129098    0.000020586   -0.000158353
      7        1          -0.001214360   -0.000181583    0.000003139
      8        1           0.000007070   -0.000041334   -0.000058547
      9        1          -0.000127668   -0.000004014    0.000001273
     10        1          -0.000007415    0.000047502   -0.000030269
     11        1          -0.001203890    0.000184694    0.000002341
     12        8          -0.020201569   -0.000001298    0.000041126
 -------------------------------------------------------------------
 Cartesian Forces:  Max     0.020201569 RMS     0.005060644

 GradGradGradGradGradGradGradGradGradGradGradGradGradGradGradGradGradGrad
 Berny optimization.
 Using GEDIIS/GDIIS optimizer.
 FormGI is forming the generalized inverse of G from B-inverse, IUseBI=4.
 Internal  Forces:  Max     0.020201559 RMS     0.003608110
 Search for a local minimum.
 Step number   3 out of a maximum of   64
 All quantities printed in internal units (Hartrees-Bohrs-Radians)
 Mixed Optimization -- RFO/linear search
 Update second derivatives using D2CorX and points    1    2    3
 DE= -4.38D-03 DEPred=-5.84D-03 R= 7.50D-01
 TightC=F SS=  1.41D+00  RLast= 1.90D-01 DXNew= 8.4853D-01 5.7068D-01
 Trust test= 7.50D-01 RLast= 1.90D-01 DXMaxT set to 5.71D-01
 ITU=  1  1  0
 Use linear search instead of GDIIS.
     Eigenvalues ---    0.02152   0.02153   0.02154   0.02154   0.02155
     Eigenvalues ---    0.02155   0.02155   0.02156   0.02157   0.15606
     Eigenvalues ---    0.16000   0.16000   0.16000   0.16033   0.21501
     Eigenvalues ---    0.22000   0.22071   0.25000   0.31215   0.33714
     Eigenvalues ---    0.33718   0.33720   0.33735   0.35337   0.42209
     Eigenvalues ---    0.44142   0.46450   0.46461   0.46725   0.64068
 RFO step:  Lambda=-1.02875172D-03 EMin= 2.15188332D-02
 Quartic linear search produced a step of -0.10676.
 Iteration  1 RMS(Cart)=  0.00669454 RMS(Int)=  0.00002507
 Iteration  2 RMS(Cart)=  0.00003337 RMS(Int)=  0.00000231
 Iteration  3 RMS(Cart)=  0.00000000 RMS(Int)=  0.00000231
 Variable       Old X    -DE/DX   Delta X   Delta X   Delta X     New X
                                 (Linear)    (Quad)   (Total)
    R1        2.60942  -0.00367   0.00116  -0.00924  -0.00808   2.60134
    R2        2.71643   0.01029  -0.00571   0.02698   0.02126   2.73769
    R3        2.04514   0.00078   0.00026  -0.00125  -0.00099   2.04415
    R4        2.65716   0.00185  -0.00098   0.00470   0.00373   2.66089
    R5        2.04892   0.00004   0.00002  -0.00275  -0.00273   2.04619
    R6        2.65725   0.00183  -0.00093   0.00456   0.00363   2.66088
    R7        2.04908  -0.00013   0.00010  -0.00316  -0.00306   2.04602
    R8        2.60936  -0.00366   0.00112  -0.00916  -0.00803   2.60132
    R9        2.04892   0.00004   0.00002  -0.00276  -0.00274   2.04618
   R10        2.71652   0.01027  -0.00569   0.02691   0.02122   2.73774
   R11        2.04514   0.00078   0.00026  -0.00128  -0.00102   2.04412
   R12        2.34623   0.02020   0.01659   0.00760   0.02419   2.37042
    A1        2.10258   0.00125  -0.00215   0.00692   0.00476   2.10734
    A2        2.12355   0.00034  -0.00077   0.00565   0.00488   2.12843
    A3        2.05706  -0.00159   0.00292  -0.01257  -0.00965   2.04741
    A4        2.09616   0.00081  -0.00029   0.00150   0.00120   2.09736
    A5        2.10022  -0.00042  -0.00086   0.00011  -0.00075   2.09948
    A6        2.08681  -0.00039   0.00115  -0.00161  -0.00045   2.08635
    A7        2.10685   0.00085   0.00000   0.00131   0.00131   2.10816
    A8        2.08821  -0.00043   0.00001  -0.00069  -0.00068   2.08753
    A9        2.08812  -0.00042  -0.00001  -0.00062  -0.00063   2.08749
   A10        2.09615   0.00081  -0.00030   0.00152   0.00122   2.09737
   A11        2.08665  -0.00037   0.00114  -0.00148  -0.00034   2.08631
   A12        2.10038  -0.00044  -0.00083  -0.00004  -0.00088   2.09951
   A13        2.10257   0.00125  -0.00214   0.00690   0.00476   2.10733
   A14        2.12367   0.00033  -0.00077   0.00558   0.00482   2.12849
   A15        2.05694  -0.00158   0.00291  -0.01248  -0.00957   2.04737
   A16        2.06207  -0.00497   0.00489  -0.01814  -0.01325   2.04881
   A17        2.11059   0.00248  -0.00244   0.00905   0.00661   2.11720
   A18        2.11053   0.00249  -0.00245   0.00909   0.00664   2.11718
    D1        0.00084  -0.00002  -0.00006  -0.00038  -0.00044   0.00040
    D2        3.14029   0.00003   0.00010   0.00104   0.00115   3.14143
    D3       -3.14078  -0.00002  -0.00007  -0.00051  -0.00057  -3.14136
    D4       -0.00134   0.00003   0.00010   0.00091   0.00101  -0.00033
    D5        0.00060  -0.00003  -0.00006  -0.00073  -0.00078  -0.00018
    D6        3.14111   0.00002   0.00005   0.00075   0.00080  -3.14127
    D7       -3.14096  -0.00002  -0.00005  -0.00060  -0.00065   3.14157
    D8       -0.00045   0.00003   0.00006   0.00087   0.00093   0.00048
    D9       -0.00166   0.00004   0.00013   0.00110   0.00123  -0.00042
   D10        3.14053   0.00002   0.00008   0.00067   0.00075   3.14128
   D11       -3.14112  -0.00001  -0.00003  -0.00031  -0.00034  -3.14146
   D12        0.00107  -0.00003  -0.00008  -0.00074  -0.00082   0.00024
   D13        0.00098  -0.00002  -0.00008  -0.00068  -0.00076   0.00021
   D14       -3.14139   0.00000  -0.00002  -0.00015  -0.00017  -3.14156
   D15       -3.14121  -0.00001  -0.00003  -0.00025  -0.00028  -3.14149
   D16       -0.00039   0.00001   0.00003   0.00028   0.00031  -0.00008
   D17        0.00050  -0.00001  -0.00005  -0.00044  -0.00050   0.00001
   D18        3.14150   0.00000   0.00002   0.00009   0.00010  -3.14158
   D19       -3.14031  -0.00003  -0.00011  -0.00098  -0.00109  -3.14140
   D20        0.00069  -0.00001  -0.00004  -0.00045  -0.00049   0.00020
   D21       -0.00128   0.00004   0.00012   0.00114   0.00125  -0.00003
   D22        3.14140  -0.00001   0.00000  -0.00034  -0.00033   3.14106
   D23        3.14089   0.00002   0.00005   0.00062   0.00068   3.14156
   D24        0.00038  -0.00003  -0.00006  -0.00085  -0.00091  -0.00053
         Item               Value     Threshold  Converged?
 Maximum Force            0.020202     0.000015     NO 
 RMS     Force            0.003608     0.000010     NO 
 Maximum Displacement     0.039251     0.000060     NO 
 RMS     Displacement     0.006695     0.000040     NO 
 Predicted change in Energy=-5.723312D-04
 GradGradGradGradGradGradGradGradGradGradGradGradGradGradGradGradGradGrad

                          Input orientation:                          
 ---------------------------------------------------------------------
 Center     Atomic      Atomic             Coordinates (Angstroms)
 Number     Number       Type             X           Y           Z
 ---------------------------------------------------------------------
      1          6           0       -0.127752   -0.349613    0.000046
      2          6           0        1.248754   -0.336129    0.000297
      3          6           0        1.944446    0.888085   -0.000019
      4          6           0        1.248882    2.112368   -0.001105
      5          6           0       -0.127610    2.126008   -0.001617
      6          6           0       -0.880454    0.888224   -0.001043
      7          1           0       -0.691158   -1.273020    0.000493
      8          1           0        1.804041   -1.265701    0.001263
      9          1           0        3.027156    0.888050    0.000474
     10          1           0        1.804301    3.041857   -0.001359
     11          1           0       -0.690957    3.049436   -0.002460
     12          8           0       -2.134825    0.888301   -0.000936
 ---------------------------------------------------------------------
                    Distance matrix (angstroms):
                    1          2          3          4          5
     1  C    0.000000
     2  C    1.376572   0.000000
     3  C    2.413690   1.408080   0.000000
     4  C    2.820722   2.448497   1.408076   0.000000
     5  C    2.475621   2.820727   2.413684   1.376560   0.000000
     6  C    1.448724   2.456128   2.824900   2.456135   1.448752
     7  H    1.081715   2.154303   3.408341   3.901872   3.445429
     8  H    2.138000   1.082796   2.158358   3.423383   3.903200
     9  H    3.388990   2.159011   1.082710   2.158984   3.388966
    10  H    3.903191   3.423365   2.158327   1.082793   2.138004
    11  H    3.445394   3.901863   3.408342   2.154315   1.081702
    12  O    2.358130   3.598310   4.079272   3.598307   2.358141
                    6          7          8          9         10
     6  C    0.000000
     7  H    2.169519   0.000000
     8  H    3.441789   2.495210   0.000000
     9  H    3.907610   4.300707   2.476823   0.000000
    10  H    3.441808   4.984524   4.307558   2.476744   0.000000
    11  H    2.169504   4.322457   4.984519   4.300693   2.495270
    12  O    1.254372   2.599132   4.489365   5.161981   4.489378
                   11         12
    11  H    0.000000
    12  O    2.599088   0.000000
 Stoichiometry    C6H5O(2)
 Framework group  C1[X(C6H5O)]
 Deg. of freedom    30
 Full point group                 C1      NOp   1
 Largest Abelian subgroup         C1      NOp   1
 Largest concise Abelian subgroup C1      NOp   1
                         Standard orientation:                         
 ---------------------------------------------------------------------
 Center     Atomic      Atomic             Coordinates (Angstroms)
 Number     Number       Type             X           Y           Z
 ---------------------------------------------------------------------
      1          6           0       -0.291208   -1.237805   -0.000057
      2          6           0        1.085297   -1.224253   -0.000133
      3          6           0        1.780928   -0.000004    0.000153
      4          6           0        1.085303    1.224245    0.000009
      5          6           0       -0.291190    1.237816   -0.000159
      6          6           0       -1.043972   -0.000005   -0.000182
      7          1           0       -0.854568   -2.161240   -0.000055
      8          1           0        1.640631   -2.153797    0.000111
      9          1           0        2.863638    0.000016    0.000383
     10          1           0        1.640676    2.153762    0.000206
     11          1           0       -0.854583    2.161217   -0.000282
     12          8           0       -2.298343    0.000009    0.000231
 ---------------------------------------------------------------------
 Rotational constants (GHZ):      5.5227799      2.7938546      1.8552991
 Standard basis: 6-311++G(d,p) (5D, 7F)
 There are   196 symmetry adapted cartesian basis functions of A   symmetry.
 There are   189 symmetry adapted basis functions of A   symmetry.
   189 basis functions,   297 primitive gaussians,   196 cartesian basis functions
    25 alpha electrons       24 beta electrons
       nuclear repulsion energy       260.4591700728 Hartrees.
 NAtoms=   12 NActive=   12 NUniq=   12 SFac= 1.00D+00 NAtFMM=   60 NAOKFM=F Big=F
 Integral buffers will be    131072 words long.
 Raffenetti 2 integral format.
 Two-electron integral symmetry is turned on.
 One-electron integrals computed using PRISM.
 PrsmSu:  requested number of processors reduced to:   9 ShMem   1 Linda.
 NBasis=   189 RedAO= T EigKep=  1.68D-06  NBF=   189
 NBsUse=   189 1.00D-06 EigRej= -1.00D+00 NBFU=   189
 Initial guess from the checkpoint file:  "PhenoxylRadicalGas.chk"
 B after Tr=     0.000000    0.000000    0.000000
         Rot=    1.000000    0.000000    0.000001    0.000002 Ang=   0.00 deg.
 Initial guess <Sx>= 0.0000 <Sy>= 0.0000 <Sz>= 0.5000 <S**2>= 0.7862 S= 0.5179
 ExpMin= 3.60D-02 ExpMax= 8.59D+03 ExpMxC= 1.30D+03 IAcc=3 IRadAn=         5 AccDes= 0.00D+00
 Harris functional with IExCor=  402 and IRadAn=       5 diagonalized for initial guess.
 HarFok:  IExCor=  402 AccDes= 0.00D+00 IRadAn=         5 IDoV= 1 UseB2=F ITyADJ=14
 ICtDFT=  3500011 ScaDFX=  1.000000  1.000000  1.000000  1.000000
 FoFCou: FMM=F IPFlag=           0 FMFlag=      100000 FMFlg1=           0
         NFxFlg=           0 DoJE=T BraDBF=F KetDBF=T FulRan=T
         wScrn=  0.000000 ICntrl=     500 IOpCl=  0 I1Cent=   200000004 NGrid=           0
         NMat0=    1 NMatS0=      1 NMatT0=    0 NMatD0=    1 NMtDS0=    0 NMtDT0=    0
 Petite list used in FoFCou.
 Requested convergence on RMS density matrix=1.00D-08 within 128 cycles.
 Requested convergence on MAX density matrix=1.00D-06.
 Requested convergence on             energy=1.00D-06.
 No special actions if energy rises.
 SCF Done:  E(UB3LYP) =  -306.913423055     A.U. after   13 cycles
            NFock= 13  Conv=0.79D-08     -V/T= 2.0041
 <Sx>= 0.0000 <Sy>= 0.0000 <Sz>= 0.5000 <S**2>= 0.7864 S= 0.5180
 <L.S>= 0.000000000000E+00
 Annihilation of the first spin contaminant:
 S**2 before annihilation     0.7864,   after     0.7509
 PrsmSu:  requested number of processors reduced to:   9 ShMem   1 Linda.
 PrsmSu:  requested number of processors reduced to:  15 ShMem   1 Linda.
 Calling FoFJK, ICntrl=      2127 FMM=F ISym2X=0 I1Cent= 0 IOpClX= 1 NMat=1 NMatS=1 NMatT=0.
 CoulSu:  requested number of processors reduced to:  15 ShMem   1 Linda.
 ***** Axes restored to original set *****
 -------------------------------------------------------------------
 Center     Atomic                   Forces (Hartrees/Bohr)
 Number     Number              X              Y              Z
 -------------------------------------------------------------------
      1        6           0.002977510   -0.000293017   -0.000034411
      2        6          -0.001583914    0.001178531    0.000039848
      3        6          -0.000186348   -0.000003871   -0.000020131
      4        6          -0.001578428   -0.001174287    0.000010616
      5        6           0.002963771    0.000269569   -0.000018169
      6        6          -0.002682858    0.000012220    0.000050689
      7        1          -0.000931359   -0.000960428    0.000003273
      8        1           0.000579698   -0.000840860   -0.000009240
      9        1           0.000937166   -0.000002261   -0.000000607
     10        1           0.000578154    0.000844892   -0.000003744
     11        1          -0.000931769    0.000970153    0.000003238
     12        8          -0.000141623   -0.000000642   -0.000021362
 -------------------------------------------------------------------
 Cartesian Forces:  Max     0.002977510 RMS     0.001046214

 GradGradGradGradGradGradGradGradGradGradGradGradGradGradGradGradGradGrad
 Berny optimization.
 Using GEDIIS/GDIIS optimizer.
 FormGI is forming the generalized inverse of G from B-inverse, IUseBI=4.
 Internal  Forces:  Max     0.001605200 RMS     0.000518819
 Search for a local minimum.
 Step number   4 out of a maximum of   64
 All quantities printed in internal units (Hartrees-Bohrs-Radians)
 Mixed Optimization -- En-DIIS/RFO-DIIS
 Update second derivatives using D2CorX and points    1    2    3    4
 DE= -6.18D-04 DEPred=-5.72D-04 R= 1.08D+00
 TightC=F SS=  1.41D+00  RLast= 4.72D-02 DXNew= 9.5976D-01 1.4174D-01
 Trust test= 1.08D+00 RLast= 4.72D-02 DXMaxT set to 5.71D-01
 ITU=  1  1  1  0
 Use linear search instead of GDIIS.
     Eigenvalues ---    0.02152   0.02153   0.02154   0.02155   0.02155
     Eigenvalues ---    0.02155   0.02156   0.02156   0.02157   0.14262
     Eigenvalues ---    0.16000   0.16000   0.16000   0.16031   0.19723
     Eigenvalues ---    0.22000   0.22042   0.25000   0.29794   0.33714
     Eigenvalues ---    0.33718   0.33720   0.33741   0.36714   0.42217
     Eigenvalues ---    0.44243   0.46451   0.46460   0.46730   0.65077
 RFO step:  Lambda=-4.67113894D-05 EMin= 2.15188603D-02
 Quartic linear search produced a step of  0.09975.
 Iteration  1 RMS(Cart)=  0.00173500 RMS(Int)=  0.00000379
 Iteration  2 RMS(Cart)=  0.00000492 RMS(Int)=  0.00000155
 Iteration  3 RMS(Cart)=  0.00000000 RMS(Int)=  0.00000155
 Variable       Old X    -DE/DX   Delta X   Delta X   Delta X     New X
                                 (Linear)    (Quad)   (Total)
    R1        2.60134  -0.00063  -0.00081  -0.00183  -0.00264   2.59871
    R2        2.73769   0.00161   0.00212   0.00475   0.00688   2.74457
    R3        2.04415   0.00130  -0.00010   0.00383   0.00373   2.04788
    R4        2.66089   0.00010   0.00037   0.00036   0.00073   2.66161
    R5        2.04619   0.00102  -0.00027   0.00294   0.00267   2.04886
    R6        2.66088   0.00010   0.00036   0.00035   0.00071   2.66159
    R7        2.04602   0.00094  -0.00030   0.00268   0.00238   2.04840
    R8        2.60132  -0.00062  -0.00080  -0.00181  -0.00261   2.59871
    R9        2.04618   0.00102  -0.00027   0.00295   0.00268   2.04886
   R10        2.73774   0.00159   0.00212   0.00472   0.00684   2.74458
   R11        2.04412   0.00131  -0.00010   0.00386   0.00375   2.04787
   R12        2.37042   0.00014   0.00241  -0.00563  -0.00321   2.36720
    A1        2.10734   0.00015   0.00048   0.00095   0.00143   2.10877
    A2        2.12843   0.00023   0.00049   0.00197   0.00246   2.13089
    A3        2.04741  -0.00037  -0.00096  -0.00292  -0.00389   2.04353
    A4        2.09736   0.00041   0.00012   0.00171   0.00182   2.09918
    A5        2.09948  -0.00014  -0.00007  -0.00027  -0.00035   2.09913
    A6        2.08635  -0.00027  -0.00005  -0.00143  -0.00148   2.08487
    A7        2.10816  -0.00021   0.00013  -0.00167  -0.00154   2.10662
    A8        2.08753   0.00010  -0.00007   0.00082   0.00075   2.08828
    A9        2.08749   0.00011  -0.00006   0.00085   0.00079   2.08828
   A10        2.09737   0.00041   0.00012   0.00170   0.00182   2.09919
   A11        2.08631  -0.00027  -0.00003  -0.00140  -0.00143   2.08488
   A12        2.09951  -0.00014  -0.00009  -0.00030  -0.00039   2.09912
   A13        2.10733   0.00015   0.00047   0.00096   0.00144   2.10876
   A14        2.12849   0.00022   0.00048   0.00193   0.00241   2.13090
   A15        2.04737  -0.00037  -0.00095  -0.00289  -0.00385   2.04352
   A16        2.04881  -0.00090  -0.00132  -0.00365  -0.00497   2.04385
   A17        2.11720   0.00045   0.00066   0.00182   0.00248   2.11967
   A18        2.11718   0.00045   0.00066   0.00183   0.00249   2.11967
    D1        0.00040  -0.00001  -0.00004  -0.00056  -0.00061  -0.00021
    D2        3.14143   0.00000   0.00011   0.00005   0.00017  -3.14158
    D3       -3.14136  -0.00001  -0.00006  -0.00034  -0.00039   3.14143
    D4       -0.00033   0.00001   0.00010   0.00028   0.00038   0.00006
    D5       -0.00018   0.00001  -0.00008   0.00051   0.00044   0.00026
    D6       -3.14127  -0.00001   0.00008  -0.00039  -0.00031  -3.14158
    D7        3.14157   0.00001  -0.00007   0.00030   0.00023  -3.14138
    D8        0.00048  -0.00001   0.00009  -0.00061  -0.00051  -0.00003
    D9       -0.00042   0.00001   0.00012   0.00039   0.00051   0.00009
   D10        3.14128   0.00001   0.00007   0.00034   0.00041  -3.14149
   D11       -3.14146   0.00000  -0.00003  -0.00023  -0.00026   3.14146
   D12        0.00024  -0.00001  -0.00008  -0.00028  -0.00036  -0.00012
   D13        0.00021   0.00000  -0.00008  -0.00016  -0.00024  -0.00002
   D14       -3.14156   0.00000  -0.00002   0.00003   0.00001  -3.14155
   D15       -3.14149   0.00000  -0.00003  -0.00011  -0.00014   3.14156
   D16       -0.00008   0.00000   0.00003   0.00008   0.00011   0.00003
   D17        0.00001   0.00000  -0.00005   0.00012   0.00007   0.00008
   D18       -3.14158   0.00000   0.00001   0.00009   0.00010  -3.14148
   D19       -3.14140   0.00000  -0.00011  -0.00007  -0.00018  -3.14158
   D20        0.00020   0.00000  -0.00005  -0.00010  -0.00015   0.00005
   D21       -0.00003   0.00000   0.00012  -0.00029  -0.00017  -0.00019
   D22        3.14106   0.00001  -0.00003   0.00061   0.00058  -3.14154
   D23        3.14156   0.00000   0.00007  -0.00026  -0.00020   3.14137
   D24       -0.00053   0.00001  -0.00009   0.00064   0.00055   0.00002
         Item               Value     Threshold  Converged?
 Maximum Force            0.001605     0.000015     NO 
 RMS     Force            0.000519     0.000010     NO 
 Maximum Displacement     0.007015     0.000060     NO 
 RMS     Displacement     0.001734     0.000040     NO 
 Predicted change in Energy=-2.782204D-05
 GradGradGradGradGradGradGradGradGradGradGradGradGradGradGradGradGradGrad

                          Input orientation:                          
 ---------------------------------------------------------------------
 Center     Atomic      Atomic             Coordinates (Angstroms)
 Number     Number       Type             X           Y           Z
 ---------------------------------------------------------------------
      1          6           0       -0.126494   -0.350841    0.000079
      2          6           0        1.248600   -0.335926    0.000580
      3          6           0        1.945429    0.888085   -0.000023
      4          6           0        1.248733    2.112158   -0.001039
      5          6           0       -0.126364    2.127224   -0.001483
      6          6           0       -0.884166    0.888227   -0.000815
      7          1           0       -0.692228   -1.275139    0.000374
      8          1           0        1.805268   -1.266320    0.001240
      9          1           0        3.029396    0.888028    0.000286
     10          1           0        1.805493    3.042497   -0.001531
     11          1           0       -0.692008    3.051576   -0.002369
     12          8           0       -2.136836    0.888296   -0.001264
 ---------------------------------------------------------------------
                    Distance matrix (angstroms):
                    1          2          3          4          5
     1  C    0.000000
     2  C    1.375176   0.000000
     3  C    2.414084   1.408464   0.000000
     4  C    2.820924   2.448084   1.408454   0.000000
     5  C    2.478065   2.820928   2.414082   1.375179   0.000000
     6  C    1.452362   2.459114   2.829594   2.459118   1.452369
     7  H    1.083689   2.156139   3.411271   3.903987   3.449098
     8  H    2.137711   1.084210   2.158959   3.424010   3.904785
     9  H    3.390345   2.160855   1.083967   2.160847   3.390344
    10  H    3.904782   3.424015   2.158953   1.084211   2.137708
    11  H    3.449094   3.903990   3.411271   2.156150   1.083689
    12  O    2.361553   3.599986   4.082265   3.599988   2.361555
                    6          7          8          9         10
     6  C    0.000000
     7  H    2.171865   0.000000
     8  H    3.446031   2.497511   0.000000
     9  H    3.913562   4.304622   2.477842   0.000000
    10  H    3.446033   4.988045   4.308818   2.477838   0.000000
    11  H    2.171867   4.326716   4.988048   4.304625   2.497517
    12  O    1.252671   2.601413   4.492500   5.166232   4.492499
                   11         12
    11  H    0.000000
    12  O    2.601406   0.000000
 Stoichiometry    C6H5O(2)
 Framework group  C1[X(C6H5O)]
 Deg. of freedom    30
 Full point group                 C1      NOp   1
 Largest Abelian subgroup         C1      NOp   1
 Largest concise Abelian subgroup C1      NOp   1
                         Standard orientation:                         
 ---------------------------------------------------------------------
 Center     Atomic      Atomic             Coordinates (Angstroms)
 Number     Number       Type             X           Y           Z
 ---------------------------------------------------------------------
      1          6           0       -0.289607   -1.239031   -0.000053
      2          6           0        1.085487   -1.224045    0.000043
      3          6           0        1.782252    0.000002    0.000017
      4          6           0        1.085493    1.224039   -0.000001
      5          6           0       -0.289605    1.239034   -0.000021
      6          6           0       -1.047342   -0.000002    0.000079
      7          1           0       -0.855292   -2.163359   -0.000182
      8          1           0        1.642202   -2.154410   -0.000064
      9          1           0        2.866219    0.000001   -0.000001
     10          1           0        1.642205    2.154407   -0.000063
     11          1           0       -0.855297    2.163358   -0.000142
     12          8           0       -2.300013    0.000002    0.000008
 ---------------------------------------------------------------------
 Rotational constants (GHZ):      5.5176825      2.7895529      1.8528267
 Standard basis: 6-311++G(d,p) (5D, 7F)
 There are   196 symmetry adapted cartesian basis functions of A   symmetry.
 There are   189 symmetry adapted basis functions of A   symmetry.
   189 basis functions,   297 primitive gaussians,   196 cartesian basis functions
    25 alpha electrons       24 beta electrons
       nuclear repulsion energy       260.3133053307 Hartrees.
 NAtoms=   12 NActive=   12 NUniq=   12 SFac= 1.00D+00 NAtFMM=   60 NAOKFM=F Big=F
 Integral buffers will be    131072 words long.
 Raffenetti 2 integral format.
 Two-electron integral symmetry is turned on.
 One-electron integrals computed using PRISM.
 PrsmSu:  requested number of processors reduced to:   9 ShMem   1 Linda.
 NBasis=   189 RedAO= T EigKep=  1.69D-06  NBF=   189
 NBsUse=   189 1.00D-06 EigRej= -1.00D+00 NBFU=   189
 Initial guess from the checkpoint file:  "PhenoxylRadicalGas.chk"
 B after Tr=     0.000000    0.000000    0.000000
         Rot=    1.000000    0.000000    0.000000   -0.000001 Ang=   0.00 deg.
 Initial guess <Sx>= 0.0000 <Sy>= 0.0000 <Sz>= 0.5000 <S**2>= 0.7864 S= 0.5180
 Requested convergence on RMS density matrix=1.00D-08 within 128 cycles.
 Requested convergence on MAX density matrix=1.00D-06.
 Requested convergence on             energy=1.00D-06.
 No special actions if energy rises.
 SCF Done:  E(UB3LYP) =  -306.913449970     A.U. after   13 cycles
            NFock= 13  Conv=0.52D-08     -V/T= 2.0042
 <Sx>= 0.0000 <Sy>= 0.0000 <Sz>= 0.5000 <S**2>= 0.7863 S= 0.5180
 <L.S>= 0.000000000000E+00
 Annihilation of the first spin contaminant:
 S**2 before annihilation     0.7863,   after     0.7509
 PrsmSu:  requested number of processors reduced to:   9 ShMem   1 Linda.
 PrsmSu:  requested number of processors reduced to:  15 ShMem   1 Linda.
 Calling FoFJK, ICntrl=      2127 FMM=F ISym2X=0 I1Cent= 0 IOpClX= 1 NMat=1 NMatS=1 NMatT=0.
 CoulSu:  requested number of processors reduced to:  15 ShMem   1 Linda.
 ***** Axes restored to original set *****
 -------------------------------------------------------------------
 Center     Atomic                   Forces (Hartrees/Bohr)
 Number     Number              X              Y              Z
 -------------------------------------------------------------------
      1        6          -0.000202635    0.000048286    0.000015363
      2        6           0.000034986    0.000226459   -0.000015555
      3        6           0.000009594   -0.000005102    0.000006932
      4        6           0.000030118   -0.000218658   -0.000002802
      5        6          -0.000203104   -0.000054447    0.000007715
      6        6           0.000478236    0.000004031   -0.000029281
      7        1           0.000003276   -0.000014327    0.000002861
      8        1           0.000067606   -0.000097285    0.000003262
      9        1           0.000027197   -0.000000101    0.000000811
     10        1           0.000068039    0.000096731   -0.000000635
     11        1           0.000004165    0.000014841    0.000003957
     12        8          -0.000317479   -0.000000428    0.000007372
 -------------------------------------------------------------------
 Cartesian Forces:  Max     0.000478236 RMS     0.000123516

 GradGradGradGradGradGradGradGradGradGradGradGradGradGradGradGradGradGrad
 Berny optimization.
 Using GEDIIS/GDIIS optimizer.
 FormGI is forming the generalized inverse of G from B-inverse, IUseBI=4.
 Internal  Forces:  Max     0.000317477 RMS     0.000061453
 Search for a local minimum.
 Step number   5 out of a maximum of   64
 All quantities printed in internal units (Hartrees-Bohrs-Radians)
 Mixed Optimization -- En-DIIS/RFO-DIIS
 Swapping is turned off.
 Update second derivatives using D2CorX and points    1    2    3    4    5
 DE= -2.69D-05 DEPred=-2.78D-05 R= 9.67D-01
 TightC=F SS=  1.41D+00  RLast= 1.64D-02 DXNew= 9.5976D-01 4.9064D-02
 Trust test= 9.67D-01 RLast= 1.64D-02 DXMaxT set to 5.71D-01
 ITU=  1  1  1  1  0
     Eigenvalues ---    0.02152   0.02153   0.02154   0.02155   0.02155
     Eigenvalues ---    0.02155   0.02156   0.02157   0.02157   0.14559
     Eigenvalues ---    0.16000   0.16000   0.16000   0.16026   0.20483
     Eigenvalues ---    0.21901   0.22000   0.25000   0.30637   0.33716
     Eigenvalues ---    0.33719   0.33728   0.33799   0.35919   0.42213
     Eigenvalues ---    0.44180   0.46451   0.46461   0.46820   0.61691
 En-DIIS/RFO-DIIS IScMMF=        0 using points:     5    4
 RFO step:  Lambda=-3.63299916D-07.
 DidBck=F Rises=F RFO-DIIS coefs:    0.95856    0.04144
 Iteration  1 RMS(Cart)=  0.00016341 RMS(Int)=  0.00000005
 Iteration  2 RMS(Cart)=  0.00000004 RMS(Int)=  0.00000003
 Variable       Old X    -DE/DX   Delta X   Delta X   Delta X     New X
                                 (Linear)    (Quad)   (Total)
    R1        2.59871   0.00012   0.00011   0.00024   0.00035   2.59905
    R2        2.74457  -0.00010  -0.00028  -0.00026  -0.00055   2.74402
    R3        2.04788   0.00001  -0.00015   0.00018   0.00003   2.04790
    R4        2.66161  -0.00007  -0.00003  -0.00018  -0.00021   2.66141
    R5        2.04886   0.00012  -0.00011   0.00045   0.00034   2.04920
    R6        2.66159  -0.00007  -0.00003  -0.00016  -0.00019   2.66140
    R7        2.04840   0.00003  -0.00010   0.00019   0.00009   2.04849
    R8        2.59871   0.00012   0.00011   0.00023   0.00034   2.59905
    R9        2.04886   0.00012  -0.00011   0.00045   0.00034   2.04920
   R10        2.74458  -0.00010  -0.00028  -0.00027  -0.00056   2.74402
   R11        2.04787   0.00001  -0.00016   0.00018   0.00003   2.04790
   R12        2.36720   0.00032   0.00013   0.00074   0.00087   2.36808
    A1        2.10877  -0.00003  -0.00006  -0.00017  -0.00023   2.10854
    A2        2.13089   0.00000  -0.00010   0.00006  -0.00004   2.13085
    A3        2.04353   0.00002   0.00016   0.00011   0.00027   2.04380
    A4        2.09918   0.00004  -0.00008   0.00025   0.00018   2.09936
    A5        2.09913  -0.00001   0.00001  -0.00008  -0.00007   2.09906
    A6        2.08487  -0.00003   0.00006  -0.00017  -0.00011   2.08477
    A7        2.10662  -0.00006   0.00006  -0.00032  -0.00025   2.10637
    A8        2.08828   0.00003  -0.00003   0.00016   0.00013   2.08841
    A9        2.08828   0.00003  -0.00003   0.00016   0.00013   2.08841
   A10        2.09919   0.00004  -0.00008   0.00025   0.00017   2.09936
   A11        2.08488  -0.00003   0.00006  -0.00017  -0.00011   2.08477
   A12        2.09912  -0.00001   0.00002  -0.00008  -0.00006   2.09906
   A13        2.10876  -0.00002  -0.00006  -0.00017  -0.00023   2.10854
   A14        2.13090   0.00000  -0.00010   0.00005  -0.00005   2.13085
   A15        2.04352   0.00002   0.00016   0.00012   0.00027   2.04379
   A16        2.04385   0.00003   0.00021   0.00016   0.00036   2.04421
   A17        2.11967  -0.00001  -0.00010  -0.00008  -0.00018   2.11949
   A18        2.11967  -0.00001  -0.00010  -0.00008  -0.00018   2.11949
    D1       -0.00021   0.00001   0.00003   0.00021   0.00024   0.00003
    D2       -3.14158   0.00000  -0.00001   0.00002   0.00001  -3.14157
    D3        3.14143   0.00000   0.00002   0.00017   0.00018  -3.14157
    D4        0.00006   0.00000  -0.00002  -0.00002  -0.00004   0.00002
    D5        0.00026  -0.00001  -0.00002  -0.00029  -0.00030  -0.00005
    D6       -3.14158   0.00000   0.00001   0.00011   0.00012  -3.14146
    D7       -3.14138  -0.00001  -0.00001  -0.00024  -0.00025   3.14155
    D8       -0.00003   0.00000   0.00002   0.00015   0.00017   0.00014
    D9        0.00009   0.00000  -0.00002  -0.00007  -0.00009   0.00000
   D10       -3.14149   0.00000  -0.00002  -0.00010  -0.00012   3.14157
   D11        3.14146   0.00000   0.00001   0.00012   0.00013  -3.14159
   D12       -0.00012   0.00000   0.00001   0.00008   0.00010  -0.00002
   D13       -0.00002   0.00000   0.00001   0.00001   0.00002   0.00000
   D14       -3.14155   0.00000   0.00000  -0.00005  -0.00005   3.14159
   D15        3.14156   0.00000   0.00001   0.00005   0.00005  -3.14158
   D16        0.00003   0.00000   0.00000  -0.00001  -0.00001   0.00002
   D17        0.00008   0.00000   0.00000  -0.00010  -0.00010  -0.00002
   D18       -3.14148   0.00000   0.00000  -0.00013  -0.00013   3.14157
   D19       -3.14158   0.00000   0.00001  -0.00004  -0.00003   3.14157
   D20        0.00005   0.00000   0.00001  -0.00007  -0.00007  -0.00002
   D21       -0.00019   0.00001   0.00001   0.00023   0.00024   0.00004
   D22       -3.14154   0.00000  -0.00002  -0.00017  -0.00019   3.14145
   D23        3.14137   0.00001   0.00001   0.00026   0.00027  -3.14155
   D24        0.00002   0.00000  -0.00002  -0.00014  -0.00016  -0.00014
         Item               Value     Threshold  Converged?
 Maximum Force            0.000317     0.000015     NO 
 RMS     Force            0.000061     0.000010     NO 
 Maximum Displacement     0.000467     0.000060     NO 
 RMS     Displacement     0.000163     0.000040     NO 
 Predicted change in Energy=-3.406872D-07
 GradGradGradGradGradGradGradGradGradGradGradGradGradGradGradGradGradGrad

                          Input orientation:                          
 ---------------------------------------------------------------------
 Center     Atomic      Atomic             Coordinates (Angstroms)
 Number     Number       Type             X           Y           Z
 ---------------------------------------------------------------------
      1          6           0       -0.126656   -0.350730    0.000072
      2          6           0        1.248622   -0.335745    0.000501
      3          6           0        1.945550    0.888083   -0.000058
      4          6           0        1.248751    2.111981   -0.001063
      5          6           0       -0.126526    2.127110   -0.001517
      6          6           0       -0.883951    0.888228   -0.000994
      7          1           0       -0.692313   -1.275092    0.000504
      8          1           0        1.805365   -1.266305    0.001278
      9          1           0        3.029565    0.888026    0.000308
     10          1           0        1.805590    3.042484   -0.001477
     11          1           0       -0.692090    3.051529   -0.002271
     12          8           0       -2.137084    0.888295   -0.001247
 ---------------------------------------------------------------------
                    Distance matrix (angstroms):
                    1          2          3          4          5
     1  C    0.000000
     2  C    1.375359   0.000000
     3  C    2.414269   1.408355   0.000000
     4  C    2.820761   2.447726   1.408352   0.000000
     5  C    2.477841   2.820761   2.414268   1.375360   0.000000
     6  C    1.452072   2.458857   2.829501   2.458859   1.452075
     7  H    1.083703   2.156293   3.411400   3.903843   3.448927
     8  H    2.137986   1.084392   2.158944   3.423834   3.904802
     9  H    3.390612   2.160874   1.084016   2.160872   3.390611
    10  H    3.904802   3.423835   2.158943   1.084392   2.137985
    11  H    3.448925   3.903843   3.411399   2.156297   1.083703
    12  O    2.361568   3.600177   4.082634   3.600178   2.361568
                    6          7          8          9         10
     6  C    0.000000
     7  H    2.171792   0.000000
     8  H    3.445930   2.497693   0.000000
     9  H    3.913517   4.304818   2.477864   0.000000
    10  H    3.445932   4.988084   4.308790   2.477864   0.000000
    11  H    2.171792   4.326622   4.988084   4.304819   2.497696
    12  O    1.253133   2.601463   4.492795   5.166649   4.492795
                   11         12
    11  H    0.000000
    12  O    2.601459   0.000000
 Stoichiometry    C6H5O(2)
 Framework group  C1[X(C6H5O)]
 Deg. of freedom    30
 Full point group                 C1      NOp   1
 Largest Abelian subgroup         C1      NOp   1
 Largest concise Abelian subgroup C1      NOp   1
                         Standard orientation:                         
 ---------------------------------------------------------------------
 Center     Atomic      Atomic             Coordinates (Angstroms)
 Number     Number       Type             X           Y           Z
 ---------------------------------------------------------------------
      1          6           0       -0.289739   -1.238920   -0.000022
      2          6           0        1.085538   -1.223864    0.000003
      3          6           0        1.782403    0.000000    0.000019
      4          6           0        1.085541    1.223862    0.000006
      5          6           0       -0.289737    1.238921   -0.000025
      6          6           0       -1.047098   -0.000001   -0.000067
      7          1           0       -0.855347   -2.163311   -0.000012
      8          1           0        1.642330   -2.154395    0.000018
      9          1           0        2.866419   -0.000001    0.000059
     10          1           0        1.642332    2.154394    0.000021
     11          1           0       -0.855349    2.163310   -0.000017
     12          8           0       -2.300230    0.000001    0.000056
 ---------------------------------------------------------------------
 Rotational constants (GHZ):      5.5187507      2.7892007      1.8527917
 Standard basis: 6-311++G(d,p) (5D, 7F)
 There are   196 symmetry adapted cartesian basis functions of A   symmetry.
 There are   189 symmetry adapted basis functions of A   symmetry.
   189 basis functions,   297 primitive gaussians,   196 cartesian basis functions
    25 alpha electrons       24 beta electrons
       nuclear repulsion energy       260.3093902578 Hartrees.
 NAtoms=   12 NActive=   12 NUniq=   12 SFac= 1.00D+00 NAtFMM=   60 NAOKFM=F Big=F
 Integral buffers will be    131072 words long.
 Raffenetti 2 integral format.
 Two-electron integral symmetry is turned on.
 One-electron integrals computed using PRISM.
 PrsmSu:  requested number of processors reduced to:   9 ShMem   1 Linda.
 NBasis=   189 RedAO= T EigKep=  1.69D-06  NBF=   189
 NBsUse=   189 1.00D-06 EigRej= -1.00D+00 NBFU=   189
 Initial guess from the checkpoint file:  "PhenoxylRadicalGas.chk"
 B after Tr=     0.000000    0.000000    0.000000
         Rot=    1.000000    0.000000    0.000000    0.000000 Ang=   0.00 deg.
 Initial guess <Sx>= 0.0000 <Sy>= 0.0000 <Sz>= 0.5000 <S**2>= 0.7863 S= 0.5180
 Requested convergence on RMS density matrix=1.00D-08 within 128 cycles.
 Requested convergence on MAX density matrix=1.00D-06.
 Requested convergence on             energy=1.00D-06.
 No special actions if energy rises.
 SCF Done:  E(UB3LYP) =  -306.913450288     A.U. after   10 cycles
            NFock= 10  Conv=0.74D-08     -V/T= 2.0042
 <Sx>= 0.0000 <Sy>= 0.0000 <Sz>= 0.5000 <S**2>= 0.7864 S= 0.5180
 <L.S>= 0.000000000000E+00
 Annihilation of the first spin contaminant:
 S**2 before annihilation     0.7864,   after     0.7509
 PrsmSu:  requested number of processors reduced to:   9 ShMem   1 Linda.
 PrsmSu:  requested number of processors reduced to:  15 ShMem   1 Linda.
 Calling FoFJK, ICntrl=      2127 FMM=F ISym2X=0 I1Cent= 0 IOpClX= 1 NMat=1 NMatS=1 NMatT=0.
 CoulSu:  requested number of processors reduced to:  15 ShMem   1 Linda.
 ***** Axes restored to original set *****
 -------------------------------------------------------------------
 Center     Atomic                   Forces (Hartrees/Bohr)
 Number     Number              X              Y              Z
 -------------------------------------------------------------------
      1        6           0.000002430    0.000001178   -0.000006540
      2        6          -0.000005643    0.000014320   -0.000000585
      3        6           0.000001844   -0.000001732    0.000000256
      4        6          -0.000006977   -0.000011841   -0.000001153
      5        6           0.000001783   -0.000003537   -0.000006163
      6        6          -0.000042470    0.000001720    0.000020652
      7        1           0.000006763    0.000005192   -0.000000108
      8        1          -0.000004045   -0.000001342    0.000001026
      9        1          -0.000010242    0.000000028   -0.000000713
     10        1          -0.000003962    0.000001108    0.000001101
     11        1           0.000007063   -0.000004884   -0.000000054
     12        8           0.000053456   -0.000000211   -0.000007718
 -------------------------------------------------------------------
 Cartesian Forces:  Max     0.000053456 RMS     0.000012885

 GradGradGradGradGradGradGradGradGradGradGradGradGradGradGradGradGradGrad
 Berny optimization.
 Using GEDIIS/GDIIS optimizer.
 FormGI is forming the generalized inverse of G from B-inverse, IUseBI=4.
 Internal  Forces:  Max     0.000053455 RMS     0.000008855
 Search for a local minimum.
 Step number   6 out of a maximum of   64
 All quantities printed in internal units (Hartrees-Bohrs-Radians)
 Mixed Optimization -- En-DIIS/RFO-DIIS
 Swapping is turned off.
 Update second derivatives using D2CorX and points    1    2    3    4    5
                                                      6
 DE= -3.17D-07 DEPred=-3.41D-07 R= 9.32D-01
 Trust test= 9.32D-01 RLast= 1.77D-03 DXMaxT set to 5.71D-01
 ITU=  0  1  1  1  1  0
     Eigenvalues ---    0.02151   0.02152   0.02154   0.02154   0.02155
     Eigenvalues ---    0.02155   0.02156   0.02157   0.02200   0.14400
     Eigenvalues ---    0.16000   0.16000   0.16000   0.16032   0.20883
     Eigenvalues ---    0.21625   0.22000   0.25000   0.30569   0.33387
     Eigenvalues ---    0.33716   0.33719   0.33755   0.36627   0.42212
     Eigenvalues ---    0.43721   0.46448   0.46461   0.47536   0.64885
 En-DIIS/RFO-DIIS IScMMF=        0 using points:     6    5    4
 RFO step:  Lambda= 0.00000000D+00.
 DidBck=F Rises=F RFO-DIIS coefs:    0.92452    0.07193    0.00356
 Iteration  1 RMS(Cart)=  0.00003893 RMS(Int)=  0.00000000
 Iteration  2 RMS(Cart)=  0.00000000 RMS(Int)=  0.00000000
 Variable       Old X    -DE/DX   Delta X   Delta X   Delta X     New X
                                 (Linear)    (Quad)   (Total)
    R1        2.59905  -0.00001  -0.00002  -0.00001  -0.00003   2.59902
    R2        2.74402  -0.00001   0.00002  -0.00002  -0.00001   2.74401
    R3        2.04790  -0.00001  -0.00002  -0.00001  -0.00002   2.04788
    R4        2.66141  -0.00001   0.00001  -0.00004  -0.00002   2.66138
    R5        2.04920   0.00000  -0.00004   0.00004   0.00000   2.04920
    R6        2.66140  -0.00001   0.00001  -0.00003  -0.00002   2.66138
    R7        2.04849  -0.00001  -0.00002  -0.00001  -0.00003   2.04846
    R8        2.59905  -0.00001  -0.00002  -0.00001  -0.00003   2.59903
    R9        2.04920   0.00000  -0.00004   0.00004   0.00000   2.04920
   R10        2.74402  -0.00001   0.00002  -0.00003  -0.00001   2.74401
   R11        2.04790  -0.00001  -0.00002  -0.00001  -0.00002   2.04788
   R12        2.36808  -0.00005  -0.00005  -0.00003  -0.00008   2.36799
    A1        2.10854   0.00000   0.00001  -0.00001   0.00001   2.10855
    A2        2.13085   0.00000  -0.00001  -0.00002  -0.00002   2.13082
    A3        2.04380   0.00000  -0.00001   0.00002   0.00002   2.04381
    A4        2.09936   0.00000  -0.00002   0.00003   0.00001   2.09937
    A5        2.09906  -0.00001   0.00001  -0.00004  -0.00003   2.09903
    A6        2.08477   0.00000   0.00001   0.00000   0.00002   2.08478
    A7        2.10637   0.00000   0.00002  -0.00004  -0.00002   2.10635
    A8        2.08841   0.00000  -0.00001   0.00002   0.00001   2.08842
    A9        2.08841   0.00000  -0.00001   0.00002   0.00001   2.08842
   A10        2.09936   0.00000  -0.00002   0.00003   0.00001   2.09937
   A11        2.08477   0.00000   0.00001   0.00000   0.00002   2.08479
   A12        2.09906  -0.00001   0.00001  -0.00003  -0.00003   2.09903
   A13        2.10854   0.00000   0.00001   0.00000   0.00001   2.10855
   A14        2.13085   0.00000   0.00000  -0.00002  -0.00003   2.13083
   A15        2.04379   0.00000  -0.00001   0.00002   0.00002   2.04381
   A16        2.04421   0.00000  -0.00001  -0.00001  -0.00002   2.04419
   A17        2.11949   0.00000   0.00000   0.00000   0.00001   2.11950
   A18        2.11949   0.00000   0.00000   0.00001   0.00001   2.11950
    D1        0.00003   0.00000  -0.00002  -0.00005  -0.00006  -0.00003
    D2       -3.14157   0.00000   0.00000  -0.00006  -0.00006   3.14156
    D3       -3.14157   0.00000  -0.00001  -0.00002  -0.00004   3.14158
    D4        0.00002   0.00000   0.00000  -0.00003  -0.00003  -0.00001
    D5       -0.00005   0.00000   0.00002   0.00011   0.00013   0.00008
    D6       -3.14146   0.00000  -0.00001  -0.00014  -0.00015   3.14158
    D7        3.14155   0.00000   0.00002   0.00009   0.00011  -3.14153
    D8        0.00014   0.00000  -0.00001  -0.00016  -0.00017  -0.00003
    D9        0.00000   0.00000   0.00000  -0.00002  -0.00002  -0.00002
   D10        3.14157   0.00000   0.00001   0.00001   0.00002   3.14159
   D11       -3.14159   0.00000  -0.00001  -0.00001  -0.00002   3.14158
   D12       -0.00002   0.00000  -0.00001   0.00002   0.00001   0.00000
   D13        0.00000   0.00000   0.00000   0.00002   0.00002   0.00002
   D14        3.14159   0.00000   0.00000   0.00002   0.00002  -3.14157
   D15       -3.14158   0.00000   0.00000  -0.00001  -0.00001  -3.14159
   D16        0.00002   0.00000   0.00000  -0.00001  -0.00001   0.00000
   D17       -0.00002   0.00000   0.00001   0.00005   0.00005   0.00004
   D18        3.14157   0.00000   0.00001   0.00002   0.00003  -3.14158
   D19        3.14157   0.00000   0.00000   0.00005   0.00005  -3.14156
   D20       -0.00002   0.00000   0.00001   0.00003   0.00003   0.00001
   D21        0.00004   0.00000  -0.00002  -0.00011  -0.00013  -0.00009
   D22        3.14145   0.00000   0.00001   0.00014   0.00015  -3.14158
   D23       -3.14155   0.00000  -0.00002  -0.00009  -0.00011   3.14153
   D24       -0.00014   0.00000   0.00001   0.00016   0.00017   0.00003
         Item               Value     Threshold  Converged?
 Maximum Force            0.000053     0.000015     NO 
 RMS     Force            0.000009     0.000010     YES
 Maximum Displacement     0.000190     0.000060     NO 
 RMS     Displacement     0.000039     0.000040     YES
 Predicted change in Energy=-5.988886D-09
 GradGradGradGradGradGradGradGradGradGradGradGradGradGradGradGradGradGrad

                          Input orientation:                          
 ---------------------------------------------------------------------
 Center     Atomic      Atomic             Coordinates (Angstroms)
 Number     Number       Type             X           Y           Z
 ---------------------------------------------------------------------
      1          6           0       -0.126651   -0.350719    0.000083
      2          6           0        1.248612   -0.335729    0.000504
      3          6           0        1.945544    0.888083   -0.000049
      4          6           0        1.248740    2.111966   -0.001062
      5          6           0       -0.126521    2.127099   -0.001504
      6          6           0       -0.883957    0.888229   -0.000893
      7          1           0       -0.692278   -1.275085    0.000477
      8          1           0        1.805332   -1.266303    0.001267
      9          1           0        3.029544    0.888026    0.000296
     10          1           0        1.805556    3.042482   -0.001491
     11          1           0       -0.692053    3.051523   -0.002294
     12          8           0       -2.137045    0.888295   -0.001300
 ---------------------------------------------------------------------
                    Distance matrix (angstroms):
                    1          2          3          4          5
     1  C    0.000000
     2  C    1.375344   0.000000
     3  C    2.414253   1.408343   0.000000
     4  C    2.820730   2.447695   1.408341   0.000000
     5  C    2.477818   2.820729   2.414253   1.375345   0.000000
     6  C    1.452069   2.458846   2.829501   2.458847   1.452070
     7  H    1.083691   2.156257   3.411363   3.903801   3.448904
     8  H    2.137955   1.084392   2.158944   3.423813   3.904771
     9  H    3.390583   2.160855   1.084001   2.160855   3.390583
    10  H    3.904772   3.423814   2.158943   1.084392   2.137955
    11  H    3.448903   3.903801   3.411363   2.156258   1.083691
    12  O    2.361533   3.600126   4.082589   3.600126   2.361533
                    6          7          8          9         10
     6  C    0.000000
     7  H    2.171789   0.000000
     8  H    3.445908   2.497625   0.000000
     9  H    3.913501   4.304766   2.477868   0.000000
    10  H    3.445909   4.988043   4.308786   2.477869   0.000000
    11  H    2.171789   4.326609   4.988042   4.304766   2.497626
    12  O    1.253088   2.601455   4.492731   5.166589   4.492731
                   11         12
    11  H    0.000000
    12  O    2.601453   0.000000
 Stoichiometry    C6H5O(2)
 Framework group  C1[X(C6H5O)]
 Deg. of freedom    30
 Full point group                 C1      NOp   1
 Largest Abelian subgroup         C1      NOp   1
 Largest concise Abelian subgroup C1      NOp   1
                         Standard orientation:                         
 ---------------------------------------------------------------------
 Center     Atomic      Atomic             Coordinates (Angstroms)
 Number     Number       Type             X           Y           Z
 ---------------------------------------------------------------------
      1          6           0       -0.289736   -1.238909   -0.000017
      2          6           0        1.085526   -1.223848   -0.000004
      3          6           0        1.782394    0.000000    0.000014
      4          6           0        1.085527    1.223847   -0.000004
      5          6           0       -0.289736    1.238909   -0.000017
      6          6           0       -1.047107    0.000000    0.000031
      7          1           0       -0.855315   -2.163305   -0.000042
      8          1           0        1.642294   -2.154393   -0.000006
      9          1           0        2.866395   -0.000001    0.000029
     10          1           0        1.642295    2.154393   -0.000006
     11          1           0       -0.855316    2.163304   -0.000043
     12          8           0       -2.300195    0.000001    0.000006
 ---------------------------------------------------------------------
 Rotational constants (GHZ):      5.5188523      2.7892625      1.8528304
 Standard basis: 6-311++G(d,p) (5D, 7F)
 There are   196 symmetry adapted cartesian basis functions of A   symmetry.
 There are   189 symmetry adapted basis functions of A   symmetry.
   189 basis functions,   297 primitive gaussians,   196 cartesian basis functions
    25 alpha electrons       24 beta electrons
       nuclear repulsion energy       260.3121943665 Hartrees.
 NAtoms=   12 NActive=   12 NUniq=   12 SFac= 1.00D+00 NAtFMM=   60 NAOKFM=F Big=F
 Integral buffers will be    131072 words long.
 Raffenetti 2 integral format.
 Two-electron integral symmetry is turned on.
 One-electron integrals computed using PRISM.
 PrsmSu:  requested number of processors reduced to:   9 ShMem   1 Linda.
 NBasis=   189 RedAO= T EigKep=  1.69D-06  NBF=   189
 NBsUse=   189 1.00D-06 EigRej= -1.00D+00 NBFU=   189
 Initial guess from the checkpoint file:  "PhenoxylRadicalGas.chk"
 B after Tr=     0.000000    0.000000    0.000000
         Rot=    1.000000    0.000000    0.000000    0.000000 Ang=   0.00 deg.
 Initial guess <Sx>= 0.0000 <Sy>= 0.0000 <Sz>= 0.5000 <S**2>= 0.7864 S= 0.5180
 Requested convergence on RMS density matrix=1.00D-08 within 128 cycles.
 Requested convergence on MAX density matrix=1.00D-06.
 Requested convergence on             energy=1.00D-06.
 No special actions if energy rises.
 SCF Done:  E(UB3LYP) =  -306.913450293     A.U. after    7 cycles
            NFock=  7  Conv=0.73D-08     -V/T= 2.0042
 <Sx>= 0.0000 <Sy>= 0.0000 <Sz>= 0.5000 <S**2>= 0.7864 S= 0.5180
 <L.S>= 0.000000000000E+00
 Annihilation of the first spin contaminant:
 S**2 before annihilation     0.7864,   after     0.7509
 PrsmSu:  requested number of processors reduced to:   9 ShMem   1 Linda.
 PrsmSu:  requested number of processors reduced to:  15 ShMem   1 Linda.
 Calling FoFJK, ICntrl=      2127 FMM=F ISym2X=0 I1Cent= 0 IOpClX= 1 NMat=1 NMatS=1 NMatT=0.
 CoulSu:  requested number of processors reduced to:  15 ShMem   1 Linda.
 ***** Axes restored to original set *****
 -------------------------------------------------------------------
 Center     Atomic                   Forces (Hartrees/Bohr)
 Number     Number              X              Y              Z
 -------------------------------------------------------------------
      1        6           0.000000264   -0.000000157    0.000004724
      2        6           0.000001190    0.000001514    0.000000420
      3        6           0.000001594   -0.000000661   -0.000000259
      4        6           0.000000577   -0.000000636    0.000000294
      5        6           0.000000070   -0.000000770    0.000004755
      6        6          -0.000005510    0.000000715   -0.000012865
      7        1           0.000000591   -0.000000862    0.000000459
      8        1          -0.000001636   -0.000000252   -0.000000789
      9        1          -0.000000244    0.000000049    0.000000089
     10        1          -0.000001583    0.000000160   -0.000000760
     11        1           0.000000714    0.000000996    0.000000483
     12        8           0.000003973   -0.000000097    0.000003449
 -------------------------------------------------------------------
 Cartesian Forces:  Max     0.000012865 RMS     0.000002824

 GradGradGradGradGradGradGradGradGradGradGradGradGradGradGradGradGradGrad
 Berny optimization.
 Using GEDIIS/GDIIS optimizer.
 FormGI is forming the generalized inverse of G from B-inverse, IUseBI=4.
 Internal  Forces:  Max     0.000003974 RMS     0.000001230
 Search for a local minimum.
 Step number   7 out of a maximum of   64
 All quantities printed in internal units (Hartrees-Bohrs-Radians)
 Mixed Optimization -- En-DIIS/RFO-DIIS
 Swapping is turned off.
 Update second derivatives using D2CorX and points    1    2    3    4    5
                                                      6    7
 DE= -4.98D-09 DEPred=-5.99D-09 R= 8.32D-01
 Trust test= 8.32D-01 RLast= 4.47D-04 DXMaxT set to 5.71D-01
 ITU=  0  0  1  1  1  1  0
     Eigenvalues ---    0.02125   0.02152   0.02153   0.02154   0.02155
     Eigenvalues ---    0.02156   0.02156   0.02157   0.03243   0.14159
     Eigenvalues ---    0.15743   0.16000   0.16000   0.16000   0.19733
     Eigenvalues ---    0.21508   0.22000   0.24999   0.30661   0.33368
     Eigenvalues ---    0.33717   0.33719   0.33773   0.36570   0.42210
     Eigenvalues ---    0.43498   0.46409   0.46459   0.47383   0.60336
 En-DIIS/RFO-DIIS IScMMF=        0 using points:     7    6    5    4
 RFO step:  Lambda= 0.00000000D+00.
 DidBck=F Rises=F RFO-DIIS coefs:    0.79453    0.18621    0.01858    0.00068
 Iteration  1 RMS(Cart)=  0.00001726 RMS(Int)=  0.00000000
 Iteration  2 RMS(Cart)=  0.00000000 RMS(Int)=  0.00000000
 Variable       Old X    -DE/DX   Delta X   Delta X   Delta X     New X
                                 (Linear)    (Quad)   (Total)
    R1        2.59902   0.00000   0.00000   0.00000   0.00000   2.59902
    R2        2.74401   0.00000   0.00001   0.00000   0.00000   2.74402
    R3        2.04788   0.00000   0.00000   0.00000   0.00000   2.04788
    R4        2.66138   0.00000   0.00001  -0.00001   0.00000   2.66138
    R5        2.04920   0.00000  -0.00001   0.00001   0.00000   2.04920
    R6        2.66138   0.00000   0.00001  -0.00001   0.00000   2.66138
    R7        2.04846   0.00000   0.00000  -0.00001   0.00000   2.04846
    R8        2.59903   0.00000   0.00000  -0.00001   0.00000   2.59902
    R9        2.04920   0.00000  -0.00001   0.00001   0.00000   2.04920
   R10        2.74401   0.00000   0.00001  -0.00001   0.00000   2.74402
   R11        2.04788   0.00000   0.00000   0.00000   0.00000   2.04788
   R12        2.36799   0.00000   0.00000  -0.00002  -0.00002   2.36798
    A1        2.10855   0.00000   0.00000   0.00000   0.00000   2.10855
    A2        2.13082   0.00000   0.00000  -0.00001  -0.00001   2.13082
    A3        2.04381   0.00000  -0.00001   0.00001   0.00000   2.04382
    A4        2.09937   0.00000  -0.00001   0.00001   0.00000   2.09937
    A5        2.09903   0.00000   0.00001  -0.00002  -0.00001   2.09902
    A6        2.08478   0.00000   0.00000   0.00001   0.00001   2.08479
    A7        2.10635   0.00000   0.00001  -0.00002  -0.00001   2.10634
    A8        2.08842   0.00000   0.00000   0.00001   0.00000   2.08842
    A9        2.08842   0.00000   0.00000   0.00001   0.00000   2.08842
   A10        2.09937   0.00000  -0.00001   0.00001   0.00000   2.09937
   A11        2.08479   0.00000   0.00000   0.00001   0.00001   2.08479
   A12        2.09903   0.00000   0.00001  -0.00002  -0.00001   2.09902
   A13        2.10855   0.00000   0.00000   0.00000   0.00000   2.10855
   A14        2.13083   0.00000   0.00000  -0.00001  -0.00001   2.13082
   A15        2.04381   0.00000  -0.00001   0.00001   0.00001   2.04382
   A16        2.04419   0.00000   0.00000  -0.00001  -0.00001   2.04418
   A17        2.11950   0.00000   0.00000   0.00000   0.00000   2.11950
   A18        2.11950   0.00000   0.00000   0.00001   0.00000   2.11950
    D1       -0.00003   0.00000   0.00001   0.00002   0.00003   0.00000
    D2        3.14156   0.00000   0.00001   0.00003   0.00004  -3.14159
    D3        3.14158   0.00000   0.00000   0.00001   0.00001   3.14159
    D4       -0.00001   0.00000   0.00001   0.00001   0.00002   0.00000
    D5        0.00008   0.00000  -0.00002  -0.00006  -0.00008   0.00000
    D6        3.14158   0.00000   0.00003   0.00001   0.00004  -3.14157
    D7       -3.14153   0.00000  -0.00002  -0.00004  -0.00006  -3.14159
    D8       -0.00003   0.00000   0.00003   0.00003   0.00006   0.00002
    D9       -0.00002   0.00000   0.00001   0.00001   0.00002   0.00000
   D10        3.14159   0.00000   0.00000   0.00000   0.00000   3.14159
   D11        3.14158   0.00000   0.00000   0.00001   0.00001   3.14159
   D12        0.00000   0.00000   0.00000   0.00000   0.00000  -0.00001
   D13        0.00002   0.00000   0.00000  -0.00001  -0.00002   0.00000
   D14       -3.14157   0.00000   0.00000  -0.00001  -0.00001  -3.14159
   D15       -3.14159   0.00000   0.00000   0.00000   0.00000  -3.14159
   D16        0.00000   0.00000   0.00000   0.00000   0.00000   0.00001
   D17        0.00004   0.00000  -0.00001  -0.00003  -0.00003   0.00000
   D18       -3.14158   0.00000   0.00000  -0.00001  -0.00001  -3.14159
   D19       -3.14156   0.00000  -0.00001  -0.00003  -0.00004   3.14159
   D20        0.00001   0.00000  -0.00001  -0.00001  -0.00002   0.00000
   D21       -0.00009   0.00000   0.00002   0.00006   0.00008   0.00000
   D22       -3.14158   0.00000  -0.00003  -0.00001  -0.00004   3.14157
   D23        3.14153   0.00000   0.00002   0.00004   0.00006   3.14159
   D24        0.00003   0.00000  -0.00003  -0.00003  -0.00006  -0.00002
         Item               Value     Threshold  Converged?
 Maximum Force            0.000004     0.000015     YES
 RMS     Force            0.000001     0.000010     YES
 Maximum Displacement     0.000091     0.000060     NO 
 RMS     Displacement     0.000017     0.000040     YES
 Predicted change in Energy=-7.552035D-10
 GradGradGradGradGradGradGradGradGradGradGradGradGradGradGradGradGradGrad

                          Input orientation:                          
 ---------------------------------------------------------------------
 Center     Atomic      Atomic             Coordinates (Angstroms)
 Number     Number       Type             X           Y           Z
 ---------------------------------------------------------------------
      1          6           0       -0.126650   -0.350717    0.000087
      2          6           0        1.248611   -0.335725    0.000508
      3          6           0        1.945547    0.888083   -0.000058
      4          6           0        1.248739    2.111962   -0.001060
      5          6           0       -0.126520    2.127096   -0.001499
      6          6           0       -0.883962    0.888229   -0.000941
      7          1           0       -0.692268   -1.275088    0.000501
      8          1           0        1.805320   -1.266305    0.001275
      9          1           0        3.029545    0.888026    0.000284
     10          1           0        1.805545    3.042485   -0.001484
     11          1           0       -0.692043    3.051526   -0.002269
     12          8           0       -2.137041    0.888294   -0.001307
 ---------------------------------------------------------------------
                    Distance matrix (angstroms):
                    1          2          3          4          5
     1  C    0.000000
     2  C    1.375343   0.000000
     3  C    2.414254   1.408341   0.000000
     4  C    2.820724   2.447688   1.408341   0.000000
     5  C    2.477814   2.820724   2.414253   1.375343   0.000000
     6  C    1.452070   2.458848   2.829508   2.458848   1.452071
     7  H    1.083691   2.156250   3.411359   3.903795   3.448903
     8  H    2.137946   1.084391   2.158947   3.423810   3.904765
     9  H    3.390583   2.160855   1.083999   2.160855   3.390583
    10  H    3.904765   3.423811   2.158947   1.084391   2.137946
    11  H    3.448903   3.903795   3.411359   2.156250   1.083691
    12  O    2.361530   3.600120   4.082588   3.600121   2.361530
                    6          7          8          9         10
     6  C    0.000000
     7  H    2.171794   0.000000
     8  H    3.445905   2.497604   0.000000
     9  H    3.913507   4.304760   2.477876   0.000000
    10  H    3.445905   4.988036   4.308790   2.477877   0.000000
    11  H    2.171794   4.326615   4.988036   4.304760   2.497604
    12  O    1.253079   2.601460   4.492718   5.166587   4.492718
                   11         12
    11  H    0.000000
    12  O    2.601459   0.000000
 Stoichiometry    C6H5O(2)
 Framework group  C1[X(C6H5O)]
 Deg. of freedom    30
 Full point group                 C1      NOp   1
 Largest Abelian subgroup         C1      NOp   1
 Largest concise Abelian subgroup C1      NOp   1
                         Standard orientation:                         
 ---------------------------------------------------------------------
 Center     Atomic      Atomic             Coordinates (Angstroms)
 Number     Number       Type             X           Y           Z
 ---------------------------------------------------------------------
      1          6           0       -0.289736   -1.238907   -0.000006
      2          6           0        1.085525   -1.223844    0.000001
      3          6           0        1.782396    0.000000    0.000005
      4          6           0        1.085525    1.223844    0.000001
      5          6           0       -0.289735    1.238907   -0.000006
      6          6           0       -1.047112    0.000000   -0.000008
      7          1           0       -0.855306   -2.163307   -0.000010
      8          1           0        1.642282   -2.154395    0.000001
      9          1           0        2.866395   -0.000001    0.000013
     10          1           0        1.642283    2.154395    0.000001
     11          1           0       -0.855306    2.163307   -0.000010
     12          8           0       -2.300191    0.000000    0.000011
 ---------------------------------------------------------------------
 Rotational constants (GHZ):      5.5188686      2.7892656      1.8528336
 Standard basis: 6-311++G(d,p) (5D, 7F)
 There are   196 symmetry adapted cartesian basis functions of A   symmetry.
 There are   189 symmetry adapted basis functions of A   symmetry.
   189 basis functions,   297 primitive gaussians,   196 cartesian basis functions
    25 alpha electrons       24 beta electrons
       nuclear repulsion energy       260.3124869568 Hartrees.
 NAtoms=   12 NActive=   12 NUniq=   12 SFac= 1.00D+00 NAtFMM=   60 NAOKFM=F Big=F
 Integral buffers will be    131072 words long.
 Raffenetti 2 integral format.
 Two-electron integral symmetry is turned on.
 One-electron integrals computed using PRISM.
 PrsmSu:  requested number of processors reduced to:   9 ShMem   1 Linda.
 NBasis=   189 RedAO= T EigKep=  1.69D-06  NBF=   189
 NBsUse=   189 1.00D-06 EigRej= -1.00D+00 NBFU=   189
 Initial guess from the checkpoint file:  "PhenoxylRadicalGas.chk"
 B after Tr=     0.000000    0.000000    0.000000
         Rot=    1.000000    0.000000    0.000000    0.000000 Ang=   0.00 deg.
 Initial guess <Sx>= 0.0000 <Sy>= 0.0000 <Sz>= 0.5000 <S**2>= 0.7864 S= 0.5180
 Requested convergence on RMS density matrix=1.00D-08 within 128 cycles.
 Requested convergence on MAX density matrix=1.00D-06.
 Requested convergence on             energy=1.00D-06.
 No special actions if energy rises.
 SCF Done:  E(UB3LYP) =  -306.913450293     A.U. after    5 cycles
            NFock=  5  Conv=0.91D-08     -V/T= 2.0042
 <Sx>= 0.0000 <Sy>= 0.0000 <Sz>= 0.5000 <S**2>= 0.7864 S= 0.5180
 <L.S>= 0.000000000000E+00
 Annihilation of the first spin contaminant:
 S**2 before annihilation     0.7864,   after     0.7509
 PrsmSu:  requested number of processors reduced to:   9 ShMem   1 Linda.
 PrsmSu:  requested number of processors reduced to:  15 ShMem   1 Linda.
 Calling FoFJK, ICntrl=      2127 FMM=F ISym2X=0 I1Cent= 0 IOpClX= 1 NMat=1 NMatS=1 NMatT=0.
 CoulSu:  requested number of processors reduced to:  15 ShMem   1 Linda.
 ***** Axes restored to original set *****
 -------------------------------------------------------------------
 Center     Atomic                   Forces (Hartrees/Bohr)
 Number     Number              X              Y              Z
 -------------------------------------------------------------------
      1        6          -0.000000774   -0.000000263   -0.000000656
      2        6           0.000001566   -0.000000301   -0.000000385
      3        6           0.000000602   -0.000000226    0.000000261
      4        6           0.000001321    0.000000560   -0.000000338
      5        6          -0.000000844   -0.000000056   -0.000000703
      6        6           0.000002819    0.000000284    0.000002366
      7        1          -0.000000130   -0.000000838    0.000000139
      8        1          -0.000000368   -0.000000213    0.000000197
      9        1           0.000000806    0.000000035   -0.000000141
     10        1          -0.000000334    0.000000184    0.000000186
     11        1          -0.000000079    0.000000880    0.000000147
     12        8          -0.000004585   -0.000000046   -0.000001074
 -------------------------------------------------------------------
 Cartesian Forces:  Max     0.000004585 RMS     0.000001131

 GradGradGradGradGradGradGradGradGradGradGradGradGradGradGradGradGradGrad
 Berny optimization.
 Using GEDIIS/GDIIS optimizer.
 FormGI is forming the generalized inverse of G from B-inverse, IUseBI=4.
 Internal  Forces:  Max     0.000004585 RMS     0.000000841
 Search for a local minimum.
 Step number   8 out of a maximum of   64
 All quantities printed in internal units (Hartrees-Bohrs-Radians)
 Mixed Optimization -- En-DIIS/RFO-DIIS
 Swapping is turned off.
 Update second derivatives using D2CorX and points    1    2    3    4    5
                                                      6    7    8
 DE= -6.03D-10 DEPred=-7.55D-10 R= 7.98D-01
 Trust test= 7.98D-01 RLast= 1.97D-04 DXMaxT set to 5.71D-01
 ITU=  0  0  0  1  1  1  1  0
     Eigenvalues ---    0.02039   0.02152   0.02153   0.02154   0.02155
     Eigenvalues ---    0.02156   0.02157   0.02158   0.03933   0.13482
     Eigenvalues ---    0.15434   0.16000   0.16000   0.16000   0.19324
     Eigenvalues ---    0.21501   0.22000   0.24998   0.30608   0.33363
     Eigenvalues ---    0.33716   0.33719   0.33767   0.37083   0.42209
     Eigenvalues ---    0.43488   0.46398   0.46459   0.48025   0.67175
 En-DIIS/RFO-DIIS IScMMF=        0 using points:     8    7    6    5    4
 RFO step:  Lambda= 0.00000000D+00.
 DidBck=F Rises=F RFO-DIIS coefs:    0.84851    0.14234    0.01258   -0.00317   -0.00026
 Iteration  1 RMS(Cart)=  0.00000403 RMS(Int)=  0.00000000
 Iteration  2 RMS(Cart)=  0.00000000 RMS(Int)=  0.00000000
 Variable       Old X    -DE/DX   Delta X   Delta X   Delta X     New X
                                 (Linear)    (Quad)   (Total)
    R1        2.59902   0.00000   0.00000   0.00000   0.00000   2.59902
    R2        2.74402   0.00000   0.00000   0.00000   0.00000   2.74402
    R3        2.04788   0.00000   0.00000   0.00000   0.00000   2.04788
    R4        2.66138   0.00000   0.00000   0.00000   0.00000   2.66138
    R5        2.04920   0.00000   0.00000   0.00000   0.00000   2.04920
    R6        2.66138   0.00000   0.00000   0.00000   0.00000   2.66138
    R7        2.04846   0.00000   0.00000   0.00000   0.00000   2.04846
    R8        2.59902   0.00000   0.00000   0.00000   0.00000   2.59902
    R9        2.04920   0.00000   0.00000   0.00000   0.00000   2.04920
   R10        2.74402   0.00000   0.00000   0.00000   0.00000   2.74402
   R11        2.04788   0.00000   0.00000   0.00000   0.00000   2.04788
   R12        2.36798   0.00000   0.00001   0.00000   0.00001   2.36798
    A1        2.10855   0.00000   0.00000   0.00000   0.00000   2.10855
    A2        2.13082   0.00000   0.00000   0.00000   0.00000   2.13081
    A3        2.04382   0.00000   0.00000   0.00000   0.00000   2.04382
    A4        2.09937   0.00000   0.00000   0.00000   0.00000   2.09937
    A5        2.09902   0.00000   0.00000  -0.00001   0.00000   2.09902
    A6        2.08479   0.00000   0.00000   0.00000   0.00000   2.08479
    A7        2.10634   0.00000   0.00000   0.00000   0.00000   2.10634
    A8        2.08842   0.00000   0.00000   0.00000   0.00000   2.08842
    A9        2.08842   0.00000   0.00000   0.00000   0.00000   2.08842
   A10        2.09937   0.00000   0.00000   0.00000   0.00000   2.09937
   A11        2.08479   0.00000   0.00000   0.00000   0.00000   2.08479
   A12        2.09902   0.00000   0.00000  -0.00001   0.00000   2.09902
   A13        2.10855   0.00000   0.00000   0.00000   0.00000   2.10855
   A14        2.13082   0.00000   0.00000   0.00000   0.00000   2.13081
   A15        2.04382   0.00000   0.00000   0.00000   0.00000   2.04382
   A16        2.04418   0.00000   0.00000   0.00000   0.00000   2.04418
   A17        2.11950   0.00000   0.00000   0.00000   0.00000   2.11950
   A18        2.11950   0.00000   0.00000   0.00000   0.00000   2.11950
    D1        0.00000   0.00000   0.00000   0.00000   0.00000   0.00000
    D2       -3.14159   0.00000  -0.00001   0.00000   0.00000   3.14159
    D3        3.14159   0.00000   0.00000   0.00000   0.00000   3.14159
    D4        0.00000   0.00000   0.00000   0.00000   0.00000   0.00000
    D5        0.00000   0.00000   0.00001  -0.00001   0.00000   0.00001
    D6       -3.14157   0.00000   0.00000  -0.00001  -0.00002  -3.14158
    D7       -3.14159   0.00000   0.00001  -0.00001   0.00000  -3.14159
    D8        0.00002   0.00000  -0.00001  -0.00001  -0.00002   0.00001
    D9        0.00000   0.00000   0.00000   0.00000   0.00000   0.00000
   D10        3.14159   0.00000   0.00000   0.00000   0.00000   3.14159
   D11        3.14159   0.00000   0.00000   0.00000   0.00000   3.14159
   D12       -0.00001   0.00000   0.00000   0.00000   0.00000   0.00000
   D13        0.00000   0.00000   0.00000   0.00000   0.00000   0.00000
   D14       -3.14159   0.00000   0.00000   0.00000   0.00000  -3.14159
   D15       -3.14159   0.00000   0.00000   0.00000   0.00000  -3.14159
   D16        0.00001   0.00000   0.00000   0.00000   0.00000   0.00000
   D17        0.00000   0.00000   0.00000   0.00000   0.00000   0.00000
   D18       -3.14159   0.00000   0.00000   0.00000   0.00000  -3.14159
   D19        3.14159   0.00000   0.00001   0.00000   0.00000  -3.14159
   D20        0.00000   0.00000   0.00000   0.00000   0.00000   0.00000
   D21        0.00000   0.00000  -0.00001   0.00001   0.00000  -0.00001
   D22        3.14157   0.00000   0.00000   0.00001   0.00002   3.14158
   D23        3.14159   0.00000  -0.00001   0.00001   0.00000   3.14159
   D24       -0.00002   0.00000   0.00001   0.00001   0.00002  -0.00001
         Item               Value     Threshold  Converged?
 Maximum Force            0.000005     0.000015     YES
 RMS     Force            0.000001     0.000010     YES
 Maximum Displacement     0.000018     0.000060     YES
 RMS     Displacement     0.000004     0.000040     YES
 Predicted change in Energy=-5.258150D-11
 Optimization completed.
    -- Stationary point found.
                           ----------------------------
                           !   Optimized Parameters   !
                           ! (Angstroms and Degrees)  !
 --------------------------                            --------------------------
 ! Name  Definition              Value          Derivative Info.                !
 --------------------------------------------------------------------------------
 ! R1    R(1,2)                  1.3753         -DE/DX =    0.0                 !
 ! R2    R(1,6)                  1.4521         -DE/DX =    0.0                 !
 ! R3    R(1,7)                  1.0837         -DE/DX =    0.0                 !
 ! R4    R(2,3)                  1.4083         -DE/DX =    0.0                 !
 ! R5    R(2,8)                  1.0844         -DE/DX =    0.0                 !
 ! R6    R(3,4)                  1.4083         -DE/DX =    0.0                 !
 ! R7    R(3,9)                  1.084          -DE/DX =    0.0                 !
 ! R8    R(4,5)                  1.3753         -DE/DX =    0.0                 !
 ! R9    R(4,10)                 1.0844         -DE/DX =    0.0                 !
 ! R10   R(5,6)                  1.4521         -DE/DX =    0.0                 !
 ! R11   R(5,11)                 1.0837         -DE/DX =    0.0                 !
 ! R12   R(6,12)                 1.2531         -DE/DX =    0.0                 !
 ! A1    A(2,1,6)              120.811          -DE/DX =    0.0                 !
 ! A2    A(2,1,7)              122.0868         -DE/DX =    0.0                 !
 ! A3    A(6,1,7)              117.1022         -DE/DX =    0.0                 !
 ! A4    A(1,2,3)              120.2852         -DE/DX =    0.0                 !
 ! A5    A(1,2,8)              120.265          -DE/DX =    0.0                 !
 ! A6    A(3,2,8)              119.4498         -DE/DX =    0.0                 !
 ! A7    A(2,3,4)              120.6846         -DE/DX =    0.0                 !
 ! A8    A(2,3,9)              119.6577         -DE/DX =    0.0                 !
 ! A9    A(4,3,9)              119.6577         -DE/DX =    0.0                 !
 ! A10   A(3,4,5)              120.2852         -DE/DX =    0.0                 !
 ! A11   A(3,4,10)             119.4498         -DE/DX =    0.0                 !
 ! A12   A(5,4,10)             120.265          -DE/DX =    0.0                 !
 ! A13   A(4,5,6)              120.811          -DE/DX =    0.0                 !
 ! A14   A(4,5,11)             122.0868         -DE/DX =    0.0                 !
 ! A15   A(6,5,11)             117.1021         -DE/DX =    0.0                 !
 ! A16   A(1,6,5)              117.1229         -DE/DX =    0.0                 !
 ! A17   A(1,6,12)             121.4386         -DE/DX =    0.0                 !
 ! A18   A(5,6,12)             121.4385         -DE/DX =    0.0                 !
 ! D1    D(6,1,2,3)             -0.0001         -DE/DX =    0.0                 !
 ! D2    D(6,1,2,8)            180.0001         -DE/DX =    0.0                 !
 ! D3    D(7,1,2,3)            179.9999         -DE/DX =    0.0                 !
 ! D4    D(7,1,2,8)              0.0001         -DE/DX =    0.0                 !
 ! D5    D(2,1,6,5)              0.0002         -DE/DX =    0.0                 !
 ! D6    D(2,1,6,12)          -179.9986         -DE/DX =    0.0                 !
 ! D7    D(7,1,6,5)           -179.9999         -DE/DX =    0.0                 !
 ! D8    D(7,1,6,12)             0.0014         -DE/DX =    0.0                 !
 ! D9    D(1,2,3,4)              0.0            -DE/DX =    0.0                 !
 ! D10   D(1,2,3,9)            179.9998         -DE/DX =    0.0                 !
 ! D11   D(8,2,3,4)            179.9998         -DE/DX =    0.0                 !
 ! D12   D(8,2,3,9)             -0.0004         -DE/DX =    0.0                 !
 ! D13   D(2,3,4,5)              0.0            -DE/DX =    0.0                 !
 ! D14   D(2,3,4,10)          -179.9998         -DE/DX =    0.0                 !
 ! D15   D(9,3,4,5)           -179.9998         -DE/DX =    0.0                 !
 ! D16   D(9,3,4,10)             0.0004         -DE/DX =    0.0                 !
 ! D17   D(3,4,5,6)              0.0001         -DE/DX =    0.0                 !
 ! D18   D(3,4,5,11)          -179.9999         -DE/DX =    0.0                 !
 ! D19   D(10,4,5,6)          -180.0001         -DE/DX =    0.0                 !
 ! D20   D(10,4,5,11)           -0.0001         -DE/DX =    0.0                 !
 ! D21   D(4,5,6,1)             -0.0001         -DE/DX =    0.0                 !
 ! D22   D(4,5,6,12)           179.9986         -DE/DX =    0.0                 !
 ! D23   D(11,5,6,1)           179.9999         -DE/DX =    0.0                 !
 ! D24   D(11,5,6,12)           -0.0014         -DE/DX =    0.0                 !
 --------------------------------------------------------------------------------
 GradGradGradGradGradGradGradGradGradGradGradGradGradGradGradGradGradGrad

                          Input orientation:                          
 ---------------------------------------------------------------------
 Center     Atomic      Atomic             Coordinates (Angstroms)
 Number     Number       Type             X           Y           Z
 ---------------------------------------------------------------------
      1          6           0       -0.126650   -0.350717    0.000087
      2          6           0        1.248611   -0.335725    0.000508
      3          6           0        1.945547    0.888083   -0.000058
      4          6           0        1.248739    2.111962   -0.001060
      5          6           0       -0.126520    2.127096   -0.001499
      6          6           0       -0.883962    0.888229   -0.000941
      7          1           0       -0.692268   -1.275088    0.000501
      8          1           0        1.805320   -1.266305    0.001275
      9          1           0        3.029545    0.888026    0.000284
     10          1           0        1.805545    3.042485   -0.001484
     11          1           0       -0.692043    3.051526   -0.002269
     12          8           0       -2.137041    0.888294   -0.001307
 ---------------------------------------------------------------------
                    Distance matrix (angstroms):
                    1          2          3          4          5
     1  C    0.000000
     2  C    1.375343   0.000000
     3  C    2.414254   1.408341   0.000000
     4  C    2.820724   2.447688   1.408341   0.000000
     5  C    2.477814   2.820724   2.414253   1.375343   0.000000
     6  C    1.452070   2.458848   2.829508   2.458848   1.452071
     7  H    1.083691   2.156250   3.411359   3.903795   3.448903
     8  H    2.137946   1.084391   2.158947   3.423810   3.904765
     9  H    3.390583   2.160855   1.083999   2.160855   3.390583
    10  H    3.904765   3.423811   2.158947   1.084391   2.137946
    11  H    3.448903   3.903795   3.411359   2.156250   1.083691
    12  O    2.361530   3.600120   4.082588   3.600121   2.361530
                    6          7          8          9         10
     6  C    0.000000
     7  H    2.171794   0.000000
     8  H    3.445905   2.497604   0.000000
     9  H    3.913507   4.304760   2.477876   0.000000
    10  H    3.445905   4.988036   4.308790   2.477877   0.000000
    11  H    2.171794   4.326615   4.988036   4.304760   2.497604
    12  O    1.253079   2.601460   4.492718   5.166587   4.492718
                   11         12
    11  H    0.000000
    12  O    2.601459   0.000000
 Stoichiometry    C6H5O(2)
 Framework group  C1[X(C6H5O)]
 Deg. of freedom    30
 Full point group                 C1      NOp   1
 Largest Abelian subgroup         C1      NOp   1
 Largest concise Abelian subgroup C1      NOp   1
                         Standard orientation:                         
 ---------------------------------------------------------------------
 Center     Atomic      Atomic             Coordinates (Angstroms)
 Number     Number       Type             X           Y           Z
 ---------------------------------------------------------------------
      1          6           0       -0.289736   -1.238907   -0.000006
      2          6           0        1.085525   -1.223844    0.000001
      3          6           0        1.782396    0.000000    0.000005
      4          6           0        1.085525    1.223844    0.000001
      5          6           0       -0.289735    1.238907   -0.000006
      6          6           0       -1.047112    0.000000   -0.000008
      7          1           0       -0.855306   -2.163307   -0.000010
      8          1           0        1.642282   -2.154395    0.000001
      9          1           0        2.866395   -0.000001    0.000013
     10          1           0        1.642283    2.154395    0.000001
     11          1           0       -0.855306    2.163307   -0.000010
     12          8           0       -2.300191    0.000000    0.000011
 ---------------------------------------------------------------------
 Rotational constants (GHZ):      5.5188686      2.7892656      1.8528336

 **********************************************************************

            Population analysis using the SCF density.

 **********************************************************************

 Orbital symmetries:
 Alpha Orbitals:
       Occupied  (A) (A) (A) (A) (A) (A) (A) (A) (A) (A) (A) (A)
                 (A) (A) (A) (A) (A) (A) (A) (A) (A) (A) (A) (A)
                 (A)
       Virtual   (A) (A) (A) (A) (A) (A) (A) (A) (A) (A) (A) (A)
                 (A) (A) (A) (A) (A) (A) (A) (A) (A) (A) (A) (A)
                 (A) (A) (A) (A) (A) (A) (A) (A) (A) (A) (A) (A)
                 (A) (A) (A) (A) (A) (A) (A) (A) (A) (A) (A) (A)
                 (A) (A) (A) (A) (A) (A) (A) (A) (A) (A) (A) (A)
                 (A) (A) (A) (A) (A) (A) (A) (A) (A) (A) (A) (A)
                 (A) (A) (A) (A) (A) (A) (A) (A) (A) (A) (A) (A)
                 (A) (A) (A) (A) (A) (A) (A) (A) (A) (A) (A) (A)
                 (A) (A) (A) (A) (A) (A) (A) (A) (A) (A) (A) (A)
                 (A) (A) (A) (A) (A) (A) (A) (A) (A) (A) (A) (A)
                 (A) (A) (A) (A) (A) (A) (A) (A) (A) (A) (A) (A)
                 (A) (A) (A) (A) (A) (A) (A) (A) (A) (A) (A) (A)
                 (A) (A) (A) (A) (A) (A) (A) (A) (A) (A) (A) (A)
                 (A) (A) (A) (A) (A) (A) (A) (A)
 Beta  Orbitals:
       Occupied  (A) (A) (A) (A) (A) (A) (A) (A) (A) (A) (A) (A)
                 (A) (A) (A) (A) (A) (A) (A) (A) (A) (A) (A) (A)
       Virtual   (A) (A) (A) (A) (A) (A) (A) (A) (A) (A) (A) (A)
                 (A) (A) (A) (A) (A) (A) (A) (A) (A) (A) (A) (A)
                 (A) (A) (A) (A) (A) (A) (A) (A) (A) (A) (A) (A)
                 (A) (A) (A) (A) (A) (A) (A) (A) (A) (A) (A) (A)
                 (A) (A) (A) (A) (A) (A) (A) (A) (A) (A) (A) (A)
                 (A) (A) (A) (A) (A) (A) (A) (A) (A) (A) (A) (A)
                 (A) (A) (A) (A) (A) (A) (A) (A) (A) (A) (A) (A)
                 (A) (A) (A) (A) (A) (A) (A) (A) (A) (A) (A) (A)
                 (A) (A) (A) (A) (A) (A) (A) (A) (A) (A) (A) (A)
                 (A) (A) (A) (A) (A) (A) (A) (A) (A) (A) (A) (A)
                 (A) (A) (A) (A) (A) (A) (A) (A) (A) (A) (A) (A)
                 (A) (A) (A) (A) (A) (A) (A) (A) (A) (A) (A) (A)
                 (A) (A) (A) (A) (A) (A) (A) (A) (A) (A) (A) (A)
                 (A) (A) (A) (A) (A) (A) (A) (A) (A)
 The electronic state is 2-A.
 Alpha  occ. eigenvalues --  -19.12637 -10.25382 -10.21844 -10.20490 -10.20488
 Alpha  occ. eigenvalues --  -10.20414 -10.20414  -1.04457  -0.87660  -0.78202
 Alpha  occ. eigenvalues --   -0.75015  -0.63572  -0.61304  -0.53863  -0.49394
 Alpha  occ. eigenvalues --   -0.48198  -0.45453  -0.44069  -0.43523  -0.39444
 Alpha  occ. eigenvalues --   -0.38323  -0.36849  -0.29514  -0.27327  -0.24427
 Alpha virt. eigenvalues --   -0.04146  -0.02314  -0.01417   0.00397   0.01297
 Alpha virt. eigenvalues --    0.03328   0.03562   0.05185   0.05450   0.07919
 Alpha virt. eigenvalues --    0.08048   0.08314   0.09330   0.10147   0.11238
 Alpha virt. eigenvalues --    0.11258   0.11507   0.12597   0.12970   0.13126
 Alpha virt. eigenvalues --    0.13274   0.13409   0.13806   0.14845   0.15103
 Alpha virt. eigenvalues --    0.18285   0.18998   0.19412   0.20400   0.21252
 Alpha virt. eigenvalues --    0.21520   0.25306   0.25788   0.25859   0.26321
 Alpha virt. eigenvalues --    0.26939   0.27600   0.29330   0.30249   0.31553
 Alpha virt. eigenvalues --    0.33444   0.33708   0.35165   0.38207   0.38698
 Alpha virt. eigenvalues --    0.41775   0.47381   0.47531   0.50251   0.51909
 Alpha virt. eigenvalues --    0.52701   0.53213   0.54133   0.55163   0.55466
 Alpha virt. eigenvalues --    0.58795   0.58983   0.59792   0.59814   0.65663
 Alpha virt. eigenvalues --    0.65951   0.70736   0.71832   0.74974   0.77365
 Alpha virt. eigenvalues --    0.78447   0.80889   0.82335   0.85168   0.85974
 Alpha virt. eigenvalues --    0.86379   0.86679   0.90040   0.92105   0.95022
 Alpha virt. eigenvalues --    0.97035   0.98884   0.99708   1.04786   1.07422
 Alpha virt. eigenvalues --    1.09980   1.09989   1.17525   1.23295   1.25850
 Alpha virt. eigenvalues --    1.28475   1.34815   1.43495   1.47779   1.48620
 Alpha virt. eigenvalues --    1.53500   1.53706   1.54821   1.59395   1.61011
 Alpha virt. eigenvalues --    1.62134   1.62430   1.69230   1.70880   1.73964
 Alpha virt. eigenvalues --    1.74480   1.80097   1.84361   1.86216   1.89779
 Alpha virt. eigenvalues --    1.91121   1.92498   1.92725   1.93162   1.96665
 Alpha virt. eigenvalues --    1.99692   2.05937   2.08756   2.19131   2.23586
 Alpha virt. eigenvalues --    2.26710   2.37639   2.38944   2.41310   2.44755
 Alpha virt. eigenvalues --    2.57025   2.59714   2.61096   2.66718   2.69556
 Alpha virt. eigenvalues --    2.70122   2.72330   2.72666   2.72711   2.74167
 Alpha virt. eigenvalues --    2.77995   2.79512   2.82672   2.83650   2.91558
 Alpha virt. eigenvalues --    2.92464   2.92816   3.02608   3.04831   3.19619
 Alpha virt. eigenvalues --    3.23675   3.30083   3.36312   3.44160   3.46649
 Alpha virt. eigenvalues --    3.53756   3.55828   3.66982   3.96798   4.00030
 Alpha virt. eigenvalues --    4.09958   4.11753   4.16138   4.76777   5.01298
 Alpha virt. eigenvalues --    5.19634   5.72569  23.60544  23.87010  23.90402
 Alpha virt. eigenvalues --   23.98275  24.09545  24.15991  49.98341
  Beta  occ. eigenvalues --  -19.11502 -10.25536 -10.21304 -10.20629 -10.20626
  Beta  occ. eigenvalues --  -10.20064 -10.20064  -1.02437  -0.86970  -0.77831
  Beta  occ. eigenvalues --   -0.73669  -0.63177  -0.60887  -0.53467  -0.49121
  Beta  occ. eigenvalues --   -0.47808  -0.45355  -0.43245  -0.40851  -0.39065
  Beta  occ. eigenvalues --   -0.38071  -0.33410  -0.28445  -0.26248
  Beta virt. eigenvalues --   -0.15125  -0.02847  -0.01398  -0.00149   0.00389
  Beta virt. eigenvalues --    0.01353   0.03350   0.03592   0.05240   0.05568
  Beta virt. eigenvalues --    0.07991   0.08064   0.08676   0.09333   0.10201
  Beta virt. eigenvalues --    0.11242   0.11567   0.12176   0.12699   0.13028
  Beta virt. eigenvalues --    0.13162   0.13614   0.13710   0.13902   0.14864
  Beta virt. eigenvalues --    0.15293   0.18764   0.19053   0.19405   0.20471
  Beta virt. eigenvalues --    0.21342   0.21583   0.25689   0.25780   0.26072
  Beta virt. eigenvalues --    0.26353   0.27051   0.28549   0.29526   0.30440
  Beta virt. eigenvalues --    0.31682   0.33588   0.33881   0.35271   0.38411
  Beta virt. eigenvalues --    0.38854   0.41934   0.47747   0.47849   0.50832
  Beta virt. eigenvalues --    0.52118   0.52740   0.53740   0.54282   0.55458
  Beta virt. eigenvalues --    0.56575   0.58992   0.59286   0.60195   0.60457
  Beta virt. eigenvalues --    0.66232   0.66298   0.70839   0.71977   0.75291
  Beta virt. eigenvalues --    0.77446   0.78673   0.81161   0.82424   0.85471
  Beta virt. eigenvalues --    0.85788   0.86946   0.87086   0.90234   0.92245
  Beta virt. eigenvalues --    0.95548   0.97882   0.99278   1.00093   1.05148
  Beta virt. eigenvalues --    1.08802   1.10643   1.12236   1.18030   1.24347
  Beta virt. eigenvalues --    1.26280   1.28925   1.35444   1.43609   1.47900
  Beta virt. eigenvalues --    1.48997   1.53937   1.54034   1.55082   1.59884
  Beta virt. eigenvalues --    1.61125   1.62213   1.63090   1.70117   1.71159
  Beta virt. eigenvalues --    1.74558   1.74705   1.80108   1.85240   1.86574
  Beta virt. eigenvalues --    1.90526   1.91057   1.92795   1.93200   1.93822
  Beta virt. eigenvalues --    1.97077   2.00031   2.06395   2.09312   2.19639
  Beta virt. eigenvalues --    2.24239   2.27591   2.37819   2.39140   2.41369
  Beta virt. eigenvalues --    2.44766   2.57474   2.60628   2.61392   2.66855
  Beta virt. eigenvalues --    2.69559   2.70364   2.72779   2.72931   2.74193
  Beta virt. eigenvalues --    2.74244   2.78171   2.79730   2.84052   2.84453
  Beta virt. eigenvalues --    2.92545   2.94404   2.95833   3.03531   3.05057
  Beta virt. eigenvalues --    3.19922   3.23929   3.32784   3.36609   3.44377
  Beta virt. eigenvalues --    3.46970   3.54261   3.56184   3.67780   3.97055
  Beta virt. eigenvalues --    4.00506   4.10397   4.12199   4.16659   4.77344
  Beta virt. eigenvalues --    5.06109   5.20571   5.73411  23.60706  23.87200
  Beta virt. eigenvalues --   23.90276  23.98850  24.09620  24.16101  49.99490
          Condensed to atoms (all electrons):
               1          2          3          4          5          6
     1  C    7.664659  -0.767864   0.298559   0.034721  -1.241960  -0.687623
     2  C   -0.767864   5.864370   0.046817   0.278162   0.034721   0.715904
     3  C    0.298559   0.046817   5.397673   0.046817   0.298559  -0.453936
     4  C    0.034721   0.278162   0.046817   5.864373  -0.767866   0.715903
     5  C   -1.241960   0.034721   0.298559  -0.767866   7.664657  -0.687618
     6  C   -0.687623   0.715904  -0.453936   0.715903  -0.687618   6.830811
     7  H    0.468249  -0.053311   0.011129   0.016511  -0.065478  -0.068172
     8  H   -0.041508   0.369214  -0.030239  -0.017501   0.031801   0.008594
     9  H    0.011970  -0.054009   0.405987  -0.054009   0.011970  -0.007610
    10  H    0.031801  -0.017501  -0.030239   0.369214  -0.041508   0.008594
    11  H   -0.065478   0.016511   0.011129  -0.053311   0.468249  -0.068172
    12  O   -0.135813  -0.008152  -0.004703  -0.008151  -0.135813   0.406967
               7          8          9         10         11         12
     1  C    0.468249  -0.041508   0.011970   0.031801  -0.065478  -0.135813
     2  C   -0.053311   0.369214  -0.054009  -0.017501   0.016511  -0.008152
     3  C    0.011129  -0.030239   0.405987  -0.030239   0.011129  -0.004703
     4  C    0.016511  -0.017501  -0.054009   0.369214  -0.053311  -0.008151
     5  C   -0.065478   0.031801   0.011970  -0.041508   0.468249  -0.135813
     6  C   -0.068172   0.008594  -0.007610   0.008594  -0.068172   0.406967
     7  H    0.502372  -0.010865   0.000704   0.001456  -0.002487  -0.011363
     8  H   -0.010865   0.518686  -0.005440  -0.001625   0.001456   0.001011
     9  H    0.000704  -0.005440   0.518061  -0.005440   0.000704  -0.000007
    10  H    0.001456  -0.001625  -0.005440   0.518686  -0.010865   0.001011
    11  H   -0.002487   0.001456   0.000704  -0.010865   0.502372  -0.011363
    12  O   -0.011363   0.001011  -0.000007   0.001011  -0.011363   8.158480
          Atomic-Atomic Spin Densities.
               1          2          3          4          5          6
     1  C    0.294912   0.031473  -0.060111  -0.010317   0.050825   0.048113
     2  C    0.031473  -0.221113   0.074025  -0.035501  -0.010317  -0.029297
     3  C   -0.060111   0.074025   0.390108   0.074025  -0.060111   0.025181
     4  C   -0.010317  -0.035501   0.074025  -0.221113   0.031473  -0.029297
     5  C    0.050825  -0.010317  -0.060111   0.031473   0.294913   0.048113
     6  C    0.048113  -0.029297   0.025181  -0.029297   0.048113  -0.139393
     7  H   -0.005458   0.007378  -0.002846   0.000052  -0.000283   0.003956
     8  H    0.004008  -0.004197   0.002852  -0.000880   0.000203  -0.001747
     9  H   -0.004565   0.013131  -0.016893   0.013131  -0.004565   0.002912
    10  H    0.000203  -0.000880   0.002852  -0.004197   0.004008  -0.001747
    11  H   -0.000283   0.000052  -0.002846   0.007378  -0.005458   0.003956
    12  O   -0.014829  -0.005957   0.002674  -0.005957  -0.014829  -0.036876
               7          8          9         10         11         12
     1  C   -0.005458   0.004008  -0.004565   0.000203  -0.000283  -0.014829
     2  C    0.007378  -0.004197   0.013131  -0.000880   0.000052  -0.005957
     3  C   -0.002846   0.002852  -0.016893   0.002852  -0.002846   0.002674
     4  C    0.000052  -0.000880   0.013131  -0.004197   0.007378  -0.005957
     5  C   -0.000283   0.000203  -0.004565   0.004008  -0.005458  -0.014829
     6  C    0.003956  -0.001747   0.002912  -0.001747   0.003956  -0.036876
     7  H   -0.022366   0.001343  -0.000153  -0.000057   0.000127   0.000191
     8  H    0.001343   0.005000   0.001155   0.000157  -0.000057   0.000056
     9  H   -0.000153   0.001155  -0.030857   0.001155  -0.000153   0.000037
    10  H   -0.000057   0.000157   0.001155   0.005000   0.001343   0.000056
    11  H    0.000127  -0.000057  -0.000153   0.001343  -0.022366   0.000191
    12  O    0.000191   0.000056   0.000037   0.000056   0.000191   0.493032
 Mulliken charges and spin densities:
               1          2
     1  C    0.430285   0.333971
     2  C   -0.424864  -0.181202
     3  C    0.002446   0.428911
     4  C   -0.424864  -0.181203
     5  C    0.430285   0.333973
     6  C   -0.713642  -0.106125
     7  H    0.211255  -0.018117
     8  H    0.176416   0.007893
     9  H    0.177115  -0.025667
    10  H    0.176416   0.007893
    11  H    0.211255  -0.018117
    12  O   -0.252103   0.417790
 Sum of Mulliken charges =   0.00000   1.00000
 Mulliken charges and spin densities with hydrogens summed into heavy atoms:
               1          2
     1  C    0.641540   0.315855
     2  C   -0.248448  -0.173309
     3  C    0.179561   0.403244
     4  C   -0.248448  -0.173310
     5  C    0.641540   0.315856
     6  C   -0.713642  -0.106125
    12  O   -0.252103   0.417790
 Electronic spatial extent (au):  <R**2>=            639.0626
 Charge=              0.0000 electrons
 Dipole moment (field-independent basis, Debye):
    X=              4.0589    Y=              0.0000    Z=              0.0000  Tot=              4.0589
 Quadrupole moment (field-independent basis, Debye-Ang):
   XX=            -45.7075   YY=            -34.7847   ZZ=            -43.1055
   XY=              0.0000   XZ=              0.0001   YZ=              0.0000
 Traceless Quadrupole moment (field-independent basis, Debye-Ang):
   XX=             -4.5083   YY=              6.4145   ZZ=             -1.9062
   XY=              0.0000   XZ=              0.0001   YZ=              0.0000
 Octapole moment (field-independent basis, Debye-Ang**2):
  XXX=             30.2460  YYY=              0.0000  ZZZ=              0.0001  XYY=             -0.5435
  XXY=              0.0000  XXZ=             -0.0001  XZZ=             -5.3296  YZZ=              0.0000
  YYZ=              0.0000  XYZ=              0.0000
 Hexadecapole moment (field-independent basis, Debye-Ang**3):
 XXXX=           -535.0899 YYYY=           -274.2533 ZZZZ=            -49.0386 XXXY=              0.0000
 XXXZ=              0.0005 YYYX=              0.0000 YYYZ=              0.0000 ZZZX=             -0.0001
 ZZZY=              0.0000 XXYY=           -124.3223 XXZZ=            -95.1225 YYZZ=            -66.0283
 XXYZ=              0.0000 YYXZ=              0.0001 ZZXY=              0.0000
 N-N= 2.603124869568D+02 E-N=-1.235645824456D+03  KE= 3.056390307667D+02
                          Isotropic Fermi Contact Couplings
        Atom                 a.u.       MegaHertz       Gauss      10(-4) cm-1
     1  C(13)              0.01643      18.47026       6.59065       6.16101
     2  C(13)             -0.02200     -24.73155      -8.82483      -8.24956
     3  C(13)              0.02563      28.80875      10.27968       9.60956
     4  C(13)             -0.02200     -24.73160      -8.82485      -8.24957
     5  C(13)              0.01643      18.47036       6.59068       6.16105
     6  C(13)             -0.03125     -35.12876     -12.53481     -11.71769
     7  H(1)              -0.00424     -18.93841      -6.75770      -6.31717
     8  H(1)               0.00164       7.32231       2.61278       2.44246
     9  H(1)              -0.00552     -24.67266      -8.80382      -8.22991
    10  H(1)               0.00164       7.32233       2.61279       2.44246
    11  H(1)              -0.00424     -18.93848      -6.75772      -6.31720
    12  O(17)              0.03371     -20.43780      -7.29272      -6.81732
 --------------------------------------------------------
       Center         ----  Spin Dipole Couplings  ----
                      3XX-RR        3YY-RR        3ZZ-RR
 --------------------------------------------------------
     1   Atom       -0.167014     -0.158814      0.325827
     2   Atom        0.072195      0.062224     -0.134419
     3   Atom       -0.207677     -0.223174      0.430850
     4   Atom        0.072195      0.062225     -0.134420
     5   Atom       -0.167014     -0.158814      0.325828
     6   Atom        0.066051      0.017365     -0.083416
     7   Atom       -0.011157      0.015772     -0.004615
     8   Atom        0.003768      0.001668     -0.005437
     9   Atom        0.030432     -0.028944     -0.001488
    10   Atom        0.003768      0.001668     -0.005437
    11   Atom       -0.011157      0.015772     -0.004615
    12   Atom       -0.867245     -0.863316      1.730561
 --------------------------------------------------------
                        XY            XZ            YZ
 --------------------------------------------------------
     1   Atom        0.000311     -0.000004      0.000001
     2   Atom        0.005531      0.000001      0.000000
     3   Atom        0.000000     -0.000005      0.000000
     4   Atom       -0.005532      0.000001      0.000000
     5   Atom       -0.000311     -0.000004     -0.000001
     6   Atom        0.000000     -0.000002      0.000000
     7   Atom        0.015233      0.000000      0.000000
     8   Atom        0.004529      0.000000      0.000000
     9   Atom        0.000000      0.000000      0.000000
    10   Atom       -0.004529      0.000000      0.000000
    11   Atom       -0.015233      0.000000      0.000000
    12   Atom        0.000000      0.000049      0.000000
 --------------------------------------------------------


 ---------------------------------------------------------------------------------
              Anisotropic Spin Dipole Couplings in Principal Axis System
 ---------------------------------------------------------------------------------

       Atom             a.u.   MegaHertz   Gauss  10(-4) cm-1        Axes

              Baa    -0.1670   -22.413    -7.998    -7.476  0.9993 -0.0379  0.0000
     1 C(13)  Bbb    -0.1588   -21.310    -7.604    -7.108  0.0379  0.9993  0.0000
              Bcc     0.3258    43.723    15.601    14.584  0.0000  0.0000  1.0000
 
              Baa    -0.1344   -18.038    -6.436    -6.017  0.0000  0.0000  1.0000
     2 C(13)  Bbb     0.0598     8.020     2.862     2.675 -0.4065  0.9136  0.0000
              Bcc     0.0747    10.018     3.575     3.342  0.9136  0.4065  0.0000
 
              Baa    -0.2232   -29.948   -10.686    -9.989  0.0000  1.0000  0.0000
     3 C(13)  Bbb    -0.2077   -27.868    -9.944    -9.296  1.0000  0.0000  0.0000
              Bcc     0.4309    57.816    20.630    19.285  0.0000  0.0000  1.0000
 
              Baa    -0.1344   -18.038    -6.436    -6.017  0.0000  0.0000  1.0000
     4 C(13)  Bbb     0.0598     8.020     2.862     2.675  0.4065  0.9136  0.0000
              Bcc     0.0747    10.018     3.575     3.342  0.9136 -0.4065  0.0000
 
              Baa    -0.1670   -22.413    -7.998    -7.476  0.9993  0.0379  0.0000
     5 C(13)  Bbb    -0.1588   -21.310    -7.604    -7.108 -0.0379  0.9993  0.0000
              Bcc     0.3258    43.723    15.601    14.584  0.0000  0.0000  1.0000
 
              Baa    -0.0834   -11.194    -3.994    -3.734  0.0000  0.0000  1.0000
     6 C(13)  Bbb     0.0174     2.330     0.831     0.777  0.0000  1.0000  0.0000
              Bcc     0.0661     8.863     3.163     2.957  1.0000  0.0000  0.0000
 
              Baa    -0.0180    -9.616    -3.431    -3.208  0.9117 -0.4109  0.0000
     7 H(1)   Bbb    -0.0046    -2.462    -0.879    -0.821  0.0000  0.0000  1.0000
              Bcc     0.0226    12.078     4.310     4.029  0.4109  0.9117  0.0000
 
              Baa    -0.0054    -2.901    -1.035    -0.968  0.0000  0.0000  1.0000
     8 H(1)   Bbb    -0.0019    -1.030    -0.368    -0.344 -0.6222  0.7829  0.0000
              Bcc     0.0074     3.931     1.403     1.311  0.7829  0.6222  0.0000
 
              Baa    -0.0289   -15.443    -5.511    -5.151  0.0000  1.0000  0.0000
     9 H(1)   Bbb    -0.0015    -0.794    -0.283    -0.265  0.0000  0.0000  1.0000
              Bcc     0.0304    16.237     5.794     5.416  1.0000  0.0000  0.0000
 
              Baa    -0.0054    -2.901    -1.035    -0.968  0.0000  0.0000  1.0000
    10 H(1)   Bbb    -0.0019    -1.030    -0.368    -0.344  0.6222  0.7829  0.0000
              Bcc     0.0074     3.931     1.403     1.311  0.7829 -0.6222  0.0000
 
              Baa    -0.0180    -9.616    -3.431    -3.208  0.9117  0.4109  0.0000
    11 H(1)   Bbb    -0.0046    -2.462    -0.879    -0.821  0.0000  0.0000  1.0000
              Bcc     0.0226    12.078     4.310     4.029 -0.4109  0.9117  0.0000
 
              Baa    -0.8672    62.753    22.392    20.932  1.0000  0.0000  0.0000
    12 O(17)  Bbb    -0.8633    62.469    22.290    20.837  0.0000  1.0000  0.0000
              Bcc     1.7306  -125.222   -44.682   -41.770  0.0000  0.0000  1.0000
 

 ---------------------------------------------------------------------------------

 1\1\GINC-SPMS-MUSKM-C08\FOpt\UB3LYP\6-311++G(d,p)\C6H5O1(2)\ROOT\30-No
 v-2017\0\\# opt=tight freq b3lyp/6-311++g(d,p) geom=connectivity int=u
 ltrafine\\Phenoxyl Radical DFT B3LYP 6-311G++(d,p) Gas Phase\\0,2\C,-0
 .1266497356,-0.3507167257,0.0000871564\C,1.2486110521,-0.3357251881,0.
 0005076329\C,1.9455466429,0.8880825368,-0.0000581652\C,1.2487389141,2.
 1119622997,-0.0010597703\C,-0.1265204671,2.1270964763,-0.0014991927\C,
 -0.8839615476,0.8882289631,-0.0009411674\H,-0.6922680032,-1.2750878188
 ,0.0005010791\H,1.8053203743,-1.2663049518,0.0012745107\H,3.0295454704
 ,0.8880257929,0.0002837251\H,1.8055447775,3.0424845446,-0.0014844567\H
 ,-0.6920431159,3.05152579,-0.0022691136\O,-2.1370408818,0.8882944312,-
 0.0013073183\\Version=ES64L-G09RevD.01\State=2-A\HF=-306.9134503\S2=0.
 786352\S2-1=0.\S2A=0.75092\RMSD=9.066e-09\RMSF=1.131e-06\Dipole=1.5968
 775,-0.0000828,0.0004802\Quadrupole=-3.3517759,4.769016,-1.4172401,0.0
 004212,-0.0005175,-0.003961\PG=C01 [X(C6H5O1)]\\@


 A MUSTACHE HAIR ACROSS A CHIP IS LIKE A REDWOOD
 TREE FALLING THROUGH A HOUSING PROJECT.
 - AN IBM MANAGER IN EAST FISHKILL, NEW YORK
   AS QUOTED IN "FROM SANDS TO CIRCUITS", IBM INNOVATION JANUARY 1985.
 Job cpu time:       0 days  0 hours 44 minutes 12.0 seconds.
 File lengths (MBytes):  RWF=     47 Int=      0 D2E=      0 Chk=      4 Scr=      1
 Normal termination of Gaussian 09 at Thu Nov 30 18:59:52 2017.
 Link1:  Proceeding to internal job step number  2.
 ----------------------------------------------------------------------
 #N Geom=AllCheck Guess=TCheck SCRF=Check GenChk UB3LYP/6-311++G(d,p) F
 req
 ----------------------------------------------------------------------
 1/7=10,10=4,29=7,30=1,38=1,40=1/1,3;
 2/12=2,40=1/2;
 3/5=4,6=6,7=1111,11=2,14=-4,16=1,25=1,30=1,70=2,71=2,74=-5,75=-5,116=2,140=1/1,2,3;
 4/5=101/1;
 5/5=2,98=1/2;
 8/6=4,10=90,11=11/1;
 11/6=1,8=1,9=11,15=111,16=1/1,2,10;
 10/6=1/2;
 6/7=2,8=2,9=2,10=2,18=1,28=1/1;
 7/8=1,10=1,25=1/1,2,3,16;
 1/7=10,10=4,30=1/3;
 99//99;
 Structure from the checkpoint file:  "PhenoxylRadicalGas.chk"
 --------------------------------------------------
 Phenoxyl Radical DFT B3LYP 6-311G++(d,p) Gas Phase
 --------------------------------------------------
 Charge =  0 Multiplicity = 2
 Redundant internal coordinates found in file.
 C,0,-0.1266497356,-0.3507167257,0.0000871564
 C,0,1.2486110521,-0.3357251881,0.0005076329
 C,0,1.9455466429,0.8880825368,-0.0000581652
 C,0,1.2487389141,2.1119622997,-0.0010597703
 C,0,-0.1265204671,2.1270964763,-0.0014991927
 C,0,-0.8839615476,0.8882289631,-0.0009411674
 H,0,-0.6922680032,-1.2750878188,0.0005010791
 H,0,1.8053203743,-1.2663049518,0.0012745107
 H,0,3.0295454704,0.8880257929,0.0002837251
 H,0,1.8055447775,3.0424845446,-0.0014844567
 H,0,-0.6920431159,3.05152579,-0.0022691136
 O,0,-2.1370408818,0.8882944312,-0.0013073183
 Recover connectivity data from disk.

 GradGradGradGradGradGradGradGradGradGradGradGradGradGradGradGradGradGrad
 Berny optimization.
 Initialization pass.
                           ----------------------------
                           !    Initial Parameters    !
                           ! (Angstroms and Degrees)  !
 --------------------------                            --------------------------
 ! Name  Definition              Value          Derivative Info.                !
 --------------------------------------------------------------------------------
 ! R1    R(1,2)                  1.3753         calculate D2E/DX2 analytically  !
 ! R2    R(1,6)                  1.4521         calculate D2E/DX2 analytically  !
 ! R3    R(1,7)                  1.0837         calculate D2E/DX2 analytically  !
 ! R4    R(2,3)                  1.4083         calculate D2E/DX2 analytically  !
 ! R5    R(2,8)                  1.0844         calculate D2E/DX2 analytically  !
 ! R6    R(3,4)                  1.4083         calculate D2E/DX2 analytically  !
 ! R7    R(3,9)                  1.084          calculate D2E/DX2 analytically  !
 ! R8    R(4,5)                  1.3753         calculate D2E/DX2 analytically  !
 ! R9    R(4,10)                 1.0844         calculate D2E/DX2 analytically  !
 ! R10   R(5,6)                  1.4521         calculate D2E/DX2 analytically  !
 ! R11   R(5,11)                 1.0837         calculate D2E/DX2 analytically  !
 ! R12   R(6,12)                 1.2531         calculate D2E/DX2 analytically  !
 ! A1    A(2,1,6)              120.811          calculate D2E/DX2 analytically  !
 ! A2    A(2,1,7)              122.0868         calculate D2E/DX2 analytically  !
 ! A3    A(6,1,7)              117.1022         calculate D2E/DX2 analytically  !
 ! A4    A(1,2,3)              120.2852         calculate D2E/DX2 analytically  !
 ! A5    A(1,2,8)              120.265          calculate D2E/DX2 analytically  !
 ! A6    A(3,2,8)              119.4498         calculate D2E/DX2 analytically  !
 ! A7    A(2,3,4)              120.6846         calculate D2E/DX2 analytically  !
 ! A8    A(2,3,9)              119.6577         calculate D2E/DX2 analytically  !
 ! A9    A(4,3,9)              119.6577         calculate D2E/DX2 analytically  !
 ! A10   A(3,4,5)              120.2852         calculate D2E/DX2 analytically  !
 ! A11   A(3,4,10)             119.4498         calculate D2E/DX2 analytically  !
 ! A12   A(5,4,10)             120.265          calculate D2E/DX2 analytically  !
 ! A13   A(4,5,6)              120.811          calculate D2E/DX2 analytically  !
 ! A14   A(4,5,11)             122.0868         calculate D2E/DX2 analytically  !
 ! A15   A(6,5,11)             117.1021         calculate D2E/DX2 analytically  !
 ! A16   A(1,6,5)              117.1229         calculate D2E/DX2 analytically  !
 ! A17   A(1,6,12)             121.4386         calculate D2E/DX2 analytically  !
 ! A18   A(5,6,12)             121.4385         calculate D2E/DX2 analytically  !
 ! D1    D(6,1,2,3)             -0.0001         calculate D2E/DX2 analytically  !
 ! D2    D(6,1,2,8)           -179.9999         calculate D2E/DX2 analytically  !
 ! D3    D(7,1,2,3)            179.9999         calculate D2E/DX2 analytically  !
 ! D4    D(7,1,2,8)              0.0001         calculate D2E/DX2 analytically  !
 ! D5    D(2,1,6,5)              0.0002         calculate D2E/DX2 analytically  !
 ! D6    D(2,1,6,12)          -179.9986         calculate D2E/DX2 analytically  !
 ! D7    D(7,1,6,5)           -179.9999         calculate D2E/DX2 analytically  !
 ! D8    D(7,1,6,12)             0.0014         calculate D2E/DX2 analytically  !
 ! D9    D(1,2,3,4)              0.0            calculate D2E/DX2 analytically  !
 ! D10   D(1,2,3,9)            179.9998         calculate D2E/DX2 analytically  !
 ! D11   D(8,2,3,4)            179.9998         calculate D2E/DX2 analytically  !
 ! D12   D(8,2,3,9)             -0.0004         calculate D2E/DX2 analytically  !
 ! D13   D(2,3,4,5)              0.0            calculate D2E/DX2 analytically  !
 ! D14   D(2,3,4,10)          -179.9998         calculate D2E/DX2 analytically  !
 ! D15   D(9,3,4,5)           -179.9998         calculate D2E/DX2 analytically  !
 ! D16   D(9,3,4,10)             0.0004         calculate D2E/DX2 analytically  !
 ! D17   D(3,4,5,6)              0.0001         calculate D2E/DX2 analytically  !
 ! D18   D(3,4,5,11)          -179.9999         calculate D2E/DX2 analytically  !
 ! D19   D(10,4,5,6)           179.9999         calculate D2E/DX2 analytically  !
 ! D20   D(10,4,5,11)           -0.0001         calculate D2E/DX2 analytically  !
 ! D21   D(4,5,6,1)             -0.0001         calculate D2E/DX2 analytically  !
 ! D22   D(4,5,6,12)           179.9986         calculate D2E/DX2 analytically  !
 ! D23   D(11,5,6,1)           179.9999         calculate D2E/DX2 analytically  !
 ! D24   D(11,5,6,12)           -0.0014         calculate D2E/DX2 analytically  !
 --------------------------------------------------------------------------------
 Trust Radius=3.00D-01 FncErr=1.00D-07 GrdErr=1.00D-07
 Number of steps in this run=      2 maximum allowed number of steps=      2.
 GradGradGradGradGradGradGradGradGradGradGradGradGradGradGradGradGradGrad

                          Input orientation:                          
 ---------------------------------------------------------------------
 Center     Atomic      Atomic             Coordinates (Angstroms)
 Number     Number       Type             X           Y           Z
 ---------------------------------------------------------------------
      1          6           0       -0.126650   -0.350717    0.000087
      2          6           0        1.248611   -0.335725    0.000508
      3          6           0        1.945547    0.888083   -0.000058
      4          6           0        1.248739    2.111962   -0.001060
      5          6           0       -0.126520    2.127096   -0.001499
      6          6           0       -0.883962    0.888229   -0.000941
      7          1           0       -0.692268   -1.275088    0.000501
      8          1           0        1.805320   -1.266305    0.001275
      9          1           0        3.029545    0.888026    0.000284
     10          1           0        1.805545    3.042485   -0.001484
     11          1           0       -0.692043    3.051526   -0.002269
     12          8           0       -2.137041    0.888294   -0.001307
 ---------------------------------------------------------------------
                    Distance matrix (angstroms):
                    1          2          3          4          5
     1  C    0.000000
     2  C    1.375343   0.000000
     3  C    2.414254   1.408341   0.000000
     4  C    2.820724   2.447688   1.408341   0.000000
     5  C    2.477814   2.820724   2.414253   1.375343   0.000000
     6  C    1.452070   2.458848   2.829508   2.458848   1.452071
     7  H    1.083691   2.156250   3.411359   3.903795   3.448903
     8  H    2.137946   1.084391   2.158947   3.423810   3.904765
     9  H    3.390583   2.160855   1.083999   2.160855   3.390583
    10  H    3.904765   3.423811   2.158947   1.084391   2.137946
    11  H    3.448903   3.903795   3.411359   2.156250   1.083691
    12  O    2.361530   3.600120   4.082588   3.600121   2.361530
                    6          7          8          9         10
     6  C    0.000000
     7  H    2.171794   0.000000
     8  H    3.445905   2.497604   0.000000
     9  H    3.913507   4.304760   2.477876   0.000000
    10  H    3.445905   4.988036   4.308790   2.477877   0.000000
    11  H    2.171794   4.326615   4.988036   4.304760   2.497604
    12  O    1.253079   2.601460   4.492718   5.166587   4.492718
                   11         12
    11  H    0.000000
    12  O    2.601459   0.000000
 Stoichiometry    C6H5O(2)
 Framework group  C1[X(C6H5O)]
 Deg. of freedom    30
 Full point group                 C1      NOp   1
 Largest Abelian subgroup         C1      NOp   1
 Largest concise Abelian subgroup C1      NOp   1
                         Standard orientation:                         
 ---------------------------------------------------------------------
 Center     Atomic      Atomic             Coordinates (Angstroms)
 Number     Number       Type             X           Y           Z
 ---------------------------------------------------------------------
      1          6           0       -0.289736   -1.238907   -0.000006
      2          6           0        1.085525   -1.223844    0.000001
      3          6           0        1.782396    0.000000    0.000005
      4          6           0        1.085525    1.223844    0.000001
      5          6           0       -0.289735    1.238907   -0.000006
      6          6           0       -1.047112    0.000000   -0.000008
      7          1           0       -0.855306   -2.163307   -0.000010
      8          1           0        1.642282   -2.154395    0.000001
      9          1           0        2.866395   -0.000001    0.000013
     10          1           0        1.642283    2.154395    0.000001
     11          1           0       -0.855306    2.163307   -0.000010
     12          8           0       -2.300191    0.000000    0.000011
 ---------------------------------------------------------------------
 Rotational constants (GHZ):      5.5188686      2.7892656      1.8528336
 Standard basis: 6-311++G(d,p) (5D, 7F)
 There are   196 symmetry adapted cartesian basis functions of A   symmetry.
 There are   189 symmetry adapted basis functions of A   symmetry.
   189 basis functions,   297 primitive gaussians,   196 cartesian basis functions
    25 alpha electrons       24 beta electrons
       nuclear repulsion energy       260.3124869568 Hartrees.
 NAtoms=   12 NActive=   12 NUniq=   12 SFac= 1.00D+00 NAtFMM=   60 NAOKFM=F Big=F
 Integral buffers will be    131072 words long.
 Raffenetti 2 integral format.
 Two-electron integral symmetry is turned on.
 One-electron integrals computed using PRISM.
 PrsmSu:  requested number of processors reduced to:   9 ShMem   1 Linda.
 NBasis=   189 RedAO= T EigKep=  1.69D-06  NBF=   189
 NBsUse=   189 1.00D-06 EigRej= -1.00D+00 NBFU=   189
 Initial guess from the checkpoint file:  "PhenoxylRadicalGas.chk"
 B after Tr=     0.000000    0.000000    0.000000
         Rot=    1.000000    0.000000    0.000000    0.000000 Ang=   0.00 deg.
 Initial guess <Sx>= 0.0000 <Sy>= 0.0000 <Sz>= 0.5000 <S**2>= 0.7864 S= 0.5180
 Requested convergence on RMS density matrix=1.00D-08 within 128 cycles.
 Requested convergence on MAX density matrix=1.00D-06.
 Requested convergence on             energy=1.00D-06.
 No special actions if energy rises.
 SCF Done:  E(UB3LYP) =  -306.913450293     A.U. after    2 cycles
            NFock=  2  Conv=0.86D-08     -V/T= 2.0042
 <Sx>= 0.0000 <Sy>= 0.0000 <Sz>= 0.5000 <S**2>= 0.7864 S= 0.5180
 <L.S>= 0.000000000000E+00
 Annihilation of the first spin contaminant:
 S**2 before annihilation     0.7864,   after     0.7509
 DoSCS=F DFT=T ScalE2(SS,OS)=  1.000000  1.000000
 Range of M.O.s used for correlation:     1   189
 NBasis=   189 NAE=    25 NBE=    24 NFC=     0 NFV=     0
 NROrb=    189 NOA=    25 NOB=    24 NVA=   164 NVB=   165

 **** Warning!!: The largest alpha MO coefficient is  0.16369279D+03


 **** Warning!!: The largest beta MO coefficient is  0.16244838D+03

 PrsmSu:  requested number of processors reduced to:   9 ShMem   1 Linda.
 PrsmSu:  requested number of processors reduced to:  11 ShMem   1 Linda.
 Symmetrizing basis deriv contribution to polar:
 IMax=3 JMax=2 DiffMx= 0.00D+00
 G2DrvN: will do     1 centers at a time, making   13 passes.
 Estimated number of processors is:   14
 Calling FoFCou, ICntrl=  3107 FMM=F I1Cent=   0 AccDes= 0.00D+00.
 CoulSu:  requested number of processors reduced to:  15 ShMem   1 Linda.
 Calling FoFCou, ICntrl=  3107 FMM=F I1Cent=   0 AccDes= 0.00D+00.
 CoulSu:  requested number of processors reduced to:  14 ShMem   1 Linda.
 Calling FoFCou, ICntrl=  3107 FMM=F I1Cent=   0 AccDes= 0.00D+00.
 CoulSu:  requested number of processors reduced to:  14 ShMem   1 Linda.
 Calling FoFCou, ICntrl=  3107 FMM=F I1Cent=   0 AccDes= 0.00D+00.
 CoulSu:  requested number of processors reduced to:  14 ShMem   1 Linda.
 Calling FoFCou, ICntrl=  3107 FMM=F I1Cent=   0 AccDes= 0.00D+00.
 CoulSu:  requested number of processors reduced to:  14 ShMem   1 Linda.
 Calling FoFCou, ICntrl=  3107 FMM=F I1Cent=   0 AccDes= 0.00D+00.
 CoulSu:  requested number of processors reduced to:  14 ShMem   1 Linda.
 Calling FoFCou, ICntrl=  3107 FMM=F I1Cent=   0 AccDes= 0.00D+00.
 CoulSu:  requested number of processors reduced to:  14 ShMem   1 Linda.
 Calling FoFCou, ICntrl=  3107 FMM=F I1Cent=   0 AccDes= 0.00D+00.
 CoulSu:  requested number of processors reduced to:  14 ShMem   1 Linda.
 Calling FoFCou, ICntrl=  3107 FMM=F I1Cent=   0 AccDes= 0.00D+00.
 CoulSu:  requested number of processors reduced to:  14 ShMem   1 Linda.
 Calling FoFCou, ICntrl=  3107 FMM=F I1Cent=   0 AccDes= 0.00D+00.
 CoulSu:  requested number of processors reduced to:  14 ShMem   1 Linda.
 Calling FoFCou, ICntrl=  3107 FMM=F I1Cent=   0 AccDes= 0.00D+00.
 CoulSu:  requested number of processors reduced to:  14 ShMem   1 Linda.
 Calling FoFCou, ICntrl=  3107 FMM=F I1Cent=   0 AccDes= 0.00D+00.
 CoulSu:  requested number of processors reduced to:  14 ShMem   1 Linda.
 Calling FoFCou, ICntrl=  3107 FMM=F I1Cent=   0 AccDes= 0.00D+00.
 CoulSu:  requested number of processors reduced to:  14 ShMem   1 Linda.
 End of G2Drv F.D. properties file   721 does not exist.
 End of G2Drv F.D. properties file   722 does not exist.
 End of G2Drv F.D. properties file   788 does not exist.
          IDoAtm=111111111111
          Differentiating once with respect to electric field.
                with respect to dipole field.
          Differentiating once with respect to nuclear coordinates.
 PrRfSu:  requested number of processors reduced to:  13 ShMem   1 Linda.
 PrRfSu:  requested number of processors reduced to:  13 ShMem   1 Linda.
 PrRfSu:  requested number of processors reduced to:  15 ShMem   1 Linda.
          There are    39 degrees of freedom in the 1st order CPHF.  IDoFFX=6 NUNeed=     3.
     36 vectors produced by pass  0 Test12= 2.07D-14 2.56D-09 XBig12= 3.18D+02 1.18D+01.
 AX will form    16 AO Fock derivatives at one time.
 PrRfSu:  requested number of processors reduced to:  13 ShMem   1 Linda.
 PrRfSu:  requested number of processors reduced to:  13 ShMem   1 Linda.
     36 vectors produced by pass  1 Test12= 2.07D-14 2.56D-09 XBig12= 8.61D+01 1.24D+00.
 PrRfSu:  requested number of processors reduced to:  13 ShMem   1 Linda.
 PrRfSu:  requested number of processors reduced to:  13 ShMem   1 Linda.
     36 vectors produced by pass  2 Test12= 2.07D-14 2.56D-09 XBig12= 2.46D+00 4.04D-01.
 PrRfSu:  requested number of processors reduced to:  13 ShMem   1 Linda.
 PrRfSu:  requested number of processors reduced to:  13 ShMem   1 Linda.
     36 vectors produced by pass  3 Test12= 2.07D-14 2.56D-09 XBig12= 3.26D-02 4.99D-02.
 PrRfSu:  requested number of processors reduced to:  13 ShMem   1 Linda.
 PrRfSu:  requested number of processors reduced to:  13 ShMem   1 Linda.
     36 vectors produced by pass  4 Test12= 2.07D-14 2.56D-09 XBig12= 1.40D-04 1.88D-03.
 PrRfSu:  requested number of processors reduced to:  13 ShMem   1 Linda.
 PrRfSu:  requested number of processors reduced to:  13 ShMem   1 Linda.
     36 vectors produced by pass  5 Test12= 2.07D-14 2.56D-09 XBig12= 1.37D-06 1.83D-04.
 PrRfSu:  requested number of processors reduced to:  13 ShMem   1 Linda.
 PrRfSu:  requested number of processors reduced to:  13 ShMem   1 Linda.
     33 vectors produced by pass  6 Test12= 2.07D-14 2.56D-09 XBig12= 7.38D-09 1.61D-05.
 PrRfSu:  requested number of processors reduced to:  13 ShMem   1 Linda.
 PrRfSu:  requested number of processors reduced to:  13 ShMem   1 Linda.
     14 vectors produced by pass  7 Test12= 2.07D-14 2.56D-09 XBig12= 2.81D-11 9.90D-07.
 PrRfSu:  requested number of processors reduced to:  14 ShMem   1 Linda.
      2 vectors produced by pass  8 Test12= 2.07D-14 2.56D-09 XBig12= 7.89D-14 4.62D-08.
      1 vectors produced by pass  9 Test12= 2.07D-14 2.56D-09 XBig12= 1.34D-15 9.98D-09.
 InvSVY:  IOpt=1 It=  1 EMax= 1.78D-14
 Solved reduced A of dimension   266 with    39 vectors.
 Isotropic polarizability for W=    0.000000       72.38 Bohr**3.
 End of Minotr F.D. properties file   721 does not exist.
 End of Minotr F.D. properties file   722 does not exist.
 End of Minotr F.D. properties file   788 does not exist.

 **********************************************************************

            Population analysis using the SCF density.

 **********************************************************************

 Orbital symmetries:
 Alpha Orbitals:
       Occupied  (A) (A) (A) (A) (A) (A) (A) (A) (A) (A) (A) (A)
                 (A) (A) (A) (A) (A) (A) (A) (A) (A) (A) (A) (A)
                 (A)
       Virtual   (A) (A) (A) (A) (A) (A) (A) (A) (A) (A) (A) (A)
                 (A) (A) (A) (A) (A) (A) (A) (A) (A) (A) (A) (A)
                 (A) (A) (A) (A) (A) (A) (A) (A) (A) (A) (A) (A)
                 (A) (A) (A) (A) (A) (A) (A) (A) (A) (A) (A) (A)
                 (A) (A) (A) (A) (A) (A) (A) (A) (A) (A) (A) (A)
                 (A) (A) (A) (A) (A) (A) (A) (A) (A) (A) (A) (A)
                 (A) (A) (A) (A) (A) (A) (A) (A) (A) (A) (A) (A)
                 (A) (A) (A) (A) (A) (A) (A) (A) (A) (A) (A) (A)
                 (A) (A) (A) (A) (A) (A) (A) (A) (A) (A) (A) (A)
                 (A) (A) (A) (A) (A) (A) (A) (A) (A) (A) (A) (A)
                 (A) (A) (A) (A) (A) (A) (A) (A) (A) (A) (A) (A)
                 (A) (A) (A) (A) (A) (A) (A) (A) (A) (A) (A) (A)
                 (A) (A) (A) (A) (A) (A) (A) (A) (A) (A) (A) (A)
                 (A) (A) (A) (A) (A) (A) (A) (A)
 Beta  Orbitals:
       Occupied  (A) (A) (A) (A) (A) (A) (A) (A) (A) (A) (A) (A)
                 (A) (A) (A) (A) (A) (A) (A) (A) (A) (A) (A) (A)
       Virtual   (A) (A) (A) (A) (A) (A) (A) (A) (A) (A) (A) (A)
                 (A) (A) (A) (A) (A) (A) (A) (A) (A) (A) (A) (A)
                 (A) (A) (A) (A) (A) (A) (A) (A) (A) (A) (A) (A)
                 (A) (A) (A) (A) (A) (A) (A) (A) (A) (A) (A) (A)
                 (A) (A) (A) (A) (A) (A) (A) (A) (A) (A) (A) (A)
                 (A) (A) (A) (A) (A) (A) (A) (A) (A) (A) (A) (A)
                 (A) (A) (A) (A) (A) (A) (A) (A) (A) (A) (A) (A)
                 (A) (A) (A) (A) (A) (A) (A) (A) (A) (A) (A) (A)
                 (A) (A) (A) (A) (A) (A) (A) (A) (A) (A) (A) (A)
                 (A) (A) (A) (A) (A) (A) (A) (A) (A) (A) (A) (A)
                 (A) (A) (A) (A) (A) (A) (A) (A) (A) (A) (A) (A)
                 (A) (A) (A) (A) (A) (A) (A) (A) (A) (A) (A) (A)
                 (A) (A) (A) (A) (A) (A) (A) (A) (A) (A) (A) (A)
                 (A) (A) (A) (A) (A) (A) (A) (A) (A)
 The electronic state is 2-A.
 Alpha  occ. eigenvalues --  -19.12637 -10.25382 -10.21844 -10.20490 -10.20488
 Alpha  occ. eigenvalues --  -10.20414 -10.20414  -1.04457  -0.87660  -0.78202
 Alpha  occ. eigenvalues --   -0.75015  -0.63572  -0.61304  -0.53863  -0.49394
 Alpha  occ. eigenvalues --   -0.48198  -0.45453  -0.44069  -0.43523  -0.39444
 Alpha  occ. eigenvalues --   -0.38323  -0.36849  -0.29514  -0.27327  -0.24427
 Alpha virt. eigenvalues --   -0.04146  -0.02314  -0.01417   0.00397   0.01297
 Alpha virt. eigenvalues --    0.03328   0.03562   0.05185   0.05450   0.07919
 Alpha virt. eigenvalues --    0.08048   0.08314   0.09330   0.10147   0.11238
 Alpha virt. eigenvalues --    0.11258   0.11507   0.12597   0.12970   0.13126
 Alpha virt. eigenvalues --    0.13274   0.13409   0.13806   0.14845   0.15103
 Alpha virt. eigenvalues --    0.18285   0.18998   0.19412   0.20400   0.21252
 Alpha virt. eigenvalues --    0.21520   0.25306   0.25788   0.25859   0.26321
 Alpha virt. eigenvalues --    0.26939   0.27600   0.29330   0.30249   0.31553
 Alpha virt. eigenvalues --    0.33444   0.33708   0.35165   0.38207   0.38698
 Alpha virt. eigenvalues --    0.41775   0.47381   0.47531   0.50251   0.51909
 Alpha virt. eigenvalues --    0.52701   0.53213   0.54133   0.55163   0.55466
 Alpha virt. eigenvalues --    0.58795   0.58983   0.59792   0.59814   0.65663
 Alpha virt. eigenvalues --    0.65951   0.70736   0.71832   0.74974   0.77365
 Alpha virt. eigenvalues --    0.78447   0.80889   0.82335   0.85168   0.85974
 Alpha virt. eigenvalues --    0.86379   0.86679   0.90040   0.92105   0.95022
 Alpha virt. eigenvalues --    0.97035   0.98884   0.99708   1.04786   1.07422
 Alpha virt. eigenvalues --    1.09980   1.09989   1.17525   1.23295   1.25850
 Alpha virt. eigenvalues --    1.28475   1.34815   1.43495   1.47779   1.48620
 Alpha virt. eigenvalues --    1.53500   1.53706   1.54821   1.59395   1.61011
 Alpha virt. eigenvalues --    1.62134   1.62430   1.69230   1.70880   1.73964
 Alpha virt. eigenvalues --    1.74480   1.80097   1.84361   1.86216   1.89779
 Alpha virt. eigenvalues --    1.91121   1.92498   1.92725   1.93162   1.96665
 Alpha virt. eigenvalues --    1.99692   2.05937   2.08756   2.19131   2.23586
 Alpha virt. eigenvalues --    2.26710   2.37639   2.38943   2.41310   2.44755
 Alpha virt. eigenvalues --    2.57025   2.59714   2.61096   2.66718   2.69556
 Alpha virt. eigenvalues --    2.70122   2.72330   2.72666   2.72711   2.74167
 Alpha virt. eigenvalues --    2.77995   2.79512   2.82672   2.83650   2.91558
 Alpha virt. eigenvalues --    2.92464   2.92816   3.02608   3.04831   3.19619
 Alpha virt. eigenvalues --    3.23675   3.30083   3.36312   3.44160   3.46649
 Alpha virt. eigenvalues --    3.53756   3.55828   3.66982   3.96798   4.00030
 Alpha virt. eigenvalues --    4.09958   4.11753   4.16138   4.76777   5.01298
 Alpha virt. eigenvalues --    5.19634   5.72569  23.60544  23.87010  23.90402
 Alpha virt. eigenvalues --   23.98275  24.09545  24.15991  49.98341
  Beta  occ. eigenvalues --  -19.11502 -10.25536 -10.21304 -10.20629 -10.20627
  Beta  occ. eigenvalues --  -10.20064 -10.20064  -1.02437  -0.86970  -0.77831
  Beta  occ. eigenvalues --   -0.73669  -0.63177  -0.60887  -0.53467  -0.49121
  Beta  occ. eigenvalues --   -0.47808  -0.45355  -0.43245  -0.40851  -0.39065
  Beta  occ. eigenvalues --   -0.38071  -0.33410  -0.28445  -0.26248
  Beta virt. eigenvalues --   -0.15125  -0.02847  -0.01398  -0.00149   0.00389
  Beta virt. eigenvalues --    0.01353   0.03350   0.03592   0.05240   0.05568
  Beta virt. eigenvalues --    0.07991   0.08064   0.08676   0.09333   0.10201
  Beta virt. eigenvalues --    0.11242   0.11567   0.12176   0.12699   0.13028
  Beta virt. eigenvalues --    0.13162   0.13614   0.13710   0.13902   0.14864
  Beta virt. eigenvalues --    0.15293   0.18764   0.19053   0.19405   0.20471
  Beta virt. eigenvalues --    0.21342   0.21583   0.25689   0.25780   0.26072
  Beta virt. eigenvalues --    0.26353   0.27051   0.28549   0.29526   0.30440
  Beta virt. eigenvalues --    0.31682   0.33588   0.33881   0.35271   0.38411
  Beta virt. eigenvalues --    0.38854   0.41934   0.47747   0.47849   0.50832
  Beta virt. eigenvalues --    0.52118   0.52740   0.53740   0.54282   0.55458
  Beta virt. eigenvalues --    0.56575   0.58992   0.59286   0.60195   0.60457
  Beta virt. eigenvalues --    0.66232   0.66298   0.70839   0.71977   0.75291
  Beta virt. eigenvalues --    0.77446   0.78673   0.81161   0.82424   0.85471
  Beta virt. eigenvalues --    0.85788   0.86946   0.87086   0.90234   0.92245
  Beta virt. eigenvalues --    0.95548   0.97882   0.99278   1.00093   1.05148
  Beta virt. eigenvalues --    1.08802   1.10643   1.12236   1.18030   1.24347
  Beta virt. eigenvalues --    1.26280   1.28925   1.35444   1.43609   1.47900
  Beta virt. eigenvalues --    1.48997   1.53937   1.54034   1.55082   1.59884
  Beta virt. eigenvalues --    1.61125   1.62213   1.63090   1.70117   1.71159
  Beta virt. eigenvalues --    1.74558   1.74705   1.80108   1.85240   1.86574
  Beta virt. eigenvalues --    1.90526   1.91057   1.92795   1.93200   1.93822
  Beta virt. eigenvalues --    1.97077   2.00031   2.06395   2.09312   2.19639
  Beta virt. eigenvalues --    2.24239   2.27591   2.37819   2.39140   2.41369
  Beta virt. eigenvalues --    2.44766   2.57474   2.60628   2.61392   2.66855
  Beta virt. eigenvalues --    2.69559   2.70364   2.72779   2.72931   2.74193
  Beta virt. eigenvalues --    2.74244   2.78171   2.79730   2.84052   2.84453
  Beta virt. eigenvalues --    2.92545   2.94404   2.95833   3.03531   3.05057
  Beta virt. eigenvalues --    3.19922   3.23929   3.32784   3.36609   3.44377
  Beta virt. eigenvalues --    3.46970   3.54261   3.56184   3.67780   3.97055
  Beta virt. eigenvalues --    4.00506   4.10397   4.12199   4.16659   4.77344
  Beta virt. eigenvalues --    5.06109   5.20571   5.73411  23.60706  23.87200
  Beta virt. eigenvalues --   23.90276  23.98850  24.09620  24.16101  49.99490
          Condensed to atoms (all electrons):
               1          2          3          4          5          6
     1  C    7.664658  -0.767864   0.298559   0.034722  -1.241960  -0.687623
     2  C   -0.767864   5.864370   0.046817   0.278162   0.034721   0.715904
     3  C    0.298559   0.046817   5.397673   0.046817   0.298559  -0.453936
     4  C    0.034722   0.278162   0.046817   5.864374  -0.767866   0.715903
     5  C   -1.241960   0.034721   0.298559  -0.767866   7.664657  -0.687618
     6  C   -0.687623   0.715904  -0.453936   0.715903  -0.687618   6.830811
     7  H    0.468249  -0.053311   0.011129   0.016511  -0.065478  -0.068172
     8  H   -0.041508   0.369214  -0.030239  -0.017501   0.031801   0.008594
     9  H    0.011970  -0.054009   0.405987  -0.054009   0.011970  -0.007610
    10  H    0.031801  -0.017501  -0.030239   0.369214  -0.041508   0.008594
    11  H   -0.065478   0.016511   0.011129  -0.053311   0.468249  -0.068172
    12  O   -0.135813  -0.008152  -0.004703  -0.008151  -0.135813   0.406967
               7          8          9         10         11         12
     1  C    0.468249  -0.041508   0.011970   0.031801  -0.065478  -0.135813
     2  C   -0.053311   0.369214  -0.054009  -0.017501   0.016511  -0.008152
     3  C    0.011129  -0.030239   0.405987  -0.030239   0.011129  -0.004703
     4  C    0.016511  -0.017501  -0.054009   0.369214  -0.053311  -0.008151
     5  C   -0.065478   0.031801   0.011970  -0.041508   0.468249  -0.135813
     6  C   -0.068172   0.008594  -0.007610   0.008594  -0.068172   0.406967
     7  H    0.502372  -0.010865   0.000704   0.001456  -0.002487  -0.011363
     8  H   -0.010865   0.518686  -0.005440  -0.001625   0.001456   0.001011
     9  H    0.000704  -0.005440   0.518061  -0.005440   0.000704  -0.000007
    10  H    0.001456  -0.001625  -0.005440   0.518686  -0.010865   0.001011
    11  H   -0.002487   0.001456   0.000704  -0.010865   0.502372  -0.011363
    12  O   -0.011363   0.001011  -0.000007   0.001011  -0.011363   8.158480
          Atomic-Atomic Spin Densities.
               1          2          3          4          5          6
     1  C    0.294912   0.031473  -0.060111  -0.010317   0.050825   0.048113
     2  C    0.031473  -0.221113   0.074025  -0.035501  -0.010317  -0.029297
     3  C   -0.060111   0.074025   0.390109   0.074025  -0.060111   0.025181
     4  C   -0.010317  -0.035501   0.074025  -0.221114   0.031473  -0.029297
     5  C    0.050825  -0.010317  -0.060111   0.031473   0.294913   0.048113
     6  C    0.048113  -0.029297   0.025181  -0.029297   0.048113  -0.139392
     7  H   -0.005458   0.007378  -0.002846   0.000052  -0.000283   0.003956
     8  H    0.004008  -0.004197   0.002852  -0.000880   0.000203  -0.001747
     9  H   -0.004565   0.013131  -0.016893   0.013131  -0.004565   0.002912
    10  H    0.000203  -0.000880   0.002852  -0.004197   0.004008  -0.001747
    11  H   -0.000283   0.000052  -0.002846   0.007378  -0.005458   0.003956
    12  O   -0.014829  -0.005957   0.002674  -0.005957  -0.014829  -0.036876
               7          8          9         10         11         12
     1  C   -0.005458   0.004008  -0.004565   0.000203  -0.000283  -0.014829
     2  C    0.007378  -0.004197   0.013131  -0.000880   0.000052  -0.005957
     3  C   -0.002846   0.002852  -0.016893   0.002852  -0.002846   0.002674
     4  C    0.000052  -0.000880   0.013131  -0.004197   0.007378  -0.005957
     5  C   -0.000283   0.000203  -0.004565   0.004008  -0.005458  -0.014829
     6  C    0.003956  -0.001747   0.002912  -0.001747   0.003956  -0.036876
     7  H   -0.022366   0.001343  -0.000153  -0.000057   0.000127   0.000191
     8  H    0.001343   0.005000   0.001155   0.000157  -0.000057   0.000056
     9  H   -0.000153   0.001155  -0.030857   0.001155  -0.000153   0.000037
    10  H   -0.000057   0.000157   0.001155   0.005000   0.001343   0.000056
    11  H    0.000127  -0.000057  -0.000153   0.001343  -0.022366   0.000191
    12  O    0.000191   0.000056   0.000037   0.000056   0.000191   0.493032
 Mulliken charges and spin densities:
               1          2
     1  C    0.430286   0.333972
     2  C   -0.424864  -0.181203
     3  C    0.002446   0.428912
     4  C   -0.424865  -0.181203
     5  C    0.430285   0.333973
     6  C   -0.713642  -0.106125
     7  H    0.211255  -0.018117
     8  H    0.176416   0.007893
     9  H    0.177115  -0.025667
    10  H    0.176416   0.007893
    11  H    0.211255  -0.018117
    12  O   -0.252103   0.417789
 Sum of Mulliken charges =   0.00000   1.00000
 Mulliken charges and spin densities with hydrogens summed into heavy atoms:
               1          2
     1  C    0.641540   0.315855
     2  C   -0.248448  -0.173310
     3  C    0.179561   0.403244
     4  C   -0.248449  -0.173310
     5  C    0.641540   0.315856
     6  C   -0.713642  -0.106125
    12  O   -0.252103   0.417789
 APT charges:
               1
     1  C    0.028839
     2  C   -0.129060
     3  C    0.132008
     4  C   -0.129060
     5  C    0.028840
     6  C    0.275477
     7  H    0.057109
     8  H    0.040844
     9  H    0.044759
    10  H    0.040844
    11  H    0.057109
    12  O   -0.447708
 Sum of APT charges =   0.00000
 APT charges with hydrogens summed into heavy atoms:
               1
     1  C    0.085948
     2  C   -0.088216
     3  C    0.176767
     4  C   -0.088216
     5  C    0.085948
     6  C    0.275477
    12  O   -0.447708
 Electronic spatial extent (au):  <R**2>=            639.0626
 Charge=              0.0000 electrons
 Dipole moment (field-independent basis, Debye):
    X=              4.0589    Y=              0.0000    Z=              0.0000  Tot=              4.0589
 Quadrupole moment (field-independent basis, Debye-Ang):
   XX=            -45.7075   YY=            -34.7847   ZZ=            -43.1055
   XY=              0.0000   XZ=              0.0001   YZ=              0.0000
 Traceless Quadrupole moment (field-independent basis, Debye-Ang):
   XX=             -4.5083   YY=              6.4145   ZZ=             -1.9062
   XY=              0.0000   XZ=              0.0001   YZ=              0.0000
 Octapole moment (field-independent basis, Debye-Ang**2):
  XXX=             30.2461  YYY=              0.0000  ZZZ=              0.0001  XYY=             -0.5435
  XXY=              0.0000  XXZ=             -0.0001  XZZ=             -5.3296  YZZ=              0.0000
  YYZ=              0.0000  XYZ=              0.0000
 Hexadecapole moment (field-independent basis, Debye-Ang**3):
 XXXX=           -535.0900 YYYY=           -274.2532 ZZZZ=            -49.0386 XXXY=              0.0000
 XXXZ=              0.0005 YYYX=              0.0000 YYYZ=              0.0000 ZZZX=             -0.0001
 ZZZY=              0.0000 XXYY=           -124.3223 XXZZ=            -95.1225 YYZZ=            -66.0283
 XXYZ=              0.0000 YYXZ=              0.0001 ZZXY=              0.0000
 N-N= 2.603124869568D+02 E-N=-1.235645824924D+03  KE= 3.056390308494D+02
  Exact polarizability:  99.482   0.000  77.206   0.000   0.000  40.441
 Approx polarizability: 173.309   0.000 116.764   0.000   0.000  59.095
                          Isotropic Fermi Contact Couplings
        Atom                 a.u.       MegaHertz       Gauss      10(-4) cm-1
     1  C(13)              0.01643      18.47031       6.59066       6.16103
     2  C(13)             -0.02200     -24.73161      -8.82485      -8.24958
     3  C(13)              0.02563      28.80885      10.27971       9.60960
     4  C(13)             -0.02200     -24.73165      -8.82487      -8.24959
     5  C(13)              0.01643      18.47039       6.59069       6.16106
     6  C(13)             -0.03125     -35.12869     -12.53479     -11.71767
     7  H(1)              -0.00424     -18.93845      -6.75771      -6.31719
     8  H(1)               0.00164       7.32233       2.61279       2.44247
     9  H(1)              -0.00552     -24.67273      -8.80384      -8.22994
    10  H(1)               0.00164       7.32234       2.61279       2.44247
    11  H(1)              -0.00424     -18.93851      -6.75773      -6.31721
    12  O(17)              0.03371     -20.43768      -7.29267      -6.81728
 --------------------------------------------------------
       Center         ----  Spin Dipole Couplings  ----
                      3XX-RR        3YY-RR        3ZZ-RR
 --------------------------------------------------------
     1   Atom       -0.167014     -0.158814      0.325828
     2   Atom        0.072195      0.062225     -0.134420
     3   Atom       -0.207677     -0.223174      0.430851
     4   Atom        0.072195      0.062225     -0.134420
     5   Atom       -0.167014     -0.158814      0.325829
     6   Atom        0.066050      0.017365     -0.083415
     7   Atom       -0.011157      0.015772     -0.004615
     8   Atom        0.003768      0.001668     -0.005437
     9   Atom        0.030432     -0.028944     -0.001488
    10   Atom        0.003768      0.001668     -0.005437
    11   Atom       -0.011157      0.015772     -0.004615
    12   Atom       -0.867244     -0.863315      1.730559
 --------------------------------------------------------
                        XY            XZ            YZ
 --------------------------------------------------------
     1   Atom        0.000311     -0.000004      0.000001
     2   Atom        0.005531      0.000001      0.000000
     3   Atom        0.000000     -0.000005      0.000000
     4   Atom       -0.005532      0.000001      0.000000
     5   Atom       -0.000311     -0.000004     -0.000001
     6   Atom        0.000000     -0.000001      0.000000
     7   Atom        0.015233      0.000000      0.000000
     8   Atom        0.004529      0.000000      0.000000
     9   Atom        0.000000      0.000000      0.000000
    10   Atom       -0.004529      0.000000      0.000000
    11   Atom       -0.015233      0.000000      0.000000
    12   Atom        0.000000      0.000050      0.000000
 --------------------------------------------------------


 ---------------------------------------------------------------------------------
              Anisotropic Spin Dipole Couplings in Principal Axis System
 ---------------------------------------------------------------------------------

       Atom             a.u.   MegaHertz   Gauss  10(-4) cm-1        Axes

              Baa    -0.1670   -22.413    -7.998    -7.476  0.9993 -0.0379  0.0000
     1 C(13)  Bbb    -0.1588   -21.310    -7.604    -7.108  0.0379  0.9993  0.0000
              Bcc     0.3258    43.723    15.601    14.584  0.0000  0.0000  1.0000
 
              Baa    -0.1344   -18.038    -6.436    -6.017  0.0000  0.0000  1.0000
     2 C(13)  Bbb     0.0598     8.020     2.862     2.675 -0.4065  0.9136  0.0000
              Bcc     0.0747    10.018     3.575     3.342  0.9136  0.4065  0.0000
 
              Baa    -0.2232   -29.948   -10.686    -9.990  0.0000  1.0000  0.0000
     3 C(13)  Bbb    -0.2077   -27.868    -9.944    -9.296  1.0000  0.0000  0.0000
              Bcc     0.4309    57.816    20.630    19.285  0.0000  0.0000  1.0000
 
              Baa    -0.1344   -18.038    -6.436    -6.017  0.0000  0.0000  1.0000
     4 C(13)  Bbb     0.0598     8.020     2.862     2.675  0.4065  0.9136  0.0000
              Bcc     0.0747    10.018     3.575     3.342  0.9136 -0.4065  0.0000
 
              Baa    -0.1670   -22.413    -7.998    -7.476  0.9993  0.0379  0.0000
     5 C(13)  Bbb    -0.1588   -21.310    -7.604    -7.108 -0.0379  0.9993  0.0000
              Bcc     0.3258    43.723    15.601    14.584  0.0000  0.0000  1.0000
 
              Baa    -0.0834   -11.194    -3.994    -3.734  0.0000  0.0000  1.0000
     6 C(13)  Bbb     0.0174     2.330     0.831     0.777  0.0000  1.0000  0.0000
              Bcc     0.0661     8.863     3.163     2.956  1.0000  0.0000  0.0000
 
              Baa    -0.0180    -9.616    -3.431    -3.208  0.9117 -0.4109  0.0000
     7 H(1)   Bbb    -0.0046    -2.462    -0.879    -0.821  0.0000  0.0000  1.0000
              Bcc     0.0226    12.078     4.310     4.029  0.4109  0.9117  0.0000
 
              Baa    -0.0054    -2.901    -1.035    -0.968  0.0000  0.0000  1.0000
     8 H(1)   Bbb    -0.0019    -1.030    -0.368    -0.344 -0.6222  0.7829  0.0000
              Bcc     0.0074     3.931     1.403     1.311  0.7829  0.6222  0.0000
 
              Baa    -0.0289   -15.443    -5.511    -5.151  0.0000  1.0000  0.0000
     9 H(1)   Bbb    -0.0015    -0.794    -0.283    -0.265  0.0000  0.0000  1.0000
              Bcc     0.0304    16.237     5.794     5.416  1.0000  0.0000  0.0000
 
              Baa    -0.0054    -2.901    -1.035    -0.968  0.0000  0.0000  1.0000
    10 H(1)   Bbb    -0.0019    -1.030    -0.368    -0.344  0.6222  0.7829  0.0000
              Bcc     0.0074     3.931     1.403     1.311  0.7829 -0.6222  0.0000
 
              Baa    -0.0180    -9.616    -3.431    -3.208  0.9117  0.4109  0.0000
    11 H(1)   Bbb    -0.0046    -2.462    -0.879    -0.821  0.0000  0.0000  1.0000
              Bcc     0.0226    12.078     4.310     4.029 -0.4109  0.9117  0.0000
 
              Baa    -0.8672    62.753    22.392    20.932  1.0000  0.0000  0.0000
    12 O(17)  Bbb    -0.8633    62.469    22.290    20.837  0.0000  1.0000  0.0000
              Bcc     1.7306  -125.222   -44.682   -41.770  0.0000  0.0000  1.0000
 

 ---------------------------------------------------------------------------------

 PrsmSu:  requested number of processors reduced to:   9 ShMem   1 Linda.
 PrsmSu:  requested number of processors reduced to:   9 ShMem   1 Linda.
 Calling FoFJK, ICntrl=    100127 FMM=F ISym2X=0 I1Cent= 0 IOpClX= 1 NMat=1 NMatS=1 NMatT=0.
 CoulSu:  requested number of processors reduced to:   9 ShMem   1 Linda.
 Full mass-weighted force constant matrix:
 Low frequencies ---   -5.8952   -4.5061   -4.3267   -0.0009   -0.0003    0.0004
 Low frequencies ---  184.8137  375.6259  446.2715
 Diagonal vibrational polarizability:
        1.2553961       1.2051697       7.2667408
 Harmonic frequencies (cm**-1), IR intensities (KM/Mole), Raman scattering
 activities (A**4/AMU), depolarization ratios for plane and unpolarized
 incident light, reduced masses (AMU), force constants (mDyne/A),
 and normal coordinates:
                      1                      2                      3
                      A                      A                      A
 Frequencies --    184.8136               375.6259               446.2715
 Red. masses --      5.0238                 3.0810                 5.9321
 Frc consts  --      0.1011                 0.2561                 0.6961
 IR Inten    --      2.6940                 0.0000                 4.3870
  Atom  AN      X      Y      Z        X      Y      Z        X      Y      Z
     1   6     0.00   0.00   0.28     0.00   0.00   0.22    -0.04   0.25   0.00
     2   6     0.00   0.00   0.00     0.00   0.00  -0.22    -0.07  -0.04   0.00
     3   6     0.00   0.00  -0.25     0.00   0.00   0.00     0.00  -0.12   0.00
     4   6     0.00   0.00   0.00     0.00   0.00   0.22     0.07  -0.04   0.00
     5   6     0.00   0.00   0.28     0.00   0.00  -0.22     0.04   0.25   0.00
     6   6     0.00   0.00   0.12     0.00   0.00   0.00     0.00   0.22   0.00
     7   1     0.00   0.00   0.40     0.00   0.00   0.45    -0.26   0.39   0.00
     8   1     0.00   0.00  -0.07     0.00   0.00  -0.45    -0.23  -0.14   0.00
     9   1     0.00   0.00  -0.59     0.00   0.00   0.00     0.00  -0.16   0.00
    10   1     0.00   0.00  -0.07     0.00   0.00   0.45     0.23  -0.14   0.00
    11   1     0.00   0.00   0.40     0.00   0.00  -0.45     0.26   0.39   0.00
    12   8     0.00   0.00  -0.31     0.00   0.00   0.00     0.00  -0.42   0.00
                      4                      5                      6
                      A                      A                      A
 Frequencies --    474.8295               530.9808               597.0930
 Red. masses --      2.9853                 8.0254                 6.8319
 Frc consts  --      0.3966                 1.3331                 1.4351
 IR Inten    --      0.7342                 2.4541                 0.4416
  Atom  AN      X      Y      Z        X      Y      Z        X      Y      Z
     1   6     0.00   0.00   0.04     0.06   0.20   0.00     0.25   0.14   0.00
     2   6     0.00   0.00  -0.17     0.13   0.18   0.00     0.30  -0.24   0.00
     3   6     0.00   0.00   0.22     0.39   0.00   0.00     0.00  -0.14   0.00
     4   6     0.00   0.00  -0.17     0.13  -0.18   0.00    -0.30  -0.24   0.00
     5   6     0.00   0.00   0.04     0.06  -0.20   0.00    -0.25   0.14   0.00
     6   6     0.00   0.00   0.24    -0.32   0.00   0.00     0.00   0.15   0.00
     7   1     0.00   0.00  -0.24     0.34   0.01   0.00     0.13   0.21   0.00
     8   1     0.00   0.00  -0.51    -0.10   0.05   0.00     0.21  -0.30   0.00
     9   1     0.00   0.00   0.45     0.39   0.00   0.00     0.00   0.31   0.00
    10   1     0.00   0.00  -0.51    -0.10  -0.05   0.00    -0.21  -0.30   0.00
    11   1     0.00   0.00  -0.24     0.34  -0.01   0.00    -0.13   0.21   0.00
    12   8     0.00   0.00  -0.08    -0.38   0.00   0.00     0.00   0.14   0.00
                      7                      8                      9
                      A                      A                      A
 Frequencies --    642.6419               786.7732               798.6364
 Red. masses --      1.6094                 2.1503                 1.2440
 Frc consts  --      0.3916                 0.7842                 0.4675
 IR Inten    --     41.6512                47.5821                 0.0000
  Atom  AN      X      Y      Z        X      Y      Z        X      Y      Z
     1   6     0.00   0.00  -0.06     0.00   0.00   0.10     0.00   0.00  -0.09
     2   6     0.00   0.00   0.11     0.00   0.00  -0.01     0.00   0.00  -0.06
     3   6     0.00   0.00  -0.04     0.00   0.00   0.15     0.00   0.00   0.00
     4   6     0.00   0.00   0.11     0.00   0.00  -0.01     0.00   0.00   0.06
     5   6     0.00   0.00  -0.06     0.00   0.00   0.10     0.00   0.00   0.09
     6   6     0.00   0.00   0.14     0.00   0.00  -0.24     0.00   0.00   0.00
     7   1     0.00   0.00  -0.51     0.00   0.00  -0.09     0.00   0.00   0.57
     8   1     0.00   0.00  -0.22     0.00   0.00  -0.45     0.00   0.00   0.41
     9   1     0.00   0.00  -0.57     0.00   0.00  -0.68     0.00   0.00   0.00
    10   1     0.00   0.00  -0.22     0.00   0.00  -0.45     0.00   0.00  -0.41
    11   1     0.00   0.00  -0.51     0.00   0.00  -0.09     0.00   0.00  -0.57
    12   8     0.00   0.00  -0.02     0.00   0.00   0.05     0.00   0.00   0.00
                     10                     11                     12
                      A                      A                      A
 Frequencies --    804.9474               918.7425               977.3002
 Red. masses --      5.1489                 1.4991                 1.2443
 Frc consts  --      1.9656                 0.7455                 0.7002
 IR Inten    --      1.8025                 7.8339                 0.8557
  Atom  AN      X      Y      Z        X      Y      Z        X      Y      Z
     1   6    -0.08   0.27   0.00     0.00   0.00  -0.10     0.00   0.00  -0.04
     2   6    -0.15   0.20   0.00     0.00   0.00  -0.01     0.00   0.00   0.08
     3   6     0.09   0.00   0.00     0.00   0.00   0.12     0.00   0.00  -0.06
     4   6    -0.15  -0.20   0.00     0.00   0.00  -0.01     0.00   0.00   0.08
     5   6    -0.08  -0.27   0.00     0.00   0.00  -0.10     0.00   0.00  -0.04
     6   6     0.18   0.00   0.00     0.00   0.00   0.09     0.00   0.00  -0.01
     7   1    -0.17   0.34   0.00     0.00   0.00   0.53     0.00   0.00   0.31
     8   1    -0.41   0.05   0.00     0.00   0.00   0.04     0.00   0.00  -0.56
     9   1     0.08   0.00   0.00     0.00   0.00  -0.63     0.00   0.00   0.39
    10   1    -0.41  -0.05   0.00     0.00   0.00   0.04     0.00   0.00  -0.56
    11   1    -0.17  -0.34   0.00     0.00   0.00   0.53     0.00   0.00   0.31
    12   8     0.21   0.00   0.00     0.00   0.00  -0.02     0.00   0.00   0.00
                     13                     14                     15
                      A                      A                      A
 Frequencies --    979.2148               983.4576              1008.2677
 Red. masses --      1.3282                 5.3159                 2.3975
 Frc consts  --      0.7504                 3.0293                 1.4360
 IR Inten    --      0.0000                 2.5395                 0.2508
  Atom  AN      X      Y      Z        X      Y      Z        X      Y      Z
     1   6     0.00   0.00   0.07     0.13   0.29   0.00    -0.07   0.00   0.00
     2   6     0.00   0.00  -0.10     0.10  -0.17   0.00     0.00  -0.18   0.00
     3   6     0.00   0.00   0.00    -0.31   0.00   0.00     0.22   0.00   0.00
     4   6     0.00   0.00   0.10     0.10   0.17   0.00     0.00   0.18   0.00
     5   6     0.00   0.00  -0.07     0.13  -0.29   0.00    -0.07   0.00   0.00
     6   6     0.00   0.00   0.00     0.02   0.00   0.00     0.01   0.00   0.00
     7   1     0.00   0.00  -0.40    -0.12   0.45   0.00    -0.39   0.19   0.00
     8   1     0.00   0.00   0.57     0.11  -0.16   0.00    -0.29  -0.37   0.00
     9   1     0.00   0.00   0.00    -0.31   0.00   0.00     0.24   0.00   0.00
    10   1     0.00   0.00  -0.57     0.11   0.16   0.00    -0.29   0.37   0.00
    11   1     0.00   0.00   0.40    -0.12  -0.45   0.00    -0.39  -0.19   0.00
    12   8     0.00   0.00   0.00    -0.11   0.00   0.00     0.00   0.00   0.00
                     16                     17                     18
                      A                      A                      A
 Frequencies --   1089.4174              1164.9497              1165.3951
 Red. masses --      1.5321                 1.1927                 1.2118
 Frc consts  --      1.0713                 0.9536                 0.9697
 IR Inten    --      8.9057                 1.6817                 0.1982
  Atom  AN      X      Y      Z        X      Y      Z        X      Y      Z
     1   6     0.08   0.07   0.00     0.01   0.01   0.00     0.05   0.02   0.00
     2   6    -0.04   0.06   0.00    -0.04  -0.04   0.00    -0.05  -0.04   0.00
     3   6     0.00  -0.11   0.00     0.00   0.09   0.00    -0.02   0.00   0.00
     4   6     0.04   0.06   0.00     0.04  -0.04   0.00    -0.05   0.04   0.00
     5   6    -0.08   0.07   0.00    -0.01   0.01   0.00     0.05  -0.02   0.00
     6   6     0.00  -0.08   0.00     0.00  -0.02   0.00    -0.04   0.00   0.00
     7   1     0.50  -0.18   0.00     0.12  -0.06   0.00     0.45  -0.22   0.00
     8   1    -0.29  -0.08   0.00    -0.40  -0.26   0.00    -0.41  -0.25   0.00
     9   1     0.00  -0.47   0.00     0.00   0.70   0.00    -0.02   0.00   0.00
    10   1     0.29  -0.08   0.00     0.40  -0.26   0.00    -0.41   0.25   0.00
    11   1    -0.50  -0.18   0.00    -0.12  -0.06   0.00     0.45   0.22   0.00
    12   8     0.00   0.02   0.00     0.00   0.00   0.00     0.04   0.00   0.00
                     19                     20                     21
                      A                      A                      A
 Frequencies --   1275.5508              1338.3402              1416.3552
 Red. masses --      2.5730                 2.3810                 2.5911
 Frc consts  --      2.4665                 2.5127                 3.0626
 IR Inten    --      7.1284                 6.1190                 0.9460
  Atom  AN      X      Y      Z        X      Y      Z        X      Y      Z
     1   6     0.02  -0.09   0.00     0.18  -0.05   0.00     0.09  -0.10   0.00
     2   6    -0.08  -0.06   0.00    -0.09  -0.04   0.00     0.02   0.10   0.00
     3   6     0.00   0.06   0.00     0.00   0.19   0.00    -0.06   0.00   0.00
     4   6     0.08  -0.06   0.00     0.09  -0.04   0.00     0.02  -0.10   0.00
     5   6    -0.02  -0.09   0.00    -0.18  -0.05   0.00     0.09   0.10   0.00
     6   6     0.00   0.32   0.00     0.00   0.02   0.00     0.21   0.00   0.00
     7   1     0.48  -0.37   0.00    -0.35   0.27   0.00    -0.30   0.14   0.00
     8   1     0.22   0.12   0.00    -0.19  -0.10   0.00    -0.53  -0.22   0.00
     9   1     0.00  -0.03   0.00     0.00  -0.63   0.00    -0.08   0.00   0.00
    10   1    -0.22   0.12   0.00     0.19  -0.10   0.00    -0.53   0.22   0.00
    11   1    -0.48  -0.37   0.00     0.35   0.27   0.00    -0.30  -0.14   0.00
    12   8     0.00  -0.04   0.00     0.00   0.01   0.00    -0.18   0.00   0.00
                     22                     23                     24
                      A                      A                      A
 Frequencies --   1441.7468              1479.5806              1544.1790
 Red. masses --      2.2754                 3.2650                 3.1600
 Frc consts  --      2.7866                 4.2112                 4.4395
 IR Inten    --      4.0928                32.0988                 3.6038
  Atom  AN      X      Y      Z        X      Y      Z        X      Y      Z
     1   6    -0.05  -0.11   0.00    -0.14   0.06   0.00    -0.15   0.09   0.00
     2   6     0.15   0.09   0.00    -0.01  -0.07   0.00     0.08  -0.13   0.00
     3   6     0.00  -0.02   0.00     0.05   0.00   0.00     0.00   0.28   0.00
     4   6    -0.15   0.09   0.00    -0.01   0.07   0.00    -0.08  -0.13   0.00
     5   6     0.05  -0.11   0.00    -0.14  -0.06   0.00     0.15   0.09   0.00
     6   6     0.00   0.16   0.00     0.34   0.00   0.00     0.00  -0.08   0.00
     7   1    -0.13  -0.07   0.00     0.49  -0.31   0.00     0.26  -0.17   0.00
     8   1    -0.52  -0.32   0.00     0.25   0.08   0.00     0.04  -0.18   0.00
     9   1     0.00  -0.30   0.00     0.06   0.00   0.00     0.00  -0.73   0.00
    10   1     0.52  -0.32   0.00     0.25  -0.08   0.00    -0.04  -0.18   0.00
    11   1     0.13  -0.07   0.00     0.49   0.31   0.00    -0.26  -0.17   0.00
    12   8     0.00  -0.02   0.00    -0.17   0.00   0.00     0.00   0.00   0.00
                     25                     26                     27
                      A                      A                      A
 Frequencies --   1584.4700              3164.9609              3171.5969
 Red. masses --      4.8833                 1.0860                 1.0890
 Frc consts  --      7.2233                 6.4094                 6.4543
 IR Inten    --     39.1576                 0.6260                 7.9433
  Atom  AN      X      Y      Z        X      Y      Z        X      Y      Z
     1   6    -0.24   0.01   0.00     0.01   0.01   0.00     0.01   0.02   0.00
     2   6     0.31   0.08   0.00     0.03  -0.04   0.00     0.03  -0.05   0.00
     3   6    -0.15   0.00   0.00    -0.04   0.00   0.00     0.00   0.00   0.00
     4   6     0.31  -0.08   0.00     0.03   0.04   0.00    -0.03  -0.05   0.00
     5   6    -0.24  -0.01   0.00     0.01  -0.01   0.00    -0.01   0.02   0.00
     6   6    -0.05   0.00   0.00     0.00   0.00   0.00     0.00   0.00   0.00
     7   1     0.07  -0.21   0.00    -0.09  -0.16   0.00    -0.12  -0.21   0.00
     8   1    -0.38  -0.34   0.00    -0.30   0.49   0.00    -0.34   0.57   0.00
     9   1    -0.16   0.00   0.00     0.52   0.00   0.00     0.00   0.00   0.00
    10   1    -0.38   0.34   0.00    -0.30  -0.49   0.00     0.34   0.57   0.00
    11   1     0.07   0.21   0.00    -0.09   0.16   0.00     0.12  -0.21   0.00
    12   8     0.09   0.00   0.00     0.00   0.00   0.00     0.00   0.00   0.00
                     28                     29                     30
                      A                      A                      A
 Frequencies --   3186.8005              3194.8731              3197.6948
 Red. masses --      1.0916                 1.0941                 1.0969
 Frc consts  --      6.5319                 6.5799                 6.6086
 IR Inten    --     12.5073                 7.2099                 1.2215
  Atom  AN      X      Y      Z        X      Y      Z        X      Y      Z
     1   6    -0.02  -0.03   0.00    -0.03  -0.05   0.00    -0.03  -0.04   0.00
     2   6    -0.01   0.02   0.00     0.01  -0.02   0.00     0.02  -0.03   0.00
     3   6    -0.07   0.00   0.00     0.00   0.00   0.00     0.03   0.00   0.00
     4   6    -0.01  -0.02   0.00    -0.01  -0.02   0.00     0.02   0.03   0.00
     5   6    -0.02   0.03   0.00     0.03  -0.05   0.00    -0.03   0.04   0.00
     6   6     0.00   0.00   0.00     0.00   0.00   0.00     0.00   0.00   0.00
     7   1     0.19   0.31   0.00     0.34   0.57   0.00     0.30   0.49   0.00
     8   1     0.12  -0.21   0.00    -0.12   0.20   0.00    -0.17   0.28   0.00
     9   1     0.78   0.00   0.00     0.00   0.00   0.00    -0.33   0.00   0.00
    10   1     0.12   0.21   0.00     0.12   0.20   0.00    -0.17  -0.28   0.00
    11   1     0.19  -0.31   0.00    -0.34   0.57   0.00     0.30  -0.49   0.00
    12   8     0.00   0.00   0.00     0.00   0.00   0.00     0.00   0.00   0.00

 -------------------
 - Thermochemistry -
 -------------------
 Temperature   298.150 Kelvin.  Pressure   1.00000 Atm.
 Atom     1 has atomic number  6 and mass  12.00000
 Atom     2 has atomic number  6 and mass  12.00000
 Atom     3 has atomic number  6 and mass  12.00000
 Atom     4 has atomic number  6 and mass  12.00000
 Atom     5 has atomic number  6 and mass  12.00000
 Atom     6 has atomic number  6 and mass  12.00000
 Atom     7 has atomic number  1 and mass   1.00783
 Atom     8 has atomic number  1 and mass   1.00783
 Atom     9 has atomic number  1 and mass   1.00783
 Atom    10 has atomic number  1 and mass   1.00783
 Atom    11 has atomic number  1 and mass   1.00783
 Atom    12 has atomic number  8 and mass  15.99491
 Molecular mass:    93.03404 amu.
 Principal axes and moments of inertia in atomic units:
                           1         2         3
     Eigenvalues --   327.01290 647.03097 974.04386
           X            1.00000   0.00000   0.00000
           Y            0.00000   1.00000   0.00000
           Z            0.00000   0.00000   1.00000
 This molecule is an asymmetric top.
 Rotational symmetry number  1.
 Rotational temperatures (Kelvin)      0.26486     0.13386     0.08892
 Rotational constants (GHZ):           5.51887     2.78927     1.85283
 Zero-point vibrational energy     238807.6 (Joules/Mol)
                                   57.07638 (Kcal/Mol)
 Warning -- explicit consideration of   6 degrees of freedom as
           vibrations may cause significant error
 Vibrational temperatures:    265.91   540.44   642.08   683.17   763.96
          (Kelvin)            859.08   924.62  1131.99  1149.06  1158.14
                             1321.86  1406.12  1408.87  1414.97  1450.67
                             1567.43  1676.10  1676.74  1835.23  1925.57
                             2037.82  2074.35  2128.78  2221.73  2279.70
                             4553.67  4563.21  4585.09  4596.70  4600.76
 
 Zero-point correction=                           0.090957 (Hartree/Particle)
 Thermal correction to Energy=                    0.096276
 Thermal correction to Enthalpy=                  0.097221
 Thermal correction to Gibbs Free Energy=         0.061384
 Sum of electronic and zero-point Energies=           -306.822493
 Sum of electronic and thermal Energies=              -306.817174
 Sum of electronic and thermal Enthalpies=            -306.816230
 Sum of electronic and thermal Free Energies=         -306.852066
 
                     E (Thermal)             CV                S
                      KCal/Mol        Cal/Mol-Kelvin    Cal/Mol-Kelvin
 Total                   60.414             20.622             75.424
 Electronic               0.000              0.000              1.377
 Translational            0.889              2.981             39.503
 Rotational               0.889              2.981             26.824
 Vibrational             58.637             14.660              7.720
 Vibration     1          0.631              1.861              2.279
 Vibration     2          0.746              1.522              1.057
 Vibration     3          0.806              1.369              0.807
 Vibration     4          0.832              1.306              0.724
 Vibration     5          0.886              1.181              0.585
 Vibration     6          0.955              1.038              0.455
                       Q            Log10(Q)             Ln(Q)
 Total Bot       0.582575D-28        -28.234648        -65.012680
 Total V=0       0.400476D+14         13.602577         31.321091
 Vib (Bot)       0.508186D-41        -41.293977        -95.082896
 Vib (Bot)    1  0.108495D+01          0.035409          0.081532
 Vib (Bot)    2  0.482812D+00         -0.316222         -0.728129
 Vib (Bot)    3  0.385427D+00         -0.414058         -0.953403
 Vib (Bot)    4  0.353783D+00         -0.451263         -1.039073
 Vib (Bot)    5  0.300920D+00         -0.521549         -1.200910
 Vib (Bot)    6  0.250825D+00         -0.600629         -1.382999
 Vib (V=0)       0.349340D+01          0.543248          1.250876
 Vib (V=0)    1  0.169462D+01          0.229072          0.527457
 Vib (V=0)    2  0.119506D+01          0.077389          0.178196
 Vib (V=0)    3  0.113131D+01          0.053582          0.123377
 Vib (V=0)    4  0.111250D+01          0.046302          0.106614
 Vib (V=0)    5  0.108357D+01          0.034857          0.080260
 Vib (V=0)    6  0.105939D+01          0.025054          0.057690
 Electronic      0.200000D+01          0.301030          0.693147
 Translational   0.352710D+08          7.547418         17.378572
 Rotational      0.162510D+06          5.210881         11.998496
 ***** Axes restored to original set *****
 -------------------------------------------------------------------
 Center     Atomic                   Forces (Hartrees/Bohr)
 Number     Number              X              Y              Z
 -------------------------------------------------------------------
      1        6          -0.000000753   -0.000000270   -0.000000661
      2        6           0.000001458   -0.000000386   -0.000000380
      3        6           0.000000686   -0.000000227    0.000000258
      4        6           0.000001231    0.000000644   -0.000000334
      5        6          -0.000000819   -0.000000039   -0.000000706
      6        6           0.000002671    0.000000258    0.000002331
      7        1          -0.000000105   -0.000000807    0.000000139
      8        1          -0.000000353   -0.000000222    0.000000199
      9        1           0.000000840    0.000000035   -0.000000143
     10        1          -0.000000322    0.000000192    0.000000188
     11        1          -0.000000063    0.000000864    0.000000148
     12        8          -0.000004471   -0.000000042   -0.000001041
 -------------------------------------------------------------------
 Cartesian Forces:  Max     0.000004471 RMS     0.000001100
 FormGI is forming the generalized inverse of G from B-inverse, IUseBI=4.

 GradGradGradGradGradGradGradGradGradGradGradGradGradGradGradGradGradGrad
 Berny optimization.
 Internal  Forces:  Max     0.000004471 RMS     0.000000831
 Search for a local minimum.
 Step number   1 out of a maximum of    2
 All quantities printed in internal units (Hartrees-Bohrs-Radians)
 Second derivative matrix not updated -- analytic derivatives used.
 ITU=  0
     Eigenvalues ---    0.01071   0.01559   0.01640   0.01895   0.02088
     Eigenvalues ---    0.02350   0.02446   0.02525   0.03899   0.10233
     Eigenvalues ---    0.10653   0.10916   0.12285   0.12295   0.17231
     Eigenvalues ---    0.18710   0.19461   0.21530   0.27275   0.27382
     Eigenvalues ---    0.34515   0.35550   0.35582   0.35795   0.35946
     Eigenvalues ---    0.36109   0.39931   0.43394   0.50911   0.64234
 Angle between quadratic step and forces=  66.91 degrees.
 Linear search not attempted -- first point.
 Iteration  1 RMS(Cart)=  0.00000679 RMS(Int)=  0.00000000
 Iteration  2 RMS(Cart)=  0.00000000 RMS(Int)=  0.00000000
 Variable       Old X    -DE/DX   Delta X   Delta X   Delta X     New X
                                 (Linear)    (Quad)   (Total)
    R1        2.59902   0.00000   0.00000   0.00000   0.00000   2.59902
    R2        2.74402   0.00000   0.00000   0.00000   0.00000   2.74402
    R3        2.04788   0.00000   0.00000   0.00000   0.00000   2.04788
    R4        2.66138   0.00000   0.00000   0.00000   0.00000   2.66138
    R5        2.04920   0.00000   0.00000   0.00000   0.00000   2.04920
    R6        2.66138   0.00000   0.00000   0.00000   0.00000   2.66138
    R7        2.04846   0.00000   0.00000   0.00000   0.00000   2.04846
    R8        2.59902   0.00000   0.00000   0.00000   0.00000   2.59902
    R9        2.04920   0.00000   0.00000   0.00000   0.00000   2.04920
   R10        2.74402   0.00000   0.00000   0.00000   0.00000   2.74402
   R11        2.04788   0.00000   0.00000   0.00000   0.00000   2.04788
   R12        2.36798   0.00000   0.00000   0.00001   0.00001   2.36798
    A1        2.10855   0.00000   0.00000   0.00000   0.00000   2.10855
    A2        2.13082   0.00000   0.00000   0.00000   0.00000   2.13081
    A3        2.04382   0.00000   0.00000   0.00000   0.00000   2.04382
    A4        2.09937   0.00000   0.00000   0.00000   0.00000   2.09937
    A5        2.09902   0.00000   0.00000   0.00000   0.00000   2.09901
    A6        2.08479   0.00000   0.00000   0.00000   0.00000   2.08480
    A7        2.10634   0.00000   0.00000   0.00000   0.00000   2.10634
    A8        2.08842   0.00000   0.00000   0.00000   0.00000   2.08842
    A9        2.08842   0.00000   0.00000   0.00000   0.00000   2.08842
   A10        2.09937   0.00000   0.00000   0.00000   0.00000   2.09937
   A11        2.08479   0.00000   0.00000   0.00000   0.00000   2.08480
   A12        2.09902   0.00000   0.00000   0.00000   0.00000   2.09901
   A13        2.10855   0.00000   0.00000   0.00000   0.00000   2.10855
   A14        2.13082   0.00000   0.00000   0.00000   0.00000   2.13081
   A15        2.04382   0.00000   0.00000   0.00000   0.00000   2.04382
   A16        2.04418   0.00000   0.00000   0.00000   0.00000   2.04418
   A17        2.11950   0.00000   0.00000   0.00000   0.00000   2.11950
   A18        2.11950   0.00000   0.00000   0.00000   0.00000   2.11950
    D1        0.00000   0.00000   0.00000   0.00000   0.00000   0.00000
    D2       -3.14159   0.00000   0.00000   0.00000   0.00000  -3.14159
    D3        3.14159   0.00000   0.00000   0.00000   0.00000   3.14159
    D4        0.00000   0.00000   0.00000   0.00000   0.00000   0.00000
    D5        0.00000   0.00000   0.00000   0.00000   0.00000   0.00000
    D6       -3.14157   0.00000   0.00000  -0.00002  -0.00002   3.14159
    D7       -3.14159   0.00000   0.00000   0.00000   0.00000   3.14159
    D8        0.00002   0.00000   0.00000  -0.00002  -0.00002   0.00000
    D9        0.00000   0.00000   0.00000   0.00000   0.00000   0.00000
   D10        3.14159   0.00000   0.00000   0.00000   0.00000   3.14159
   D11        3.14159   0.00000   0.00000   0.00000   0.00000   3.14159
   D12       -0.00001   0.00000   0.00000   0.00001   0.00001   0.00000
   D13        0.00000   0.00000   0.00000   0.00000   0.00000   0.00000
   D14       -3.14159   0.00000   0.00000   0.00000   0.00000   3.14159
   D15       -3.14159   0.00000   0.00000   0.00000   0.00000   3.14159
   D16        0.00001   0.00000   0.00000  -0.00001  -0.00001   0.00000
   D17        0.00000   0.00000   0.00000   0.00000   0.00000   0.00000
   D18       -3.14159   0.00000   0.00000   0.00000   0.00000  -3.14159
   D19        3.14159   0.00000   0.00000   0.00000   0.00000   3.14159
   D20        0.00000   0.00000   0.00000   0.00000   0.00000   0.00000
   D21        0.00000   0.00000   0.00000   0.00000   0.00000   0.00000
   D22        3.14157   0.00000   0.00000   0.00002   0.00002  -3.14159
   D23        3.14159   0.00000   0.00000   0.00000   0.00000  -3.14159
   D24       -0.00002   0.00000   0.00000   0.00002   0.00002   0.00000
         Item               Value     Threshold  Converged?
 Maximum Force            0.000004     0.000015     YES
 RMS     Force            0.000001     0.000010     YES
 Maximum Displacement     0.000034     0.000060     YES
 RMS     Displacement     0.000007     0.000040     YES
 Predicted change in Energy=-6.328115D-11
 Optimization completed.
    -- Stationary point found.
                           ----------------------------
                           !   Optimized Parameters   !
                           ! (Angstroms and Degrees)  !
 --------------------------                            --------------------------
 ! Name  Definition              Value          Derivative Info.                !
 --------------------------------------------------------------------------------
 ! R1    R(1,2)                  1.3753         -DE/DX =    0.0                 !
 ! R2    R(1,6)                  1.4521         -DE/DX =    0.0                 !
 ! R3    R(1,7)                  1.0837         -DE/DX =    0.0                 !
 ! R4    R(2,3)                  1.4083         -DE/DX =    0.0                 !
 ! R5    R(2,8)                  1.0844         -DE/DX =    0.0                 !
 ! R6    R(3,4)                  1.4083         -DE/DX =    0.0                 !
 ! R7    R(3,9)                  1.084          -DE/DX =    0.0                 !
 ! R8    R(4,5)                  1.3753         -DE/DX =    0.0                 !
 ! R9    R(4,10)                 1.0844         -DE/DX =    0.0                 !
 ! R10   R(5,6)                  1.4521         -DE/DX =    0.0                 !
 ! R11   R(5,11)                 1.0837         -DE/DX =    0.0                 !
 ! R12   R(6,12)                 1.2531         -DE/DX =    0.0                 !
 ! A1    A(2,1,6)              120.811          -DE/DX =    0.0                 !
 ! A2    A(2,1,7)              122.0868         -DE/DX =    0.0                 !
 ! A3    A(6,1,7)              117.1022         -DE/DX =    0.0                 !
 ! A4    A(1,2,3)              120.2852         -DE/DX =    0.0                 !
 ! A5    A(1,2,8)              120.265          -DE/DX =    0.0                 !
 ! A6    A(3,2,8)              119.4498         -DE/DX =    0.0                 !
 ! A7    A(2,3,4)              120.6846         -DE/DX =    0.0                 !
 ! A8    A(2,3,9)              119.6577         -DE/DX =    0.0                 !
 ! A9    A(4,3,9)              119.6577         -DE/DX =    0.0                 !
 ! A10   A(3,4,5)              120.2852         -DE/DX =    0.0                 !
 ! A11   A(3,4,10)             119.4498         -DE/DX =    0.0                 !
 ! A12   A(5,4,10)             120.265          -DE/DX =    0.0                 !
 ! A13   A(4,5,6)              120.811          -DE/DX =    0.0                 !
 ! A14   A(4,5,11)             122.0868         -DE/DX =    0.0                 !
 ! A15   A(6,5,11)             117.1021         -DE/DX =    0.0                 !
 ! A16   A(1,6,5)              117.1229         -DE/DX =    0.0                 !
 ! A17   A(1,6,12)             121.4386         -DE/DX =    0.0                 !
 ! A18   A(5,6,12)             121.4385         -DE/DX =    0.0                 !
 ! D1    D(6,1,2,3)             -0.0001         -DE/DX =    0.0                 !
 ! D2    D(6,1,2,8)           -179.9999         -DE/DX =    0.0                 !
 ! D3    D(7,1,2,3)            179.9999         -DE/DX =    0.0                 !
 ! D4    D(7,1,2,8)              0.0001         -DE/DX =    0.0                 !
 ! D5    D(2,1,6,5)              0.0002         -DE/DX =    0.0                 !
 ! D6    D(2,1,6,12)           180.0014         -DE/DX =    0.0                 !
 ! D7    D(7,1,6,5)            180.0001         -DE/DX =    0.0                 !
 ! D8    D(7,1,6,12)             0.0014         -DE/DX =    0.0                 !
 ! D9    D(1,2,3,4)              0.0            -DE/DX =    0.0                 !
 ! D10   D(1,2,3,9)            179.9998         -DE/DX =    0.0                 !
 ! D11   D(8,2,3,4)            179.9998         -DE/DX =    0.0                 !
 ! D12   D(8,2,3,9)             -0.0004         -DE/DX =    0.0                 !
 ! D13   D(2,3,4,5)              0.0            -DE/DX =    0.0                 !
 ! D14   D(2,3,4,10)           180.0002         -DE/DX =    0.0                 !
 ! D15   D(9,3,4,5)            180.0002         -DE/DX =    0.0                 !
 ! D16   D(9,3,4,10)             0.0004         -DE/DX =    0.0                 !
 ! D17   D(3,4,5,6)              0.0001         -DE/DX =    0.0                 !
 ! D18   D(3,4,5,11)          -179.9999         -DE/DX =    0.0                 !
 ! D19   D(10,4,5,6)           179.9999         -DE/DX =    0.0                 !
 ! D20   D(10,4,5,11)           -0.0001         -DE/DX =    0.0                 !
 ! D21   D(4,5,6,1)             -0.0001         -DE/DX =    0.0                 !
 ! D22   D(4,5,6,12)          -180.0014         -DE/DX =    0.0                 !
 ! D23   D(11,5,6,1)          -180.0001         -DE/DX =    0.0                 !
 ! D24   D(11,5,6,12)           -0.0014         -DE/DX =    0.0                 !
 --------------------------------------------------------------------------------
 GradGradGradGradGradGradGradGradGradGradGradGradGradGradGradGradGradGrad

 1\1\GINC-SPMS-MUSKM-C08\Freq\UB3LYP\6-311++G(d,p)\C6H5O1(2)\ROOT\30-No
 v-2017\0\\#N Geom=AllCheck Guess=TCheck SCRF=Check GenChk UB3LYP/6-311
 ++G(d,p) Freq\\Phenoxyl Radical DFT B3LYP 6-311G++(d,p) Gas Phase\\0,2
 \C,-0.1266497356,-0.3507167257,0.0000871564\C,1.2486110521,-0.33572518
 81,0.0005076329\C,1.9455466429,0.8880825368,-0.0000581652\C,1.24873891
 41,2.1119622997,-0.0010597703\C,-0.1265204671,2.1270964763,-0.00149919
 27\C,-0.8839615476,0.8882289631,-0.0009411674\H,-0.6922680032,-1.27508
 78188,0.0005010791\H,1.8053203743,-1.2663049518,0.0012745107\H,3.02954
 54704,0.8880257929,0.0002837251\H,1.8055447775,3.0424845446,-0.0014844
 567\H,-0.6920431159,3.05152579,-0.0022691136\O,-2.1370408818,0.8882944
 312,-0.0013073183\\Version=ES64L-G09RevD.01\State=2-A\HF=-306.9134503\
 S2=0.786352\S2-1=0.\S2A=0.75092\RMSD=8.563e-09\RMSF=1.100e-06\ZeroPoin
 t=0.090957\Thermal=0.0962765\Dipole=1.5968759,-0.000083,0.0004804\Dipo
 leDeriv=0.2066489,0.171231,-0.0000199,0.112937,-0.037542,0.0000067,0.0
 000176,0.0000241,-0.0825886,-0.2375341,-0.2580076,0.0001353,-0.2333465
 ,-0.0117705,-0.0001529,0.0001136,-0.0001586,-0.1378765,0.244331,-0.000
 0014,0.000098,-0.0000007,0.2203912,-0.0001851,0.0001039,-0.0001852,-0.
 0686968,-0.2374824,0.2580319,-0.0001952,0.2333698,-0.011822,-0.0000086
 ,-0.0001851,-0.0000026,-0.1378767,0.2066198,-0.1712567,0.0001993,-0.11
 2962,-0.0375129,-0.0000644,0.0001622,-0.0000821,-0.0825883,0.40052,-0.
 0000078,0.0000681,-0.0000085,0.2487648,-0.0000459,0.0000709,-0.0000458
 ,0.1771451,0.0408802,-0.0486269,0.0000009,-0.0323051,-0.0077088,0.0000
 829,-0.0000092,0.0000782,0.1381551,0.029887,0.0684168,-0.000077,0.0758
 334,-0.0447898,0.0001402,-0.0000813,0.0001364,0.1374349,-0.0687268,0.0
 000072,-0.0000633,0.0000073,0.0701858,0.0000401,-0.0000647,0.0000401,0
 .132817,0.029872,-0.0684246,0.0000106,-0.0758413,-0.0447749,0.0000931,
 0.0000157,0.0000969,0.137435,0.0408886,0.0486218,-0.0000614,0.0322999,
 -0.007717,0.0001039,-0.0000506,0.0001087,0.138155,-0.6559043,0.0000165
 ,-0.0000955,0.0000168,-0.3357039,-0.0000101,-0.000093,-0.0000101,-0.35
 15152\Polar=99.4818202,-0.0011487,77.2062289,0.0181892,-0.0235413,40.4
 405678\PG=C01 [X(C6H5O1)]\NImag=0\\0.70284749,0.08037259,0.63408284,0.
 00013174,-0.00030734,0.11408360,-0.35822584,-0.02304370,-0.00008191,0.
 66332964,0.03908432,-0.12910801,0.00006329,-0.06667732,0.67868208,-0.0
 0012158,0.00004391,-0.04956779,0.00021260,-0.00037855,0.11885696,-0.03
 780173,-0.02862725,0.00000618,-0.15602395,-0.09878728,0.00003115,0.708
 80640,-0.07700453,0.01617130,-0.00003357,-0.01515010,-0.24974199,0.000
 12095,-0.00000683,0.58570218,0.00003707,-0.00001855,0.00137835,-0.0000
 2249,0.00009482,-0.05334663,0.00018405,-0.00029628,0.12304256,-0.03305
 864,0.00726585,-0.00001542,0.06554301,0.02017589,0.00000695,-0.1560122
 3,0.01514064,-0.00004190,0.66334297,0.02106886,-0.00735152,0.00001204,
 -0.02018840,-0.05446009,0.00002974,0.09877787,-0.24975448,0.00015672,0
 .06667877,0.67866895,-0.00002412,0.00000757,0.00095346,0.00003279,0.00
 004239,0.00186387,-0.00009536,0.00013059,-0.05334658,0.00012717,-0.000
 33838,0.11885686,0.03268579,0.00557184,0.00000403,-0.03306157,-0.02106
 617,0.00000286,-0.03779077,0.07701018,-0.00006154,-0.35822704,-0.03906
 065,-0.00007147,0.70283034,-0.00557839,-0.03015977,0.00002362,-0.00726
 317,-0.00734858,0.00000306,0.02863287,0.01616030,-0.00000039,0.0230673
 8,-0.12910635,0.00005796,-0.08038004,0.63409886,0.00001116,0.00002694,
 0.00931845,-0.00000611,-0.00000139,0.00095347,-0.00003049,0.00001463,0
 .00137830,-0.00011136,0.00003858,-0.04956778,0.00023461,-0.00035859,0.
 11408371,-0.07319549,0.01064537,-0.00000856,-0.05069964,0.00897202,-0.
 00002174,0.01831845,-0.00000195,0.00000745,-0.05070324,-0.00896436,-0.
 00001027,-0.07319952,-0.01066062,0.00000510,0.65495674,0.02971733,-0.2
 2318703,0.00010758,0.02745068,0.02321961,-0.00000595,-0.00000203,-0.02
 071107,0.00000959,-0.02744294,0.02322337,-0.00002249,-0.02973260,-0.22
 318228,0.00008836,-0.00000608,0.54702468,-0.00002109,0.00010195,-0.070
 16055,-0.00003298,-0.00001101,0.00100635,0.00000698,0.00000959,-0.0057
 3401,0.00000217,-0.00001742,0.00100637,0.00001696,0.00009398,-0.070160
 61,0.00014550,-0.00024153,0.16977644,-0.13221554,-0.12528852,0.0000495
 0,-0.00921016,-0.02717392,0.00001291,-0.00536324,0.00127227,-0.0000051
 7,-0.00044303,0.00042465,-0.00000006,-0.00174380,0.00305804,-0.0000035
 1,0.01048420,0.01497461,-0.00000742,0.13579892,-0.12507029,-0.26573638
 ,0.00010877,0.00363333,0.00563988,0.00000082,0.00094131,0.00121832,0.0
 0000499,0.00054328,0.00023274,-0.00000069,0.00383045,-0.00349279,0.000
 00552,-0.01751075,-0.01859397,0.00000876,0.13504605,0.27707499,0.00004
 949,0.00010860,-0.03438406,-0.00000691,-0.00000886,0.00514004,-0.00000
 493,0.00000515,0.00855594,-0.00000011,-0.00000074,-0.00111277,-0.00000
 402,0.00000530,0.00328511,0.00001324,0.00001900,0.00360718,-0.00005100
 ,-0.00012031,0.02288842,-0.01224662,0.02999059,-0.00002455,-0.13141864
 ,0.12177464,-0.00010689,0.01168491,-0.01516997,0.00001266,-0.00087202,
 -0.00303409,-0.00000020,-0.00058174,-0.00022564,0.00000043,-0.00308429
 ,-0.00405999,-0.00000160,0.00098613,-0.00049453,0.00000215,0.13647179,
 -0.00144843,0.00439496,-0.00000020,0.12088130,-0.26283928,0.00018134,0
 .01622097,-0.01837417,0.00001817,-0.00393618,-0.00303025,0.00000455,-0
 .00073742,0.00072333,-0.00000161,-0.00153741,0.00135346,0.00000522,0.0
 0026216,0.00076714,-0.00000354,-0.13060758,0.27699282,-0.00000439,0.00
 000971,0.00482373,-0.00010627,0.00018149,-0.03768602,-0.00000742,0.000
 00843,0.00215455,0.00000037,0.00000483,0.00601349,0.00000071,-0.000001
 49,-0.00145295,-0.00000311,0.00000443,0.01030980,0.00000167,-0.0000037
 9,-0.00491156,0.00011788,-0.00020108,0.02566208,0.00043082,-0.00301849
 ,0.00000020,-0.01041674,0.00299031,-0.00000669,-0.33782848,0.00001453,
 -0.00009539,-0.01041414,-0.00298873,-0.00000286,0.00043140,0.00301794,
 -0.00000366,0.00077657,-0.00000010,0.00000059,-0.00055391,0.00024805,-
 0.00000018,0.00073923,-0.00027439,0.00000134,0.35679028,-0.00246929,-0
 .00481891,0.00000607,-0.02761306,0.00481851,-0.00000871,0.00001454,-0.
 05999333,0.00001597,0.02761463,0.00481596,0.00000864,0.00246874,-0.004
 81948,0.00000764,-0.00000010,-0.00113377,0.00000001,-0.00132042,0.0001
 4232,-0.00000080,0.00052160,0.00093035,-0.00000232,-0.00001559,0.05855
 544,-0.00000013,0.00000590,0.00589176,0.00001300,0.00000093,0.00475964
 ,-0.00009557,0.00001597,-0.03507085,-0.00002237,-0.00000101,0.00475963
 ,-0.00000329,0.00000781,0.00589177,0.00000059,0.00000002,-0.00111051,0
 .00000082,-0.00000031,-0.00047156,0.00000081,-0.00000256,-0.00294579,0
 .00010551,-0.00002347,0.02191656,-0.00058164,0.00022577,0.00000014,-0.
 00087129,0.00303386,-0.00000409,0.01168481,0.01516683,-0.00000676,-0.1
 3144381,-0.12178828,0.00004905,-0.01224960,-0.02998888,0.00001385,-0.0
 0308370,0.00406045,-0.00000680,0.00005636,-0.00011008,0.00000031,0.000
 42841,0.00075043,-0.00000041,0.00073921,-0.00052158,0.00000148,0.13649
 889,0.00073755,0.00072323,-0.00000117,0.00393595,-0.00303097,0.0000070
 3,-0.01622410,-0.01837406,0.00000811,-0.12089494,-0.26281416,0.0001069
 6,0.00145015,0.00439792,0.00000074,0.00153787,0.00135288,0.00000625,-0
 .00009345,0.00000248,-0.00000049,-0.00075058,-0.00101326,0.00000056,0.
 00027441,0.00093038,-0.00000240,0.13062219,0.27696577,-0.00000023,-0.0
 0000130,-0.00145295,-0.00000468,0.00000675,0.00601349,0.00001336,0.000
 01787,0.00215456,0.00004852,0.00010680,-0.03768594,-0.00000624,-0.0000
 0916,0.00482374,-0.00000508,0.00000704,0.01030979,0.00000030,-0.000000
 49,-0.00070827,0.00000055,0.00000103,0.00022907,0.00000099,-0.00000265
 ,-0.00294580,-0.00004937,-0.00012075,0.02566199,-0.00174452,-0.0030582
 2,0.00000041,-0.00044314,-0.00042458,0.00000048,-0.00536347,-0.0012715
 9,-0.00000354,-0.00920768,0.02717542,-0.00002189,-0.13218966,0.1252747
 5,-0.00011093,0.01048445,-0.01497763,0.00001175,0.00054211,-0.00079902
 ,0.00000046,0.00005638,0.00009345,0.00000018,-0.00055380,0.00132049,-0
 .00000087,0.00098616,-0.00026218,0.00000201,0.13577097,-0.00383063,-0.
 00349208,0.00000315,-0.00054322,0.00023284,-0.00000104,-0.00094063,0.0
 0121855,0.00000441,-0.00363180,0.00563746,-0.00000146,0.12505649,-0.26
 576226,0.00018753,0.01750773,-0.01859425,0.00001967,0.00079885,-0.0010
 4333,0.00000134,0.00011007,0.00000246,-0.00000042,-0.00024798,0.000142
 21,-0.00000047,0.00049452,0.00076711,-0.00000348,-0.13503143,0.2771029
 1,0.00000089,0.00000338,0.00328510,0.00000059,-0.00000098,-0.00111277,
 -0.00000372,0.00000425,0.00855592,-0.00000225,0.00000822,0.00514002,-0
 .00011067,0.00018772,-0.03438413,-0.00000919,0.00000943,0.00360719,-0.
 00000056,0.00000085,0.00066876,0.00000017,-0.00000043,-0.00070827,0.00
 000014,0.00000001,-0.00047156,0.00000152,-0.00000373,-0.00491155,0.000
 12193,-0.00020523,0.02288850,-0.08689407,0.04896416,-0.00006177,0.0214
 9832,0.01809822,-0.00000598,-0.01431070,0.00000051,-0.00000442,0.02149
 585,-0.01810106,0.00001721,-0.08690382,-0.04895425,0.00000091,-0.44105
 451,0.00001832,-0.00011407,0.00166198,-0.00025780,0.00000149,-0.002163
 55,0.00033310,-0.00000056,-0.00014044,0.00000003,0.00000002,-0.0021638
 0,-0.00033287,-0.00000013,0.00166222,0.00025803,0.00000116,0.58731252,
 0.04442091,0.00848138,0.00001775,0.00457771,-0.00606401,0.00000741,0.0
 0000056,-0.00352156,0.00000243,-0.00458060,-0.00606163,0.00000435,-0.0
 4441097,0.00849110,-0.00000834,0.00001828,-0.09077161,0.00002453,-0.00
 196033,0.00378859,-0.00000465,0.00194547,0.00009244,-0.00000035,0.0000
 0003,0.00043033,-0.00000041,-0.00194524,0.00009267,-0.00000167,0.00196
 055,0.00378836,-0.00000348,-0.00002638,0.08125395,-0.00005883,0.000019
 23,0.01583088,0.00000235,0.00001113,0.00311939,-0.00000424,0.00000243,
 0.00027789,0.00000822,0.00000062,0.00311939,-0.00000195,-0.00000982,0.
 01583093,-0.00011393,0.00002453,-0.05245744,0.00000252,-0.00000412,-0.
 00255721,-0.00000140,-0.00000090,-0.00148813,0.00000003,-0.00000041,-0
 .00020329,0.00000109,-0.00000112,-0.00148813,0.00000001,-0.00000400,-0
 .00255721,0.00016614,-0.00003758,0.02257294\\0.00000075,0.00000027,0.0
 0000066,-0.00000146,0.00000039,0.00000038,-0.00000069,0.00000023,-0.00
 000026,-0.00000123,-0.00000064,0.00000033,0.00000082,0.00000004,0.0000
 0071,-0.00000267,-0.00000026,-0.00000233,0.00000011,0.00000081,-0.0000
 0014,0.00000035,0.00000022,-0.00000020,-0.00000084,-0.00000003,0.00000
 014,0.00000032,-0.00000019,-0.00000019,0.00000006,-0.00000086,-0.00000
 015,0.00000447,0.00000004,0.00000104\\\@


 DEMOCRATS BUY MOST OF THE BOOKS THAT HAVE BEEN
 BANNED; REPUBLICANS FORM CENSORSHIP COMMITTEES AND
 READ THEM AS A GROUP.
 Job cpu time:       0 days  0 hours 44 minutes 28.2 seconds.
 File lengths (MBytes):  RWF=     90 Int=      0 D2E=      0 Chk=      5 Scr=      1
 Normal termination of Gaussian 09 at Thu Nov 30 19:02:50 2017.
