# Supplementary material for: Ultrafast structural rearrangement dynamics induced by the photodetachment of phenoxide in aqueous solution
Source: Nat Commun. 2019 Jul 3;10:2944. doi: 10.1038/s41467-019-10989-1 (PMC6610110; doi:10.1038/s41467-019-10989-1)
Supplement: Supplementary file 3 — Source Data [file 41467_2019_10989_MOESM3_ESM.zip › Source Data/Theoretical results/Gaussian09-E.Output.174778 (Aqueous Phenoxide Ion).log]

 Entering Gaussian System, Link 0=g09
 Initial command:
 /usr/local/g09-d/g09/l1.exe "/home/muhammad371/Gaussian09-E174778/Gau-28519.inp" -scrdir="/home/muhammad371/Gaussian09-E174778/"
 Entering Link 1 = /usr/local/g09-d/g09/l1.exe PID=     28520.
  
 Copyright (c) 1988,1990,1992,1993,1995,1998,2003,2009,2013,
            Gaussian, Inc.  All Rights Reserved.
  
 This is part of the Gaussian(R) 09 program.  It is based on
 the Gaussian(R) 03 system (copyright 2003, Gaussian, Inc.),
 the Gaussian(R) 98 system (copyright 1998, Gaussian, Inc.),
 the Gaussian(R) 94 system (copyright 1995, Gaussian, Inc.),
 the Gaussian 92(TM) system (copyright 1992, Gaussian, Inc.),
 the Gaussian 90(TM) system (copyright 1990, Gaussian, Inc.),
 the Gaussian 88(TM) system (copyright 1988, Gaussian, Inc.),
 the Gaussian 86(TM) system (copyright 1986, Carnegie Mellon
 University), and the Gaussian 82(TM) system (copyright 1983,
 Carnegie Mellon University). Gaussian is a federally registered
 trademark of Gaussian, Inc.
  
 This software contains proprietary and confidential information,
 including trade secrets, belonging to Gaussian, Inc.
  
 This software is provided under written license and may be
 used, copied, transmitted, or stored only in accord with that
 written license.
  
 The following legend is applicable only to US Government
 contracts under FAR:
  
                    RESTRICTED RIGHTS LEGEND
  
 Use, reproduction and disclosure by the US Government is
 subject to restrictions as set forth in subparagraphs (a)
 and (c) of the Commercial Computer Software - Restricted
 Rights clause in FAR 52.227-19.
  
 Gaussian, Inc.
 340 Quinnipiac St., Bldg. 40, Wallingford CT 06492
  
  
 ---------------------------------------------------------------
 Warning -- This program may not be used in any manner that
 competes with the business of Gaussian, Inc. or will provide
 assistance to any competitor of Gaussian, Inc.  The licensee
 of this program is prohibited from giving any competitor of
 Gaussian, Inc. access to this program.  By using this program,
 the user acknowledges that Gaussian, Inc. is engaged in the
 business of creating and licensing software in the field of
 computational chemistry and represents and warrants to the
 licensee that it is not a competitor of Gaussian, Inc. and that
 it will not use this program in any manner prohibited above.
 ---------------------------------------------------------------
  

 Cite this work as:
 Gaussian 09, Revision D.01,
 M. J. Frisch, G. W. Trucks, H. B. Schlegel, G. E. Scuseria, 
 M. A. Robb, J. R. Cheeseman, G. Scalmani, V. Barone, B. Mennucci, 
 G. A. Petersson, H. Nakatsuji, M. Caricato, X. Li, H. P. Hratchian, 
 A. F. Izmaylov, J. Bloino, G. Zheng, J. L. Sonnenberg, M. Hada, 
 M. Ehara, K. Toyota, R. Fukuda, J. Hasegawa, M. Ishida, T. Nakajima, 
 Y. Honda, O. Kitao, H. Nakai, T. Vreven, J. A. Montgomery, Jr., 
 J. E. Peralta, F. Ogliaro, M. Bearpark, J. J. Heyd, E. Brothers, 
 K. N. Kudin, V. N. Staroverov, T. Keith, R. Kobayashi, J. Normand, 
 K. Raghavachari, A. Rendell, J. C. Burant, S. S. Iyengar, J. Tomasi, 
 M. Cossi, N. Rega, J. M. Millam, M. Klene, J. E. Knox, J. B. Cross, 
 V. Bakken, C. Adamo, J. Jaramillo, R. Gomperts, R. E. Stratmann, 
 O. Yazyev, A. J. Austin, R. Cammi, C. Pomelli, J. W. Ochterski, 
 R. L. Martin, K. Morokuma, V. G. Zakrzewski, G. A. Voth, 
 P. Salvador, J. J. Dannenberg, S. Dapprich, A. D. Daniels, 
 O. Farkas, J. B. Foresman, J. V. Ortiz, J. Cioslowski, 
 and D. J. Fox, Gaussian, Inc., Wallingford CT, 2013.
 
 ******************************************
 Gaussian 09:  ES64L-G09RevD.01 24-Apr-2013
                 7-Dec-2017 
 ******************************************
 %chk=/home/muhammad371/Gaussian09-E174778/MHPhenoxideIon.com.chk
 %NProcShared=16
 Will use up to   16 processors via shared memory.
 %chk=MHPhenoxideIon.chk
 ----------------------------------------------------------------------
 # opt=tight freq ub3lyp/6-311++g(d,p) scrf=(solvent=water) geom=connec
 tivity int=ultrafine
 ----------------------------------------------------------------------
 1/7=10,14=-1,18=20,19=15,26=4,38=1,57=2/1,3;
 2/9=110,12=2,17=6,18=5,40=1/2;
 3/5=4,6=6,7=1111,11=2,16=1,25=1,30=1,70=2201,71=1,72=1,74=-5,75=-5,116=2/1,2,3;
 4//1;
 5/5=2,38=5,53=1/2;
 6/7=2,8=2,9=2,10=2,28=1/1;
 7//1,2,3,16;
 1/7=10,14=-1,18=20,19=15,26=4/3(2);
 2/9=110/2;
 99//99;
 2/9=110/2;
 3/5=4,6=6,7=1111,11=2,16=1,25=1,30=1,70=2205,71=1,72=1,74=-5,75=-5,116=2/1,2,3;
 4/5=5,16=3,69=1/1;
 5/5=2,38=5,53=1/2;
 7//1,2,3,16;
 1/7=10,14=-1,18=20,19=15,26=4/3(-5);
 2/9=110/2;
 6/7=2,8=2,9=2,10=2,19=2,28=1/1;
 99/9=1/99;
 ---------------------------------------------------------
 Micro-Hydrated Phenoxide Ion DFT B3LYP 6-311G** PCM Water
 ---------------------------------------------------------
 Symbolic Z-matrix:
 Charge = -1 Multiplicity = 1
 C                     2.47239  -1.1927   -0.10014 
 C                     1.07956  -1.17369  -0.07875 
 C                     0.35761   0.044     0.01768 
 C                     1.12409   1.23561   0.0915 
 C                     2.51725   1.20487   0.06987 
 C                     3.20962  -0.00622  -0.02649 
 H                     2.9901   -2.14739  -0.17512 
 H                     0.51745  -2.10295  -0.13605 
 H                     0.60136   2.18551   0.16792 
 H                     3.07021   2.14069   0.12921 
 H                     4.29577  -0.02525  -0.04333 
 O                    -0.96515   0.06219   0.03539 
 H                    -1.75052  -0.83247  -1.23264 
 H                    -1.87338   1.51063  -0.03742 
 H                    -1.75879  -0.80456   1.30811 
 O                    -2.20648  -1.30103  -1.97638 
 O                    -2.23357  -1.27279   2.04018 
 O                    -2.45934   2.31222  -0.07281 
 H                    -3.14902  -1.11314  -1.84677 
 H                    -2.26919   2.72333  -0.93014 
 H                    -2.32089  -0.61036   2.74311 
 
 Add virtual bond connecting atoms H14        and O12        Dist= 3.23D+00.
 Add virtual bond connecting atoms H15        and O12        Dist= 3.27D+00.
 Add virtual bond connecting atoms H13        and O12        Dist= 3.29D+00.

 GradGradGradGradGradGradGradGradGradGradGradGradGradGradGradGradGradGrad
 Berny optimization.
 Initialization pass.
                           ----------------------------
                           !    Initial Parameters    !
                           ! (Angstroms and Degrees)  !
 --------------------------                            --------------------------
 ! Name  Definition              Value          Derivative Info.                !
 --------------------------------------------------------------------------------
 ! R1    R(1,2)                  1.3931         estimate D2E/DX2                !
 ! R2    R(1,6)                  1.3988         estimate D2E/DX2                !
 ! R3    R(1,7)                  1.0886         estimate D2E/DX2                !
 ! R4    R(2,3)                  1.4189         estimate D2E/DX2                !
 ! R5    R(2,8)                  1.0876         estimate D2E/DX2                !
 ! R6    R(3,4)                  1.4188         estimate D2E/DX2                !
 ! R7    R(3,12)                 1.323          estimate D2E/DX2                !
 ! R8    R(4,5)                  1.3937         estimate D2E/DX2                !
 ! R9    R(4,9)                  1.0869         estimate D2E/DX2                !
 ! R10   R(5,6)                  1.3984         estimate D2E/DX2                !
 ! R11   R(5,10)                 1.0886         estimate D2E/DX2                !
 ! R12   R(6,11)                 1.0865         estimate D2E/DX2                !
 ! R13   R(12,13)                1.7393         estimate D2E/DX2                !
 ! R14   R(12,14)                1.7112         estimate D2E/DX2                !
 ! R15   R(12,15)                1.7323         estimate D2E/DX2                !
 ! R16   R(13,16)                0.9902         estimate D2E/DX2                !
 ! R17   R(14,18)                0.9936         estimate D2E/DX2                !
 ! R18   R(15,17)                0.9903         estimate D2E/DX2                !
 ! R19   R(16,19)                0.9698         estimate D2E/DX2                !
 ! R20   R(17,21)                0.9698         estimate D2E/DX2                !
 ! R21   R(18,20)                0.9696         estimate D2E/DX2                !
 ! A1    A(2,1,6)              120.9672         estimate D2E/DX2                !
 ! A2    A(2,1,7)              119.2417         estimate D2E/DX2                !
 ! A3    A(6,1,7)              119.7911         estimate D2E/DX2                !
 ! A4    A(1,2,3)              121.43           estimate D2E/DX2                !
 ! A5    A(1,2,8)              120.2837         estimate D2E/DX2                !
 ! A6    A(3,2,8)              118.2862         estimate D2E/DX2                !
 ! A7    A(2,3,4)              116.7081         estimate D2E/DX2                !
 ! A8    A(2,3,12)             121.4282         estimate D2E/DX2                !
 ! A9    A(4,3,12)             121.8636         estimate D2E/DX2                !
 ! A10   A(3,4,5)              121.3805         estimate D2E/DX2                !
 ! A11   A(3,4,9)              118.5451         estimate D2E/DX2                !
 ! A12   A(5,4,9)              120.0743         estimate D2E/DX2                !
 ! A13   A(4,5,6)              121.0054         estimate D2E/DX2                !
 ! A14   A(4,5,10)             119.2071         estimate D2E/DX2                !
 ! A15   A(6,5,10)             119.7875         estimate D2E/DX2                !
 ! A16   A(1,6,5)              118.5088         estimate D2E/DX2                !
 ! A17   A(1,6,11)             120.7455         estimate D2E/DX2                !
 ! A18   A(5,6,11)             120.7457         estimate D2E/DX2                !
 ! A19   A(3,12,13)            115.7617         estimate D2E/DX2                !
 ! A20   A(3,12,14)            122.8019         estimate D2E/DX2                !
 ! A21   A(3,12,15)            117.4516         estimate D2E/DX2                !
 ! A22   A(13,12,14)            99.4813         estimate D2E/DX2                !
 ! A23   A(13,12,15)            94.0938         estimate D2E/DX2                !
 ! A24   A(14,12,15)           102.217          estimate D2E/DX2                !
 ! A25   A(13,16,19)           104.8015         estimate D2E/DX2                !
 ! A26   A(15,17,21)           104.8344         estimate D2E/DX2                !
 ! A27   A(14,18,20)           104.9462         estimate D2E/DX2                !
 ! A28   L(12,13,16,8,-1)      182.1776         estimate D2E/DX2                !
 ! A29   L(12,14,18,9,-1)      184.0354         estimate D2E/DX2                !
 ! A30   L(12,15,17,19,-1)     179.8772         estimate D2E/DX2                !
 ! A31   L(12,13,16,8,-2)      181.818          estimate D2E/DX2                !
 ! A32   L(12,14,18,9,-2)      180.7248         estimate D2E/DX2                !
 ! A33   L(12,15,17,19,-2)     182.2353         estimate D2E/DX2                !
 ! D1    D(6,1,2,3)              0.0203         estimate D2E/DX2                !
 ! D2    D(6,1,2,8)           -179.9633         estimate D2E/DX2                !
 ! D3    D(7,1,2,3)           -179.9956         estimate D2E/DX2                !
 ! D4    D(7,1,2,8)              0.0207         estimate D2E/DX2                !
 ! D5    D(2,1,6,5)              0.0179         estimate D2E/DX2                !
 ! D6    D(2,1,6,11)           179.9917         estimate D2E/DX2                !
 ! D7    D(7,1,6,5)           -179.9661         estimate D2E/DX2                !
 ! D8    D(7,1,6,11)             0.0078         estimate D2E/DX2                !
 ! D9    D(1,2,3,4)             -0.0295         estimate D2E/DX2                !
 ! D10   D(1,2,3,12)           179.8675         estimate D2E/DX2                !
 ! D11   D(8,2,3,4)            179.9545         estimate D2E/DX2                !
 ! D12   D(8,2,3,12)            -0.1486         estimate D2E/DX2                !
 ! D13   D(2,3,4,5)              0.0012         estimate D2E/DX2                !
 ! D14   D(2,3,4,9)           -179.8948         estimate D2E/DX2                !
 ! D15   D(12,3,4,5)          -179.8953         estimate D2E/DX2                !
 ! D16   D(12,3,4,9)             0.2088         estimate D2E/DX2                !
 ! D17   D(2,3,12,13)          -50.5914         estimate D2E/DX2                !
 ! D18   D(2,3,12,14)         -172.5048         estimate D2E/DX2                !
 ! D19   D(2,3,12,15)           59.2873         estimate D2E/DX2                !
 ! D20   D(4,3,12,13)          129.3002         estimate D2E/DX2                !
 ! D21   D(4,3,12,14)            7.3868         estimate D2E/DX2                !
 ! D22   D(4,3,12,15)         -120.8211         estimate D2E/DX2                !
 ! D23   D(3,4,5,6)              0.037          estimate D2E/DX2                !
 ! D24   D(3,4,5,10)          -179.959          estimate D2E/DX2                !
 ! D25   D(9,4,5,6)            179.9314         estimate D2E/DX2                !
 ! D26   D(9,4,5,10)            -0.0646         estimate D2E/DX2                !
 ! D27   D(4,5,6,1)             -0.0462         estimate D2E/DX2                !
 ! D28   D(4,5,6,11)           179.9799         estimate D2E/DX2                !
 ! D29   D(10,5,6,1)           179.9497         estimate D2E/DX2                !
 ! D30   D(10,5,6,11)           -0.0241         estimate D2E/DX2                !
 ! D31   D(3,12,16,19)        -175.1908         estimate D2E/DX2                !
 ! D32   D(14,12,16,19)        -42.0728         estimate D2E/DX2                !
 ! D33   D(15,12,16,19)         61.0752         estimate D2E/DX2                !
 ! D34   D(3,12,17,21)          89.7461         estimate D2E/DX2                !
 ! D35   D(13,12,17,21)       -148.0451         estimate D2E/DX2                !
 ! D36   D(14,12,17,21)        -47.4603         estimate D2E/DX2                !
 ! D37   D(3,12,18,20)          63.0177         estimate D2E/DX2                !
 ! D38   D(13,12,18,20)        -66.4162         estimate D2E/DX2                !
 ! D39   D(15,12,18,20)       -162.3419         estimate D2E/DX2                !
 --------------------------------------------------------------------------------
 Trust Radius=3.00D-01 FncErr=1.00D-07 GrdErr=1.00D-06
 Number of steps in this run=    103 maximum allowed number of steps=    126.
 GradGradGradGradGradGradGradGradGradGradGradGradGradGradGradGradGradGrad

                          Input orientation:                          
 ---------------------------------------------------------------------
 Center     Atomic      Atomic             Coordinates (Angstroms)
 Number     Number       Type             X           Y           Z
 ---------------------------------------------------------------------
      1          6           0        2.472390   -1.192699   -0.100137
      2          6           0        1.079563   -1.173689   -0.078749
      3          6           0        0.357613    0.043997    0.017681
      4          6           0        1.124092    1.235607    0.091502
      5          6           0        2.517251    1.204870    0.069867
      6          6           0        3.209617   -0.006224   -0.026485
      7          1           0        2.990103   -2.147390   -0.175118
      8          1           0        0.517449   -2.102949   -0.136051
      9          1           0        0.601355    2.185508    0.167920
     10          1           0        3.070214    2.140691    0.129208
     11          1           0        4.295772   -0.025251   -0.043327
     12          8           0       -0.965153    0.062194    0.035385
     13          1           0       -1.750517   -0.832474   -1.232642
     14          1           0       -1.873383    1.510633   -0.037417
     15          1           0       -1.758787   -0.804558    1.308105
     16          8           0       -2.206475   -1.301026   -1.976375
     17          8           0       -2.233567   -1.272794    2.040184
     18          8           0       -2.459338    2.312224   -0.072814
     19          1           0       -3.149016   -1.113144   -1.846768
     20          1           0       -2.269189    2.723326   -0.930137
     21          1           0       -2.320890   -0.610356    2.743111
 ---------------------------------------------------------------------
                    Distance matrix (angstroms):
                    1          2          3          4          5
     1  C    0.000000
     2  C    1.393121   0.000000
     3  C    2.452668   1.418897   0.000000
     4  C    2.784116   2.415714   1.418758   0.000000
     5  C    2.404007   2.783267   2.452424   1.393666   0.000000
     6  C    1.398803   2.429575   2.852788   2.430119   1.398357
     7  H    1.088616   2.146519   3.430649   3.872693   3.394297
     8  H    2.156766   1.087557   2.158369   3.400846   3.870824
     9  H    3.871035   3.402019   2.160567   1.086925   2.154512
    10  H    3.394331   3.871828   3.430272   2.146623   1.088600
    11  H    2.165845   3.415284   3.939240   3.415772   2.165444
    12  O    3.661943   2.391923   1.323010   2.396871   3.665247
    13  H    4.386943   3.075264   2.603022   3.780700   4.905216
    14  H    5.118367   3.990887   2.670468   3.012825   4.402575
    15  H    4.476233   3.180543   2.619998   3.735423   4.884213
    16  O    5.042200   3.796741   3.515664   4.669400   5.725400
    17  O    5.170437   3.934022   3.540999   4.622046   5.708874
    18  O    6.050386   4.967438   3.617769   3.745274   5.100297
    19  H    5.887041   4.583714   4.136616   5.247187   6.415081
    20  H    6.205379   5.208236   3.870045   3.843359   5.120129
    21  H    5.603456   4.454584   3.876922   4.722977   5.817980
                    6          7          8          9         10
     6  C    0.000000
     7  H    2.157515   0.000000
     8  H    3.414093   2.473362   0.000000
     9  H    3.412406   4.959617   4.300035   0.000000
    10  H    2.157062   4.299613   4.959380   2.469569   0.000000
    11  H    1.086452   2.495118   4.312905   4.310545   2.494607
    12  O    4.175789   4.535485   2.629704   2.641964   4.540170
    13  H    5.171115   5.031982   2.821398   4.074444   5.825272
    14  H    5.304514   6.087166   4.334026   2.573315   4.986370
    15  H    5.206103   5.153165   2.992099   3.976278   5.777849
    16  O    5.900223   5.564646   3.383731   4.963651   6.642465
    17  O    5.958487   5.741011   3.604614   4.847887   6.590433
    18  O    6.124900   7.042374   5.325318   3.072760   5.535899
    19  H    6.706036   6.446151   4.165241   5.385662   7.291827
    20  H    6.187434   7.207918   5.629285   3.120096   5.474568
    21  H    6.214672   6.251814   4.309707   4.794578   6.592780
                   11         12         13         14         15
    11  H    0.000000
    12  O    5.262240   0.000000
    13  H    6.214796   1.739287   0.000000
    14  H    6.357472   1.711186   2.633213   0.000000
    15  H    6.252309   1.732319   2.540914   2.680237   0.000000
    16  O    6.902427   2.728814   0.990241   3.431608   3.351822
    17  O    6.966323   2.722184   3.337455   3.491937   0.990253
    18  O    7.148159   2.703134   3.425895   0.993551   3.480235
    19  H    7.736975   3.113387   1.552973   3.432957   3.461385
    20  H    7.172156   3.116788   3.606140   1.556996   4.209062
    21  H    7.203249   3.101955   4.022595   3.525648   1.553357
                   16         17         18         19         20
    16  O    0.000000
    17  O    4.016750   0.000000
    18  O    4.091828   4.167504   0.000000
    19  H    0.969784   3.996490   3.918637   0.000000
    20  H    4.158600   4.979262   0.969621   4.041387   0.000000
    21  H    4.771128   0.969823   4.060797   4.691010   4.960732
                   21
    21  H    0.000000
 Stoichiometry    C6H11O4(1-)
 Framework group  C1[X(C6H11O4)]
 Deg. of freedom    57
 Full point group                 C1      NOp   1
 Largest Abelian subgroup         C1      NOp   1
 Largest concise Abelian subgroup C1      NOp   1
                         Standard orientation:                         
 ---------------------------------------------------------------------
 Center     Atomic      Atomic             Coordinates (Angstroms)
 Number     Number       Type             X           Y           Z
 ---------------------------------------------------------------------
      1          6           0        2.472390   -1.192699   -0.100137
      2          6           0        1.079563   -1.173689   -0.078749
      3          6           0        0.357613    0.043997    0.017681
      4          6           0        1.124092    1.235607    0.091502
      5          6           0        2.517251    1.204870    0.069867
      6          6           0        3.209617   -0.006224   -0.026485
      7          1           0        2.990103   -2.147390   -0.175118
      8          1           0        0.517449   -2.102949   -0.136051
      9          1           0        0.601355    2.185508    0.167920
     10          1           0        3.070214    2.140691    0.129208
     11          1           0        4.295772   -0.025251   -0.043327
     12          8           0       -0.965153    0.062194    0.035385
     13          1           0       -1.750517   -0.832474   -1.232642
     14          1           0       -1.873383    1.510633   -0.037417
     15          1           0       -1.758787   -0.804558    1.308105
     16          8           0       -2.206475   -1.301026   -1.976375
     17          8           0       -2.233567   -1.272794    2.040184
     18          8           0       -2.459338    2.312224   -0.072814
     19          1           0       -3.149016   -1.113144   -1.846768
     20          1           0       -2.269189    2.723326   -0.930137
     21          1           0       -2.320890   -0.610356    2.743111
 ---------------------------------------------------------------------
 Rotational constants (GHZ):      1.3161757      0.6431011      0.5740959
 Standard basis: 6-311++G(d,p) (5D, 7F)
 There are   307 symmetry adapted cartesian basis functions of A   symmetry.
 There are   297 symmetry adapted basis functions of A   symmetry.
   297 basis functions,   459 primitive gaussians,   307 cartesian basis functions
    40 alpha electrons       40 beta electrons
       nuclear repulsion energy       515.1247647285 Hartrees.
 NAtoms=   21 NActive=   21 NUniq=   21 SFac= 1.00D+00 NAtFMM=   60 NAOKFM=F Big=F
 Integral buffers will be    131072 words long.
 Raffenetti 2 integral format.
 Two-electron integral symmetry is turned on.
 ------------------------------------------------------------------------------
 Polarizable Continuum Model (PCM)
 =================================
 Model                : PCM (using non-symmetric T matrix).
 Atomic radii         : UFF (Universal Force Field).
 Polarization charges : Total charges.
 Charge compensation  : None.
 Solution method      : On-the-fly selection.
 Cavity type          : Scaled VdW (van der Waals Surface) (Alpha=1.100).
 Cavity algorithm     : GePol (No added spheres)
                        Default sphere list used, NSphG=   21.
                        Lebedev-Laikov grids with approx.  5.0 points / Ang**2.
                        Smoothing algorithm: Karplus/York (Gamma=1.0000).
                        Polarization charges: spherical gaussians, with
                                              point-specific exponents (IZeta= 3).
                        Self-potential: point-specific (ISelfS= 7).
                        Self-field    : sphere-specific E.n sum rule (ISelfD= 2).
 1st derivatives      : Analytical E(r).r(x)/FMM algorithm (CHGder, D1EAlg=3).
                        Cavity 1st derivative terms included.
 Solvent              : Water, Eps=  78.355300 Eps(inf)=   1.777849
 ------------------------------------------------------------------------------
 One-electron integrals computed using PRISM.
 PrsmSu:  requested number of processors reduced to:   9 ShMem   1 Linda.
 NBasis=   297 RedAO= T EigKep=  4.07D-06  NBF=   297
 NBsUse=   296 1.00D-06 EigRej=  8.48D-07 NBFU=   296
 ExpMin= 3.60D-02 ExpMax= 8.59D+03 ExpMxC= 1.30D+03 IAcc=3 IRadAn=         5 AccDes= 0.00D+00
 Harris functional with IExCor=  402 and IRadAn=       5 diagonalized for initial guess.
 HarFok:  IExCor=  402 AccDes= 0.00D+00 IRadAn=         5 IDoV= 1 UseB2=F ITyADJ=14
 ICtDFT=  3500011 ScaDFX=  1.000000  1.000000  1.000000  1.000000
 FoFCou: FMM=F IPFlag=           0 FMFlag=      100000 FMFlg1=           0
         NFxFlg=           0 DoJE=T BraDBF=F KetDBF=T FulRan=T
         wScrn=  0.000000 ICntrl=     500 IOpCl=  0 I1Cent=   200000004 NGrid=           0
         NMat0=    1 NMatS0=      1 NMatT0=    0 NMatD0=    1 NMtDS0=    0 NMtDT0=    0
 Petite list used in FoFCou.
 Initial guess <Sx>= 0.0000 <Sy>= 0.0000 <Sz>= 0.0000 <S**2>= 0.0000 S= 0.0000
 Requested convergence on RMS density matrix=1.00D-08 within 128 cycles.
 Requested convergence on MAX density matrix=1.00D-06.
 Requested convergence on             energy=1.00D-06.
 No special actions if energy rises.
 CoulSu:  requested number of processors reduced to:  10 ShMem   1 Linda.
 Inv3:  Mode=1 IEnd=    11619072.
 Iteration    1 A*A^-1 deviation from unit magnitude is 4.00D-15 for   1934.
 Iteration    1 A*A^-1 deviation from orthogonality  is 4.46D-15 for   1934   1508.
 Iteration    1 A^-1*A deviation from unit magnitude is 3.77D-15 for   1940.
 Iteration    1 A^-1*A deviation from orthogonality  is 3.45D-14 for   1024    994.
 CoulSu:  requested number of processors reduced to:  10 ShMem   1 Linda.
 CoulSu:  requested number of processors reduced to:  14 ShMem   1 Linda.
 CoulSu:  requested number of processors reduced to:  14 ShMem   1 Linda.
 Error on total polarization charges =  0.02121
 SCF Done:  E(UB3LYP) =  -536.522983759     A.U. after   13 cycles
            NFock= 13  Conv=0.88D-08     -V/T= 2.0041
 <Sx>= 0.0000 <Sy>= 0.0000 <Sz>= 0.0000 <S**2>= 0.0000 S= 0.0000
 <L.S>= 0.000000000000E+00
 Annihilation of the first spin contaminant:
 S**2 before annihilation     0.0000,   after     0.0000

 **********************************************************************

            Population analysis using the SCF density.

 **********************************************************************

 Orbital symmetries:
 Alpha Orbitals:
       Occupied  (A) (A) (A) (A) (A) (A) (A) (A) (A) (A) (A) (A)
                 (A) (A) (A) (A) (A) (A) (A) (A) (A) (A) (A) (A)
                 (A) (A) (A) (A) (A) (A) (A) (A) (A) (A) (A) (A)
                 (A) (A) (A) (A)
       Virtual   (A) (A) (A) (A) (A) (A) (A) (A) (A) (A) (A) (A)
                 (A) (A) (A) (A) (A) (A) (A) (A) (A) (A) (A) (A)
                 (A) (A) (A) (A) (A) (A) (A) (A) (A) (A) (A) (A)
                 (A) (A) (A) (A) (A) (A) (A) (A) (A) (A) (A) (A)
                 (A) (A) (A) (A) (A) (A) (A) (A) (A) (A) (A) (A)
                 (A) (A) (A) (A) (A) (A) (A) (A) (A) (A) (A) (A)
                 (A) (A) (A) (A) (A) (A) (A) (A) (A) (A) (A) (A)
                 (A) (A) (A) (A) (A) (A) (A) (A) (A) (A) (A) (A)
                 (A) (A) (A) (A) (A) (A) (A) (A) (A) (A) (A) (A)
                 (A) (A) (A) (A) (A) (A) (A) (A) (A) (A) (A) (A)
                 (A) (A) (A) (A) (A) (A) (A) (A) (A) (A) (A) (A)
                 (A) (A) (A) (A) (A) (A) (A) (A) (A) (A) (A) (A)
                 (A) (A) (A) (A) (A) (A) (A) (A) (A) (A) (A) (A)
                 (A) (A) (A) (A) (A) (A) (A) (A) (A) (A) (A) (A)
                 (A) (A) (A) (A) (A) (A) (A) (A) (A) (A) (A) (A)
                 (A) (A) (A) (A) (A) (A) (A) (A) (A) (A) (A) (A)
                 (A) (A) (A) (A) (A) (A) (A) (A) (A) (A) (A) (A)
                 (A) (A) (A) (A) (A) (A) (A) (A) (A) (A) (A) (A)
                 (A) (A) (A) (A) (A) (A) (A) (A) (A) (A) (A) (A)
                 (A) (A) (A) (A) (A) (A) (A) (A) (A) (A) (A) (A)
                 (A) (A) (A) (A) (A) (A) (A) (A) (A) (A) (A) (A)
                 (A) (A) (A) (A)
 Beta  Orbitals:
       Occupied  (A) (A) (A) (A) (A) (A) (A) (A) (A) (A) (A) (A)
                 (A) (A) (A) (A) (A) (A) (A) (A) (A) (A) (A) (A)
                 (A) (A) (A) (A) (A) (A) (A) (A) (A) (A) (A) (A)
                 (A) (A) (A) (A)
       Virtual   (A) (A) (A) (A) (A) (A) (A) (A) (A) (A) (A) (A)
                 (A) (A) (A) (A) (A) (A) (A) (A) (A) (A) (A) (A)
                 (A) (A) (A) (A) (A) (A) (A) (A) (A) (A) (A) (A)
                 (A) (A) (A) (A) (A) (A) (A) (A) (A) (A) (A) (A)
                 (A) (A) (A) (A) (A) (A) (A) (A) (A) (A) (A) (A)
                 (A) (A) (A) (A) (A) (A) (A) (A) (A) (A) (A) (A)
                 (A) (A) (A) (A) (A) (A) (A) (A) (A) (A) (A) (A)
                 (A) (A) (A) (A) (A) (A) (A) (A) (A) (A) (A) (A)
                 (A) (A) (A) (A) (A) (A) (A) (A) (A) (A) (A) (A)
                 (A) (A) (A) (A) (A) (A) (A) (A) (A) (A) (A) (A)
                 (A) (A) (A) (A) (A) (A) (A) (A) (A) (A) (A) (A)
                 (A) (A) (A) (A) (A) (A) (A) (A) (A) (A) (A) (A)
                 (A) (A) (A) (A) (A) (A) (A) (A) (A) (A) (A) (A)
                 (A) (A) (A) (A) (A) (A) (A) (A) (A) (A) (A) (A)
                 (A) (A) (A) (A) (A) (A) (A) (A) (A) (A) (A) (A)
                 (A) (A) (A) (A) (A) (A) (A) (A) (A) (A) (A) (A)
                 (A) (A) (A) (A) (A) (A) (A) (A) (A) (A) (A) (A)
                 (A) (A) (A) (A) (A) (A) (A) (A) (A) (A) (A) (A)
                 (A) (A) (A) (A) (A) (A) (A) (A) (A) (A) (A) (A)
                 (A) (A) (A) (A) (A) (A) (A) (A) (A) (A) (A) (A)
                 (A) (A) (A) (A) (A) (A) (A) (A) (A) (A) (A) (A)
                 (A) (A) (A) (A)
 The electronic state is 1-A.
 Alpha  occ. eigenvalues --  -19.10415 -19.10400 -19.10149 -19.06885 -10.21392
 Alpha  occ. eigenvalues --  -10.16763 -10.16760 -10.15713 -10.15444 -10.15444
 Alpha  occ. eigenvalues --   -0.99467  -0.98726  -0.98537  -0.96841  -0.83241
 Alpha  occ. eigenvalues --   -0.73555  -0.71139  -0.59662  -0.57769  -0.51785
 Alpha  occ. eigenvalues --   -0.51013  -0.50962  -0.49551  -0.44923  -0.44464
 Alpha  occ. eigenvalues --   -0.41322  -0.40993  -0.39413  -0.37814  -0.37031
 Alpha  occ. eigenvalues --   -0.36986  -0.34563  -0.34132  -0.31403  -0.30286
 Alpha  occ. eigenvalues --   -0.30079  -0.29928  -0.25016  -0.24895  -0.19945
 Alpha virt. eigenvalues --   -0.01295  -0.00723   0.00376   0.00578   0.00998
 Alpha virt. eigenvalues --    0.01819   0.02602   0.03155   0.04788   0.05194
 Alpha virt. eigenvalues --    0.05949   0.06578   0.07015   0.07840   0.08820
 Alpha virt. eigenvalues --    0.09722   0.10825   0.11724   0.11865   0.12205
 Alpha virt. eigenvalues --    0.12505   0.12786   0.13285   0.13544   0.13783
 Alpha virt. eigenvalues --    0.14312   0.14517   0.14875   0.15465   0.16503
 Alpha virt. eigenvalues --    0.17102   0.17411   0.17635   0.18365   0.18643
 Alpha virt. eigenvalues --    0.19404   0.20136   0.21054   0.21585   0.21842
 Alpha virt. eigenvalues --    0.22793   0.23100   0.23948   0.24173   0.24885
 Alpha virt. eigenvalues --    0.25646   0.26175   0.27326   0.27658   0.28152
 Alpha virt. eigenvalues --    0.28637   0.29679   0.30085   0.30957   0.31128
 Alpha virt. eigenvalues --    0.31807   0.32697   0.32760   0.33529   0.34421
 Alpha virt. eigenvalues --    0.35027   0.36324   0.37281   0.38366   0.39627
 Alpha virt. eigenvalues --    0.41445   0.42821   0.44583   0.50146   0.52590
 Alpha virt. eigenvalues --    0.54094   0.54374   0.55157   0.55488   0.55879
 Alpha virt. eigenvalues --    0.56991   0.57338   0.57820   0.58462   0.60552
 Alpha virt. eigenvalues --    0.61022   0.61670   0.62361   0.64493   0.65461
 Alpha virt. eigenvalues --    0.67527   0.69742   0.70145   0.70386   0.73073
 Alpha virt. eigenvalues --    0.74309   0.74619   0.79139   0.81412   0.83162
 Alpha virt. eigenvalues --    0.83978   0.85832   0.87677   0.89178   0.90477
 Alpha virt. eigenvalues --    0.91379   0.92042   0.98794   0.99049   1.00870
 Alpha virt. eigenvalues --    1.01426   1.01751   1.04034   1.04618   1.06308
 Alpha virt. eigenvalues --    1.08476   1.09004   1.09158   1.10272   1.11593
 Alpha virt. eigenvalues --    1.14141   1.14643   1.16137   1.17009   1.17715
 Alpha virt. eigenvalues --    1.24567   1.27343   1.29388   1.31212   1.31753
 Alpha virt. eigenvalues --    1.32800   1.35995   1.37075   1.37675   1.40081
 Alpha virt. eigenvalues --    1.44021   1.49108   1.50954   1.51848   1.52877
 Alpha virt. eigenvalues --    1.53729   1.54757   1.56085   1.56835   1.57444
 Alpha virt. eigenvalues --    1.57692   1.59571   1.62866   1.64206   1.65539
 Alpha virt. eigenvalues --    1.68651   1.69363   1.72185   1.73268   1.73615
 Alpha virt. eigenvalues --    1.74729   1.76901   1.78399   1.78523   1.85499
 Alpha virt. eigenvalues --    1.89463   1.90815   1.94613   1.95570   1.96202
 Alpha virt. eigenvalues --    1.97019   1.98086   2.02417   2.04128   2.05557
 Alpha virt. eigenvalues --    2.07717   2.08763   2.09426   2.13427   2.17896
 Alpha virt. eigenvalues --    2.20207   2.28983   2.33854   2.35086   2.42321
 Alpha virt. eigenvalues --    2.44093   2.46514   2.49264   2.50419   2.51463
 Alpha virt. eigenvalues --    2.53872   2.56603   2.64488   2.65186   2.67333
 Alpha virt. eigenvalues --    2.70548   2.72391   2.73195   2.73765   2.74684
 Alpha virt. eigenvalues --    2.75669   2.78369   2.79458   2.81439   2.81597
 Alpha virt. eigenvalues --    2.82817   2.85185   2.89157   2.92083   2.96047
 Alpha virt. eigenvalues --    3.05183   3.07796   3.08643   3.10041   3.10920
 Alpha virt. eigenvalues --    3.11561   3.13390   3.16025   3.16279   3.18072
 Alpha virt. eigenvalues --    3.21419   3.27970   3.31971   3.32764   3.34038
 Alpha virt. eigenvalues --    3.34660   3.39327   3.44846   3.51972   3.53058
 Alpha virt. eigenvalues --    3.60651   3.71685   3.72204   3.74079   3.75767
 Alpha virt. eigenvalues --    3.93473   3.94906   3.95708   4.00446   4.04909
 Alpha virt. eigenvalues --    4.15944   4.16528   4.25001   4.84263   4.98785
 Alpha virt. eigenvalues --    4.99485   5.01924   5.17763   5.37994   5.39016
 Alpha virt. eigenvalues --    5.40095   5.40612   5.65745   5.68367   5.68941
 Alpha virt. eigenvalues --    5.85153  23.64682  23.95454  23.95988  24.05825
 Alpha virt. eigenvalues --   24.10425  24.19110  49.90695  49.92559  49.93220
 Alpha virt. eigenvalues --   50.06638
  Beta  occ. eigenvalues --  -19.10415 -19.10400 -19.10149 -19.06885 -10.21392
  Beta  occ. eigenvalues --  -10.16763 -10.16760 -10.15713 -10.15444 -10.15444
  Beta  occ. eigenvalues --   -0.99467  -0.98726  -0.98537  -0.96841  -0.83241
  Beta  occ. eigenvalues --   -0.73555  -0.71139  -0.59662  -0.57769  -0.51785
  Beta  occ. eigenvalues --   -0.51013  -0.50962  -0.49551  -0.44923  -0.44464
  Beta  occ. eigenvalues --   -0.41322  -0.40993  -0.39413  -0.37814  -0.37031
  Beta  occ. eigenvalues --   -0.36986  -0.34563  -0.34132  -0.31403  -0.30286
  Beta  occ. eigenvalues --   -0.30079  -0.29928  -0.25016  -0.24895  -0.19945
  Beta virt. eigenvalues --   -0.01295  -0.00723   0.00376   0.00578   0.00998
  Beta virt. eigenvalues --    0.01819   0.02602   0.03155   0.04788   0.05194
  Beta virt. eigenvalues --    0.05949   0.06578   0.07015   0.07840   0.08820
  Beta virt. eigenvalues --    0.09722   0.10825   0.11724   0.11865   0.12205
  Beta virt. eigenvalues --    0.12505   0.12786   0.13285   0.13544   0.13783
  Beta virt. eigenvalues --    0.14312   0.14517   0.14875   0.15465   0.16503
  Beta virt. eigenvalues --    0.17102   0.17411   0.17635   0.18365   0.18643
  Beta virt. eigenvalues --    0.19404   0.20136   0.21054   0.21585   0.21842
  Beta virt. eigenvalues --    0.22793   0.23100   0.23948   0.24173   0.24885
  Beta virt. eigenvalues --    0.25646   0.26175   0.27326   0.27658   0.28152
  Beta virt. eigenvalues --    0.28637   0.29679   0.30085   0.30957   0.31128
  Beta virt. eigenvalues --    0.31807   0.32697   0.32760   0.33529   0.34421
  Beta virt. eigenvalues --    0.35027   0.36324   0.37281   0.38366   0.39627
  Beta virt. eigenvalues --    0.41445   0.42821   0.44583   0.50146   0.52590
  Beta virt. eigenvalues --    0.54094   0.54374   0.55157   0.55488   0.55879
  Beta virt. eigenvalues --    0.56991   0.57338   0.57820   0.58462   0.60552
  Beta virt. eigenvalues --    0.61022   0.61670   0.62361   0.64493   0.65461
  Beta virt. eigenvalues --    0.67527   0.69742   0.70145   0.70386   0.73073
  Beta virt. eigenvalues --    0.74309   0.74619   0.79139   0.81412   0.83162
  Beta virt. eigenvalues --    0.83978   0.85832   0.87677   0.89178   0.90477
  Beta virt. eigenvalues --    0.91379   0.92042   0.98794   0.99049   1.00870
  Beta virt. eigenvalues --    1.01426   1.01751   1.04034   1.04618   1.06308
  Beta virt. eigenvalues --    1.08476   1.09004   1.09158   1.10272   1.11593
  Beta virt. eigenvalues --    1.14141   1.14643   1.16137   1.17009   1.17715
  Beta virt. eigenvalues --    1.24567   1.27343   1.29388   1.31212   1.31753
  Beta virt. eigenvalues --    1.32800   1.35995   1.37075   1.37675   1.40081
  Beta virt. eigenvalues --    1.44021   1.49108   1.50954   1.51848   1.52877
  Beta virt. eigenvalues --    1.53729   1.54757   1.56085   1.56835   1.57444
  Beta virt. eigenvalues --    1.57692   1.59571   1.62866   1.64206   1.65539
  Beta virt. eigenvalues --    1.68651   1.69363   1.72185   1.73268   1.73615
  Beta virt. eigenvalues --    1.74729   1.76901   1.78399   1.78523   1.85499
  Beta virt. eigenvalues --    1.89463   1.90815   1.94613   1.95570   1.96202
  Beta virt. eigenvalues --    1.97019   1.98086   2.02417   2.04128   2.05557
  Beta virt. eigenvalues --    2.07717   2.08763   2.09426   2.13427   2.17896
  Beta virt. eigenvalues --    2.20207   2.28983   2.33854   2.35086   2.42321
  Beta virt. eigenvalues --    2.44093   2.46514   2.49264   2.50419   2.51463
  Beta virt. eigenvalues --    2.53872   2.56603   2.64488   2.65186   2.67333
  Beta virt. eigenvalues --    2.70548   2.72391   2.73195   2.73765   2.74684
  Beta virt. eigenvalues --    2.75669   2.78369   2.79458   2.81439   2.81597
  Beta virt. eigenvalues --    2.82817   2.85185   2.89157   2.92083   2.96047
  Beta virt. eigenvalues --    3.05183   3.07796   3.08643   3.10041   3.10920
  Beta virt. eigenvalues --    3.11561   3.13390   3.16025   3.16279   3.18072
  Beta virt. eigenvalues --    3.21419   3.27970   3.31971   3.32764   3.34038
  Beta virt. eigenvalues --    3.34660   3.39327   3.44846   3.51972   3.53058
  Beta virt. eigenvalues --    3.60651   3.71685   3.72204   3.74079   3.75767
  Beta virt. eigenvalues --    3.93473   3.94906   3.95708   4.00446   4.04909
  Beta virt. eigenvalues --    4.15944   4.16528   4.25001   4.84263   4.98785
  Beta virt. eigenvalues --    4.99485   5.01924   5.17763   5.37994   5.39016
  Beta virt. eigenvalues --    5.40095   5.40612   5.65745   5.68367   5.68941
  Beta virt. eigenvalues --    5.85153  23.64682  23.95454  23.95988  24.05825
  Beta virt. eigenvalues --   24.10425  24.19110  49.90695  49.92559  49.93220
  Beta virt. eigenvalues --   50.06638
          Condensed to atoms (all electrons):
               1          2          3          4          5          6
     1  C    6.615912   0.864727  -1.310842  -0.532578  -0.396974   0.749297
     2  C    0.864727  12.410568  -0.054107  -5.750570  -1.398390  -0.302660
     3  C   -1.310842  -0.054107  11.678543  -0.659810  -2.696617  -0.943395
     4  C   -0.532578  -5.750570  -0.659810  12.954712   1.265173  -1.282124
     5  C   -0.396974  -1.398390  -2.696617   1.265173   8.053497   1.007774
     6  C    0.749297  -0.302660  -0.943395  -1.282124   1.007774   6.691439
     7  H    0.421550  -0.096659   0.011131   0.029623   0.007900  -0.056087
     8  H   -0.072079   0.577367  -0.127764  -0.078669   0.002818   0.012126
     9  H   -0.003426  -0.114112  -0.248336   0.513010   0.122722   0.046792
    10  H    0.002826   0.018127   0.049550  -0.008641   0.347101  -0.092844
    11  H   -0.067309  -0.002981   0.012349  -0.032199  -0.058580   0.479545
    12  O   -0.023212  -0.467267   0.564081  -0.123020  -0.008506   0.000885
    13  H   -0.013527  -0.128559   0.055176   0.078221   0.012568  -0.001775
    14  H    0.010640   0.064138   0.055472  -0.084702  -0.040370   0.002445
    15  H   -0.040944  -0.075210   0.026706   0.055596   0.034935   0.000538
    16  O   -0.007427   0.012194   0.076490  -0.054135  -0.008880   0.001265
    17  O   -0.021696  -0.006412   0.101797  -0.038616  -0.006288  -0.003348
    18  O    0.006179   0.010818  -0.115176   0.049216   0.047327   0.002415
    19  H   -0.000977  -0.000359   0.003891  -0.004742  -0.001602   0.000110
    20  H   -0.000942   0.003134  -0.011911   0.000529   0.010041   0.000137
    21  H    0.004491   0.007146   0.014752  -0.016097  -0.006127  -0.000798
               7          8          9         10         11         12
     1  C    0.421550  -0.072079  -0.003426   0.002826  -0.067309  -0.023212
     2  C   -0.096659   0.577367  -0.114112   0.018127  -0.002981  -0.467267
     3  C    0.011131  -0.127764  -0.248336   0.049550   0.012349   0.564081
     4  C    0.029623  -0.078669   0.513010  -0.008641  -0.032199  -0.123020
     5  C    0.007900   0.002818   0.122722   0.347101  -0.058580  -0.008506
     6  C   -0.056087   0.012126   0.046792  -0.092844   0.479545   0.000885
     7  H    0.532808  -0.014544   0.000421  -0.000164  -0.012177  -0.000698
     8  H   -0.014544   0.552124   0.000418   0.000449   0.000348  -0.016342
     9  H    0.000421   0.000418   0.549485  -0.016548   0.000676  -0.005378
    10  H   -0.000164   0.000449  -0.016548   0.531847  -0.011588  -0.001874
    11  H   -0.012177   0.000348   0.000676  -0.011588   0.537796   0.000783
    12  O   -0.000698  -0.016342  -0.005378  -0.001874   0.000783   8.729517
    13  H    0.000357   0.002211   0.001433   0.000119   0.000026   0.072250
    14  H   -0.000023  -0.000584   0.003173  -0.000150   0.000007   0.044190
    15  H    0.000020   0.005400   0.002693  -0.000169   0.000077   0.043018
    16  O   -0.000141   0.003717  -0.000880  -0.000009   0.000035  -0.076338
    17  O   -0.000164  -0.001506  -0.000534  -0.000007   0.000054  -0.066191
    18  O    0.000053   0.000005   0.012482  -0.000302   0.000000  -0.036861
    19  H   -0.000042  -0.000291  -0.000110  -0.000014  -0.000003   0.005980
    20  H    0.000020  -0.000092   0.000576   0.000049  -0.000003   0.000444
    21  H   -0.000035   0.001661   0.000511  -0.000002  -0.000002   0.000988
              13         14         15         16         17         18
     1  C   -0.013527   0.010640  -0.040944  -0.007427  -0.021696   0.006179
     2  C   -0.128559   0.064138  -0.075210   0.012194  -0.006412   0.010818
     3  C    0.055176   0.055472   0.026706   0.076490   0.101797  -0.115176
     4  C    0.078221  -0.084702   0.055596  -0.054135  -0.038616   0.049216
     5  C    0.012568  -0.040370   0.034935  -0.008880  -0.006288   0.047327
     6  C   -0.001775   0.002445   0.000538   0.001265  -0.003348   0.002415
     7  H    0.000357  -0.000023   0.000020  -0.000141  -0.000164   0.000053
     8  H    0.002211  -0.000584   0.005400   0.003717  -0.001506   0.000005
     9  H    0.001433   0.003173   0.002693  -0.000880  -0.000534   0.012482
    10  H    0.000119  -0.000150  -0.000169  -0.000009  -0.000007  -0.000302
    11  H    0.000026   0.000007   0.000077   0.000035   0.000054   0.000000
    12  O    0.072250   0.044190   0.043018  -0.076338  -0.066191  -0.036861
    13  H    0.338834   0.000921   0.000193   0.281210  -0.003906  -0.007569
    14  H    0.000921   0.308535   0.003527  -0.001236   0.000616   0.277487
    15  H    0.000193   0.003527   0.376024   0.000960   0.270151  -0.010433
    16  O    0.281210  -0.001236   0.000960   8.093921  -0.000120   0.005134
    17  O   -0.003906   0.000616   0.270151  -0.000120   8.108408   0.000464
    18  O   -0.007569   0.277487  -0.010433   0.005134   0.000464   8.149287
    19  H   -0.019321   0.001172   0.000682   0.288923  -0.000389   0.001138
    20  H    0.002433  -0.012658   0.002095  -0.001777  -0.000343   0.272327
    21  H   -0.000852  -0.000853  -0.018360  -0.000584   0.279191   0.001056
              19         20         21
     1  C   -0.000977  -0.000942   0.004491
     2  C   -0.000359   0.003134   0.007146
     3  C    0.003891  -0.011911   0.014752
     4  C   -0.004742   0.000529  -0.016097
     5  C   -0.001602   0.010041  -0.006127
     6  C    0.000110   0.000137  -0.000798
     7  H   -0.000042   0.000020  -0.000035
     8  H   -0.000291  -0.000092   0.001661
     9  H   -0.000110   0.000576   0.000511
    10  H   -0.000014   0.000049  -0.000002
    11  H   -0.000003  -0.000003  -0.000002
    12  O    0.005980   0.000444   0.000988
    13  H   -0.019321   0.002433  -0.000852
    14  H    0.001172  -0.012658  -0.000853
    15  H    0.000682   0.002095  -0.018360
    16  O    0.288923  -0.001777  -0.000584
    17  O   -0.000389  -0.000343   0.279191
    18  O    0.001138   0.272327   0.001056
    19  H    0.454416  -0.001094   0.000253
    20  H   -0.001094   0.462287  -0.000195
    21  H    0.000253  -0.000195   0.458877
          Atomic-Atomic Spin Densities.
               1          2          3          4          5          6
     1  C    0.000000   0.000000   0.000000   0.000000   0.000000   0.000000
     2  C    0.000000   0.000000   0.000000   0.000000   0.000000   0.000000
     3  C    0.000000   0.000000   0.000000   0.000000   0.000000   0.000000
     4  C    0.000000   0.000000   0.000000   0.000000   0.000000   0.000000
     5  C    0.000000   0.000000   0.000000   0.000000   0.000000   0.000000
     6  C    0.000000   0.000000   0.000000   0.000000   0.000000   0.000000
     7  H    0.000000   0.000000   0.000000   0.000000   0.000000   0.000000
     8  H    0.000000   0.000000   0.000000   0.000000   0.000000   0.000000
     9  H    0.000000   0.000000   0.000000   0.000000   0.000000   0.000000
    10  H    0.000000   0.000000   0.000000   0.000000   0.000000   0.000000
    11  H    0.000000   0.000000   0.000000   0.000000   0.000000   0.000000
    12  O    0.000000   0.000000   0.000000   0.000000   0.000000   0.000000
    13  H    0.000000   0.000000   0.000000   0.000000   0.000000   0.000000
    14  H    0.000000   0.000000   0.000000   0.000000   0.000000   0.000000
    15  H    0.000000   0.000000   0.000000   0.000000   0.000000   0.000000
    16  O    0.000000   0.000000   0.000000   0.000000   0.000000   0.000000
    17  O    0.000000   0.000000   0.000000   0.000000   0.000000   0.000000
    18  O    0.000000   0.000000   0.000000   0.000000   0.000000   0.000000
    19  H    0.000000   0.000000   0.000000   0.000000   0.000000   0.000000
    20  H    0.000000   0.000000   0.000000   0.000000   0.000000   0.000000
    21  H    0.000000   0.000000   0.000000   0.000000   0.000000   0.000000
               7          8          9         10         11         12
     1  C    0.000000   0.000000   0.000000   0.000000   0.000000   0.000000
     2  C    0.000000   0.000000   0.000000   0.000000   0.000000   0.000000
     3  C    0.000000   0.000000   0.000000   0.000000   0.000000   0.000000
     4  C    0.000000   0.000000   0.000000   0.000000   0.000000   0.000000
     5  C    0.000000   0.000000   0.000000   0.000000   0.000000   0.000000
     6  C    0.000000   0.000000   0.000000   0.000000   0.000000   0.000000
     7  H    0.000000   0.000000   0.000000   0.000000   0.000000   0.000000
     8  H    0.000000   0.000000   0.000000   0.000000   0.000000   0.000000
     9  H    0.000000   0.000000   0.000000   0.000000   0.000000   0.000000
    10  H    0.000000   0.000000   0.000000   0.000000   0.000000   0.000000
    11  H    0.000000   0.000000   0.000000   0.000000   0.000000   0.000000
    12  O    0.000000   0.000000   0.000000   0.000000   0.000000   0.000000
    13  H    0.000000   0.000000   0.000000   0.000000   0.000000   0.000000
    14  H    0.000000   0.000000   0.000000   0.000000   0.000000   0.000000
    15  H    0.000000   0.000000   0.000000   0.000000   0.000000   0.000000
    16  O    0.000000   0.000000   0.000000   0.000000   0.000000   0.000000
    17  O    0.000000   0.000000   0.000000   0.000000   0.000000   0.000000
    18  O    0.000000   0.000000   0.000000   0.000000   0.000000   0.000000
    19  H    0.000000   0.000000   0.000000   0.000000   0.000000   0.000000
    20  H    0.000000   0.000000   0.000000   0.000000   0.000000   0.000000
    21  H    0.000000   0.000000   0.000000   0.000000   0.000000   0.000000
              13         14         15         16         17         18
     1  C    0.000000   0.000000   0.000000   0.000000   0.000000   0.000000
     2  C    0.000000   0.000000   0.000000   0.000000   0.000000   0.000000
     3  C    0.000000   0.000000   0.000000   0.000000   0.000000   0.000000
     4  C    0.000000   0.000000   0.000000   0.000000   0.000000   0.000000
     5  C    0.000000   0.000000   0.000000   0.000000   0.000000   0.000000
     6  C    0.000000   0.000000   0.000000   0.000000   0.000000   0.000000
     7  H    0.000000   0.000000   0.000000   0.000000   0.000000   0.000000
     8  H    0.000000   0.000000   0.000000   0.000000   0.000000   0.000000
     9  H    0.000000   0.000000   0.000000   0.000000   0.000000   0.000000
    10  H    0.000000   0.000000   0.000000   0.000000   0.000000   0.000000
    11  H    0.000000   0.000000   0.000000   0.000000   0.000000   0.000000
    12  O    0.000000   0.000000   0.000000   0.000000   0.000000   0.000000
    13  H    0.000000   0.000000   0.000000   0.000000   0.000000   0.000000
    14  H    0.000000   0.000000   0.000000   0.000000   0.000000   0.000000
    15  H    0.000000   0.000000   0.000000   0.000000   0.000000   0.000000
    16  O    0.000000   0.000000   0.000000   0.000000   0.000000   0.000000
    17  O    0.000000   0.000000   0.000000   0.000000   0.000000   0.000000
    18  O    0.000000   0.000000   0.000000   0.000000   0.000000   0.000000
    19  H    0.000000   0.000000   0.000000   0.000000   0.000000   0.000000
    20  H    0.000000   0.000000   0.000000   0.000000   0.000000   0.000000
    21  H    0.000000   0.000000   0.000000   0.000000   0.000000   0.000000
              19         20         21
     1  C    0.000000   0.000000   0.000000
     2  C    0.000000   0.000000   0.000000
     3  C    0.000000   0.000000   0.000000
     4  C    0.000000   0.000000   0.000000
     5  C    0.000000   0.000000   0.000000
     6  C    0.000000   0.000000   0.000000
     7  H    0.000000   0.000000   0.000000
     8  H    0.000000   0.000000   0.000000
     9  H    0.000000   0.000000   0.000000
    10  H    0.000000   0.000000   0.000000
    11  H    0.000000   0.000000   0.000000
    12  O    0.000000   0.000000   0.000000
    13  H    0.000000   0.000000   0.000000
    14  H    0.000000   0.000000   0.000000
    15  H    0.000000   0.000000   0.000000
    16  O    0.000000   0.000000   0.000000
    17  O    0.000000   0.000000   0.000000
    18  O    0.000000   0.000000   0.000000
    19  H    0.000000   0.000000   0.000000
    20  H    0.000000   0.000000   0.000000
    21  H    0.000000   0.000000   0.000000
 Mulliken charges and spin densities:
               1          2
     1  C   -0.183689   0.000000
     2  C    0.429065   0.000000
     3  C   -0.481981   0.000000
     4  C   -0.280177   0.000000
     5  C   -0.289523   0.000000
     6  C   -0.311737   0.000000
     7  H    0.176851   0.000000
     8  H    0.153229   0.000000
     9  H    0.134932   0.000000
    10  H    0.182244   0.000000
    11  H    0.153146   0.000000
    12  O   -0.636450   0.000000
    13  H    0.329555   0.000000
    14  H    0.368255   0.000000
    15  H    0.322504   0.000000
    16  O   -0.612319   0.000000
    17  O   -0.611164   0.000000
    18  O   -0.665046   0.000000
    19  H    0.272380   0.000000
    20  H    0.274944   0.000000
    21  H    0.274980   0.000000
 Sum of Mulliken charges =  -1.00000   0.00000
 Mulliken charges and spin densities with hydrogens summed into heavy atoms:
               1          2
     1  C   -0.006838   0.000000
     2  C    0.582295   0.000000
     3  C   -0.481981   0.000000
     4  C   -0.145246   0.000000
     5  C   -0.107278   0.000000
     6  C   -0.158591   0.000000
    12  O   -0.636450   0.000000
    16  O   -0.010385   0.000000
    17  O   -0.013680   0.000000
    18  O   -0.021847   0.000000
 Electronic spatial extent (au):  <R**2>=           2205.5932
 Charge=             -1.0000 electrons
 Dipole moment (field-independent basis, Debye):
    X=              5.5171    Y=              2.5518    Z=             -0.0400  Tot=              6.0788
 Quadrupole moment (field-independent basis, Debye-Ang):
   XX=            -81.8363   YY=            -76.3441   ZZ=            -75.1304
   XY=             -2.2462   XZ=              2.8023   YZ=             -3.0290
 Traceless Quadrupole moment (field-independent basis, Debye-Ang):
   XX=             -4.0660   YY=              1.4262   ZZ=              2.6399
   XY=             -2.2462   XZ=              2.8023   YZ=             -3.0290
 Octapole moment (field-independent basis, Debye-Ang**2):
  XXX=              0.7016  YYY=              8.8616  ZZZ=             27.5094  XYY=             30.7822
  XXY=             -6.1905  XXZ=            -17.6208  XZZ=            -12.5484  YZZ=             28.4765
  YYZ=            -16.7074  XYZ=              5.3258
 Hexadecapole moment (field-independent basis, Debye-Ang**3):
 XXXX=          -1796.6133 YYYY=           -730.8682 ZZZZ=           -440.9792 XXXY=             49.0946
 XXXZ=             76.3738 YYYX=             -7.0278 YYYZ=            -36.2764 ZZZX=            -51.7179
 ZZZY=            -15.6768 XXYY=           -490.7863 XXZZ=           -392.5316 YYZZ=           -231.3485
 XXYZ=              6.3440 YYXZ=             41.7050 ZZXY=            -55.4910
 N-N= 5.151247647285D+02 E-N=-2.301851209726D+03  KE= 5.343339111111D+02
                          Isotropic Fermi Contact Couplings
        Atom                 a.u.       MegaHertz       Gauss      10(-4) cm-1
     1  C(13)              0.00000       0.00000       0.00000       0.00000
     2  C(13)              0.00000       0.00000       0.00000       0.00000
     3  C(13)              0.00000       0.00000       0.00000       0.00000
     4  C(13)              0.00000       0.00000       0.00000       0.00000
     5  C(13)              0.00000       0.00000       0.00000       0.00000
     6  C(13)              0.00000       0.00000       0.00000       0.00000
     7  H(1)               0.00000       0.00000       0.00000       0.00000
     8  H(1)               0.00000       0.00000       0.00000       0.00000
     9  H(1)               0.00000       0.00000       0.00000       0.00000
    10  H(1)               0.00000       0.00000       0.00000       0.00000
    11  H(1)               0.00000       0.00000       0.00000       0.00000
    12  O(17)              0.00000       0.00000       0.00000       0.00000
    13  H(1)               0.00000       0.00000       0.00000       0.00000
    14  H(1)               0.00000       0.00000       0.00000       0.00000
    15  H(1)               0.00000       0.00000       0.00000       0.00000
    16  O(17)              0.00000       0.00000       0.00000       0.00000
    17  O(17)              0.00000       0.00000       0.00000       0.00000
    18  O(17)              0.00000       0.00000       0.00000       0.00000
    19  H(1)               0.00000       0.00000       0.00000       0.00000
    20  H(1)               0.00000       0.00000       0.00000       0.00000
    21  H(1)               0.00000       0.00000       0.00000       0.00000
 --------------------------------------------------------
       Center         ----  Spin Dipole Couplings  ----
                      3XX-RR        3YY-RR        3ZZ-RR
 --------------------------------------------------------
     1   Atom        0.000000      0.000000      0.000000
     2   Atom        0.000000      0.000000      0.000000
     3   Atom        0.000000      0.000000      0.000000
     4   Atom        0.000000      0.000000      0.000000
     5   Atom        0.000000      0.000000      0.000000
     6   Atom        0.000000      0.000000      0.000000
     7   Atom        0.000000      0.000000      0.000000
     8   Atom        0.000000      0.000000      0.000000
     9   Atom        0.000000      0.000000      0.000000
    10   Atom        0.000000      0.000000      0.000000
    11   Atom        0.000000      0.000000      0.000000
    12   Atom        0.000000      0.000000      0.000000
    13   Atom        0.000000      0.000000      0.000000
    14   Atom        0.000000      0.000000      0.000000
    15   Atom        0.000000      0.000000      0.000000
    16   Atom        0.000000      0.000000      0.000000
    17   Atom        0.000000      0.000000      0.000000
    18   Atom        0.000000      0.000000      0.000000
    19   Atom        0.000000      0.000000      0.000000
    20   Atom        0.000000      0.000000      0.000000
    21   Atom        0.000000      0.000000      0.000000
 --------------------------------------------------------
                        XY            XZ            YZ
 --------------------------------------------------------
     1   Atom        0.000000      0.000000      0.000000
     2   Atom        0.000000      0.000000      0.000000
     3   Atom        0.000000      0.000000      0.000000
     4   Atom        0.000000      0.000000      0.000000
     5   Atom        0.000000      0.000000      0.000000
     6   Atom        0.000000      0.000000      0.000000
     7   Atom        0.000000      0.000000      0.000000
     8   Atom        0.000000      0.000000      0.000000
     9   Atom        0.000000      0.000000      0.000000
    10   Atom        0.000000      0.000000      0.000000
    11   Atom        0.000000      0.000000      0.000000
    12   Atom        0.000000      0.000000      0.000000
    13   Atom        0.000000      0.000000      0.000000
    14   Atom        0.000000      0.000000      0.000000
    15   Atom        0.000000      0.000000      0.000000
    16   Atom        0.000000      0.000000      0.000000
    17   Atom        0.000000      0.000000      0.000000
    18   Atom        0.000000      0.000000      0.000000
    19   Atom        0.000000      0.000000      0.000000
    20   Atom        0.000000      0.000000      0.000000
    21   Atom        0.000000      0.000000      0.000000
 --------------------------------------------------------


 ---------------------------------------------------------------------------------
              Anisotropic Spin Dipole Couplings in Principal Axis System
 ---------------------------------------------------------------------------------

       Atom             a.u.   MegaHertz   Gauss  10(-4) cm-1        Axes

              Baa     0.0000     0.000     0.000     0.000  0.2357  0.9617 -0.1397
     1 C(13)  Bbb     0.0000     0.000     0.000     0.000  0.0090  0.1416  0.9899
              Bcc     0.0000     0.000     0.000     0.000  0.9718 -0.2345  0.0247
 
              Baa     0.0000     0.000     0.000     0.000 -0.4274  0.7893  0.4408
     2 C(13)  Bbb     0.0000     0.000     0.000     0.000  0.6221  0.6106 -0.4901
              Bcc     0.0000     0.000     0.000     0.000  0.6560 -0.0647  0.7519
 
              Baa     0.0000     0.000     0.000     0.000  0.7044  0.6335  0.3201
     3 C(13)  Bbb     0.0000     0.000     0.000     0.000  0.7033 -0.6837 -0.1946
              Bcc     0.0000     0.000     0.000     0.000 -0.0956 -0.3622  0.9272
 
              Baa     0.0000     0.000     0.000     0.000  0.6288  0.7751  0.0623
     4 C(13)  Bbb     0.0000     0.000     0.000     0.000 -0.5974  0.4302  0.6768
              Bcc     0.0000     0.000     0.000     0.000  0.4978 -0.4628  0.7335
 
              Baa     0.0000     0.000     0.000     0.000 -0.0359  0.9993  0.0101
     5 C(13)  Bbb     0.0000     0.000     0.000     0.000  0.9746  0.0372 -0.2211
              Bcc     0.0000     0.000     0.000     0.000  0.2213 -0.0019  0.9752
 
              Baa     0.0000     0.000     0.000     0.000  0.3475  0.9353  0.0665
     6 C(13)  Bbb     0.0000     0.000     0.000     0.000  0.9223 -0.3537  0.1559
              Bcc     0.0000     0.000     0.000     0.000 -0.1693 -0.0071  0.9855
 
              Baa     0.0000     0.000     0.000     0.000  0.2313 -0.4072  0.8835
     7 H(1)   Bbb     0.0000     0.000     0.000     0.000  0.9386 -0.1455 -0.3128
              Bcc     0.0000     0.000     0.000     0.000  0.2559  0.9017  0.3486
 
              Baa     0.0000     0.000     0.000     0.000  0.8177  0.5600  0.1335
     8 H(1)   Bbb     0.0000     0.000     0.000     0.000 -0.0137 -0.2129  0.9770
              Bcc     0.0000     0.000     0.000     0.000 -0.5755  0.8007  0.1664
 
              Baa     0.0000     0.000     0.000     0.000  0.8958 -0.4441 -0.0161
     9 H(1)   Bbb     0.0000     0.000     0.000     0.000 -0.0765 -0.1898  0.9788
              Bcc     0.0000     0.000     0.000     0.000  0.4378  0.8756  0.2040
 
              Baa     0.0000     0.000     0.000     0.000  0.9590 -0.2733 -0.0745
    10 H(1)   Bbb     0.0000     0.000     0.000     0.000  0.1849  0.4046  0.8956
              Bcc     0.0000     0.000     0.000     0.000  0.2146  0.8727 -0.4385
 
              Baa     0.0000     0.000     0.000     0.000  0.9951 -0.0984 -0.0098
    11 H(1)   Bbb     0.0000     0.000     0.000     0.000  0.0012 -0.0866  0.9962
              Bcc     0.0000     0.000     0.000     0.000  0.0989  0.9914  0.0861
 
              Baa     0.0000     0.000     0.000     0.000  0.9174 -0.0103 -0.3979
    12 O(17)  Bbb     0.0000     0.000     0.000     0.000  0.3979 -0.0013  0.9174
              Bcc     0.0000     0.000     0.000     0.000  0.0099  0.9999 -0.0029
 
              Baa     0.0000     0.000     0.000     0.000  0.0901 -0.4897  0.8672
    13 H(1)   Bbb     0.0000     0.000     0.000     0.000  0.9907 -0.0452 -0.1284
              Bcc     0.0000     0.000     0.000     0.000  0.1021  0.8707  0.4811
 
              Baa     0.0000     0.000     0.000     0.000 -0.3591 -0.2413  0.9016
    14 H(1)   Bbb     0.0000     0.000     0.000     0.000  0.7531 -0.6455  0.1272
              Bcc     0.0000     0.000     0.000     0.000  0.5513  0.7246  0.4135
 
              Baa     0.0000     0.000     0.000     0.000 -0.3164  0.3717  0.8728
    15 H(1)   Bbb     0.0000     0.000     0.000     0.000  0.8280 -0.3408  0.4453
              Bcc     0.0000     0.000     0.000     0.000  0.4630  0.8635 -0.1999
 
              Baa     0.0000     0.000     0.000     0.000  0.1965 -0.3009  0.9332
    16 O(17)  Bbb     0.0000     0.000     0.000     0.000  0.9802  0.0824 -0.1799
              Bcc     0.0000     0.000     0.000     0.000 -0.0228  0.9501  0.3111
 
              Baa     0.0000     0.000     0.000     0.000  0.8993  0.1373  0.4151
    17 O(17)  Bbb     0.0000     0.000     0.000     0.000 -0.4364  0.3425  0.8320
              Bcc     0.0000     0.000     0.000     0.000  0.0279  0.9294 -0.3680
 
              Baa     0.0000     0.000     0.000     0.000  0.1125 -0.1718  0.9787
    18 O(17)  Bbb     0.0000     0.000     0.000     0.000  0.8891 -0.4225 -0.1763
              Bcc     0.0000     0.000     0.000     0.000  0.4437  0.8900  0.1052
 
              Baa     0.0000     0.000     0.000     0.000  0.6379 -0.4109  0.6514
    19 H(1)   Bbb     0.0000     0.000     0.000     0.000 -0.3539  0.5948  0.7218
              Bcc     0.0000     0.000     0.000     0.000  0.6840  0.6909 -0.2340
 
              Baa     0.0000     0.000     0.000     0.000 -0.6751 -0.0574  0.7355
    20 H(1)   Bbb     0.0000     0.000     0.000     0.000 -0.2877  0.9385 -0.1908
              Bcc     0.0000     0.000     0.000     0.000  0.6793  0.3404  0.6501
 
              Baa     0.0000     0.000     0.000     0.000  0.9150 -0.3942  0.0858
    21 H(1)   Bbb     0.0000     0.000     0.000     0.000  0.3616  0.8957  0.2589
              Bcc     0.0000     0.000     0.000     0.000 -0.1789 -0.2058  0.9621
 

 ---------------------------------------------------------------------------------

 PrsmSu:  requested number of processors reduced to:   9 ShMem   1 Linda.
 PrsmSu:  requested number of processors reduced to:  15 ShMem   1 Linda.
 D1PCM: PCM CHGder 1st derivatives, ID1Alg=3 FixD1E=F DoIter=F DoCFld=F I1PDM=0.
 CoulSu:  requested number of processors reduced to:  13 ShMem   1 Linda.
 CoulSu:  requested number of processors reduced to:  13 ShMem   1 Linda.
 CoulSu:  requested number of processors reduced to:  12 ShMem   1 Linda.
 CoulSu:  requested number of processors reduced to:   8 ShMem   1 Linda.
 CoulSu:  requested number of processors reduced to:   8 ShMem   1 Linda.
 CoulSu:  requested number of processors reduced to:  14 ShMem   1 Linda.
 CoulSu:  requested number of processors reduced to:  14 ShMem   1 Linda.
 Calling FoFJK, ICntrl=      2127 FMM=F ISym2X=0 I1Cent= 0 IOpClX= 1 NMat=1 NMatS=1 NMatT=0.
 CoulSu:  requested number of processors reduced to:  15 ShMem   1 Linda.
 ***** Axes restored to original set *****
 -------------------------------------------------------------------
 Center     Atomic                   Forces (Hartrees/Bohr)
 Number     Number              X              Y              Z
 -------------------------------------------------------------------
      1        6           0.000744320   -0.000902250   -0.000038850
      2        6          -0.000627518   -0.000502337    0.000000466
      3        6           0.001712568    0.000088828   -0.000091669
      4        6          -0.000381112    0.000472675    0.000123670
      5        6           0.000427087    0.000852715    0.000054144
      6        6           0.000907058   -0.000169958   -0.000015755
      7        1          -0.000804748    0.001507959    0.000119878
      8        1           0.000734406    0.001042008    0.000059434
      9        1           0.000311840   -0.000973465   -0.000126896
     10        1          -0.000861352   -0.001461001   -0.000091461
     11        1          -0.001647512    0.000012396    0.000019633
     12        8          -0.001794235   -0.000592528   -0.000004574
     13        1           0.000057836    0.000694115    0.000287596
     14        1           0.000892015   -0.000126823   -0.000361865
     15        1           0.000459230    0.000828735    0.000134567
     16        8          -0.006878723    0.001065186    0.000984321
     17        8          -0.000702272    0.004620588    0.004866760
     18        8           0.001150267    0.002811500   -0.005916157
     19        1           0.006961563   -0.001331466   -0.000935731
     20        1          -0.001339116   -0.003050919    0.006245293
     21        1           0.000678398   -0.004885959   -0.005312804
 -------------------------------------------------------------------
 Cartesian Forces:  Max     0.006961563 RMS     0.002244174

 GradGradGradGradGradGradGradGradGradGradGradGradGradGradGradGradGradGrad
 Berny optimization.
 FormGI is forming the generalized inverse of G from B-inverse, IUseBI=4.
 Internal  Forces:  Max     0.007252551 RMS     0.001360309
 Search for a local minimum.
 Step number   1 out of a maximum of  103
 All quantities printed in internal units (Hartrees-Bohrs-Radians)
 Mixed Optimization -- RFO/linear search
 Second derivative matrix not updated -- first step.
 ITU=  0
     Eigenvalues ---    0.00230   0.00230   0.00230   0.01069   0.01110
     Eigenvalues ---    0.01127   0.01135   0.01155   0.01156   0.01877
     Eigenvalues ---    0.01992   0.02020   0.02093   0.02108   0.02127
     Eigenvalues ---    0.02143   0.02147   0.02228   0.02710   0.04431
     Eigenvalues ---    0.05637   0.06860   0.06953   0.07246   0.10269
     Eigenvalues ---    0.12360   0.12709   0.16000   0.16000   0.16000
     Eigenvalues ---    0.16000   0.16000   0.16000   0.16000   0.16000
     Eigenvalues ---    0.22000   0.22000   0.23455   0.25000   0.34973
     Eigenvalues ---    0.34975   0.35097   0.35170   0.35226   0.40146
     Eigenvalues ---    0.40783   0.44025   0.44757   0.46080   0.46735
     Eigenvalues ---    0.48840   0.49444   0.49446   0.53413   0.53421
     Eigenvalues ---    0.53455   0.61188
 RFO step:  Lambda=-4.57495805D-04 EMin= 2.30000000D-03
 Linear search not attempted -- first point.
 Iteration  1 RMS(Cart)=  0.02335217 RMS(Int)=  0.00051100
 Iteration  2 RMS(Cart)=  0.00076476 RMS(Int)=  0.00002313
 Iteration  3 RMS(Cart)=  0.00000051 RMS(Int)=  0.00002313
 Variable       Old X    -DE/DX   Delta X   Delta X   Delta X     New X
                                 (Linear)    (Quad)   (Total)
    R1        2.63262  -0.00052   0.00000  -0.00110  -0.00110   2.63152
    R2        2.64336  -0.00076   0.00000  -0.00166  -0.00166   2.64170
    R3        2.05719  -0.00171   0.00000  -0.00490  -0.00490   2.05229
    R4        2.68133  -0.00068   0.00000  -0.00159  -0.00159   2.67974
    R5        2.05518  -0.00127   0.00000  -0.00363  -0.00363   2.05156
    R6        2.68106  -0.00097   0.00000  -0.00227  -0.00227   2.67879
    R7        2.50013   0.00052   0.00000   0.00084   0.00084   2.50097
    R8        2.63365  -0.00071   0.00000  -0.00154  -0.00154   2.63211
    R9        2.05399  -0.00101   0.00000  -0.00286  -0.00286   2.05113
   R10        2.64251  -0.00054   0.00000  -0.00118  -0.00118   2.64134
   R11        2.05716  -0.00170   0.00000  -0.00485  -0.00485   2.05231
   R12        2.05310  -0.00165   0.00000  -0.00467  -0.00467   2.04843
   R13        3.28678  -0.00053   0.00000  -0.00761  -0.00761   3.27917
   R14        3.23367  -0.00068   0.00000  -0.00937  -0.00937   3.22430
   R15        3.27361  -0.00071   0.00000  -0.01011  -0.01011   3.26350
   R16        1.87128   0.00005   0.00000   0.00011   0.00011   1.87139
   R17        1.87754  -0.00009   0.00000  -0.00019  -0.00019   1.87735
   R18        1.87131  -0.00019   0.00000  -0.00039  -0.00039   1.87092
   R19        1.83263  -0.00715   0.00000  -0.01338  -0.01338   1.81925
   R20        1.83270  -0.00725   0.00000  -0.01357  -0.01357   1.81913
   R21        1.83232  -0.00708   0.00000  -0.01323  -0.01323   1.81908
    A1        2.11128  -0.00007   0.00000  -0.00025  -0.00025   2.11103
    A2        2.08116   0.00005   0.00000   0.00021   0.00021   2.08137
    A3        2.09075   0.00002   0.00000   0.00003   0.00003   2.09078
    A4        2.11935  -0.00013   0.00000  -0.00053  -0.00053   2.11882
    A5        2.09935  -0.00003   0.00000  -0.00031  -0.00031   2.09903
    A6        2.06448   0.00016   0.00000   0.00084   0.00084   2.06533
    A7        2.03694   0.00026   0.00000   0.00104   0.00104   2.03798
    A8        2.11932   0.00034   0.00000   0.00135   0.00135   2.12067
    A9        2.12692  -0.00060   0.00000  -0.00239  -0.00239   2.12453
   A10        2.11849  -0.00013   0.00000  -0.00061  -0.00061   2.11788
   A11        2.06900  -0.00014   0.00000  -0.00096  -0.00096   2.06804
   A12        2.09569   0.00027   0.00000   0.00157   0.00157   2.09726
   A13        2.11194   0.00002   0.00000   0.00007   0.00007   2.11201
   A14        2.08056  -0.00001   0.00000  -0.00004  -0.00004   2.08051
   A15        2.09069  -0.00001   0.00000  -0.00003  -0.00003   2.09066
   A16        2.06837   0.00005   0.00000   0.00027   0.00027   2.06864
   A17        2.10741  -0.00004   0.00000  -0.00022  -0.00022   2.10718
   A18        2.10741  -0.00001   0.00000  -0.00005  -0.00005   2.10736
   A19        2.02042   0.00020   0.00000   0.00251   0.00255   2.02298
   A20        2.14330  -0.00041   0.00000  -0.00380  -0.00387   2.13943
   A21        2.04992   0.00005   0.00000  -0.00017  -0.00018   2.04974
   A22        1.73628   0.00013   0.00000   0.00141   0.00142   1.73770
   A23        1.64225  -0.00001   0.00000   0.00108   0.00110   1.64334
   A24        1.78402   0.00014   0.00000   0.00022   0.00024   1.78426
   A25        1.82913  -0.00008   0.00000  -0.00052  -0.00052   1.82861
   A26        1.82971  -0.00016   0.00000  -0.00100  -0.00100   1.82870
   A27        1.83166  -0.00013   0.00000  -0.00080  -0.00080   1.83086
   A28        3.17960  -0.00043   0.00000  -0.03476  -0.03477   3.14483
   A29        3.21202   0.00047   0.00000   0.04036   0.04036   3.25239
   A30        3.13945  -0.00066   0.00000  -0.05313  -0.05310   3.08635
   A31        3.17332  -0.00023   0.00000  -0.01803  -0.01803   3.15529
   A32        3.15424   0.00046   0.00000   0.04268   0.04267   3.19691
   A33        3.18061  -0.00038   0.00000  -0.03013  -0.03011   3.15050
    D1        0.00036  -0.00001   0.00000  -0.00053  -0.00053  -0.00017
    D2       -3.14095   0.00001   0.00000   0.00033   0.00033  -3.14062
    D3       -3.14152  -0.00001   0.00000  -0.00039  -0.00039   3.14128
    D4        0.00036   0.00001   0.00000   0.00047   0.00047   0.00083
    D5        0.00031   0.00000   0.00000   0.00007   0.00007   0.00038
    D6        3.14145   0.00001   0.00000   0.00030   0.00030  -3.14144
    D7       -3.14100   0.00000   0.00000  -0.00007  -0.00007  -3.14107
    D8        0.00014   0.00000   0.00000   0.00016   0.00016   0.00030
    D9       -0.00051   0.00001   0.00000   0.00055   0.00054   0.00003
   D10        3.13928   0.00005   0.00000   0.00250   0.00251  -3.14140
   D11        3.14080  -0.00001   0.00000  -0.00030  -0.00030   3.14050
   D12       -0.00259   0.00003   0.00000   0.00166   0.00166  -0.00093
   D13        0.00002   0.00000   0.00000  -0.00013  -0.00013  -0.00011
   D14       -3.13976  -0.00002   0.00000  -0.00099  -0.00099  -3.14074
   D15       -3.13977  -0.00004   0.00000  -0.00210  -0.00210   3.14132
   D16        0.00364  -0.00006   0.00000  -0.00296  -0.00296   0.00069
   D17       -0.88299  -0.00010   0.00000  -0.00258  -0.00260  -0.88558
   D18       -3.01078  -0.00011   0.00000  -0.00371  -0.00372  -3.01450
   D19        1.03476   0.00007   0.00000   0.00056   0.00060   1.03535
   D20        2.25671  -0.00005   0.00000  -0.00051  -0.00053   2.25618
   D21        0.12892  -0.00007   0.00000  -0.00165  -0.00166   0.12726
   D22       -2.10873   0.00012   0.00000   0.00263   0.00266  -2.10607
   D23        0.00065  -0.00001   0.00000  -0.00032  -0.00032   0.00033
   D24       -3.14088   0.00000   0.00000  -0.00019  -0.00019  -3.14107
   D25        3.14040   0.00001   0.00000   0.00055   0.00056   3.14095
   D26       -0.00113   0.00001   0.00000   0.00068   0.00068  -0.00045
   D27       -0.00081   0.00001   0.00000   0.00035   0.00035  -0.00046
   D28        3.14124   0.00000   0.00000   0.00012   0.00012   3.14136
   D29        3.14072   0.00000   0.00000   0.00022   0.00022   3.14094
   D30       -0.00042   0.00000   0.00000  -0.00001  -0.00001  -0.00043
   D31       -3.05766   0.00010   0.00000   0.00367   0.00368  -3.05398
   D32       -0.73431  -0.00010   0.00000   0.00832   0.00834  -0.72597
   D33        1.06596   0.00006   0.00000   0.00924   0.00921   1.07517
   D34        1.56636  -0.00010   0.00000   0.00952   0.00967   1.57603
   D35       -2.58387   0.00001   0.00000   0.00221   0.00216  -2.58172
   D36       -0.82834   0.00011   0.00000   0.00004  -0.00006  -0.82840
   D37        1.09987   0.00016   0.00000   0.00827   0.00830   1.10817
   D38       -1.15918  -0.00008   0.00000  -0.00576  -0.00578  -1.16497
   D39       -2.83340  -0.00008   0.00000  -0.00354  -0.00355  -2.83695
         Item               Value     Threshold  Converged?
 Maximum Force            0.007253     0.000015     NO 
 RMS     Force            0.001360     0.000010     NO 
 Maximum Displacement     0.072472     0.000060     NO 
 RMS     Displacement     0.023261     0.000040     NO 
 Predicted change in Energy=-2.310054D-04
 GradGradGradGradGradGradGradGradGradGradGradGradGradGradGradGradGradGrad

                          Input orientation:                          
 ---------------------------------------------------------------------
 Center     Atomic      Atomic             Coordinates (Angstroms)
 Number     Number       Type             X           Y           Z
 ---------------------------------------------------------------------
      1          6           0        2.473234   -1.194355   -0.093554
      2          6           0        1.081023   -1.170909   -0.074454
      3          6           0        0.363778    0.049277    0.012695
      4          6           0        1.132566    1.238405    0.079032
      5          6           0        2.524832    1.203139    0.059268
      6          6           0        3.213257   -0.010217   -0.027341
      7          1           0        2.987082   -2.148758   -0.160825
      8          1           0        0.517415   -2.097379   -0.125541
      9          1           0        0.611969    2.188375    0.147213
     10          1           0        3.079336    2.135436    0.112380
     11          1           0        4.296898   -0.032618   -0.042617
     12          8           0       -0.959316    0.073991    0.031219
     13          1           0       -1.752025   -0.820386   -1.226888
     14          1           0       -1.852313    1.525753   -0.047205
     15          1           0       -1.753385   -0.775457    1.308059
     16          8           0       -2.199409   -1.322905   -1.953533
     17          8           0       -2.249219   -1.274639    2.004594
     18          8           0       -2.465936    2.307037   -0.049362
     19          1           0       -3.136844   -1.134985   -1.840841
     20          1           0       -2.306495    2.744680   -0.891787
     21          1           0       -2.357344   -0.646989    2.726430
 ---------------------------------------------------------------------
                    Distance matrix (angstroms):
                    1          2          3          4          5
     1  C    0.000000
     2  C    1.392540   0.000000
     3  C    2.451064   1.418058   0.000000
     4  C    2.783074   2.414749   1.417554   0.000000
     5  C    2.402913   2.781829   2.450249   1.392853   0.000000
     6  C    1.397927   2.428137   2.850381   2.428919   1.397735
     7  H    1.086025   2.143994   3.426834   3.869061   3.390771
     8  H    2.154461   1.085638   2.156582   3.398193   3.867466
     9  H    3.868480   3.399108   2.157645   1.085409   2.153478
    10  H    3.390763   3.867826   3.425821   2.143756   1.086035
    11  H    2.162863   3.411536   3.934361   3.412228   2.162798
    12  O    3.661512   2.392473   1.323455   2.394602   3.662656
    13  H    4.390571   3.078495   2.601827   3.776892   4.903096
    14  H    5.109941   3.984619   2.663575   3.001334   4.390309
    15  H    4.472618   3.178301   2.615442   3.727581   4.876214
    16  O    5.030869   3.783553   3.509824   4.668371   5.722824
    17  O    5.168195   3.927303   3.542340   4.632456   5.719724
    18  O    6.054511   4.967661   3.620582   3.756019   5.112549
    19  H    5.876183   4.572944   4.134299   5.248501   6.413409
    20  H    6.244917   5.241674   3.900467   3.877950   5.159707
    21  H    5.620179   4.465626   3.905593   4.768952   5.862795
                    6          7          8          9         10
     6  C    0.000000
     7  H    2.154607   0.000000
     8  H    3.410785   2.470453   0.000000
     9  H    3.410422   4.954470   4.295466   0.000000
    10  H    2.154364   4.293887   4.953460   2.468180   0.000000
    11  H    1.083980   2.491514   4.307506   4.306686   2.491373
    12  O    4.173834   4.533382   2.630619   2.636857   4.535069
    13  H    5.171974   5.035891   2.827373   4.065620   5.820014
    14  H    5.293354   6.077391   4.329993   2.559210   4.971754
    15  H    5.199656   5.149331   2.993196   3.965698   5.766987
    16  O    5.893244   5.549372   3.364892   4.964481   6.640276
    17  O    5.963738   5.733408   3.587289   4.860939   6.603225
    18  O    6.133791   7.042864   5.320251   3.086458   5.550283
    19  H    6.699080   6.430604   4.149948   5.389869   7.290516
    20  H    6.229317   7.245826   5.657485   3.147449   5.512414
    21  H    6.246626   6.257351   4.301350   4.848553   6.643239
                   11         12         13         14         15
    11  H    0.000000
    12  O    5.257814   0.000000
    13  H    6.213900   1.735261   0.000000
    14  H    6.343606   1.706226   2.627942   0.000000
    15  H    6.243562   1.726970   2.535345   2.672470   0.000000
    16  O    6.893363   2.725507   0.990298   3.445202   3.337157
    17  O    6.970319   2.716037   3.300913   3.494225   0.990048
    18  O    7.156114   2.694976   3.417164   0.993450   3.442686
    19  H    7.727183   3.115744   1.547138   3.456396   3.458148
    20  H    7.213826   3.130401   3.623454   1.550929   4.187674
    21  H    7.233534   3.120650   4.003149   3.559342   1.546948
                   16         17         18         19         20
    16  O    0.000000
    17  O    3.958734   0.000000
    18  O    4.107722   4.134501   0.000000
    19  H    0.962704   3.949019   3.937897   0.000000
    20  H    4.205237   4.954515   0.962617   4.079458   0.000000
    21  H    4.731158   0.962643   4.055007   4.658940   4.959586
                   21
    21  H    0.000000
 Stoichiometry    C6H11O4(1-)
 Framework group  C1[X(C6H11O4)]
 Deg. of freedom    57
 Full point group                 C1      NOp   1
 Largest Abelian subgroup         C1      NOp   1
 Largest concise Abelian subgroup C1      NOp   1
                         Standard orientation:                         
 ---------------------------------------------------------------------
 Center     Atomic      Atomic             Coordinates (Angstroms)
 Number     Number       Type             X           Y           Z
 ---------------------------------------------------------------------
      1          6           0        2.470584   -1.197856   -0.074575
      2          6           0        1.078361   -1.171984   -0.059935
      3          6           0        0.362865    0.050105    0.013902
      4          6           0        1.133404    1.238543    0.071743
      5          6           0        2.525664    1.200844    0.056547
      6          6           0        3.212350   -0.014363   -0.016900
      7          1           0        2.983061   -2.153664   -0.131577
      8          1           0        0.513387   -2.097968   -0.104295
      9          1           0        0.614167    2.189936    0.129676
     10          1           0        3.081538    2.132688    0.102852
     11          1           0        4.295994   -0.038656   -0.028666
     12          8           0       -0.960237    0.077128    0.028165
     13          1           0       -1.750596   -0.827400   -1.224151
     14          1           0       -1.850601    1.529558   -0.066210
     15          1           0       -1.759575   -0.759355    1.310266
     16          8           0       -2.196599   -1.335799   -1.947546
     17          8           0       -2.258341   -1.251362    2.009806
     18          8           0       -2.462928    2.311782   -0.077358
     19          1           0       -3.134061   -1.145342   -1.839431
     20          1           0       -2.300211    2.741466   -0.923247
     21          1           0       -2.367623   -0.616982    2.725559
 ---------------------------------------------------------------------
 Rotational constants (GHZ):      1.3275173      0.6445737      0.5720425
 Standard basis: 6-311++G(d,p) (5D, 7F)
 There are   307 symmetry adapted cartesian basis functions of A   symmetry.
 There are   297 symmetry adapted basis functions of A   symmetry.
   297 basis functions,   459 primitive gaussians,   307 cartesian basis functions
    40 alpha electrons       40 beta electrons
       nuclear repulsion energy       515.6392196102 Hartrees.
 NAtoms=   21 NActive=   21 NUniq=   21 SFac= 1.00D+00 NAtFMM=   60 NAOKFM=F Big=F
 Integral buffers will be    131072 words long.
 Raffenetti 2 integral format.
 Two-electron integral symmetry is turned on.
 ------------------------------------------------------------------------------
 Polarizable Continuum Model (PCM)
 =================================
 Model                : PCM (using non-symmetric T matrix).
 Atomic radii         : UFF (Universal Force Field).
 Polarization charges : Total charges.
 Charge compensation  : None.
 Solution method      : On-the-fly selection.
 Cavity type          : Scaled VdW (van der Waals Surface) (Alpha=1.100).
 Cavity algorithm     : GePol (No added spheres)
                        Default sphere list used, NSphG=   21.
                        Lebedev-Laikov grids with approx.  5.0 points / Ang**2.
                        Smoothing algorithm: Karplus/York (Gamma=1.0000).
                        Polarization charges: spherical gaussians, with
                                              point-specific exponents (IZeta= 3).
                        Self-potential: point-specific (ISelfS= 7).
                        Self-field    : sphere-specific E.n sum rule (ISelfD= 2).
 1st derivatives      : Analytical E(r).r(x)/FMM algorithm (CHGder, D1EAlg=3).
                        Cavity 1st derivative terms included.
 Solvent              : Water, Eps=  78.355300 Eps(inf)=   1.777849
 ------------------------------------------------------------------------------
 One-electron integrals computed using PRISM.
 PrsmSu:  requested number of processors reduced to:   9 ShMem   1 Linda.
 NBasis=   297 RedAO= T EigKep=  3.97D-06  NBF=   297
 NBsUse=   296 1.00D-06 EigRej=  8.47D-07 NBFU=   296
 Initial guess from the checkpoint file:  "MHPhenoxideIon.chk"
 B after Tr=     0.000000    0.000000    0.000000
         Rot=    0.999988    0.004566    0.001540    0.000557 Ang=   0.56 deg.
 Initial guess <Sx>= 0.0000 <Sy>= 0.0000 <Sz>= 0.0000 <S**2>= 0.0000 S= 0.0000
 ExpMin= 3.60D-02 ExpMax= 8.59D+03 ExpMxC= 1.30D+03 IAcc=3 IRadAn=         5 AccDes= 0.00D+00
 Harris functional with IExCor=  402 and IRadAn=       5 diagonalized for initial guess.
 HarFok:  IExCor=  402 AccDes= 0.00D+00 IRadAn=         5 IDoV= 1 UseB2=F ITyADJ=14
 ICtDFT=  3500011 ScaDFX=  1.000000  1.000000  1.000000  1.000000
 FoFCou: FMM=F IPFlag=           0 FMFlag=      100000 FMFlg1=           0
         NFxFlg=           0 DoJE=T BraDBF=F KetDBF=T FulRan=T
         wScrn=  0.000000 ICntrl=     500 IOpCl=  0 I1Cent=   200000004 NGrid=           0
         NMat0=    1 NMatS0=      1 NMatT0=    0 NMatD0=    1 NMtDS0=    0 NMtDT0=    0
 Petite list used in FoFCou.
 Requested convergence on RMS density matrix=1.00D-08 within 128 cycles.
 Requested convergence on MAX density matrix=1.00D-06.
 Requested convergence on             energy=1.00D-06.
 No special actions if energy rises.
 CoulSu:  requested number of processors reduced to:  10 ShMem   1 Linda.
 Inv3:  Mode=1 IEnd=    11560107.
 Iteration    1 A*A^-1 deviation from unit magnitude is 6.44D-15 for    406.
 Iteration    1 A*A^-1 deviation from orthogonality  is 3.90D-15 for   1869    361.
 Iteration    1 A^-1*A deviation from unit magnitude is 6.00D-15 for    610.
 Iteration    1 A^-1*A deviation from orthogonality  is 1.34D-09 for   1664   1652.
 Iteration    2 A*A^-1 deviation from unit magnitude is 7.44D-15 for    817.
 Iteration    2 A*A^-1 deviation from orthogonality  is 4.76D-15 for   1929   1509.
 Iteration    2 A^-1*A deviation from unit magnitude is 1.44D-15 for    825.
 Iteration    2 A^-1*A deviation from orthogonality  is 6.48D-16 for   1940    312.
 CoulSu:  requested number of processors reduced to:  10 ShMem   1 Linda.
 CoulSu:  requested number of processors reduced to:  14 ShMem   1 Linda.
 CoulSu:  requested number of processors reduced to:  14 ShMem   1 Linda.
 Error on total polarization charges =  0.02113
 SCF Done:  E(UB3LYP) =  -536.523168490     A.U. after   11 cycles
            NFock= 11  Conv=0.22D-08     -V/T= 2.0040
 <Sx>= 0.0000 <Sy>= 0.0000 <Sz>= 0.0000 <S**2>= 0.0000 S= 0.0000
 <L.S>= 0.000000000000E+00
 Annihilation of the first spin contaminant:
 S**2 before annihilation     0.0000,   after     0.0000
 PrsmSu:  requested number of processors reduced to:   9 ShMem   1 Linda.
 PrsmSu:  requested number of processors reduced to:  15 ShMem   1 Linda.
 D1PCM: PCM CHGder 1st derivatives, ID1Alg=3 FixD1E=F DoIter=F DoCFld=F I1PDM=0.
 CoulSu:  requested number of processors reduced to:  13 ShMem   1 Linda.
 CoulSu:  requested number of processors reduced to:  13 ShMem   1 Linda.
 CoulSu:  requested number of processors reduced to:  12 ShMem   1 Linda.
 CoulSu:  requested number of processors reduced to:   8 ShMem   1 Linda.
 CoulSu:  requested number of processors reduced to:   8 ShMem   1 Linda.
 CoulSu:  requested number of processors reduced to:  14 ShMem   1 Linda.
 CoulSu:  requested number of processors reduced to:  14 ShMem   1 Linda.
 Calling FoFJK, ICntrl=      2127 FMM=F ISym2X=0 I1Cent= 0 IOpClX= 1 NMat=1 NMatS=1 NMatT=0.
 CoulSu:  requested number of processors reduced to:  15 ShMem   1 Linda.
 ***** Axes restored to original set *****
 -------------------------------------------------------------------
 Center     Atomic                   Forces (Hartrees/Bohr)
 Number     Number              X              Y              Z
 -------------------------------------------------------------------
      1        6           0.000160965   -0.000015450   -0.000011558
      2        6          -0.000451812    0.000038812    0.000064186
      3        6           0.001038332    0.000107631    0.000085933
      4        6          -0.000031007    0.000002850   -0.000041881
      5        6           0.000047944    0.000168695    0.000003509
      6        6          -0.000016225   -0.000064715    0.000003234
      7        1          -0.000006375   -0.000003340    0.000001472
      8        1           0.000043535    0.000004000   -0.000008879
      9        1          -0.000038993   -0.000001970   -0.000000011
     10        1           0.000028205   -0.000001346    0.000001025
     11        1           0.000020176    0.000008533    0.000003493
     12        8          -0.001351951   -0.000129563   -0.000212219
     13        1           0.000697325   -0.000144800    0.000614829
     14        1          -0.000030227   -0.001180883    0.000848781
     15        1           0.000164006   -0.000138994   -0.001299204
     16        8          -0.000555021    0.000382338    0.000010806
     17        8           0.000215629    0.000712635    0.000602840
     18        8           0.000508397    0.000449528   -0.000773228
     19        1           0.000079363   -0.000151052   -0.000255285
     20        1          -0.000305863    0.000298980    0.000160436
     21        1          -0.000216402   -0.000341887    0.000201720
 -------------------------------------------------------------------
 Cartesian Forces:  Max     0.001351951 RMS     0.000416689

 GradGradGradGradGradGradGradGradGradGradGradGradGradGradGradGradGradGrad
 Berny optimization.
 Using GEDIIS/GDIIS optimizer.
 FormGI is forming the generalized inverse of G from B-inverse, IUseBI=4.
 Internal  Forces:  Max     0.000828701 RMS     0.000239410
 Search for a local minimum.
 Step number   2 out of a maximum of  103
 All quantities printed in internal units (Hartrees-Bohrs-Radians)
 Mixed Optimization -- En-DIIS/RFO-DIIS
 Update second derivatives using D2CorX and points    1    2
 DE= -1.85D-04 DEPred=-2.31D-04 R= 8.00D-01
 TightC=F SS=  1.41D+00  RLast= 1.00D-01 DXNew= 5.0454D-01 3.0121D-01
 Trust test= 8.00D-01 RLast= 1.00D-01 DXMaxT set to 3.01D-01
 ITU=  1  0
 Use linear search instead of GDIIS.
     Eigenvalues ---    0.00229   0.00230   0.00230   0.01067   0.01112
     Eigenvalues ---    0.01131   0.01151   0.01155   0.01713   0.01878
     Eigenvalues ---    0.01993   0.02020   0.02093   0.02108   0.02127
     Eigenvalues ---    0.02143   0.02147   0.02227   0.02708   0.04386
     Eigenvalues ---    0.05596   0.06565   0.06897   0.07175   0.10319
     Eigenvalues ---    0.12298   0.12690   0.15947   0.16000   0.16000
     Eigenvalues ---    0.16000   0.16000   0.16000   0.16000   0.16157
     Eigenvalues ---    0.21999   0.22002   0.23418   0.24976   0.34470
     Eigenvalues ---    0.34974   0.35063   0.35155   0.35200   0.40035
     Eigenvalues ---    0.40787   0.44002   0.44607   0.46020   0.46700
     Eigenvalues ---    0.46872   0.49064   0.49446   0.50029   0.53420
     Eigenvalues ---    0.53444   0.61444
 RFO step:  Lambda=-9.96998672D-05 EMin= 2.29493888D-03
 Quartic linear search produced a step of -0.16688.
 Iteration  1 RMS(Cart)=  0.01982084 RMS(Int)=  0.00031287
 Iteration  2 RMS(Cart)=  0.00050248 RMS(Int)=  0.00001632
 Iteration  3 RMS(Cart)=  0.00000017 RMS(Int)=  0.00001632
 Variable       Old X    -DE/DX   Delta X   Delta X   Delta X     New X
                                 (Linear)    (Quad)   (Total)
    R1        2.63152   0.00019   0.00018  -0.00010   0.00008   2.63160
    R2        2.64170   0.00007   0.00028  -0.00052  -0.00024   2.64146
    R3        2.05229   0.00000   0.00082  -0.00194  -0.00112   2.05117
    R4        2.67974  -0.00019   0.00026  -0.00101  -0.00075   2.67899
    R5        2.05156  -0.00003   0.00061  -0.00150  -0.00089   2.05067
    R6        2.67879   0.00004   0.00038  -0.00083  -0.00045   2.67834
    R7        2.50097   0.00079  -0.00014   0.00141   0.00127   2.50223
    R8        2.63211   0.00005   0.00026  -0.00052  -0.00027   2.63184
    R9        2.05113   0.00002   0.00048  -0.00109  -0.00061   2.05051
   R10        2.64134   0.00008   0.00020  -0.00030  -0.00011   2.64123
   R11        2.05231   0.00001   0.00081  -0.00188  -0.00107   2.05124
   R12        2.04843   0.00002   0.00078  -0.00180  -0.00102   2.04741
   R13        3.27917  -0.00041   0.00127  -0.00804  -0.00677   3.27239
   R14        3.22430  -0.00047   0.00156  -0.00912  -0.00756   3.21674
   R15        3.26350  -0.00055   0.00169  -0.01063  -0.00895   3.25455
   R16        1.87139   0.00028  -0.00002   0.00051   0.00049   1.87189
   R17        1.87735   0.00046   0.00003   0.00072   0.00075   1.87810
   R18        1.87092   0.00038   0.00006   0.00049   0.00056   1.87148
   R19        1.81925  -0.00014   0.00223  -0.00549  -0.00325   1.81599
   R20        1.81913  -0.00005   0.00226  -0.00543  -0.00316   1.81597
   R21        1.81908  -0.00006   0.00221  -0.00531  -0.00310   1.81598
    A1        2.11103   0.00001   0.00004  -0.00001   0.00003   2.11106
    A2        2.08137  -0.00001  -0.00004   0.00002  -0.00002   2.08136
    A3        2.09078   0.00000  -0.00001  -0.00001  -0.00002   2.09077
    A4        2.11882  -0.00010   0.00009  -0.00060  -0.00051   2.11831
    A5        2.09903   0.00001   0.00005  -0.00013  -0.00008   2.09896
    A6        2.06533   0.00009  -0.00014   0.00073   0.00059   2.06592
    A7        2.03798   0.00013  -0.00017   0.00082   0.00065   2.03863
    A8        2.12067  -0.00005  -0.00023   0.00039   0.00016   2.12084
    A9        2.12453  -0.00008   0.00040  -0.00121  -0.00081   2.12372
   A10        2.11788   0.00002   0.00010  -0.00018  -0.00008   2.11781
   A11        2.06804  -0.00005   0.00016  -0.00061  -0.00045   2.06759
   A12        2.09726   0.00003  -0.00026   0.00079   0.00053   2.09779
   A13        2.11201  -0.00010  -0.00001  -0.00033  -0.00035   2.11167
   A14        2.08051   0.00007   0.00001   0.00028   0.00029   2.08080
   A15        2.09066   0.00003   0.00001   0.00006   0.00006   2.09072
   A16        2.06864   0.00004  -0.00005   0.00030   0.00025   2.06889
   A17        2.10718   0.00000   0.00004  -0.00011  -0.00007   2.10711
   A18        2.10736  -0.00003   0.00001  -0.00019  -0.00018   2.10718
   A19        2.02298   0.00014  -0.00043   0.00267   0.00230   2.02528
   A20        2.13943  -0.00022   0.00065  -0.00377  -0.00313   2.13630
   A21        2.04974   0.00001   0.00003  -0.00017  -0.00015   2.04959
   A22        1.73770   0.00008  -0.00024   0.00146   0.00121   1.73892
   A23        1.64334  -0.00001  -0.00018   0.00129   0.00107   1.64441
   A24        1.78426   0.00006  -0.00004  -0.00024  -0.00028   1.78398
   A25        1.82861   0.00050   0.00009   0.00237   0.00246   1.83106
   A26        1.82870   0.00082   0.00017   0.00389   0.00406   1.83276
   A27        1.83086   0.00083   0.00013   0.00400   0.00413   1.83499
   A28        3.14483   0.00054   0.00580   0.02486   0.03065   3.17549
   A29        3.25239  -0.00077  -0.00674  -0.04004  -0.04677   3.20562
   A30        3.08635   0.00066   0.00886   0.02718   0.03605   3.12240
   A31        3.15529   0.00023   0.00301   0.01031   0.01331   3.16860
   A32        3.19691  -0.00042  -0.00712  -0.01244  -0.01955   3.17736
   A33        3.15050   0.00013   0.00502  -0.00120   0.00384   3.15433
    D1       -0.00017   0.00000   0.00009  -0.00005   0.00004  -0.00014
    D2       -3.14062   0.00000  -0.00006   0.00004  -0.00001  -3.14064
    D3        3.14128   0.00000   0.00007  -0.00009  -0.00003   3.14125
    D4        0.00083   0.00000  -0.00008   0.00000  -0.00008   0.00075
    D5        0.00038  -0.00001  -0.00001  -0.00019  -0.00020   0.00018
    D6       -3.14144   0.00000  -0.00005  -0.00004  -0.00009  -3.14152
    D7       -3.14107   0.00000   0.00001  -0.00015  -0.00014  -3.14121
    D8        0.00030   0.00000  -0.00003   0.00000  -0.00002   0.00027
    D9        0.00003   0.00000  -0.00009   0.00024   0.00015   0.00018
   D10       -3.14140   0.00000  -0.00042   0.00112   0.00070  -3.14070
   D11        3.14050   0.00001   0.00005   0.00015   0.00020   3.14070
   D12       -0.00093   0.00001  -0.00028   0.00103   0.00075  -0.00018
   D13       -0.00011   0.00000   0.00002  -0.00020  -0.00018  -0.00028
   D14       -3.14074   0.00000   0.00016  -0.00033  -0.00016  -3.14091
   D15        3.14132  -0.00001   0.00035  -0.00107  -0.00072   3.14060
   D16        0.00069   0.00000   0.00049  -0.00120  -0.00071  -0.00003
   D17       -0.88558  -0.00003   0.00043  -0.00219  -0.00174  -0.88732
   D18       -3.01450  -0.00009   0.00062  -0.00360  -0.00299  -3.01749
   D19        1.03535   0.00006  -0.00010   0.00136   0.00126   1.03661
   D20        2.25618  -0.00003   0.00009  -0.00127  -0.00117   2.25501
   D21        0.12726  -0.00009   0.00028  -0.00268  -0.00242   0.12485
   D22       -2.10607   0.00006  -0.00044   0.00228   0.00183  -2.10424
   D23        0.00033   0.00000   0.00005  -0.00004   0.00001   0.00034
   D24       -3.14107   0.00000   0.00003   0.00011   0.00014  -3.14093
   D25        3.14095   0.00000  -0.00009   0.00009   0.00000   3.14095
   D26       -0.00045   0.00000  -0.00011   0.00024   0.00013  -0.00032
   D27       -0.00046   0.00000  -0.00006   0.00024   0.00018  -0.00028
   D28        3.14136   0.00000  -0.00002   0.00008   0.00006   3.14142
   D29        3.14094   0.00000  -0.00004   0.00009   0.00005   3.14099
   D30       -0.00043   0.00000   0.00000  -0.00007  -0.00007  -0.00049
   D31       -3.05398   0.00015  -0.00061   0.01649   0.01591  -3.03806
   D32       -0.72597  -0.00007  -0.00139   0.01014   0.00876  -0.71721
   D33        1.07517  -0.00001  -0.00154   0.01004   0.00845   1.08362
   D34        1.57603  -0.00023  -0.00161  -0.00412  -0.00568   1.57035
   D35       -2.58172   0.00004  -0.00036   0.00332   0.00292  -2.57880
   D36       -0.82840   0.00018   0.00001   0.00733   0.00732  -0.82108
   D37        1.10817   0.00002  -0.00139  -0.00252  -0.00392   1.10425
   D38       -1.16497   0.00002   0.00097  -0.00134  -0.00029  -1.16526
   D39       -2.83695  -0.00006   0.00059  -0.00649  -0.00596  -2.84291
         Item               Value     Threshold  Converged?
 Maximum Force            0.000829     0.000015     NO 
 RMS     Force            0.000239     0.000010     NO 
 Maximum Displacement     0.095120     0.000060     NO 
 RMS     Displacement     0.019975     0.000040     NO 
 Predicted change in Energy=-5.940561D-05
 GradGradGradGradGradGradGradGradGradGradGradGradGradGradGradGradGradGrad

                          Input orientation:                          
 ---------------------------------------------------------------------
 Center     Atomic      Atomic             Coordinates (Angstroms)
 Number     Number       Type             X           Y           Z
 ---------------------------------------------------------------------
      1          6           0        2.472513   -1.191235   -0.091463
      2          6           0        1.080121   -1.175356   -0.074649
      3          6           0        0.356944    0.040901    0.011942
      4          6           0        1.118860    1.234063    0.079973
      5          6           0        2.511187    1.206450    0.062528
      6          6           0        3.205959   -0.003268   -0.023377
      7          1           0        2.991347   -2.142290   -0.158322
      8          1           0        0.521951   -2.104482   -0.127178
      9          1           0        0.592598    2.180576    0.147594
     10          1           0        3.060458    2.141106    0.116986
     11          1           0        4.289191   -0.019891   -0.036795
     12          8           0       -0.966943    0.059268    0.029146
     13          1           0       -1.755991   -0.833573   -1.227412
     14          1           0       -1.860123    1.506402   -0.045713
     15          1           0       -1.755768   -0.790334    1.302734
     16          8           0       -2.215895   -1.308521   -1.965057
     17          8           0       -2.228673   -1.276230    2.024568
     18          8           0       -2.436925    2.315612   -0.060247
     19          1           0       -3.147742   -1.105642   -1.846789
     20          1           0       -2.256160    2.737492   -0.904533
     21          1           0       -2.327806   -0.634552    2.733007
 ---------------------------------------------------------------------
                    Distance matrix (angstroms):
                    1          2          3          4          5
     1  C    0.000000
     2  C    1.392585   0.000000
     3  C    2.450405   1.417662   0.000000
     4  C    2.782775   2.414686   1.417314   0.000000
     5  C    2.402936   2.782044   2.449863   1.392711   0.000000
     6  C    1.397800   2.428087   2.849577   2.428508   1.397679
     7  H    1.085433   2.143537   3.425697   3.868172   3.390190
     8  H    2.154063   1.085167   2.156212   3.397807   3.867210
     9  H    3.867859   3.398433   2.156882   1.085085   2.153402
    10  H    3.390225   3.867478   3.425038   2.143339   1.085471
    11  H    2.162257   3.410963   3.933020   3.411310   2.162192
    12  O    3.661715   2.392810   1.324125   2.394430   3.662585
    13  H    4.393012   3.080456   2.600999   3.774804   4.902495
    14  H    5.104025   3.979661   2.658270   2.994045   4.382926
    15  H    4.470220   3.176113   2.611637   3.722474   4.871567
    16  O    5.050275   3.801985   3.514109   4.665562   5.725512
    17  O    5.156158   3.919822   3.531418   4.614000   5.699086
    18  O    6.033368   4.955469   3.603501   3.719276   5.072389
    19  H    5.888613   4.584775   4.129439   5.233596   6.404275
    20  H    6.201316   5.208633   3.865208   3.823651   5.099695
    21  H    5.597373   4.448524   3.881792   4.733900   5.825513
                    6          7          8          9         10
     6  C    0.000000
     7  H    2.153992   0.000000
     8  H    3.410245   2.469882   0.000000
     9  H    3.409994   4.953256   4.294439   0.000000
    10  H    2.153884   4.292791   4.952641   2.468365   0.000000
    11  H    1.083443   2.490732   4.306482   4.305909   2.490651
    12  O    4.173701   4.533218   2.631170   2.635554   4.534503
    13  H    5.173013   5.039139   2.831033   4.060986   5.818445
    14  H    5.286283   6.071441   4.326592   2.551023   4.964014
    15  H    5.195843   5.147580   2.993266   3.959227   5.761543
    16  O    5.905109   5.574481   3.392219   4.952245   6.638880
    17  O    5.945564   5.723957   3.589143   4.840672   6.579663
    18  O    6.100877   7.024859   5.319460   3.039645   5.503007
    19  H    6.701461   6.450890   4.173894   5.363482   7.275956
    20  H    6.174378   7.204542   5.636212   3.087483   5.446613
    21  H    6.214397   6.239106   4.296797   4.810204   6.601608
                   11         12         13         14         15
    11  H    0.000000
    12  O    5.257144   0.000000
    13  H    6.214812   1.731676   0.000000
    14  H    6.335907   1.702226   2.623498   0.000000
    15  H    6.239348   1.722236   2.530516   2.665370   0.000000
    16  O    6.906150   2.721686   0.990559   3.425530   3.340464
    17  O    6.950551   2.712421   3.315833   3.487826   0.990342
    18  O    7.120096   2.694425   3.426851   0.993847   3.459565
    19  H    7.730648   3.103552   1.547456   3.424123   3.457818
    20  H    7.155260   3.115561   3.620349   1.552417   4.191417
    21  H    7.199602   3.105511   4.006432   3.538884   1.548281
                   16         17         18         19         20
    16  O    0.000000
    17  O    3.989776   0.000000
    18  O    4.100183   4.158262   0.000000
    19  H    0.960982   3.982611   3.924535   0.000000
    20  H    4.182889   4.968938   0.960977   4.056162   0.000000
    21  H    4.747480   0.960970   4.064190   4.676403   4.960596
                   21
    21  H    0.000000
 Stoichiometry    C6H11O4(1-)
 Framework group  C1[X(C6H11O4)]
 Deg. of freedom    57
 Full point group                 C1      NOp   1
 Largest Abelian subgroup         C1      NOp   1
 Largest concise Abelian subgroup C1      NOp   1
                         Standard orientation:                         
 ---------------------------------------------------------------------
 Center     Atomic      Atomic             Coordinates (Angstroms)
 Number     Number       Type             X           Y           Z
 ---------------------------------------------------------------------
      1          6           0        2.468544   -1.197378   -0.092746
      2          6           0        1.076209   -1.177479   -0.075441
      3          6           0        0.356587    0.040808    0.012219
      4          6           0        1.121978    1.231713    0.080791
      5          6           0        2.514214    1.200081    0.062845
      6          6           0        3.205450   -0.011586   -0.024113
      7          1           0        2.984600   -2.149886   -0.160425
      8          1           0        0.515334   -2.104949   -0.128402
      9          1           0        0.598482    2.179699    0.149231
     10          1           0        3.066207    2.133106    0.117743
     11          1           0        4.288625   -0.031335   -0.037917
     12          8           0       -0.967235    0.062996    0.029893
     13          1           0       -1.759297   -0.826710   -1.226993
     14          1           0       -1.856247    1.512760   -0.043683
     15          1           0       -1.758079   -0.785177    1.303182
     16          8           0       -2.220827   -1.299827   -1.964799
     17          8           0       -2.232141   -1.270189    2.024851
     18          8           0       -2.430709    2.323646   -0.057472
     19          1           0       -3.152042   -1.094331   -1.846072
     20          1           0       -2.249013    2.745570   -0.901537
     21          1           0       -2.329172   -0.628705    2.733756
 ---------------------------------------------------------------------
 Rotational constants (GHZ):      1.3205282      0.6466530      0.5751605
 Standard basis: 6-311++G(d,p) (5D, 7F)
 There are   307 symmetry adapted cartesian basis functions of A   symmetry.
 There are   297 symmetry adapted basis functions of A   symmetry.
   297 basis functions,   459 primitive gaussians,   307 cartesian basis functions
    40 alpha electrons       40 beta electrons
       nuclear repulsion energy       515.9672085046 Hartrees.
 NAtoms=   21 NActive=   21 NUniq=   21 SFac= 1.00D+00 NAtFMM=   60 NAOKFM=F Big=F
 Integral buffers will be    131072 words long.
 Raffenetti 2 integral format.
 Two-electron integral symmetry is turned on.
 ------------------------------------------------------------------------------
 Polarizable Continuum Model (PCM)
 =================================
 Model                : PCM (using non-symmetric T matrix).
 Atomic radii         : UFF (Universal Force Field).
 Polarization charges : Total charges.
 Charge compensation  : None.
 Solution method      : On-the-fly selection.
 Cavity type          : Scaled VdW (van der Waals Surface) (Alpha=1.100).
 Cavity algorithm     : GePol (No added spheres)
                        Default sphere list used, NSphG=   21.
                        Lebedev-Laikov grids with approx.  5.0 points / Ang**2.
                        Smoothing algorithm: Karplus/York (Gamma=1.0000).
                        Polarization charges: spherical gaussians, with
                                              point-specific exponents (IZeta= 3).
                        Self-potential: point-specific (ISelfS= 7).
                        Self-field    : sphere-specific E.n sum rule (ISelfD= 2).
 1st derivatives      : Analytical E(r).r(x)/FMM algorithm (CHGder, D1EAlg=3).
                        Cavity 1st derivative terms included.
 Solvent              : Water, Eps=  78.355300 Eps(inf)=   1.777849
 ------------------------------------------------------------------------------
 One-electron integrals computed using PRISM.
 PrsmSu:  requested number of processors reduced to:   9 ShMem   1 Linda.
 NBasis=   297 RedAO= T EigKep=  3.99D-06  NBF=   297
 NBsUse=   296 1.00D-06 EigRej=  8.40D-07 NBFU=   296
 Initial guess from the checkpoint file:  "MHPhenoxideIon.chk"
 B after Tr=     0.000000    0.000000    0.000000
         Rot=    0.999985   -0.004883   -0.002026    0.001034 Ang=  -0.62 deg.
 Initial guess <Sx>= 0.0000 <Sy>= 0.0000 <Sz>= 0.0000 <S**2>= 0.0000 S= 0.0000
 ExpMin= 3.60D-02 ExpMax= 8.59D+03 ExpMxC= 1.30D+03 IAcc=3 IRadAn=         5 AccDes= 0.00D+00
 Harris functional with IExCor=  402 and IRadAn=       5 diagonalized for initial guess.
 HarFok:  IExCor=  402 AccDes= 0.00D+00 IRadAn=         5 IDoV= 1 UseB2=F ITyADJ=14
 ICtDFT=  3500011 ScaDFX=  1.000000  1.000000  1.000000  1.000000
 FoFCou: FMM=F IPFlag=           0 FMFlag=      100000 FMFlg1=           0
         NFxFlg=           0 DoJE=T BraDBF=F KetDBF=T FulRan=T
         wScrn=  0.000000 ICntrl=     500 IOpCl=  0 I1Cent=   200000004 NGrid=           0
         NMat0=    1 NMatS0=      1 NMatT0=    0 NMatD0=    1 NMtDS0=    0 NMtDT0=    0
 Petite list used in FoFCou.
 Requested convergence on RMS density matrix=1.00D-08 within 128 cycles.
 Requested convergence on MAX density matrix=1.00D-06.
 Requested convergence on             energy=1.00D-06.
 No special actions if energy rises.
 CoulSu:  requested number of processors reduced to:  10 ShMem   1 Linda.
 Inv3:  Mode=1 IEnd=    11560107.
 Iteration    1 A*A^-1 deviation from unit magnitude is 5.11D-15 for   1957.
 Iteration    1 A*A^-1 deviation from orthogonality  is 6.62D-15 for   1957   1513.
 Iteration    1 A^-1*A deviation from unit magnitude is 5.33D-15 for    196.
 Iteration    1 A^-1*A deviation from orthogonality  is 2.20D-13 for   1214   1126.
 CoulSu:  requested number of processors reduced to:  10 ShMem   1 Linda.
 CoulSu:  requested number of processors reduced to:  14 ShMem   1 Linda.
 CoulSu:  requested number of processors reduced to:  14 ShMem   1 Linda.
 Error on total polarization charges =  0.02117
 SCF Done:  E(UB3LYP) =  -536.523197860     A.U. after   11 cycles
            NFock= 11  Conv=0.26D-08     -V/T= 2.0039
 <Sx>= 0.0000 <Sy>= 0.0000 <Sz>= 0.0000 <S**2>= 0.0000 S= 0.0000
 <L.S>= 0.000000000000E+00
 Annihilation of the first spin contaminant:
 S**2 before annihilation     0.0000,   after     0.0000
 PrsmSu:  requested number of processors reduced to:   9 ShMem   1 Linda.
 PrsmSu:  requested number of processors reduced to:  15 ShMem   1 Linda.
 D1PCM: PCM CHGder 1st derivatives, ID1Alg=3 FixD1E=F DoIter=F DoCFld=F I1PDM=0.
 CoulSu:  requested number of processors reduced to:  13 ShMem   1 Linda.
 CoulSu:  requested number of processors reduced to:  13 ShMem   1 Linda.
 CoulSu:  requested number of processors reduced to:  12 ShMem   1 Linda.
 CoulSu:  requested number of processors reduced to:   8 ShMem   1 Linda.
 CoulSu:  requested number of processors reduced to:   8 ShMem   1 Linda.
 CoulSu:  requested number of processors reduced to:  14 ShMem   1 Linda.
 CoulSu:  requested number of processors reduced to:  14 ShMem   1 Linda.
 Calling FoFJK, ICntrl=      2127 FMM=F ISym2X=0 I1Cent= 0 IOpClX= 1 NMat=1 NMatS=1 NMatT=0.
 CoulSu:  requested number of processors reduced to:  15 ShMem   1 Linda.
 ***** Axes restored to original set *****
 -------------------------------------------------------------------
 Center     Atomic                   Forces (Hartrees/Bohr)
 Number     Number              X              Y              Z
 -------------------------------------------------------------------
      1        6          -0.000011044    0.000246904    0.000004862
      2        6          -0.000242773    0.000234969    0.000032727
      3        6           0.000527221    0.000250002    0.000197732
      4        6          -0.000018110   -0.000016448   -0.000047037
      5        6          -0.000102926   -0.000161732   -0.000013885
      6        6          -0.000263937   -0.000051764   -0.000003511
      7        1           0.000177129   -0.000344349   -0.000022065
      8        1          -0.000149235   -0.000259295   -0.000016842
      9        1          -0.000077958    0.000142649    0.000016724
     10        1           0.000205749    0.000320467    0.000016913
     11        1           0.000388066   -0.000009907   -0.000001262
     12        8          -0.001341176   -0.000770290   -0.000301762
     13        1           0.000201787    0.000482177    0.000244107
     14        1           0.000987142   -0.000105939    0.000215001
     15        1           0.000617508    0.000309072   -0.000377857
     16        8           0.001376879   -0.000535709   -0.000180080
     17        8          -0.000098004   -0.001012542   -0.000922836
     18        8          -0.000721269   -0.000621158    0.001166128
     19        1          -0.001487958    0.000303868    0.000106709
     20        1           0.000242044    0.000657925   -0.001253447
     21        1          -0.000209135    0.000941100    0.001139679
 -------------------------------------------------------------------
 Cartesian Forces:  Max     0.001487958 RMS     0.000544447

 GradGradGradGradGradGradGradGradGradGradGradGradGradGradGradGradGradGrad
 Berny optimization.
 Using GEDIIS/GDIIS optimizer.
 FormGI is forming the generalized inverse of G from B-inverse, IUseBI=4.
 Internal  Forces:  Max     0.001518905 RMS     0.000313381
 Search for a local minimum.
 Step number   3 out of a maximum of  103
 All quantities printed in internal units (Hartrees-Bohrs-Radians)
 Mixed Optimization -- En-DIIS/RFO-DIIS
 Swapping is turned off.
 Update second derivatives using D2CorX and points    1    2    3
 DE= -2.94D-05 DEPred=-5.94D-05 R= 4.94D-01
 Trust test= 4.94D-01 RLast= 7.65D-02 DXMaxT set to 3.01D-01
 ITU=  0  1  0
     Eigenvalues ---    0.00225   0.00230   0.00230   0.01082   0.01127
     Eigenvalues ---    0.01141   0.01155   0.01174   0.01876   0.01993
     Eigenvalues ---    0.02020   0.02093   0.02108   0.02127   0.02143
     Eigenvalues ---    0.02147   0.02227   0.02700   0.02731   0.04126
     Eigenvalues ---    0.05176   0.05894   0.06893   0.07152   0.10221
     Eigenvalues ---    0.12278   0.12577   0.15720   0.16000   0.16000
     Eigenvalues ---    0.16000   0.16000   0.16000   0.16006   0.16047
     Eigenvalues ---    0.21995   0.22001   0.23373   0.25064   0.34974
     Eigenvalues ---    0.35047   0.35138   0.35173   0.35510   0.39977
     Eigenvalues ---    0.40784   0.43992   0.44770   0.46036   0.46749
     Eigenvalues ---    0.48016   0.49172   0.49446   0.53419   0.53444
     Eigenvalues ---    0.57200   0.63826
 En-DIIS/RFO-DIIS IScMMF=        0 using points:     3    2
 RFO step:  Lambda=-1.54291200D-05.
 DidBck=T Rises=F RFO-DIIS coefs:    0.67445    0.32555
 Iteration  1 RMS(Cart)=  0.00727637 RMS(Int)=  0.00007172
 Iteration  2 RMS(Cart)=  0.00009159 RMS(Int)=  0.00000549
 Iteration  3 RMS(Cart)=  0.00000000 RMS(Int)=  0.00000549
 Variable       Old X    -DE/DX   Delta X   Delta X   Delta X     New X
                                 (Linear)    (Quad)   (Total)
    R1        2.63160   0.00022  -0.00003   0.00035   0.00033   2.63193
    R2        2.64146   0.00012   0.00008   0.00006   0.00014   2.64160
    R3        2.05117   0.00039   0.00036   0.00016   0.00052   2.05169
    R4        2.67899  -0.00008   0.00024  -0.00050  -0.00025   2.67874
    R5        2.05067   0.00030   0.00029   0.00010   0.00039   2.05106
    R6        2.67834   0.00014   0.00015   0.00000   0.00014   2.67848
    R7        2.50223   0.00042  -0.00041   0.00110   0.00068   2.50292
    R8        2.63184   0.00017   0.00009   0.00011   0.00020   2.63204
    R9        2.05051   0.00016   0.00020   0.00001   0.00020   2.05072
   R10        2.64123   0.00018   0.00003   0.00021   0.00024   2.64147
   R11        2.05124   0.00038   0.00035   0.00018   0.00052   2.05176
   R12        2.04741   0.00039   0.00033   0.00021   0.00054   2.04795
   R13        3.27239  -0.00029   0.00221  -0.00614  -0.00393   3.26846
   R14        3.21674  -0.00033   0.00246  -0.00672  -0.00426   3.21248
   R15        3.25455  -0.00038   0.00291  -0.00797  -0.00506   3.24950
   R16        1.87189   0.00022  -0.00016   0.00054   0.00038   1.87226
   R17        1.87810   0.00031  -0.00024   0.00080   0.00055   1.87865
   R18        1.87148   0.00034  -0.00018   0.00073   0.00055   1.87203
   R19        1.81599   0.00152   0.00106   0.00021   0.00127   1.81726
   R20        1.81597   0.00149   0.00103   0.00023   0.00126   1.81723
   R21        1.81598   0.00143   0.00101   0.00019   0.00120   1.81719
    A1        2.11106   0.00000  -0.00001   0.00002   0.00001   2.11107
    A2        2.08136  -0.00001   0.00001  -0.00004  -0.00003   2.08132
    A3        2.09077   0.00001   0.00001   0.00002   0.00002   2.09079
    A4        2.11831  -0.00003   0.00017  -0.00037  -0.00021   2.11811
    A5        2.09896   0.00001   0.00003  -0.00001   0.00002   2.09897
    A6        2.06592   0.00002  -0.00019   0.00038   0.00019   2.06611
    A7        2.03863   0.00010  -0.00021   0.00056   0.00035   2.03897
    A8        2.12084  -0.00024  -0.00005  -0.00052  -0.00057   2.12026
    A9        2.12372   0.00014   0.00026  -0.00004   0.00022   2.12395
   A10        2.11781  -0.00004   0.00002  -0.00014  -0.00011   2.11770
   A11        2.06759   0.00002   0.00015  -0.00018  -0.00003   2.06756
   A12        2.09779   0.00002  -0.00017   0.00031   0.00014   2.09793
   A13        2.11167  -0.00004   0.00011  -0.00026  -0.00015   2.11152
   A14        2.08080   0.00003  -0.00009   0.00024   0.00015   2.08095
   A15        2.09072   0.00000  -0.00002   0.00002   0.00000   2.09072
   A16        2.06889   0.00001  -0.00008   0.00019   0.00011   2.06900
   A17        2.10711  -0.00001   0.00002  -0.00007  -0.00004   2.10707
   A18        2.10718   0.00000   0.00006  -0.00012  -0.00006   2.10712
   A19        2.02528   0.00010  -0.00075   0.00215   0.00138   2.02666
   A20        2.13630  -0.00024   0.00102  -0.00315  -0.00212   2.13418
   A21        2.04959  -0.00002   0.00005  -0.00039  -0.00034   2.04925
   A22        1.73892   0.00011  -0.00040   0.00142   0.00103   1.73995
   A23        1.64441   0.00005  -0.00035   0.00132   0.00098   1.64539
   A24        1.78398   0.00008   0.00009  -0.00022  -0.00013   1.78385
   A25        1.83106   0.00014  -0.00080   0.00188   0.00108   1.83214
   A26        1.83276   0.00016  -0.00132   0.00282   0.00150   1.83426
   A27        1.83499   0.00007  -0.00135   0.00253   0.00119   1.83618
   A28        3.17549  -0.00030  -0.00998   0.00213  -0.00785   3.16764
   A29        3.20562   0.00074   0.01523   0.01402   0.02925   3.23487
   A30        3.12240  -0.00030  -0.01174   0.00645  -0.00529   3.11710
   A31        3.16860  -0.00014  -0.00433   0.00083  -0.00350   3.16510
   A32        3.17736  -0.00004   0.00637  -0.01304  -0.00668   3.17069
   A33        3.15433   0.00012  -0.00125   0.01037   0.00912   3.16345
    D1       -0.00014   0.00000  -0.00001   0.00013   0.00012  -0.00002
    D2       -3.14064   0.00000   0.00000  -0.00012  -0.00012  -3.14076
    D3        3.14125   0.00000   0.00001   0.00006   0.00006   3.14132
    D4        0.00075  -0.00001   0.00003  -0.00020  -0.00017   0.00058
    D5        0.00018   0.00000   0.00007  -0.00017  -0.00011   0.00007
    D6       -3.14152   0.00000   0.00003  -0.00015  -0.00012   3.14154
    D7       -3.14121   0.00000   0.00005  -0.00010  -0.00005  -3.14126
    D8        0.00027   0.00000   0.00001  -0.00008  -0.00007   0.00020
    D9        0.00018   0.00000  -0.00005   0.00002  -0.00003   0.00015
   D10       -3.14070  -0.00002  -0.00023  -0.00013  -0.00036  -3.14106
   D11        3.14070   0.00001  -0.00007   0.00027   0.00021   3.14091
   D12       -0.00018  -0.00001  -0.00024   0.00012  -0.00013  -0.00031
   D13       -0.00028   0.00000   0.00006  -0.00013  -0.00007  -0.00035
   D14       -3.14091   0.00000   0.00005   0.00006   0.00011  -3.14080
   D15        3.14060   0.00001   0.00024   0.00003   0.00026   3.14086
   D16       -0.00003   0.00002   0.00023   0.00021   0.00044   0.00042
   D17       -0.88732  -0.00003   0.00057  -0.00108  -0.00052  -0.88784
   D18       -3.01749  -0.00007   0.00097  -0.00246  -0.00149  -3.01898
   D19        1.03661   0.00010  -0.00041   0.00198   0.00156   1.03817
   D20        2.25501  -0.00004   0.00038  -0.00125  -0.00087   2.25414
   D21        0.12485  -0.00009   0.00079  -0.00263  -0.00184   0.12301
   D22       -2.10424   0.00008  -0.00060   0.00181   0.00121  -2.10303
   D23        0.00034   0.00000   0.00000   0.00008   0.00008   0.00042
   D24       -3.14093   0.00000  -0.00005   0.00016   0.00011  -3.14082
   D25        3.14095   0.00000   0.00000  -0.00010  -0.00010   3.14085
   D26       -0.00032   0.00000  -0.00004  -0.00003  -0.00007  -0.00039
   D27       -0.00028   0.00000  -0.00006   0.00007   0.00001  -0.00027
   D28        3.14142   0.00000  -0.00002   0.00005   0.00003   3.14145
   D29        3.14099   0.00000  -0.00002  -0.00001  -0.00002   3.14097
   D30       -0.00049   0.00000   0.00002  -0.00003  -0.00001  -0.00050
   D31       -3.03806   0.00005  -0.00518   0.01184   0.00665  -3.03142
   D32       -0.71721  -0.00005  -0.00285   0.00996   0.00711  -0.71010
   D33        1.08362   0.00006  -0.00275   0.01012   0.00738   1.09101
   D34        1.57035  -0.00011   0.00185  -0.00139   0.00043   1.57078
   D35       -2.57880   0.00002  -0.00095   0.00429   0.00336  -2.57544
   D36       -0.82108   0.00013  -0.00238   0.00642   0.00405  -0.81703
   D37        1.10425   0.00006   0.00128  -0.00207  -0.00080   1.10345
   D38       -1.16526  -0.00002   0.00010  -0.00081  -0.00072  -1.16598
   D39       -2.84291  -0.00003   0.00194  -0.00107   0.00087  -2.84204
         Item               Value     Threshold  Converged?
 Maximum Force            0.001519     0.000015     NO 
 RMS     Force            0.000313     0.000010     NO 
 Maximum Displacement     0.036855     0.000060     NO 
 RMS     Displacement     0.007295     0.000040     NO 
 Predicted change in Energy=-2.104254D-05
 GradGradGradGradGradGradGradGradGradGradGradGradGradGradGradGradGradGrad

                          Input orientation:                          
 ---------------------------------------------------------------------
 Center     Atomic      Atomic             Coordinates (Angstroms)
 Number     Number       Type             X           Y           Z
 ---------------------------------------------------------------------
      1          6           0        2.473786   -1.192448   -0.093386
      2          6           0        1.081244   -1.175434   -0.075879
      3          6           0        0.359439    0.041346    0.012605
      4          6           0        1.122249    1.233957    0.081833
      5          6           0        2.514651    1.205244    0.063798
      6          6           0        3.208301   -0.005129   -0.023999
      7          1           0        2.991899   -2.144101   -0.161783
      8          1           0        0.522155   -2.104183   -0.129552
      9          1           0        0.596593    2.180817    0.151018
     10          1           0        3.064973    2.139541    0.119318
     11          1           0        4.291797   -0.022699   -0.037853
     12          8           0       -0.964797    0.060339    0.030036
     13          1           0       -1.755643   -0.827919   -1.225776
     14          1           0       -1.852996    1.508104   -0.040503
     15          1           0       -1.752065   -0.787604    1.302077
     16          8           0       -2.213796   -1.308123   -1.961371
     17          8           0       -2.233052   -1.268555    2.022280
     18          8           0       -2.450769    2.302185   -0.060898
     19          1           0       -3.146422   -1.101861   -1.849810
     20          1           0       -2.275663    2.728069   -0.905090
     21          1           0       -2.332780   -0.625053    2.729881
 ---------------------------------------------------------------------
                    Distance matrix (angstroms):
                    1          2          3          4          5
     1  C    0.000000
     2  C    1.392757   0.000000
     3  C    2.450295   1.417528   0.000000
     4  C    2.782947   2.414895   1.417390   0.000000
     5  C    2.403186   2.782408   2.449943   1.392814   0.000000
     6  C    1.397874   2.428308   2.849476   2.428609   1.397806
     7  H    1.085708   2.143898   3.425848   3.868619   3.390688
     8  H    2.154399   1.085374   2.156381   3.398231   3.867782
     9  H    3.868140   3.398645   2.157021   1.085194   2.153670
    10  H    3.390707   3.868119   3.425452   2.143749   1.085747
    11  H    2.162535   3.411436   3.933203   3.411677   2.162504
    12  O    3.661770   2.392621   1.324487   2.394958   3.663128
    13  H    4.393548   3.080739   2.600534   3.774048   4.902261
    14  H    5.100669   3.976480   2.655008   2.990352   4.379377
    15  H    4.468673   3.174400   2.609281   3.719864   4.869255
    16  O    5.047393   3.798681   3.512718   4.665410   5.725080
    17  O    5.161023   3.923710   3.532087   4.613669   5.700527
    18  O    6.038605   4.956730   3.607501   3.732016   5.086671
    19  H    5.888970   4.585346   4.131170   5.235346   6.405652
    20  H    6.211810   5.214763   3.873552   3.840859   5.119067
    21  H    5.603201   4.453176   3.882747   4.733425   5.827141
                    6          7          8          9         10
     6  C    0.000000
     7  H    2.154301   0.000000
     8  H    3.410653   2.470278   0.000000
     9  H    3.410280   4.953812   4.294821   0.000000
    10  H    2.154226   4.293477   4.953489   2.468928   0.000000
    11  H    1.083727   2.491072   4.307109   4.306470   2.491000
    12  O    4.173961   4.533409   2.630903   2.636096   4.535427
    13  H    5.173199   5.040196   2.831770   4.059688   5.818370
    14  H    5.282695   6.068469   4.324106   2.547491   4.960914
    15  H    5.193840   5.146666   2.992494   3.956344   5.759423
    16  O    5.903418   5.571054   3.387433   4.953098   6.639356
    17  O    5.949102   5.730343   3.594415   4.838045   6.580687
    18  O    6.111475   7.028675   5.315926   3.057132   5.521081
    19  H    6.702157   6.450944   4.174014   5.365580   7.277745
    20  H    6.190360   7.213720   5.637367   3.108811   5.469750
    21  H    6.218661   6.246715   4.302887   4.806732   6.602557
                   11         12         13         14         15
    11  H    0.000000
    12  O    5.257688   0.000000
    13  H    6.215390   1.729596   0.000000
    14  H    6.332601   1.699970   2.621326   0.000000
    15  H    6.237689   1.719560   2.528177   2.661388   0.000000
    16  O    6.904707   2.719998   0.990758   3.427980   3.336799
    17  O    6.954851   2.709883   3.312392   3.479849   0.990633
    18  O    7.132167   2.691144   3.411405   0.994139   3.448577
    19  H    7.731421   3.105482   1.548783   3.429062   3.460835
    20  H    7.172890   3.116026   3.608089   1.553857   4.183981
    21  H    7.204735   3.103273   4.002683   3.529247   1.549929
                   16         17         18         19         20
    16  O    0.000000
    17  O    3.983894   0.000000
    18  O    4.086841   4.139711   0.000000
    19  H    0.961654   3.981847   3.907898   0.000000
    20  H    4.172577   4.954222   0.961613   4.039689   0.000000
    21  H    4.742214   0.961634   4.046121   4.675782   4.945676
                   21
    21  H    0.000000
 Stoichiometry    C6H11O4(1-)
 Framework group  C1[X(C6H11O4)]
 Deg. of freedom    57
 Full point group                 C1      NOp   1
 Largest Abelian subgroup         C1      NOp   1
 Largest concise Abelian subgroup C1      NOp   1
                         Standard orientation:                         
 ---------------------------------------------------------------------
 Center     Atomic      Atomic             Coordinates (Angstroms)
 Number     Number       Type             X           Y           Z
 ---------------------------------------------------------------------
      1          6           0        2.471544   -1.195527   -0.089363
      2          6           0        1.079032   -1.175990   -0.072057
      3          6           0        0.359379    0.042327    0.012743
      4          6           0        1.124300    1.233781    0.078517
      5          6           0        2.516650    1.202544    0.060718
      6          6           0        3.208158   -0.009314   -0.023417
      7          1           0        2.987973   -2.148297   -0.154883
      8          1           0        0.518300   -2.103900   -0.123036
      9          1           0        0.600319    2.181775    0.144838
     10          1           0        3.068624    2.136022    0.113526
     11          1           0        4.291623   -0.028848   -0.037102
     12          8           0       -0.964822    0.063722    0.029975
     13          1           0       -1.757116   -0.826849   -1.223284
     14          1           0       -1.850442    1.512847   -0.044951
     15          1           0       -1.753725   -0.779047    1.304439
     16          8           0       -2.216046   -1.308417   -1.957502
     17          8           0       -2.235639   -1.257006    2.026012
     18          8           0       -2.446802    2.307923   -0.067765
     19          1           0       -3.148315   -1.100171   -1.846653
     20          1           0       -2.270853    2.730992   -0.913196
     21          1           0       -2.334297   -0.611233    2.731693
 ---------------------------------------------------------------------
 Rotational constants (GHZ):      1.3266666      0.6453944      0.5748217
 Standard basis: 6-311++G(d,p) (5D, 7F)
 There are   307 symmetry adapted cartesian basis functions of A   symmetry.
 There are   297 symmetry adapted basis functions of A   symmetry.
   297 basis functions,   459 primitive gaussians,   307 cartesian basis functions
    40 alpha electrons       40 beta electrons
       nuclear repulsion energy       516.0049479317 Hartrees.
 NAtoms=   21 NActive=   21 NUniq=   21 SFac= 1.00D+00 NAtFMM=   60 NAOKFM=F Big=F
 Integral buffers will be    131072 words long.
 Raffenetti 2 integral format.
 Two-electron integral symmetry is turned on.
 ------------------------------------------------------------------------------
 Polarizable Continuum Model (PCM)
 =================================
 Model                : PCM (using non-symmetric T matrix).
 Atomic radii         : UFF (Universal Force Field).
 Polarization charges : Total charges.
 Charge compensation  : None.
 Solution method      : On-the-fly selection.
 Cavity type          : Scaled VdW (van der Waals Surface) (Alpha=1.100).
 Cavity algorithm     : GePol (No added spheres)
                        Default sphere list used, NSphG=   21.
                        Lebedev-Laikov grids with approx.  5.0 points / Ang**2.
                        Smoothing algorithm: Karplus/York (Gamma=1.0000).
                        Polarization charges: spherical gaussians, with
                                              point-specific exponents (IZeta= 3).
                        Self-potential: point-specific (ISelfS= 7).
                        Self-field    : sphere-specific E.n sum rule (ISelfD= 2).
 1st derivatives      : Analytical E(r).r(x)/FMM algorithm (CHGder, D1EAlg=3).
                        Cavity 1st derivative terms included.
 Solvent              : Water, Eps=  78.355300 Eps(inf)=   1.777849
 ------------------------------------------------------------------------------
 One-electron integrals computed using PRISM.
 PrsmSu:  requested number of processors reduced to:   9 ShMem   1 Linda.
 NBasis=   297 RedAO= T EigKep=  3.99D-06  NBF=   297
 NBsUse=   296 1.00D-06 EigRej=  8.43D-07 NBFU=   296
 Initial guess from the checkpoint file:  "MHPhenoxideIon.chk"
 B after Tr=     0.000000    0.000000    0.000000
         Rot=    0.999998    0.002042    0.000284   -0.000776 Ang=   0.25 deg.
 Initial guess <Sx>= 0.0000 <Sy>= 0.0000 <Sz>= 0.0000 <S**2>= 0.0000 S= 0.0000
 ExpMin= 3.60D-02 ExpMax= 8.59D+03 ExpMxC= 1.30D+03 IAcc=3 IRadAn=         5 AccDes= 0.00D+00
 Harris functional with IExCor=  402 and IRadAn=       5 diagonalized for initial guess.
 HarFok:  IExCor=  402 AccDes= 0.00D+00 IRadAn=         5 IDoV= 1 UseB2=F ITyADJ=14
 ICtDFT=  3500011 ScaDFX=  1.000000  1.000000  1.000000  1.000000
 FoFCou: FMM=F IPFlag=           0 FMFlag=      100000 FMFlg1=           0
         NFxFlg=           0 DoJE=T BraDBF=F KetDBF=T FulRan=T
         wScrn=  0.000000 ICntrl=     500 IOpCl=  0 I1Cent=   200000004 NGrid=           0
         NMat0=    1 NMatS0=      1 NMatT0=    0 NMatD0=    1 NMtDS0=    0 NMtDT0=    0
 Petite list used in FoFCou.
 Requested convergence on RMS density matrix=1.00D-08 within 128 cycles.
 Requested convergence on MAX density matrix=1.00D-06.
 Requested convergence on             energy=1.00D-06.
 No special actions if energy rises.
 CoulSu:  requested number of processors reduced to:  10 ShMem   1 Linda.
 Inv3:  Mode=1 IEnd=    11583675.
 Iteration    1 A*A^-1 deviation from unit magnitude is 7.44D-15 for   1964.
 Iteration    1 A*A^-1 deviation from orthogonality  is 4.74D-15 for   1955   1524.
 Iteration    1 A^-1*A deviation from unit magnitude is 7.22D-15 for   1964.
 Iteration    1 A^-1*A deviation from orthogonality  is 1.27D-13 for   1804   1784.
 CoulSu:  requested number of processors reduced to:  10 ShMem   1 Linda.
 CoulSu:  requested number of processors reduced to:  14 ShMem   1 Linda.
 CoulSu:  requested number of processors reduced to:  14 ShMem   1 Linda.
 Error on total polarization charges =  0.02116
 SCF Done:  E(UB3LYP) =  -536.523220209     A.U. after    9 cycles
            NFock=  9  Conv=0.78D-08     -V/T= 2.0040
 <Sx>= 0.0000 <Sy>= 0.0000 <Sz>= 0.0000 <S**2>= 0.0000 S= 0.0000
 <L.S>= 0.000000000000E+00
 Annihilation of the first spin contaminant:
 S**2 before annihilation     0.0000,   after     0.0000
 PrsmSu:  requested number of processors reduced to:   9 ShMem   1 Linda.
 PrsmSu:  requested number of processors reduced to:  15 ShMem   1 Linda.
 D1PCM: PCM CHGder 1st derivatives, ID1Alg=3 FixD1E=F DoIter=F DoCFld=F I1PDM=0.
 CoulSu:  requested number of processors reduced to:  13 ShMem   1 Linda.
 CoulSu:  requested number of processors reduced to:  13 ShMem   1 Linda.
 CoulSu:  requested number of processors reduced to:  12 ShMem   1 Linda.
 CoulSu:  requested number of processors reduced to:   8 ShMem   1 Linda.
 CoulSu:  requested number of processors reduced to:   8 ShMem   1 Linda.
 CoulSu:  requested number of processors reduced to:  14 ShMem   1 Linda.
 CoulSu:  requested number of processors reduced to:  14 ShMem   1 Linda.
 Calling FoFJK, ICntrl=      2127 FMM=F ISym2X=0 I1Cent= 0 IOpClX= 1 NMat=1 NMatS=1 NMatT=0.
 CoulSu:  requested number of processors reduced to:  15 ShMem   1 Linda.
 ***** Axes restored to original set *****
 -------------------------------------------------------------------
 Center     Atomic                   Forces (Hartrees/Bohr)
 Number     Number              X              Y              Z
 -------------------------------------------------------------------
      1        6          -0.000012042    0.000142441    0.000006947
      2        6          -0.000088970    0.000143246    0.000020805
      3        6           0.000420530    0.000183400    0.000140891
      4        6          -0.000059491   -0.000094548   -0.000030396
      5        6          -0.000055840   -0.000106865   -0.000005392
      6        6          -0.000176403   -0.000028829   -0.000004590
      7        1           0.000091762   -0.000175791   -0.000009800
      8        1          -0.000076691   -0.000125866   -0.000004993
      9        1          -0.000029730    0.000114958    0.000010356
     10        1           0.000099669    0.000156658    0.000005993
     11        1           0.000192953   -0.000005700   -0.000001635
     12        8          -0.000774770   -0.000427852   -0.000179083
     13        1           0.000134245    0.000299935    0.000234903
     14        1           0.000260113   -0.000458451   -0.000111497
     15        1           0.000327424    0.000454947   -0.000223516
     16        8           0.000736766   -0.000335209   -0.000164796
     17        8          -0.000071878   -0.000766383   -0.000424488
     18        8          -0.000239582   -0.000047588    0.000812184
     19        1          -0.000782033    0.000204116    0.000075218
     20        1           0.000169384    0.000321504   -0.000676209
     21        1          -0.000065416    0.000551876    0.000529097
 -------------------------------------------------------------------
 Cartesian Forces:  Max     0.000812184 RMS     0.000311960

 GradGradGradGradGradGradGradGradGradGradGradGradGradGradGradGradGradGrad
 Berny optimization.
 Using GEDIIS/GDIIS optimizer.
 FormGI is forming the generalized inverse of G from B-inverse, IUseBI=4.
 Internal  Forces:  Max     0.000808643 RMS     0.000170210
 Search for a local minimum.
 Step number   4 out of a maximum of  103
 All quantities printed in internal units (Hartrees-Bohrs-Radians)
 Mixed Optimization -- En-DIIS/RFO-DIIS
 Swapping is turned off.
 Update second derivatives using D2CorX and points    1    2    3    4
 DE= -2.23D-05 DEPred=-2.10D-05 R= 1.06D+00
 TightC=F SS=  1.41D+00  RLast= 3.68D-02 DXNew= 5.0658D-01 1.1045D-01
 Trust test= 1.06D+00 RLast= 3.68D-02 DXMaxT set to 3.01D-01
 ITU=  1  0  1  0
     Eigenvalues ---    0.00207   0.00230   0.00230   0.01091   0.01115
     Eigenvalues ---    0.01148   0.01155   0.01847   0.01877   0.01994
     Eigenvalues ---    0.02020   0.02093   0.02107   0.02127   0.02143
     Eigenvalues ---    0.02147   0.02227   0.02558   0.02905   0.03372
     Eigenvalues ---    0.04834   0.05820   0.06893   0.07148   0.10205
     Eigenvalues ---    0.12261   0.12522   0.15980   0.16000   0.16000
     Eigenvalues ---    0.16000   0.16000   0.16000   0.16017   0.16560
     Eigenvalues ---    0.21995   0.22009   0.23352   0.25019   0.34974
     Eigenvalues ---    0.34991   0.35098   0.35176   0.35238   0.39970
     Eigenvalues ---    0.40784   0.44006   0.44781   0.46041   0.46733
     Eigenvalues ---    0.48042   0.49183   0.49446   0.53417   0.53437
     Eigenvalues ---    0.53521   0.60155
 En-DIIS/RFO-DIIS IScMMF=        0 using points:     4    3    2
 RFO step:  Lambda=-5.86185515D-06.
 DidBck=F Rises=F RFO-DIIS coefs:    0.94420   -0.02245    0.07825
 Iteration  1 RMS(Cart)=  0.00716354 RMS(Int)=  0.00004875
 Iteration  2 RMS(Cart)=  0.00005969 RMS(Int)=  0.00000380
 Iteration  3 RMS(Cart)=  0.00000001 RMS(Int)=  0.00000380
 Variable       Old X    -DE/DX   Delta X   Delta X   Delta X     New X
                                 (Linear)    (Quad)   (Total)
    R1        2.63193   0.00008  -0.00002   0.00044   0.00042   2.63235
    R2        2.64160   0.00002   0.00001   0.00002   0.00003   2.64163
    R3        2.05169   0.00020   0.00006   0.00045   0.00051   2.05220
    R4        2.67874  -0.00006   0.00007  -0.00068  -0.00061   2.67813
    R5        2.05106   0.00015   0.00005   0.00032   0.00037   2.05142
    R6        2.67848   0.00000   0.00003  -0.00013  -0.00010   2.67838
    R7        2.50292   0.00030  -0.00014   0.00156   0.00142   2.50434
    R8        2.63204   0.00006   0.00001   0.00015   0.00016   2.63219
    R9        2.05072   0.00012   0.00004   0.00019   0.00023   2.05095
   R10        2.64147   0.00006  -0.00001   0.00026   0.00025   2.64172
   R11        2.05176   0.00019   0.00005   0.00044   0.00049   2.05226
   R12        2.04795   0.00019   0.00005   0.00049   0.00054   2.04849
   R13        3.26846  -0.00023   0.00075  -0.00949  -0.00875   3.25972
   R14        3.21248  -0.00026   0.00083  -0.01035  -0.00952   3.20295
   R15        3.24950  -0.00029   0.00098  -0.01216  -0.01118   3.23832
   R16        1.87226   0.00015  -0.00006   0.00082   0.00076   1.87302
   R17        1.87865   0.00026  -0.00009   0.00127   0.00118   1.87983
   R18        1.87203   0.00025  -0.00007   0.00117   0.00109   1.87312
   R19        1.81726   0.00081   0.00018   0.00100   0.00119   1.81845
   R20        1.81723   0.00076   0.00018   0.00092   0.00110   1.81832
   R21        1.81719   0.00076   0.00018   0.00091   0.00109   1.81827
    A1        2.11107  -0.00002   0.00000  -0.00006  -0.00006   2.11101
    A2        2.08132   0.00001   0.00000   0.00001   0.00001   2.08133
    A3        2.09079   0.00001   0.00000   0.00005   0.00005   2.09084
    A4        2.11811  -0.00001   0.00005  -0.00044  -0.00039   2.11771
    A5        2.09897   0.00001   0.00001   0.00001   0.00001   2.09898
    A6        2.06611   0.00001  -0.00006   0.00044   0.00038   2.06649
    A7        2.03897   0.00006  -0.00007   0.00080   0.00073   2.03970
    A8        2.12026  -0.00009   0.00002  -0.00074  -0.00072   2.11954
    A9        2.12395   0.00003   0.00005  -0.00005   0.00000   2.12394
   A10        2.11770  -0.00003   0.00001  -0.00029  -0.00028   2.11742
   A11        2.06756   0.00004   0.00004   0.00004   0.00008   2.06763
   A12        2.09793  -0.00001  -0.00005   0.00025   0.00020   2.09813
   A13        2.11152  -0.00001   0.00004  -0.00027  -0.00023   2.11129
   A14        2.08095   0.00001  -0.00003   0.00026   0.00023   2.08117
   A15        2.09072   0.00000   0.00000   0.00001   0.00000   2.09072
   A16        2.06900   0.00001  -0.00003   0.00026   0.00024   2.06924
   A17        2.10707   0.00000   0.00001  -0.00010  -0.00009   2.10698
   A18        2.10712  -0.00001   0.00002  -0.00016  -0.00015   2.10697
   A19        2.02666   0.00007  -0.00026   0.00337   0.00311   2.02977
   A20        2.13418  -0.00019   0.00036  -0.00513  -0.00477   2.12940
   A21        2.04925   0.00000   0.00003  -0.00083  -0.00081   2.04845
   A22        1.73995   0.00009  -0.00015   0.00251   0.00236   1.74231
   A23        1.64539   0.00004  -0.00014   0.00245   0.00231   1.64770
   A24        1.78385   0.00005   0.00003  -0.00043  -0.00042   1.78343
   A25        1.83214   0.00000  -0.00025   0.00171   0.00146   1.83359
   A26        1.83426  -0.00009  -0.00040   0.00202   0.00162   1.83588
   A27        1.83618  -0.00006  -0.00039   0.00199   0.00160   1.83777
   A28        3.16764  -0.00012  -0.00196  -0.00904  -0.01100   3.15664
   A29        3.23487  -0.00023   0.00203  -0.00860  -0.00658   3.22829
   A30        3.11710  -0.00014  -0.00253  -0.00625  -0.00878   3.10833
   A31        3.16510  -0.00005  -0.00085  -0.00329  -0.00413   3.16097
   A32        3.17069   0.00017   0.00190   0.00708   0.00899   3.17967
   A33        3.16345  -0.00010  -0.00081   0.00047  -0.00034   3.16311
    D1       -0.00002   0.00000  -0.00001   0.00009   0.00008   0.00006
    D2       -3.14076   0.00000   0.00001  -0.00016  -0.00016  -3.14091
    D3        3.14132   0.00000   0.00000   0.00003   0.00002   3.14134
    D4        0.00058   0.00000   0.00002  -0.00022  -0.00021   0.00037
    D5        0.00007   0.00000   0.00002  -0.00015  -0.00012  -0.00005
    D6        3.14154   0.00000   0.00001  -0.00013  -0.00012   3.14142
    D7       -3.14126   0.00000   0.00001  -0.00008  -0.00007  -3.14133
    D8        0.00020   0.00000   0.00001  -0.00007  -0.00007   0.00014
    D9        0.00015   0.00000  -0.00001   0.00006   0.00005   0.00021
   D10       -3.14106  -0.00001  -0.00003  -0.00034  -0.00038  -3.14144
   D11        3.14091   0.00000  -0.00003   0.00031   0.00028   3.14119
   D12       -0.00031  -0.00001  -0.00005  -0.00010  -0.00015  -0.00046
   D13       -0.00035   0.00000   0.00002  -0.00016  -0.00014  -0.00050
   D14       -3.14080   0.00000   0.00001  -0.00013  -0.00013  -3.14093
   D15        3.14086   0.00001   0.00004   0.00025   0.00029   3.14115
   D16        0.00042   0.00001   0.00003   0.00027   0.00030   0.00072
   D17       -0.88784  -0.00003   0.00017  -0.00181  -0.00165  -0.88949
   D18       -3.01898  -0.00006   0.00032  -0.00421  -0.00388  -3.02286
   D19        1.03817   0.00007  -0.00019   0.00334   0.00315   1.04132
   D20        2.25414  -0.00004   0.00014  -0.00224  -0.00210   2.25204
   D21        0.12301  -0.00007   0.00029  -0.00463  -0.00434   0.11867
   D22       -2.10303   0.00006  -0.00021   0.00291   0.00270  -2.10033
   D23        0.00042   0.00000  -0.00001   0.00010   0.00010   0.00052
   D24       -3.14082   0.00000  -0.00002   0.00010   0.00008  -3.14074
   D25        3.14085   0.00000   0.00001   0.00008   0.00008   3.14093
   D26       -0.00039   0.00000  -0.00001   0.00007   0.00006  -0.00033
   D27       -0.00027   0.00000  -0.00001   0.00005   0.00004  -0.00023
   D28        3.14145   0.00000  -0.00001   0.00004   0.00003   3.14148
   D29        3.14097   0.00000   0.00000   0.00006   0.00006   3.14102
   D30       -0.00050   0.00000   0.00001   0.00005   0.00005  -0.00044
   D31       -3.03142   0.00006  -0.00162   0.01984   0.01821  -3.01321
   D32       -0.71010  -0.00004  -0.00108   0.01903   0.01796  -0.69214
   D33        1.09101   0.00004  -0.00107   0.01950   0.01844   1.10944
   D34        1.57078  -0.00008   0.00042   0.00199   0.00240   1.57318
   D35       -2.57544   0.00000  -0.00042   0.00667   0.00626  -2.56918
   D36       -0.81703   0.00010  -0.00080   0.00923   0.00844  -0.80860
   D37        1.10345   0.00009   0.00035   0.00125   0.00159   1.10504
   D38       -1.16598  -0.00001   0.00006  -0.00405  -0.00398  -1.16996
   D39       -2.84204  -0.00010   0.00042  -0.00781  -0.00738  -2.84942
         Item               Value     Threshold  Converged?
 Maximum Force            0.000809     0.000015     NO 
 RMS     Force            0.000170     0.000010     NO 
 Maximum Displacement     0.026301     0.000060     NO 
 RMS     Displacement     0.007193     0.000040     NO 
 Predicted change in Energy=-1.177712D-05
 GradGradGradGradGradGradGradGradGradGradGradGradGradGradGradGradGradGrad

                          Input orientation:                          
 ---------------------------------------------------------------------
 Center     Atomic      Atomic             Coordinates (Angstroms)
 Number     Number       Type             X           Y           Z
 ---------------------------------------------------------------------
      1          6           0        2.473751   -1.191586   -0.092093
      2          6           0        1.080962   -1.176366   -0.074935
      3          6           0        0.358184    0.039628    0.011204
      4          6           0        1.118986    1.233572    0.078430
      5          6           0        2.511513    1.206727    0.060878
      6          6           0        3.206626   -0.003129   -0.024555
      7          1           0        2.993265   -2.142908   -0.158712
      8          1           0        0.522992   -2.106088   -0.127308
      9          1           0        0.591769    2.179841    0.145683
     10          1           0        3.060888    2.141974    0.114880
     11          1           0        4.290434   -0.019345   -0.038020
     12          8           0       -0.966844    0.056514    0.027852
     13          1           0       -1.758182   -0.829117   -1.223131
     14          1           0       -1.847731    1.502963   -0.040046
     15          1           0       -1.749454   -0.784170    1.299601
     16          8           0       -2.212854   -1.319139   -1.954941
     17          8           0       -2.235252   -1.266031    2.016755
     18          8           0       -2.438594    2.303171   -0.050026
     19          1           0       -3.145637   -1.103246   -1.858545
     20          1           0       -2.264555    2.736746   -0.891173
     21          1           0       -2.341162   -0.623517    2.725145
 ---------------------------------------------------------------------
                    Distance matrix (angstroms):
                    1          2          3          4          5
     1  C    0.000000
     2  C    1.392977   0.000000
     3  C    2.449935   1.417205   0.000000
     4  C    2.783139   2.415113   1.417336   0.000000
     5  C    2.403484   2.782814   2.449778   1.392897   0.000000
     6  C    1.397891   2.428471   2.848987   2.428637   1.397938
     7  H    1.085977   2.144324   3.425783   3.869080   3.391218
     8  H    2.154765   1.085567   2.156489   3.398657   3.868381
     9  H    3.868452   3.398840   2.157118   1.085313   2.153965
    10  H    3.391194   3.868788   3.425670   2.144180   1.086009
    11  H    2.162733   3.411858   3.933000   3.411957   2.162774
    12  O    3.661944   2.392502   1.325240   2.395561   3.663748
    13  H    4.395439   3.082154   2.599482   3.771849   4.901392
    14  H    5.092986   3.969542   2.647648   2.981278   4.370464
    15  H    4.465227   3.170871   2.603987   3.713555   4.863532
    16  O    5.044872   3.795264   3.510301   4.663913   5.723912
    17  O    5.160183   3.921796   3.528866   4.610426   5.698401
    18  O    6.028783   4.949250   3.598519   3.717111   5.071297
    19  H    5.891153   4.588110   4.132661   5.234463   6.404960
    20  H    6.206598   5.212597   3.868784   3.827271   5.104722
    21  H    5.607399   4.456123   3.884805   4.735663   5.830658
                    6          7          8          9         10
     6  C    0.000000
     7  H    2.154571   0.000000
     8  H    3.410995   2.470747   0.000000
     9  H    3.410545   4.954392   4.295165   0.000000
    10  H    2.154565   4.294140   4.954352   2.469602   0.000000
    11  H    1.084013   2.491332   4.307678   4.307005   2.491277
    12  O    4.174225   4.533732   2.630690   2.636603   4.536446
    13  H    5.173796   5.043341   2.834650   4.055829   5.817310
    14  H    5.274000   6.061493   4.318934   2.538468   4.952462
    15  H    5.189040   5.144533   2.991244   3.949457   5.753718
    16  O    5.901613   5.568546   3.382955   4.951907   6.638962
    17  O    5.947765   5.730529   3.593134   4.833941   6.578809
    18  O    6.098211   7.020294   5.312111   3.039179   5.504315
    19  H    6.702613   6.454181   4.178722   5.363189   7.276456
    20  H    6.179948   7.210561   5.639765   3.089303   5.452177
    21  H    6.222836   6.251503   4.305564   4.807757   6.606329
                   11         12         13         14         15
    11  H    0.000000
    12  O    5.258238   0.000000
    13  H    6.216589   1.724969   0.000000
    14  H    6.324120   1.694931   2.616545   0.000000
    15  H    6.233332   1.713643   2.523147   2.652413   0.000000
    16  O    6.903391   2.715958   0.991158   3.429926   3.330611
    17  O    6.954201   2.704388   3.303838   3.471013   0.991211
    18  O    7.118570   2.686928   3.413263   0.994762   3.439198
    19  H    7.732032   3.106554   1.550461   3.432758   3.467711
    20  H    7.161828   3.116457   3.616903   1.555756   4.178716
    21  H    7.209590   3.102673   3.996376   3.523021   1.551807
                   16         17         18         19         20
    16  O    0.000000
    17  O    3.972114   0.000000
    18  O    4.098876   4.129422   0.000000
    19  H    0.962282   3.984124   3.921011   0.000000
    20  H    4.193385   4.947638   0.962188   4.056804   0.000000
    21  H    4.733240   0.962215   4.034423   4.678412   4.937103
                   21
    21  H    0.000000
 Stoichiometry    C6H11O4(1-)
 Framework group  C1[X(C6H11O4)]
 Deg. of freedom    57
 Full point group                 C1      NOp   1
 Largest Abelian subgroup         C1      NOp   1
 Largest concise Abelian subgroup C1      NOp   1
                         Standard orientation:                         
 ---------------------------------------------------------------------
 Center     Atomic      Atomic             Coordinates (Angstroms)
 Number     Number       Type             X           Y           Z
 ---------------------------------------------------------------------
      1          6           0        2.469027   -1.199261   -0.077733
      2          6           0        1.076283   -1.178602   -0.062703
      3          6           0        0.358017    0.040874    0.011080
      4          6           0        1.123261    1.232500    0.068270
      5          6           0        2.515699    1.200214    0.052952
      6          6           0        3.206323   -0.013012   -0.020221
      7          1           0        2.985011   -2.153124   -0.134750
      8          1           0        0.514854   -2.106649   -0.107210
      9          1           0        0.599554    2.181346    0.125956
     10          1           0        3.068552    2.133834    0.099025
     11          1           0        4.290079   -0.033461   -0.031990
     12          8           0       -0.966959    0.062936    0.025682
     13          1           0       -1.759921   -0.831305   -1.218126
     14          1           0       -1.842242    1.512019   -0.056938
     15          1           0       -1.754527   -0.762889    1.304087
     16          8           0       -2.215436   -1.326397   -1.945989
     17          8           0       -2.243151   -1.236202    2.025004
     18          8           0       -2.430043    2.314333   -0.075210
     19          1           0       -3.147525   -1.106082   -1.852937
     20          1           0       -2.253187    2.739390   -0.920109
     21          1           0       -2.347601   -0.586719    2.727229
 ---------------------------------------------------------------------
 Rotational constants (GHZ):      1.3278958      0.6471649      0.5753274
 Standard basis: 6-311++G(d,p) (5D, 7F)
 There are   307 symmetry adapted cartesian basis functions of A   symmetry.
 There are   297 symmetry adapted basis functions of A   symmetry.
   297 basis functions,   459 primitive gaussians,   307 cartesian basis functions
    40 alpha electrons       40 beta electrons
       nuclear repulsion energy       516.2403714178 Hartrees.
 NAtoms=   21 NActive=   21 NUniq=   21 SFac= 1.00D+00 NAtFMM=   60 NAOKFM=F Big=F
 Integral buffers will be    131072 words long.
 Raffenetti 2 integral format.
 Two-electron integral symmetry is turned on.
 ------------------------------------------------------------------------------
 Polarizable Continuum Model (PCM)
 =================================
 Model                : PCM (using non-symmetric T matrix).
 Atomic radii         : UFF (Universal Force Field).
 Polarization charges : Total charges.
 Charge compensation  : None.
 Solution method      : On-the-fly selection.
 Cavity type          : Scaled VdW (van der Waals Surface) (Alpha=1.100).
 Cavity algorithm     : GePol (No added spheres)
                        Default sphere list used, NSphG=   21.
                        Lebedev-Laikov grids with approx.  5.0 points / Ang**2.
                        Smoothing algorithm: Karplus/York (Gamma=1.0000).
                        Polarization charges: spherical gaussians, with
                                              point-specific exponents (IZeta= 3).
                        Self-potential: point-specific (ISelfS= 7).
                        Self-field    : sphere-specific E.n sum rule (ISelfD= 2).
 1st derivatives      : Analytical E(r).r(x)/FMM algorithm (CHGder, D1EAlg=3).
                        Cavity 1st derivative terms included.
 Solvent              : Water, Eps=  78.355300 Eps(inf)=   1.777849
 ------------------------------------------------------------------------------
 One-electron integrals computed using PRISM.
 PrsmSu:  requested number of processors reduced to:   9 ShMem   1 Linda.
 NBasis=   297 RedAO= T EigKep=  3.96D-06  NBF=   297
 NBsUse=   296 1.00D-06 EigRej=  8.41D-07 NBFU=   296
 Initial guess from the checkpoint file:  "MHPhenoxideIon.chk"
 B after Tr=     0.000000    0.000000    0.000000
         Rot=    0.999994    0.003346    0.000442    0.000988 Ang=   0.40 deg.
 Initial guess <Sx>= 0.0000 <Sy>= 0.0000 <Sz>= 0.0000 <S**2>= 0.0000 S= 0.0000
 ExpMin= 3.60D-02 ExpMax= 8.59D+03 ExpMxC= 1.30D+03 IAcc=3 IRadAn=         5 AccDes= 0.00D+00
 Harris functional with IExCor=  402 and IRadAn=       5 diagonalized for initial guess.
 HarFok:  IExCor=  402 AccDes= 0.00D+00 IRadAn=         5 IDoV= 1 UseB2=F ITyADJ=14
 ICtDFT=  3500011 ScaDFX=  1.000000  1.000000  1.000000  1.000000
 FoFCou: FMM=F IPFlag=           0 FMFlag=      100000 FMFlg1=           0
         NFxFlg=           0 DoJE=T BraDBF=F KetDBF=T FulRan=T
         wScrn=  0.000000 ICntrl=     500 IOpCl=  0 I1Cent=   200000004 NGrid=           0
         NMat0=    1 NMatS0=      1 NMatT0=    0 NMatD0=    1 NMtDS0=    0 NMtDT0=    0
 Petite list used in FoFCou.
 Requested convergence on RMS density matrix=1.00D-08 within 128 cycles.
 Requested convergence on MAX density matrix=1.00D-06.
 Requested convergence on             energy=1.00D-06.
 No special actions if energy rises.
 CoulSu:  requested number of processors reduced to:  10 ShMem   1 Linda.
 Inv3:  Mode=1 IEnd=    11571888.
 Iteration    1 A*A^-1 deviation from unit magnitude is 6.11D-15 for    396.
 Iteration    1 A*A^-1 deviation from orthogonality  is 3.12D-15 for   1372    407.
 Iteration    1 A^-1*A deviation from unit magnitude is 5.66D-15 for    186.
 Iteration    1 A^-1*A deviation from orthogonality  is 4.50D-11 for   1854   1783.
 CoulSu:  requested number of processors reduced to:  10 ShMem   1 Linda.
 CoulSu:  requested number of processors reduced to:  14 ShMem   1 Linda.
 CoulSu:  requested number of processors reduced to:  14 ShMem   1 Linda.
 Error on total polarization charges =  0.02117
 SCF Done:  E(UB3LYP) =  -536.523234546     A.U. after   10 cycles
            NFock= 10  Conv=0.51D-08     -V/T= 2.0040
 <Sx>= 0.0000 <Sy>= 0.0000 <Sz>= 0.0000 <S**2>= 0.0000 S= 0.0000
 <L.S>= 0.000000000000E+00
 Annihilation of the first spin contaminant:
 S**2 before annihilation     0.0000,   after     0.0000
 PrsmSu:  requested number of processors reduced to:   9 ShMem   1 Linda.
 PrsmSu:  requested number of processors reduced to:  15 ShMem   1 Linda.
 D1PCM: PCM CHGder 1st derivatives, ID1Alg=3 FixD1E=F DoIter=F DoCFld=F I1PDM=0.
 CoulSu:  requested number of processors reduced to:  13 ShMem   1 Linda.
 CoulSu:  requested number of processors reduced to:  13 ShMem   1 Linda.
 CoulSu:  requested number of processors reduced to:  12 ShMem   1 Linda.
 CoulSu:  requested number of processors reduced to:   8 ShMem   1 Linda.
 CoulSu:  requested number of processors reduced to:   8 ShMem   1 Linda.
 CoulSu:  requested number of processors reduced to:  14 ShMem   1 Linda.
 CoulSu:  requested number of processors reduced to:  14 ShMem   1 Linda.
 Calling FoFJK, ICntrl=      2127 FMM=F ISym2X=0 I1Cent= 0 IOpClX= 1 NMat=1 NMatS=1 NMatT=0.
 CoulSu:  requested number of processors reduced to:  15 ShMem   1 Linda.
 ***** Axes restored to original set *****
 -------------------------------------------------------------------
 Center     Atomic                   Forces (Hartrees/Bohr)
 Number     Number              X              Y              Z
 -------------------------------------------------------------------
      1        6          -0.000040144    0.000023846    0.000011827
      2        6           0.000104378    0.000012191    0.000014339
      3        6           0.000072368    0.000202601    0.000046009
      4        6          -0.000077926   -0.000075687   -0.000014061
      5        6           0.000000386   -0.000088260    0.000001485
      6        6          -0.000051933    0.000013818   -0.000002606
      7        1           0.000004651   -0.000008321    0.000000990
      8        1          -0.000010664    0.000012138    0.000008052
      9        1           0.000037147    0.000023263    0.000003955
     10        1          -0.000004666    0.000000124   -0.000004311
     11        1           0.000000645   -0.000004468   -0.000002418
     12        8          -0.000270854   -0.000245871   -0.000190114
     13        1           0.000095325   -0.000002859    0.000172977
     14        1           0.000238646   -0.000104019   -0.000001446
     15        1           0.000050675    0.000358760   -0.000077941
     16        8           0.000110305   -0.000099708   -0.000174593
     17        8          -0.000058737   -0.000420516    0.000040264
     18        8          -0.000244825    0.000107485    0.000250607
     19        1          -0.000120595    0.000109287    0.000057678
     20        1           0.000114369   -0.000011913   -0.000160013
     21        1           0.000051448    0.000198110    0.000019320
 -------------------------------------------------------------------
 Cartesian Forces:  Max     0.000420516 RMS     0.000124778

 GradGradGradGradGradGradGradGradGradGradGradGradGradGradGradGradGradGrad
 Berny optimization.
 Using GEDIIS/GDIIS optimizer.
 FormGI is forming the generalized inverse of G from B-inverse, IUseBI=4.
 Internal  Forces:  Max     0.000267631 RMS     0.000067817
 Search for a local minimum.
 Step number   5 out of a maximum of  103
 All quantities printed in internal units (Hartrees-Bohrs-Radians)
 Mixed Optimization -- En-DIIS/RFO-DIIS
 Swapping is turned off.
 Update second derivatives using D2CorX and points    1    2    3    4    5
 DE= -1.43D-05 DEPred=-1.18D-05 R= 1.22D+00
 TightC=F SS=  1.41D+00  RLast= 4.40D-02 DXNew= 5.0658D-01 1.3203D-01
 Trust test= 1.22D+00 RLast= 4.40D-02 DXMaxT set to 3.01D-01
 ITU=  1  1  0  1  0
     Eigenvalues ---    0.00160   0.00230   0.00230   0.01079   0.01140
     Eigenvalues ---    0.01153   0.01247   0.01877   0.01946   0.01992
     Eigenvalues ---    0.02021   0.02093   0.02108   0.02127   0.02143
     Eigenvalues ---    0.02147   0.02221   0.02374   0.02767   0.03135
     Eigenvalues ---    0.04930   0.05909   0.06894   0.07156   0.10155
     Eigenvalues ---    0.12295   0.12521   0.15995   0.15999   0.16000
     Eigenvalues ---    0.16000   0.16000   0.16000   0.16016   0.18527
     Eigenvalues ---    0.21997   0.22102   0.23387   0.24999   0.34973
     Eigenvalues ---    0.35014   0.35121   0.35179   0.35285   0.39961
     Eigenvalues ---    0.40824   0.44067   0.44888   0.46062   0.46889
     Eigenvalues ---    0.47603   0.49156   0.49445   0.52226   0.53424
     Eigenvalues ---    0.53446   0.60284
 En-DIIS/RFO-DIIS IScMMF=        0 using points:     5    4    3    2
 RFO step:  Lambda=-1.62467055D-06.
 DidBck=F Rises=F RFO-DIIS coefs:    1.22009    0.09082   -0.15391   -0.15699
 Iteration  1 RMS(Cart)=  0.00782216 RMS(Int)=  0.00006468
 Iteration  2 RMS(Cart)=  0.00006689 RMS(Int)=  0.00000624
 Iteration  3 RMS(Cart)=  0.00000001 RMS(Int)=  0.00000624
 Variable       Old X    -DE/DX   Delta X   Delta X   Delta X     New X
                                 (Linear)    (Quad)   (Total)
    R1        2.63235  -0.00007   0.00021  -0.00008   0.00013   2.63247
    R2        2.64163  -0.00006   0.00001  -0.00020  -0.00019   2.64144
    R3        2.05220   0.00001   0.00010   0.00006   0.00015   2.05235
    R4        2.67813   0.00001  -0.00033  -0.00021  -0.00054   2.67758
    R5        2.05142  -0.00001   0.00006   0.00000   0.00006   2.05149
    R6        2.67838  -0.00009  -0.00005  -0.00036  -0.00041   2.67797
    R7        2.50434   0.00003   0.00072   0.00053   0.00126   2.50560
    R8        2.63219  -0.00002   0.00005  -0.00004   0.00001   2.63221
    R9        2.05095   0.00000   0.00002   0.00000   0.00002   2.05096
   R10        2.64172  -0.00006   0.00011  -0.00011   0.00001   2.64173
   R11        2.05226   0.00000   0.00010   0.00002   0.00012   2.05238
   R12        2.04849   0.00000   0.00013   0.00005   0.00017   2.04866
   R13        3.25972  -0.00008  -0.00421  -0.00442  -0.00863   3.25108
   R14        3.20295  -0.00007  -0.00461  -0.00447  -0.00907   3.19388
   R15        3.23832  -0.00010  -0.00544  -0.00553  -0.01097   3.22734
   R16        1.87302   0.00009   0.00036   0.00045   0.00081   1.87383
   R17        1.87983   0.00015   0.00055   0.00072   0.00127   1.88110
   R18        1.87312   0.00016   0.00050   0.00070   0.00120   1.87432
   R19        1.81845   0.00015   0.00015   0.00033   0.00047   1.81892
   R20        1.81832   0.00014   0.00014   0.00026   0.00040   1.81872
   R21        1.81827   0.00015   0.00013   0.00030   0.00043   1.81870
    A1        2.11101  -0.00002  -0.00001  -0.00016  -0.00017   2.11084
    A2        2.08133   0.00001  -0.00001   0.00010   0.00009   2.08142
    A3        2.09084   0.00001   0.00002   0.00006   0.00008   2.09092
    A4        2.11771   0.00003  -0.00023   0.00003  -0.00020   2.11751
    A5        2.09898   0.00000  -0.00001   0.00001   0.00001   2.09899
    A6        2.06649  -0.00003   0.00024  -0.00005   0.00019   2.06668
    A7        2.03970  -0.00001   0.00037   0.00021   0.00058   2.04029
    A8        2.11954  -0.00002  -0.00031  -0.00030  -0.00061   2.11893
    A9        2.12394   0.00003  -0.00006   0.00008   0.00002   2.12397
   A10        2.11742  -0.00003  -0.00011  -0.00025  -0.00036   2.11706
   A11        2.06763   0.00006  -0.00006   0.00038   0.00032   2.06795
   A12        2.09813  -0.00003   0.00017  -0.00013   0.00004   2.09817
   A13        2.11129   0.00004  -0.00015   0.00012  -0.00003   2.11126
   A14        2.08117  -0.00002   0.00014  -0.00008   0.00006   2.08124
   A15        2.09072  -0.00001   0.00001  -0.00004  -0.00003   2.09069
   A16        2.06924  -0.00001   0.00013   0.00004   0.00017   2.06941
   A17        2.10698   0.00000  -0.00004  -0.00003  -0.00007   2.10690
   A18        2.10697   0.00000  -0.00008  -0.00002  -0.00010   2.10687
   A19        2.02977   0.00001   0.00148   0.00181   0.00330   2.03307
   A20        2.12940  -0.00010  -0.00220  -0.00311  -0.00532   2.12408
   A21        2.04845  -0.00003  -0.00031  -0.00087  -0.00121   2.04724
   A22        1.74231   0.00008   0.00103   0.00198   0.00302   1.74533
   A23        1.64770   0.00007   0.00098   0.00216   0.00314   1.65084
   A24        1.78343   0.00001  -0.00018  -0.00061  -0.00082   1.78262
   A25        1.83359  -0.00015   0.00104  -0.00069   0.00035   1.83394
   A26        1.83588  -0.00027   0.00146  -0.00160  -0.00014   1.83574
   A27        1.83777  -0.00022   0.00137  -0.00125   0.00012   1.83789
   A28        3.15664   0.00016  -0.00005   0.00825   0.00819   3.16483
   A29        3.22829   0.00001   0.00030   0.00462   0.00493   3.23322
   A30        3.10833   0.00009   0.00208   0.00171   0.00379   3.11212
   A31        3.16097   0.00006   0.00009   0.00300   0.00309   3.16406
   A32        3.17967  -0.00002  -0.00317   0.00493   0.00176   3.18143
   A33        3.16311  -0.00012   0.00336  -0.01281  -0.00945   3.15366
    D1        0.00006   0.00000   0.00006  -0.00005   0.00001   0.00007
    D2       -3.14091   0.00000  -0.00007   0.00004  -0.00004  -3.14095
    D3        3.14134   0.00000   0.00002   0.00003   0.00005   3.14140
    D4        0.00037   0.00000  -0.00011   0.00012   0.00001   0.00038
    D5       -0.00005   0.00000  -0.00009   0.00019   0.00010   0.00004
    D6        3.14142   0.00000  -0.00008   0.00009   0.00001   3.14143
    D7       -3.14133   0.00000  -0.00005   0.00011   0.00006  -3.14128
    D8        0.00014   0.00000  -0.00004   0.00001  -0.00003   0.00011
    D9        0.00021   0.00000   0.00003  -0.00013  -0.00010   0.00011
   D10       -3.14144   0.00000  -0.00009   0.00011   0.00003  -3.14141
   D11        3.14119  -0.00001   0.00016  -0.00021  -0.00005   3.14114
   D12       -0.00046   0.00000   0.00005   0.00003   0.00008  -0.00038
   D13       -0.00050   0.00000  -0.00008   0.00016   0.00008  -0.00042
   D14       -3.14093   0.00001  -0.00002   0.00020   0.00018  -3.14075
   D15        3.14115   0.00000   0.00003  -0.00008  -0.00005   3.14110
   D16        0.00072   0.00000   0.00009  -0.00004   0.00005   0.00077
   D17       -0.88949  -0.00003  -0.00080  -0.00146  -0.00226  -0.89175
   D18       -3.02286  -0.00007  -0.00179  -0.00336  -0.00513  -3.02799
   D19        1.04132   0.00006   0.00138   0.00215   0.00352   1.04484
   D20        2.25204  -0.00002  -0.00091  -0.00121  -0.00212   2.24992
   D21        0.11867  -0.00006  -0.00190  -0.00310  -0.00500   0.11368
   D22       -2.10033   0.00006   0.00126   0.00240   0.00365  -2.09667
   D23        0.00052   0.00000   0.00005  -0.00002   0.00003   0.00055
   D24       -3.14074   0.00000   0.00007  -0.00011  -0.00004  -3.14077
   D25        3.14093   0.00000  -0.00001  -0.00006  -0.00007   3.14086
   D26       -0.00033   0.00000   0.00001  -0.00015  -0.00014  -0.00046
   D27       -0.00023   0.00000   0.00004  -0.00016  -0.00012  -0.00035
   D28        3.14148   0.00000   0.00003  -0.00006  -0.00003   3.14145
   D29        3.14102   0.00000   0.00001  -0.00007  -0.00005   3.14097
   D30       -0.00044   0.00000   0.00000   0.00003   0.00003  -0.00041
   D31       -3.01321   0.00006   0.00857   0.01868   0.02726  -2.98595
   D32       -0.69214  -0.00002   0.00754   0.01605   0.02360  -0.66854
   D33        1.10944   0.00002   0.00768   0.01595   0.02361   1.13305
   D34        1.57318  -0.00006  -0.00023   0.00133   0.00110   1.57429
   D35       -2.56918  -0.00002   0.00288   0.00287   0.00574  -2.56343
   D36       -0.80860   0.00009   0.00426   0.00566   0.00993  -0.79867
   D37        1.10504   0.00004  -0.00051   0.00030  -0.00021   1.10483
   D38       -1.16996   0.00002  -0.00115  -0.00331  -0.00445  -1.17441
   D39       -2.84942  -0.00007  -0.00229  -0.00539  -0.00768  -2.85710
         Item               Value     Threshold  Converged?
 Maximum Force            0.000268     0.000015     NO 
 RMS     Force            0.000068     0.000010     NO 
 Maximum Displacement     0.047191     0.000060     NO 
 RMS     Displacement     0.007818     0.000040     NO 
 Predicted change in Energy=-6.074224D-06
 GradGradGradGradGradGradGradGradGradGradGradGradGradGradGradGradGradGrad

                          Input orientation:                          
 ---------------------------------------------------------------------
 Center     Atomic      Atomic             Coordinates (Angstroms)
 Number     Number       Type             X           Y           Z
 ---------------------------------------------------------------------
      1          6           0        2.474097   -1.191489   -0.087778
      2          6           0        1.081197   -1.178512   -0.072401
      3          6           0        0.356710    0.036409    0.009690
      4          6           0        1.114894    1.231871    0.074930
      5          6           0        2.507492    1.207302    0.059214
      6          6           0        3.204689   -0.001625   -0.022368
      7          1           0        2.995375   -2.142147   -0.151349
      8          1           0        0.524792   -2.109301   -0.123120
      9          1           0        0.585977    2.177404    0.139256
     10          1           0        3.055334    2.143618    0.111558
     11          1           0        4.288631   -0.015994   -0.034444
     12          8           0       -0.969035    0.050625    0.024644
     13          1           0       -1.759941   -0.833144   -1.221628
     14          1           0       -1.842522    1.496053   -0.040884
     15          1           0       -1.746948   -0.781639    1.297003
     16          8           0       -2.219624   -1.316397   -1.955386
     17          8           0       -2.224651   -1.266098    2.018707
     18          8           0       -2.435049    2.295897   -0.048097
     19          1           0       -3.148210   -1.078274   -1.868825
     20          1           0       -2.260439    2.733808   -0.887135
     21          1           0       -2.333663   -0.621869    2.725355
 ---------------------------------------------------------------------
                    Distance matrix (angstroms):
                    1          2          3          4          5
     1  C    0.000000
     2  C    1.393045   0.000000
     3  C    2.449604   1.416917   0.000000
     4  C    2.783268   2.415116   1.417119   0.000000
     5  C    2.403523   2.782759   2.449348   1.392904   0.000000
     6  C    1.397791   2.428330   2.848413   2.428626   1.397942
     7  H    1.086058   2.144505   3.425579   3.869290   3.391338
     8  H    2.154859   1.085600   2.156377   3.398657   3.868359
     9  H    3.868589   3.398855   2.157130   1.085322   2.154002
    10  H    3.391240   3.868799   3.425387   2.144279   1.086075
    11  H    2.162677   3.411822   3.932518   3.411999   2.162795
    12  O    3.662055   2.392415   1.325906   2.395961   3.664060
    13  H    4.397852   3.084164   2.598553   3.769619   4.900506
    14  H    5.085104   3.962629   2.640027   2.971450   4.360736
    15  H    4.461257   3.167203   2.598414   3.706457   4.856776
    16  O    5.053174   3.802639   3.511282   4.662066   5.724796
    17  O    5.149862   3.912676   3.520810   4.601160   5.687750
    18  O    6.021889   4.943288   3.592011   3.708016   5.062141
    19  H    5.898752   4.596201   4.129866   5.223888   6.397511
    20  H    6.201835   5.209277   3.863900   3.817624   5.094994
    21  H    5.599352   4.449557   3.878953   4.727964   5.821594
                    6          7          8          9         10
     6  C    0.000000
     7  H    2.154596   0.000000
     8  H    3.410909   2.470962   0.000000
     9  H    3.410563   4.954611   4.295163   0.000000
    10  H    2.154602   4.294240   4.954396   2.469744   0.000000
    11  H    1.084105   2.491326   4.307701   4.307066   2.491237
    12  O    4.174316   4.533847   2.630330   2.637117   4.536928
    13  H    5.174669   5.046981   2.838186   4.052004   5.815958
    14  H    5.264762   6.054251   4.313875   2.528694   4.942831
    15  H    5.183422   5.141821   2.990023   3.941935   5.746679
    16  O    5.906636   5.579662   3.393776   4.946268   6.638459
    17  O    5.936549   5.720601   3.585785   4.825937   6.568228
    18  O    6.089821   7.014015   5.307736   3.029148   5.494814
    19  H    6.702827   6.467239   4.195407   5.345650   7.265429
    20  H    6.172360   7.206934   5.638877   3.076547   5.440878
    21  H    6.213536   6.243822   4.300817   4.800847   6.597056
                   11         12         13         14         15
    11  H    0.000000
    12  O    5.258421   0.000000
    13  H    6.217907   1.720400   0.000000
    14  H    6.314853   1.690129   2.612688   0.000000
    15  H    6.227936   1.707837   2.519191   2.643285   0.000000
    16  O    6.909302   2.711686   0.991586   3.423069   3.329777
    17  O    6.942697   2.699374   3.301996   3.466615   0.991846
    18  O    7.110057   2.682487   3.409376   0.995435   3.428411
    19  H    7.733046   3.099748   1.551206   3.416628   3.474765
    20  H    7.153937   3.114247   3.617393   1.556545   4.170432
    21  H    7.199886   3.099725   3.994054   3.518365   1.552402
                   16         17         18         19         20
    16  O    0.000000
    17  O    3.974415   0.000000
    18  O    4.090578   4.123561   0.000000
    19  H    0.962531   4.000143   3.899830   0.000000
    20  H    4.188913   4.944133   0.962413   4.035322   0.000000
    21  H    4.733361   0.962426   4.026869   4.688100   4.931127
                   21
    21  H    0.000000
 Stoichiometry    C6H11O4(1-)
 Framework group  C1[X(C6H11O4)]
 Deg. of freedom    57
 Full point group                 C1      NOp   1
 Largest Abelian subgroup         C1      NOp   1
 Largest concise Abelian subgroup C1      NOp   1
                         Standard orientation:                         
 ---------------------------------------------------------------------
 Center     Atomic      Atomic             Coordinates (Angstroms)
 Number     Number       Type             X           Y           Z
 ---------------------------------------------------------------------
      1          6           0        2.469186   -1.198312   -0.080459
      2          6           0        1.076350   -1.179589   -0.065217
      3          6           0        0.356794    0.038763    0.009034
      4          6           0        1.119818    1.231535    0.066617
      5          6           0        2.512305    1.201220    0.051111
      6          6           0        3.204596   -0.011023   -0.022671
      7          1           0        2.986606   -2.151464   -0.137897
      8          1           0        0.516176   -2.108421   -0.109973
      9          1           0        0.594738    2.179599    0.124843
     10          1           0        3.063939    2.135624    0.097456
     11          1           0        4.288471   -0.029864   -0.034614
     12          8           0       -0.968883    0.058450    0.023847
     13          1           0       -1.763351   -0.830099   -1.216748
     14          1           0       -1.836501    1.506956   -0.051005
     15          1           0       -1.750178   -0.762457    1.301500
     16          8           0       -2.224981   -1.316192   -1.947401
     17          8           0       -2.229850   -1.240325    2.026286
     18          8           0       -2.425780    2.309133   -0.063382
     19          1           0       -3.152594   -1.073754   -1.862408
     20          1           0       -2.249386    2.740930   -0.905211
     21          1           0       -2.336258   -0.591131    2.728773
 ---------------------------------------------------------------------
 Rotational constants (GHZ):      1.3299362      0.6479281      0.5765174
 Standard basis: 6-311++G(d,p) (5D, 7F)
 There are   307 symmetry adapted cartesian basis functions of A   symmetry.
 There are   297 symmetry adapted basis functions of A   symmetry.
   297 basis functions,   459 primitive gaussians,   307 cartesian basis functions
    40 alpha electrons       40 beta electrons
       nuclear repulsion energy       516.5015999425 Hartrees.
 NAtoms=   21 NActive=   21 NUniq=   21 SFac= 1.00D+00 NAtFMM=   60 NAOKFM=F Big=F
 Integral buffers will be    131072 words long.
 Raffenetti 2 integral format.
 Two-electron integral symmetry is turned on.
 ------------------------------------------------------------------------------
 Polarizable Continuum Model (PCM)
 =================================
 Model                : PCM (using non-symmetric T matrix).
 Atomic radii         : UFF (Universal Force Field).
 Polarization charges : Total charges.
 Charge compensation  : None.
 Solution method      : On-the-fly selection.
 Cavity type          : Scaled VdW (van der Waals Surface) (Alpha=1.100).
 Cavity algorithm     : GePol (No added spheres)
                        Default sphere list used, NSphG=   21.
                        Lebedev-Laikov grids with approx.  5.0 points / Ang**2.
                        Smoothing algorithm: Karplus/York (Gamma=1.0000).
                        Polarization charges: spherical gaussians, with
                                              point-specific exponents (IZeta= 3).
                        Self-potential: point-specific (ISelfS= 7).
                        Self-field    : sphere-specific E.n sum rule (ISelfD= 2).
 1st derivatives      : Analytical E(r).r(x)/FMM algorithm (CHGder, D1EAlg=3).
                        Cavity 1st derivative terms included.
 Solvent              : Water, Eps=  78.355300 Eps(inf)=   1.777849
 ------------------------------------------------------------------------------
 One-electron integrals computed using PRISM.
 PrsmSu:  requested number of processors reduced to:   9 ShMem   1 Linda.
 NBasis=   297 RedAO= T EigKep=  3.95D-06  NBF=   297
 NBsUse=   296 1.00D-06 EigRej=  8.39D-07 NBFU=   296
 Initial guess from the checkpoint file:  "MHPhenoxideIon.chk"
 B after Tr=     0.000000    0.000000    0.000000
         Rot=    0.999999   -0.001402   -0.000937   -0.000028 Ang=  -0.19 deg.
 Initial guess <Sx>= 0.0000 <Sy>= 0.0000 <Sz>= 0.0000 <S**2>= 0.0000 S= 0.0000
 ExpMin= 3.60D-02 ExpMax= 8.59D+03 ExpMxC= 1.30D+03 IAcc=3 IRadAn=         5 AccDes= 0.00D+00
 Harris functional with IExCor=  402 and IRadAn=       5 diagonalized for initial guess.
 HarFok:  IExCor=  402 AccDes= 0.00D+00 IRadAn=         5 IDoV= 1 UseB2=F ITyADJ=14
 ICtDFT=  3500011 ScaDFX=  1.000000  1.000000  1.000000  1.000000
 FoFCou: FMM=F IPFlag=           0 FMFlag=      100000 FMFlg1=           0
         NFxFlg=           0 DoJE=T BraDBF=F KetDBF=T FulRan=T
         wScrn=  0.000000 ICntrl=     500 IOpCl=  0 I1Cent=   200000004 NGrid=           0
         NMat0=    1 NMatS0=      1 NMatT0=    0 NMatD0=    1 NMtDS0=    0 NMtDT0=    0
 Petite list used in FoFCou.
 Requested convergence on RMS density matrix=1.00D-08 within 128 cycles.
 Requested convergence on MAX density matrix=1.00D-06.
 Requested convergence on             energy=1.00D-06.
 No special actions if energy rises.
 CoulSu:  requested number of processors reduced to:  10 ShMem   1 Linda.
 Inv3:  Mode=1 IEnd=    11583675.
 Iteration    1 A*A^-1 deviation from unit magnitude is 5.77D-15 for   1948.
 Iteration    1 A*A^-1 deviation from orthogonality  is 4.00D-15 for   1925    285.
 Iteration    1 A^-1*A deviation from unit magnitude is 6.66D-15 for    197.
 Iteration    1 A^-1*A deviation from orthogonality  is 3.45D-11 for   1810   1783.
 CoulSu:  requested number of processors reduced to:  10 ShMem   1 Linda.
 CoulSu:  requested number of processors reduced to:  14 ShMem   1 Linda.
 CoulSu:  requested number of processors reduced to:  14 ShMem   1 Linda.
 Error on total polarization charges =  0.02117
 SCF Done:  E(UB3LYP) =  -536.523238673     A.U. after   10 cycles
            NFock= 10  Conv=0.38D-08     -V/T= 2.0040
 <Sx>= 0.0000 <Sy>= 0.0000 <Sz>= 0.0000 <S**2>= 0.0000 S= 0.0000
 <L.S>= 0.000000000000E+00
 Annihilation of the first spin contaminant:
 S**2 before annihilation     0.0000,   after     0.0000
 PrsmSu:  requested number of processors reduced to:   9 ShMem   1 Linda.
 PrsmSu:  requested number of processors reduced to:  15 ShMem   1 Linda.
 D1PCM: PCM CHGder 1st derivatives, ID1Alg=3 FixD1E=F DoIter=F DoCFld=F I1PDM=0.
 CoulSu:  requested number of processors reduced to:  13 ShMem   1 Linda.
 CoulSu:  requested number of processors reduced to:  13 ShMem   1 Linda.
 CoulSu:  requested number of processors reduced to:  12 ShMem   1 Linda.
 CoulSu:  requested number of processors reduced to:   8 ShMem   1 Linda.
 CoulSu:  requested number of processors reduced to:   8 ShMem   1 Linda.
 CoulSu:  requested number of processors reduced to:  14 ShMem   1 Linda.
 CoulSu:  requested number of processors reduced to:  14 ShMem   1 Linda.
 Calling FoFJK, ICntrl=      2127 FMM=F ISym2X=0 I1Cent= 0 IOpClX= 1 NMat=1 NMatS=1 NMatT=0.
 CoulSu:  requested number of processors reduced to:  15 ShMem   1 Linda.
 ***** Axes restored to original set *****
 -------------------------------------------------------------------
 Center     Atomic                   Forces (Hartrees/Bohr)
 Number     Number              X              Y              Z
 -------------------------------------------------------------------
      1        6          -0.000075442   -0.000061813   -0.000003011
      2        6           0.000198326   -0.000061784   -0.000005309
      3        6          -0.000258297    0.000107583    0.000051931
      4        6          -0.000063778   -0.000057216   -0.000003659
      5        6           0.000049998   -0.000051397   -0.000007326
      6        6           0.000037283    0.000066973    0.000010266
      7        1          -0.000027495    0.000046163    0.000004528
      8        1          -0.000004936    0.000044460    0.000009965
      9        1           0.000051568    0.000003287    0.000002796
     10        1          -0.000035397   -0.000042728   -0.000005973
     11        1          -0.000060707   -0.000000696   -0.000001481
     12        8           0.000246308   -0.000072851   -0.000195774
     13        1          -0.000101922    0.000083536   -0.000076114
     14        1          -0.000100715    0.000044094    0.000009050
     15        1           0.000074829    0.000065928    0.000189566
     16        8          -0.000041393   -0.000158974   -0.000088875
     17        8          -0.000116949   -0.000112248    0.000089767
     18        8          -0.000047987    0.000155301    0.000027765
     19        1           0.000154558    0.000065901    0.000071592
     20        1           0.000065739   -0.000103180    0.000040236
     21        1           0.000056409    0.000039660   -0.000119940
 -------------------------------------------------------------------
 Cartesian Forces:  Max     0.000258297 RMS     0.000090652

 GradGradGradGradGradGradGradGradGradGradGradGradGradGradGradGradGradGrad
 Berny optimization.
 Using GEDIIS/GDIIS optimizer.
 FormGI is forming the generalized inverse of G from B-inverse, IUseBI=4.
 Internal  Forces:  Max     0.000232355 RMS     0.000063261
 Search for a local minimum.
 Step number   6 out of a maximum of  103
 All quantities printed in internal units (Hartrees-Bohrs-Radians)
 Mixed Optimization -- En-DIIS/RFO-DIIS
 Swapping is turned off.
 Update second derivatives using D2CorX and points    1    2    3    4    5
                                                      6
 DE= -4.13D-06 DEPred=-6.07D-06 R= 6.79D-01
 TightC=F SS=  1.41D+00  RLast= 5.20D-02 DXNew= 5.0658D-01 1.5614D-01
 Trust test= 6.79D-01 RLast= 5.20D-02 DXMaxT set to 3.01D-01
 ITU=  1  1  1  0  1  0
     Eigenvalues ---    0.00127   0.00230   0.00230   0.01100   0.01138
     Eigenvalues ---    0.01155   0.01493   0.01875   0.01968   0.02005
     Eigenvalues ---    0.02021   0.02093   0.02108   0.02127   0.02143
     Eigenvalues ---    0.02147   0.02224   0.02540   0.02754   0.03263
     Eigenvalues ---    0.05076   0.06251   0.06903   0.07174   0.10139
     Eigenvalues ---    0.12355   0.12573   0.15997   0.15999   0.16000
     Eigenvalues ---    0.16000   0.16000   0.16012   0.16090   0.18389
     Eigenvalues ---    0.21998   0.22083   0.23436   0.25006   0.34974
     Eigenvalues ---    0.35040   0.35132   0.35182   0.35441   0.39988
     Eigenvalues ---    0.40840   0.44069   0.44832   0.46106   0.46897
     Eigenvalues ---    0.47413   0.49151   0.49442   0.52965   0.53434
     Eigenvalues ---    0.53479   0.61082
 En-DIIS/RFO-DIIS IScMMF=        0 using points:     6    5    4    3    2
 RFO step:  Lambda=-9.69695511D-07.
 DidBck=T Rises=F RFO-DIIS coefs:    0.75232    0.38745   -0.11357    0.02086   -0.04707
 Iteration  1 RMS(Cart)=  0.00261764 RMS(Int)=  0.00000764
 Iteration  2 RMS(Cart)=  0.00000929 RMS(Int)=  0.00000154
 Iteration  3 RMS(Cart)=  0.00000000 RMS(Int)=  0.00000154
 Variable       Old X    -DE/DX   Delta X   Delta X   Delta X     New X
                                 (Linear)    (Quad)   (Total)
    R1        2.63247  -0.00010   0.00004  -0.00016  -0.00012   2.63235
    R2        2.64144  -0.00001   0.00004  -0.00008  -0.00003   2.64141
    R3        2.05235  -0.00006  -0.00001  -0.00007  -0.00008   2.05227
    R4        2.67758   0.00008   0.00001   0.00005   0.00006   2.67764
    R5        2.05149  -0.00004   0.00000  -0.00006  -0.00006   2.05143
    R6        2.67797  -0.00006   0.00007  -0.00021  -0.00014   2.67782
    R7        2.50560  -0.00019  -0.00003  -0.00001  -0.00005   2.50555
    R8        2.63221  -0.00001   0.00001  -0.00002  -0.00001   2.63220
    R9        2.05096  -0.00002   0.00000  -0.00005  -0.00004   2.05092
   R10        2.64173  -0.00008   0.00003  -0.00015  -0.00012   2.64161
   R11        2.05238  -0.00005   0.00000  -0.00008  -0.00008   2.05230
   R12        2.04866  -0.00006   0.00000  -0.00008  -0.00009   2.04858
   R13        3.25108   0.00007   0.00049  -0.00092  -0.00043   3.25066
   R14        3.19388   0.00012   0.00045  -0.00049  -0.00004   3.19384
   R15        3.22734   0.00012   0.00060  -0.00087  -0.00027   3.22707
   R16        1.87383   0.00001  -0.00006   0.00018   0.00012   1.87394
   R17        1.88110   0.00003  -0.00010   0.00031   0.00021   1.88130
   R18        1.87432   0.00004  -0.00010   0.00032   0.00022   1.87454
   R19        1.81892  -0.00013  -0.00007  -0.00001  -0.00008   1.81884
   R20        1.81872  -0.00007  -0.00006   0.00004  -0.00002   1.81870
   R21        1.81870  -0.00007  -0.00007   0.00005  -0.00002   1.81868
    A1        2.11084  -0.00001   0.00003  -0.00010  -0.00006   2.11078
    A2        2.08142   0.00001  -0.00002   0.00006   0.00004   2.08146
    A3        2.09092   0.00000  -0.00001   0.00004   0.00003   2.09095
    A4        2.11751   0.00004  -0.00003   0.00014   0.00010   2.11762
    A5        2.09899   0.00001   0.00000   0.00005   0.00005   2.09904
    A6        2.06668  -0.00005   0.00004  -0.00019  -0.00015   2.06653
    A7        2.04029  -0.00005   0.00000  -0.00006  -0.00006   2.04023
    A8        2.11893   0.00003   0.00004  -0.00007  -0.00003   2.11891
    A9        2.12397   0.00003  -0.00004   0.00012   0.00009   2.12405
   A10        2.11706   0.00000   0.00004  -0.00009  -0.00005   2.11702
   A11        2.06795   0.00005  -0.00009   0.00032   0.00023   2.06818
   A12        2.09817  -0.00005   0.00005  -0.00023  -0.00018   2.09799
   A13        2.11126   0.00004  -0.00005   0.00014   0.00010   2.11136
   A14        2.08124  -0.00003   0.00003  -0.00013  -0.00009   2.08115
   A15        2.09069  -0.00001   0.00001  -0.00002  -0.00001   2.09068
   A16        2.06941  -0.00001   0.00001  -0.00004  -0.00003   2.06937
   A17        2.10690   0.00001   0.00000   0.00003   0.00003   2.10693
   A18        2.10687   0.00000  -0.00001   0.00001   0.00001   2.10688
   A19        2.03307  -0.00005  -0.00024   0.00065   0.00042   2.03349
   A20        2.12408   0.00000   0.00045  -0.00134  -0.00090   2.12319
   A21        2.04724  -0.00005   0.00017  -0.00078  -0.00061   2.04663
   A22        1.74533   0.00006  -0.00033   0.00127   0.00094   1.74626
   A23        1.65084   0.00010  -0.00038   0.00160   0.00122   1.65205
   A24        1.78262  -0.00003   0.00013  -0.00061  -0.00049   1.78213
   A25        1.83394  -0.00023   0.00026  -0.00116  -0.00090   1.83304
   A26        1.83574  -0.00021   0.00049  -0.00135  -0.00086   1.83489
   A27        1.83789  -0.00019   0.00042  -0.00118  -0.00077   1.83713
   A28        3.16483  -0.00007  -0.00233  -0.00069  -0.00302   3.16181
   A29        3.23322  -0.00015  -0.00357  -0.00101  -0.00459   3.22863
   A30        3.11212  -0.00003  -0.00061  -0.00027  -0.00087   3.11124
   A31        3.16406  -0.00004  -0.00081  -0.00141  -0.00222   3.16185
   A32        3.18143  -0.00005  -0.00027  -0.00357  -0.00384   3.17759
   A33        3.15366   0.00008   0.00271   0.00166   0.00437   3.15803
    D1        0.00007   0.00000   0.00001   0.00001   0.00003   0.00010
    D2       -3.14095   0.00000  -0.00002   0.00007   0.00005  -3.14089
    D3        3.14140   0.00000  -0.00001   0.00004   0.00003   3.14143
    D4        0.00038   0.00000  -0.00004   0.00010   0.00006   0.00044
    D5        0.00004   0.00000  -0.00005   0.00007   0.00002   0.00006
    D6        3.14143   0.00000  -0.00003   0.00007   0.00004   3.14147
    D7       -3.14128   0.00000  -0.00003   0.00005   0.00001  -3.14126
    D8        0.00011   0.00000  -0.00001   0.00004   0.00003   0.00014
    D9        0.00011   0.00000   0.00004  -0.00013  -0.00009   0.00002
   D10       -3.14141   0.00000  -0.00004  -0.00001  -0.00005  -3.14146
   D11        3.14114   0.00000   0.00007  -0.00018  -0.00011   3.14102
   D12       -0.00038   0.00000  -0.00001  -0.00007  -0.00007  -0.00045
   D13       -0.00042   0.00000  -0.00005   0.00016   0.00011  -0.00031
   D14       -3.14075   0.00000  -0.00007   0.00020   0.00014  -3.14061
   D15        3.14110   0.00000   0.00003   0.00004   0.00006   3.14117
   D16        0.00077   0.00000   0.00001   0.00009   0.00010   0.00087
   D17       -0.89175  -0.00001   0.00023  -0.00060  -0.00037  -0.89211
   D18       -3.02799  -0.00005   0.00055  -0.00190  -0.00135  -3.02935
   D19        1.04484   0.00005  -0.00033   0.00146   0.00113   1.04597
   D20        2.24992  -0.00001   0.00015  -0.00048  -0.00032   2.24960
   D21        0.11368  -0.00005   0.00047  -0.00178  -0.00131   0.11237
   D22       -2.09667   0.00005  -0.00041   0.00158   0.00117  -2.09550
   D23        0.00055   0.00000   0.00001  -0.00007  -0.00006   0.00049
   D24       -3.14077   0.00000   0.00003  -0.00009  -0.00006  -3.14083
   D25        3.14086   0.00000   0.00003  -0.00012  -0.00009   3.14077
   D26       -0.00046   0.00000   0.00005  -0.00014  -0.00009  -0.00055
   D27       -0.00035   0.00000   0.00004  -0.00005   0.00000  -0.00036
   D28        3.14145   0.00000   0.00002  -0.00004  -0.00002   3.14142
   D29        3.14097   0.00000   0.00002  -0.00003  -0.00001   3.14096
   D30       -0.00041   0.00000   0.00000  -0.00002  -0.00003  -0.00044
   D31       -2.98595   0.00000  -0.00328   0.01132   0.00803  -2.97791
   D32       -0.66854   0.00003  -0.00274   0.01139   0.00866  -0.65989
   D33        1.13305   0.00003  -0.00268   0.01118   0.00850   1.14156
   D34        1.57429  -0.00002  -0.00019   0.00068   0.00048   1.57477
   D35       -2.56343  -0.00002  -0.00032   0.00245   0.00213  -2.56130
   D36       -0.79867   0.00005  -0.00083   0.00400   0.00317  -0.79550
   D37        1.10483   0.00002   0.00007  -0.00136  -0.00129   1.10353
   D38       -1.17441   0.00005   0.00051  -0.00155  -0.00103  -1.17544
   D39       -2.85710  -0.00008   0.00061  -0.00346  -0.00284  -2.85994
         Item               Value     Threshold  Converged?
 Maximum Force            0.000232     0.000015     NO 
 RMS     Force            0.000063     0.000010     NO 
 Maximum Displacement     0.014443     0.000060     NO 
 RMS     Displacement     0.002620     0.000040     NO 
 Predicted change in Energy=-1.890275D-06
 GradGradGradGradGradGradGradGradGradGradGradGradGradGradGradGradGradGrad

                          Input orientation:                          
 ---------------------------------------------------------------------
 Center     Atomic      Atomic             Coordinates (Angstroms)
 Number     Number       Type             X           Y           Z
 ---------------------------------------------------------------------
      1          6           0        2.474048   -1.190989   -0.088655
      2          6           0        1.081208   -1.178835   -0.073092
      3          6           0        0.355882    0.035581    0.009569
      4          6           0        1.113286    1.231421    0.075293
      5          6           0        2.505893    1.207668    0.059365
      6          6           0        3.203869   -0.000696   -0.022835
      7          1           0        2.995887   -2.141259   -0.152697
      8          1           0        0.525313   -2.109877   -0.124078
      9          1           0        0.584012    2.176690    0.140197
     10          1           0        3.053090    2.144294    0.112042
     11          1           0        4.287774   -0.014327   -0.035089
     12          8           0       -0.969847    0.048849    0.024639
     13          1           0       -1.760758   -0.834193   -1.221834
     14          1           0       -1.843034    1.494548   -0.038321
     15          1           0       -1.746044   -0.783279    1.297941
     16          8           0       -2.219684   -1.320247   -1.954297
     17          8           0       -2.225632   -1.264880    2.020467
     18          8           0       -2.431548    2.297467   -0.047239
     19          1           0       -3.147300   -1.076935   -1.872373
     20          1           0       -2.252796    2.733230   -0.886511
     21          1           0       -2.334515   -0.617734    2.724451
 ---------------------------------------------------------------------
                    Distance matrix (angstroms):
                    1          2          3          4          5
     1  C    0.000000
     2  C    1.392979   0.000000
     3  C    2.449642   1.416946   0.000000
     4  C    2.783276   2.415033   1.417044   0.000000
     5  C    2.403432   2.782565   2.449247   1.392901   0.000000
     6  C    1.397773   2.428214   2.848402   2.428638   1.397881
     7  H    1.086016   2.144433   3.425579   3.869256   3.391221
     8  H    2.154803   1.085569   2.156284   3.398491   3.868134
     9  H    3.868575   3.398859   2.157187   1.085300   2.153871
    10  H    3.391118   3.868562   3.425215   2.144184   1.086033
    11  H    2.162639   3.411683   3.932462   3.411957   2.162705
    12  O    3.662028   2.392402   1.325882   2.395931   3.663992
    13  H    4.398292   3.084665   2.598659   3.769539   4.900508
    14  H    5.084470   3.962244   2.639339   2.970180   4.359473
    15  H    4.460723   3.166947   2.597793   3.705354   4.855606
    16  O    5.052568   3.801950   3.511209   4.662503   5.725056
    17  O    5.151781   3.914791   3.521239   4.600391   5.687420
    18  O    6.019627   4.942145   3.590142   3.703689   5.057405
    19  H    5.898661   4.596529   4.129369   5.222499   6.396062
    20  H    6.195088   5.203987   3.858169   3.809331   5.085974
    21  H    5.600398   4.450646   3.877582   4.724906   5.819306
                    6          7          8          9         10
     6  C    0.000000
     7  H    2.154561   0.000000
     8  H    3.410800   2.470939   0.000000
     9  H    3.410460   4.954555   4.295107   0.000000
    10  H    2.154509   4.294104   4.954128   2.469451   0.000000
    11  H    1.084060   2.491314   4.307593   4.306870   2.491131
    12  O    4.174280   4.533770   2.630156   2.637336   4.536800
    13  H    5.174924   5.047489   2.838760   4.051974   5.815818
    14  H    5.263765   6.053704   4.313734   2.527397   4.941336
    15  H    5.182521   5.141436   2.990161   3.940933   5.745322
    16  O    5.906496   5.578710   3.392378   4.947342   6.638897
    17  O    5.937401   5.723194   3.588982   4.824305   6.567302
    18  O    6.086055   7.012165   5.307882   3.023792   5.489087
    19  H    6.701972   6.467520   4.196617   5.344081   7.263542
    20  H    6.164047   7.200542   5.635147   3.067792   5.431057
    21  H    6.213052   6.245982   4.303397   4.796350   6.593918
                   11         12         13         14         15
    11  H    0.000000
    12  O    5.258340   0.000000
    13  H    6.218141   1.720173   0.000000
    14  H    6.313756   1.690108   2.613524   0.000000
    15  H    6.226974   1.707693   2.520332   2.642631   0.000000
    16  O    6.909110   2.711587   0.991647   3.425770   3.330123
    17  O    6.943605   2.699298   3.303651   3.464020   0.991962
    18  O    7.105900   2.682912   3.411294   0.995544   3.430805
    19  H    7.732080   3.099571   1.550685   3.417218   3.478597
    20  H    7.145141   3.111600   3.616773   1.556169   4.170667
    21  H    7.199574   3.097682   3.993647   3.512293   1.551978
                   16         17         18         19         20
    16  O    0.000000
    17  O    3.975154   0.000000
    18  O    4.095072   4.124091   0.000000
    19  H    0.962488   4.004872   3.902564   0.000000
    20  H    4.191890   4.943292   0.962403   4.036014   0.000000
    21  H    4.732588   0.962417   4.023690   4.690658   4.926935
                   21
    21  H    0.000000
 Stoichiometry    C6H11O4(1-)
 Framework group  C1[X(C6H11O4)]
 Deg. of freedom    57
 Full point group                 C1      NOp   1
 Largest Abelian subgroup         C1      NOp   1
 Largest concise Abelian subgroup C1      NOp   1
                         Standard orientation:                         
 ---------------------------------------------------------------------
 Center     Atomic      Atomic             Coordinates (Angstroms)
 Number     Number       Type             X           Y           Z
 ---------------------------------------------------------------------
      1          6           0        2.468677   -1.199091   -0.078265
      2          6           0        1.075902   -1.180394   -0.063457
      3          6           0        0.356145    0.037995    0.008773
      4          6           0        1.119023    1.230839    0.064915
      5          6           0        2.511512    1.200542    0.049838
      6          6           0        3.203948   -0.011665   -0.021993
      7          1           0        2.986159   -2.152253   -0.134165
      8          1           0        0.515744   -2.109258   -0.106967
      9          1           0        0.594083    2.179042    0.121715
     10          1           0        3.062998    2.135043    0.094990
     11          1           0        4.287783   -0.030388   -0.033624
     12          8           0       -0.969516    0.057492    0.023109
     13          1           0       -1.763950   -0.832226   -1.216356
     14          1           0       -1.836003    1.506623   -0.052269
     15          1           0       -1.750088   -0.760444    1.302915
     16          8           0       -2.224796   -1.322232   -1.944971
     17          8           0       -2.232202   -1.233811    2.029193
     18          8           0       -2.420807    2.312142   -0.068133
     19          1           0       -3.151316   -1.073977   -1.865506
     20          1           0       -2.239687    2.740088   -0.910912
     21          1           0       -2.338404   -0.580343    2.727725
 ---------------------------------------------------------------------
 Rotational constants (GHZ):      1.3290337      0.6482470      0.5766673
 Standard basis: 6-311++G(d,p) (5D, 7F)
 There are   307 symmetry adapted cartesian basis functions of A   symmetry.
 There are   297 symmetry adapted basis functions of A   symmetry.
   297 basis functions,   459 primitive gaussians,   307 cartesian basis functions
    40 alpha electrons       40 beta electrons
       nuclear repulsion energy       516.5230797729 Hartrees.
 NAtoms=   21 NActive=   21 NUniq=   21 SFac= 1.00D+00 NAtFMM=   60 NAOKFM=F Big=F
 Integral buffers will be    131072 words long.
 Raffenetti 2 integral format.
 Two-electron integral symmetry is turned on.
 ------------------------------------------------------------------------------
 Polarizable Continuum Model (PCM)
 =================================
 Model                : PCM (using non-symmetric T matrix).
 Atomic radii         : UFF (Universal Force Field).
 Polarization charges : Total charges.
 Charge compensation  : None.
 Solution method      : On-the-fly selection.
 Cavity type          : Scaled VdW (van der Waals Surface) (Alpha=1.100).
 Cavity algorithm     : GePol (No added spheres)
                        Default sphere list used, NSphG=   21.
                        Lebedev-Laikov grids with approx.  5.0 points / Ang**2.
                        Smoothing algorithm: Karplus/York (Gamma=1.0000).
                        Polarization charges: spherical gaussians, with
                                              point-specific exponents (IZeta= 3).
                        Self-potential: point-specific (ISelfS= 7).
                        Self-field    : sphere-specific E.n sum rule (ISelfD= 2).
 1st derivatives      : Analytical E(r).r(x)/FMM algorithm (CHGder, D1EAlg=3).
                        Cavity 1st derivative terms included.
 Solvent              : Water, Eps=  78.355300 Eps(inf)=   1.777849
 ------------------------------------------------------------------------------
 One-electron integrals computed using PRISM.
 PrsmSu:  requested number of processors reduced to:   9 ShMem   1 Linda.
 NBasis=   297 RedAO= T EigKep=  3.96D-06  NBF=   297
 NBsUse=   296 1.00D-06 EigRej=  8.38D-07 NBFU=   296
 Initial guess from the checkpoint file:  "MHPhenoxideIon.chk"
 B after Tr=     0.000000    0.000000    0.000000
         Rot=    0.999999    0.001100    0.000140    0.000276 Ang=   0.13 deg.
 Initial guess <Sx>= 0.0000 <Sy>= 0.0000 <Sz>= 0.0000 <S**2>= 0.0000 S= 0.0000
 Requested convergence on RMS density matrix=1.00D-08 within 128 cycles.
 Requested convergence on MAX density matrix=1.00D-06.
 Requested convergence on             energy=1.00D-06.
 No special actions if energy rises.
 CoulSu:  requested number of processors reduced to:  10 ShMem   1 Linda.
 Inv3:  Mode=1 IEnd=    11524800.
 Iteration    1 A*A^-1 deviation from unit magnitude is 4.44D-15 for   1952.
 Iteration    1 A*A^-1 deviation from orthogonality  is 2.46D-15 for   1586    587.
 Iteration    1 A^-1*A deviation from unit magnitude is 4.33D-15 for   1933.
 Iteration    1 A^-1*A deviation from orthogonality  is 5.85D-14 for   1001    858.
 CoulSu:  requested number of processors reduced to:  10 ShMem   1 Linda.
 CoulSu:  requested number of processors reduced to:  14 ShMem   1 Linda.
 CoulSu:  requested number of processors reduced to:  14 ShMem   1 Linda.
 Error on total polarization charges =  0.02117
 SCF Done:  E(UB3LYP) =  -536.523241311     A.U. after    9 cycles
            NFock=  9  Conv=0.49D-08     -V/T= 2.0040
 <Sx>= 0.0000 <Sy>= 0.0000 <Sz>= 0.0000 <S**2>= 0.0000 S= 0.0000
 <L.S>= 0.000000000000E+00
 Annihilation of the first spin contaminant:
 S**2 before annihilation     0.0000,   after     0.0000
 PrsmSu:  requested number of processors reduced to:   9 ShMem   1 Linda.
 PrsmSu:  requested number of processors reduced to:  15 ShMem   1 Linda.
 D1PCM: PCM CHGder 1st derivatives, ID1Alg=3 FixD1E=F DoIter=F DoCFld=F I1PDM=0.
 CoulSu:  requested number of processors reduced to:  13 ShMem   1 Linda.
 CoulSu:  requested number of processors reduced to:  13 ShMem   1 Linda.
 CoulSu:  requested number of processors reduced to:  12 ShMem   1 Linda.
 CoulSu:  requested number of processors reduced to:   8 ShMem   1 Linda.
 CoulSu:  requested number of processors reduced to:   8 ShMem   1 Linda.
 CoulSu:  requested number of processors reduced to:  14 ShMem   1 Linda.
 CoulSu:  requested number of processors reduced to:  14 ShMem   1 Linda.
 Calling FoFJK, ICntrl=      2127 FMM=F ISym2X=0 I1Cent= 0 IOpClX= 1 NMat=1 NMatS=1 NMatT=0.
 CoulSu:  requested number of processors reduced to:  15 ShMem   1 Linda.
 ***** Axes restored to original set *****
 -------------------------------------------------------------------
 Center     Atomic                   Forces (Hartrees/Bohr)
 Number     Number              X              Y              Z
 -------------------------------------------------------------------
      1        6          -0.000061747   -0.000052693   -0.000003830
      2        6           0.000131790   -0.000052752   -0.000003959
      3        6          -0.000217440    0.000081529    0.000041928
      4        6          -0.000031609   -0.000023688   -0.000003685
      5        6           0.000044779   -0.000029874   -0.000002695
      6        6           0.000036702    0.000056245    0.000006092
      7        1          -0.000015395    0.000021278    0.000004150
      8        1          -0.000010355    0.000019575    0.000006283
      9        1           0.000031029    0.000001034   -0.000001523
     10        1          -0.000017317   -0.000018728   -0.000003117
     11        1          -0.000029841   -0.000002375   -0.000001104
     12        8           0.000187535   -0.000088283   -0.000161632
     13        1          -0.000025129   -0.000030360   -0.000080697
     14        1          -0.000053537    0.000160440   -0.000027923
     15        1          -0.000037149    0.000048439    0.000197853
     16        8          -0.000024793   -0.000048664   -0.000020745
     17        8          -0.000014903   -0.000058635    0.000024739
     18        8          -0.000044400    0.000028651    0.000053355
     19        1           0.000070622    0.000040476    0.000019551
     20        1           0.000048171   -0.000073585    0.000027979
     21        1           0.000032987    0.000021970   -0.000071019
 -------------------------------------------------------------------
 Cartesian Forces:  Max     0.000217440 RMS     0.000066681

 GradGradGradGradGradGradGradGradGradGradGradGradGradGradGradGradGradGrad
 Berny optimization.
 Using GEDIIS/GDIIS optimizer.
 FormGI is forming the generalized inverse of G from B-inverse, IUseBI=4.
 Internal  Forces:  Max     0.000139732 RMS     0.000042568
 Search for a local minimum.
 Step number   7 out of a maximum of  103
 All quantities printed in internal units (Hartrees-Bohrs-Radians)
 Mixed Optimization -- En-DIIS/RFO-DIIS
 Swapping is turned off.
 Update second derivatives using D2CorX and points    1    2    3    4    5
                                                      6    7
 DE= -2.64D-06 DEPred=-1.89D-06 R= 1.40D+00
 TightC=F SS=  1.41D+00  RLast= 1.79D-02 DXNew= 5.0658D-01 5.3700D-02
 Trust test= 1.40D+00 RLast= 1.79D-02 DXMaxT set to 3.01D-01
 ITU=  1  1  1  1  0  1  0
     Eigenvalues ---    0.00093   0.00230   0.00230   0.01114   0.01142
     Eigenvalues ---    0.01157   0.01874   0.01957   0.02003   0.02020
     Eigenvalues ---    0.02093   0.02107   0.02127   0.02143   0.02147
     Eigenvalues ---    0.02189   0.02229   0.02651   0.02803   0.03166
     Eigenvalues ---    0.05052   0.05820   0.06888   0.07147   0.09729
     Eigenvalues ---    0.12297   0.12544   0.15814   0.15999   0.16000
     Eigenvalues ---    0.16000   0.16000   0.16012   0.16228   0.16453
     Eigenvalues ---    0.21997   0.22009   0.23358   0.25047   0.34973
     Eigenvalues ---    0.35013   0.35125   0.35181   0.35283   0.39997
     Eigenvalues ---    0.40785   0.43984   0.44973   0.45993   0.46829
     Eigenvalues ---    0.48112   0.49155   0.49459   0.52444   0.53431
     Eigenvalues ---    0.53476   0.60263
 En-DIIS/RFO-DIIS IScMMF=        0 using points:     7    6    5    4    3
 RFO step:  Lambda=-5.61510332D-07.
 DidBck=F Rises=F RFO-DIIS coefs:    1.67180   -0.54951   -0.17249    0.01354    0.03665
 Iteration  1 RMS(Cart)=  0.00497429 RMS(Int)=  0.00004146
 Iteration  2 RMS(Cart)=  0.00003986 RMS(Int)=  0.00000176
 Iteration  3 RMS(Cart)=  0.00000000 RMS(Int)=  0.00000176
 Variable       Old X    -DE/DX   Delta X   Delta X   Delta X     New X
                                 (Linear)    (Quad)   (Total)
    R1        2.63235  -0.00006  -0.00010  -0.00010  -0.00020   2.63215
    R2        2.64141   0.00002  -0.00005   0.00012   0.00006   2.64147
    R3        2.05227  -0.00003  -0.00008   0.00000  -0.00008   2.05219
    R4        2.67764   0.00007   0.00001   0.00016   0.00017   2.67781
    R5        2.05143  -0.00001  -0.00006   0.00003  -0.00003   2.05140
    R6        2.67782  -0.00001  -0.00015  -0.00001  -0.00016   2.67767
    R7        2.50555  -0.00014   0.00003  -0.00013  -0.00010   2.50546
    R8        2.63220   0.00002  -0.00002   0.00010   0.00008   2.63228
    R9        2.05092  -0.00001  -0.00004  -0.00001  -0.00005   2.05087
   R10        2.64161  -0.00004  -0.00010  -0.00008  -0.00017   2.64144
   R11        2.05230  -0.00002  -0.00008   0.00002  -0.00006   2.05224
   R12        2.04858  -0.00003  -0.00008   0.00000  -0.00009   2.04849
   R13        3.25066   0.00007  -0.00076   0.00034  -0.00042   3.25023
   R14        3.19384   0.00012  -0.00050   0.00119   0.00069   3.19453
   R15        3.22707   0.00012  -0.00078   0.00100   0.00022   3.22729
   R16        1.87394  -0.00001   0.00013   0.00007   0.00019   1.87414
   R17        1.88130  -0.00004   0.00021   0.00005   0.00026   1.88157
   R18        1.87454  -0.00002   0.00022   0.00009   0.00031   1.87485
   R19        1.81884  -0.00006  -0.00010   0.00011   0.00000   1.81884
   R20        1.81870  -0.00004  -0.00006   0.00014   0.00008   1.81878
   R21        1.81868  -0.00005  -0.00006   0.00011   0.00005   1.81873
    A1        2.11078   0.00000  -0.00006  -0.00002  -0.00008   2.11070
    A2        2.08146   0.00000   0.00003   0.00000   0.00004   2.08149
    A3        2.09095   0.00000   0.00002   0.00002   0.00005   2.09099
    A4        2.11762   0.00003   0.00007   0.00011   0.00018   2.11780
    A5        2.09904   0.00001   0.00003   0.00009   0.00012   2.09916
    A6        2.06653  -0.00003  -0.00010  -0.00020  -0.00030   2.06623
    A7        2.04023  -0.00004  -0.00002  -0.00012  -0.00014   2.04009
    A8        2.11891   0.00000  -0.00003  -0.00015  -0.00018   2.11873
    A9        2.12405   0.00004   0.00005   0.00027   0.00032   2.12437
   A10        2.11702   0.00001  -0.00006   0.00001  -0.00004   2.11697
   A11        2.06818   0.00002   0.00019   0.00022   0.00041   2.06859
   A12        2.09799  -0.00003  -0.00013  -0.00023  -0.00037   2.09762
   A13        2.11136   0.00002   0.00008   0.00007   0.00015   2.11151
   A14        2.08115  -0.00002  -0.00007  -0.00009  -0.00017   2.08098
   A15        2.09068   0.00000  -0.00001   0.00002   0.00002   2.09070
   A16        2.06937  -0.00001  -0.00002  -0.00005  -0.00007   2.06931
   A17        2.10693   0.00001   0.00002   0.00004   0.00005   2.10699
   A18        2.10688   0.00000   0.00000   0.00001   0.00001   2.10689
   A19        2.03349  -0.00006   0.00048   0.00024   0.00072   2.03421
   A20        2.12319   0.00001  -0.00094  -0.00096  -0.00190   2.12129
   A21        2.04663  -0.00004  -0.00051  -0.00104  -0.00155   2.04507
   A22        1.74626   0.00006   0.00084   0.00151   0.00236   1.74862
   A23        1.65205   0.00010   0.00105   0.00207   0.00312   1.65518
   A24        1.78213  -0.00003  -0.00040  -0.00099  -0.00140   1.78073
   A25        1.83304  -0.00010  -0.00068  -0.00056  -0.00124   1.83180
   A26        1.83489  -0.00012  -0.00073  -0.00065  -0.00138   1.83350
   A27        1.83713  -0.00014  -0.00062  -0.00088  -0.00150   1.83562
   A28        3.16181   0.00001  -0.00019  -0.00051  -0.00070   3.16111
   A29        3.22863   0.00000  -0.00322   0.00092  -0.00230   3.22633
   A30        3.11124   0.00001   0.00051   0.00138   0.00189   3.11313
   A31        3.16185   0.00000  -0.00078  -0.00055  -0.00133   3.16052
   A32        3.17759   0.00003  -0.00257   0.00368   0.00111   3.17870
   A33        3.15803  -0.00001   0.00146   0.00101   0.00247   3.16050
    D1        0.00010   0.00000   0.00001   0.00006   0.00008   0.00018
    D2       -3.14089   0.00000   0.00004   0.00010   0.00014  -3.14075
    D3        3.14143   0.00000   0.00003  -0.00002   0.00000   3.14144
    D4        0.00044   0.00000   0.00006   0.00001   0.00007   0.00051
    D5        0.00006   0.00000   0.00004  -0.00006  -0.00003   0.00004
    D6        3.14147   0.00000   0.00004  -0.00002   0.00002   3.14149
    D7       -3.14126   0.00000   0.00002   0.00002   0.00004  -3.14122
    D8        0.00014   0.00000   0.00002   0.00007   0.00009   0.00023
    D9        0.00002   0.00000  -0.00007  -0.00002  -0.00009  -0.00007
   D10       -3.14146   0.00000   0.00000  -0.00008  -0.00008  -3.14154
   D11        3.14102   0.00000  -0.00011  -0.00005  -0.00016   3.14087
   D12       -0.00045   0.00000  -0.00003  -0.00012  -0.00014  -0.00060
   D13       -0.00031   0.00000   0.00009  -0.00003   0.00006  -0.00025
   D14       -3.14061   0.00000   0.00012   0.00000   0.00012  -3.14049
   D15        3.14117   0.00000   0.00001   0.00004   0.00005   3.14121
   D16        0.00087   0.00000   0.00004   0.00007   0.00011   0.00097
   D17       -0.89211  -0.00001  -0.00042  -0.00039  -0.00081  -0.89292
   D18       -3.02935  -0.00004  -0.00129  -0.00201  -0.00330  -3.03265
   D19        1.04597   0.00005   0.00097   0.00181   0.00278   1.04875
   D20        2.24960  -0.00001  -0.00034  -0.00046  -0.00080   2.24880
   D21        0.11237  -0.00004  -0.00121  -0.00208  -0.00329   0.10908
   D22       -2.09550   0.00005   0.00105   0.00174   0.00280  -2.09270
   D23        0.00049   0.00000  -0.00005   0.00003  -0.00002   0.00047
   D24       -3.14083   0.00000  -0.00005   0.00002  -0.00003  -3.14086
   D25        3.14077   0.00000  -0.00007   0.00000  -0.00008   3.14069
   D26       -0.00055   0.00000  -0.00008  -0.00001  -0.00009  -0.00064
   D27       -0.00036   0.00000  -0.00002   0.00002   0.00000  -0.00036
   D28        3.14142   0.00000  -0.00002  -0.00003  -0.00005   3.14137
   D29        3.14096   0.00000  -0.00001   0.00003   0.00001   3.14097
   D30       -0.00044   0.00000  -0.00002  -0.00002  -0.00004  -0.00048
   D31       -2.97791   0.00001   0.00757   0.01422   0.02180  -2.95612
   D32       -0.65989   0.00003   0.00754   0.01455   0.02209  -0.63779
   D33        1.14156   0.00002   0.00740   0.01413   0.02154   1.16309
   D34        1.57477  -0.00001   0.00032   0.00064   0.00096   1.57574
   D35       -2.56130  -0.00003   0.00170   0.00222   0.00391  -2.55739
   D36       -0.79550   0.00005   0.00277   0.00423   0.00700  -0.78850
   D37        1.10353   0.00002  -0.00095  -0.00062  -0.00157   1.10196
   D38       -1.17544   0.00004  -0.00101  -0.00276  -0.00377  -1.17921
   D39       -2.85994  -0.00007  -0.00251  -0.00494  -0.00745  -2.86739
         Item               Value     Threshold  Converged?
 Maximum Force            0.000140     0.000015     NO 
 RMS     Force            0.000043     0.000010     NO 
 Maximum Displacement     0.023816     0.000060     NO 
 RMS     Displacement     0.004980     0.000040     NO 
 Predicted change in Energy=-1.676431D-06
 GradGradGradGradGradGradGradGradGradGradGradGradGradGradGradGradGradGrad

                          Input orientation:                          
 ---------------------------------------------------------------------
 Center     Atomic      Atomic             Coordinates (Angstroms)
 Number     Number       Type             X           Y           Z
 ---------------------------------------------------------------------
      1          6           0        2.474070   -1.191002   -0.087930
      2          6           0        1.081317   -1.180171   -0.073012
      3          6           0        0.354523    0.033554    0.008469
      4          6           0        1.110656    1.230119    0.073814
      5          6           0        2.503337    1.207684    0.058571
      6          6           0        3.202641    0.000119   -0.022512
      7          1           0        2.996862   -2.140759   -0.151071
      8          1           0        0.526234   -2.111705   -0.123532
      9          1           0        0.580810    2.175090    0.137938
     10          1           0        3.049441    2.144926    0.110909
     11          1           0        4.286519   -0.012332   -0.034272
     12          8           0       -0.971179    0.045089    0.022808
     13          1           0       -1.761245   -0.838348   -1.223611
     14          1           0       -1.843615    1.491803   -0.036954
     15          1           0       -1.744610   -0.784443    1.299637
     16          8           0       -2.220022   -1.325812   -1.955369
     17          8           0       -2.222616   -1.262196    2.025981
     18          8           0       -2.429867    2.296576   -0.042698
     19          1           0       -3.144347   -1.066864   -1.884975
     20          1           0       -2.248070    2.734698   -0.880114
     21          1           0       -2.331737   -0.609527    2.724866
 ---------------------------------------------------------------------
                    Distance matrix (angstroms):
                    1          2          3          4          5
     1  C    0.000000
     2  C    1.392876   0.000000
     3  C    2.449757   1.417038   0.000000
     4  C    2.783323   2.414937   1.416960   0.000000
     5  C    2.403334   2.782320   2.449181   1.392945   0.000000
     6  C    1.397807   2.428096   2.848482   2.428699   1.397789
     7  H    1.085973   2.144327   3.425645   3.869259   3.391104
     8  H    2.154768   1.085552   2.156164   3.398276   3.867872
     9  H    3.868595   3.398939   2.157346   1.085273   2.153667
    10  H    3.391018   3.868283   3.425050   2.144093   1.085998
    11  H    2.162664   3.411550   3.932495   3.411960   2.162590
    12  O    3.661956   2.392317   1.325830   2.396025   3.664036
    13  H    4.399094   3.085592   2.598982   3.769573   4.900703
    14  H    5.083547   3.961815   2.638251   2.967906   4.357274
    15  H    4.459584   3.166485   2.596650   3.703194   4.853232
    16  O    5.053711   3.803066   3.511811   4.663023   5.725790
    17  O    5.150975   3.915159   3.520081   4.597096   5.683804
    18  O    6.017794   4.941366   3.588414   3.699488   5.052963
    19  H    5.900118   4.599161   4.127729   5.217091   6.391187
    20  H    6.191711   5.202156   3.854770   3.801944   5.078264
    21  H    5.598724   4.450021   3.874062   4.718309   5.812858
                    6          7          8          9         10
     6  C    0.000000
     7  H    2.154584   0.000000
     8  H    3.410741   2.470953   0.000000
     9  H    3.410313   4.954532   4.295108   0.000000
    10  H    2.154407   4.294007   4.953831   2.468963   0.000000
    11  H    1.084013   2.491397   4.307560   4.306593   2.491023
    12  O    4.174308   4.533598   2.629718   2.637959   4.536790
    13  H    5.175502   5.048386   2.839748   4.052141   5.815803
    14  H    5.262132   6.052996   4.313809   2.524937   4.938668
    15  H    5.180628   5.140593   2.990612   3.939030   5.742578
    16  O    5.907562   5.579920   3.393401   4.948021   6.639485
    17  O    5.934911   5.723144   3.591412   4.820668   6.562817
    18  O    6.082702   7.010783   5.308296   3.018537   5.483558
    19  H    6.700110   6.471022   4.203277   5.336595   7.256870
    20  H    6.158218   7.197979   5.635317   3.058129   5.421585
    21  H    6.208791   6.245770   4.305566   4.788446   6.586111
                   11         12         13         14         15
    11  H    0.000000
    12  O    5.258321   0.000000
    13  H    6.218704   1.719949   0.000000
    14  H    6.311971   1.690473   2.616208   0.000000
    15  H    6.224948   1.707809   2.523878   2.641510   0.000000
    16  O    6.910204   2.711487   0.991750   3.429425   3.333790
    17  O    6.940867   2.699591   3.309434   3.461770   0.992126
    18  O    7.102180   2.683516   3.416044   0.995682   3.429886
    19  H    7.730130   3.098183   1.550030   3.413776   3.490097
    20  H    7.138800   3.111224   3.622381   1.555407   4.170029
    21  H    7.195192   3.095280   3.996034   3.504497   1.551319
                   16         17         18         19         20
    16  O    0.000000
    17  O    3.981859   0.000000
    18  O    4.101712   4.121558   0.000000
    19  H    0.962490   4.022850   3.900923   0.000000
    20  H    4.200559   4.941781   0.962428   4.032981   0.000000
    21  H    4.736047   0.962457   4.014284   4.703204   4.918000
                   21
    21  H    0.000000
 Stoichiometry    C6H11O4(1-)
 Framework group  C1[X(C6H11O4)]
 Deg. of freedom    57
 Full point group                 C1      NOp   1
 Largest Abelian subgroup         C1      NOp   1
 Largest concise Abelian subgroup C1      NOp   1
                         Standard orientation:                         
 ---------------------------------------------------------------------
 Center     Atomic      Atomic             Coordinates (Angstroms)
 Number     Number       Type             X           Y           Z
 ---------------------------------------------------------------------
      1          6           0        2.468861   -1.198596   -0.073547
      2          6           0        1.076163   -1.181090   -0.059852
      3          6           0        0.354997    0.036869    0.007183
      4          6           0        1.116673    1.230558    0.059446
      5          6           0        2.509244    1.201445    0.045557
      6          6           0        3.202949   -0.010221   -0.021171
      7          1           0        2.987249   -2.151444   -0.125419
      8          1           0        0.516764   -2.110537   -0.100160
      9          1           0        0.591208    2.178664    0.112350
     10          1           0        3.059690    2.136663    0.087612
     11          1           0        4.286765   -0.027867   -0.031933
     12          8           0       -0.970646    0.054759    0.020344
     13          1           0       -1.763922   -0.839168   -1.216520
     14          1           0       -1.836260    1.504755   -0.056633
     15          1           0       -1.748889   -0.756503    1.305958
     16          8           0       -2.224437   -1.332817   -1.943022
     17          8           0       -2.229658   -1.223684    2.037338
     18          8           0       -2.418735    2.312138   -0.072035
     19          1           0       -3.147592   -1.068767   -1.876321
     20          1           0       -2.234274    2.739805   -0.914260
     21          1           0       -2.336237   -0.562566    2.728633
 ---------------------------------------------------------------------
 Rotational constants (GHZ):      1.3273504      0.6484523      0.5770921
 Standard basis: 6-311++G(d,p) (5D, 7F)
 There are   307 symmetry adapted cartesian basis functions of A   symmetry.
 There are   297 symmetry adapted basis functions of A   symmetry.
   297 basis functions,   459 primitive gaussians,   307 cartesian basis functions
    40 alpha electrons       40 beta electrons
       nuclear repulsion energy       516.5308126138 Hartrees.
 NAtoms=   21 NActive=   21 NUniq=   21 SFac= 1.00D+00 NAtFMM=   60 NAOKFM=F Big=F
 Integral buffers will be    131072 words long.
 Raffenetti 2 integral format.
 Two-electron integral symmetry is turned on.
 ------------------------------------------------------------------------------
 Polarizable Continuum Model (PCM)
 =================================
 Model                : PCM (using non-symmetric T matrix).
 Atomic radii         : UFF (Universal Force Field).
 Polarization charges : Total charges.
 Charge compensation  : None.
 Solution method      : On-the-fly selection.
 Cavity type          : Scaled VdW (van der Waals Surface) (Alpha=1.100).
 Cavity algorithm     : GePol (No added spheres)
                        Default sphere list used, NSphG=   21.
                        Lebedev-Laikov grids with approx.  5.0 points / Ang**2.
                        Smoothing algorithm: Karplus/York (Gamma=1.0000).
                        Polarization charges: spherical gaussians, with
                                              point-specific exponents (IZeta= 3).
                        Self-potential: point-specific (ISelfS= 7).
                        Self-field    : sphere-specific E.n sum rule (ISelfD= 2).
 1st derivatives      : Analytical E(r).r(x)/FMM algorithm (CHGder, D1EAlg=3).
                        Cavity 1st derivative terms included.
 Solvent              : Water, Eps=  78.355300 Eps(inf)=   1.777849
 ------------------------------------------------------------------------------
 One-electron integrals computed using PRISM.
 PrsmSu:  requested number of processors reduced to:   9 ShMem   1 Linda.
 NBasis=   297 RedAO= T EigKep=  3.96D-06  NBF=   297
 NBsUse=   296 1.00D-06 EigRej=  8.37D-07 NBFU=   296
 Initial guess from the checkpoint file:  "MHPhenoxideIon.chk"
 B after Tr=     0.000000    0.000000    0.000000
         Rot=    0.999998    0.001791   -0.000064   -0.000077 Ang=   0.21 deg.
 Initial guess <Sx>= 0.0000 <Sy>= 0.0000 <Sz>= 0.0000 <S**2>= 0.0000 S= 0.0000
 ExpMin= 3.60D-02 ExpMax= 8.59D+03 ExpMxC= 1.30D+03 IAcc=3 IRadAn=         5 AccDes= 0.00D+00
 Harris functional with IExCor=  402 and IRadAn=       5 diagonalized for initial guess.
 HarFok:  IExCor=  402 AccDes= 0.00D+00 IRadAn=         5 IDoV= 1 UseB2=F ITyADJ=14
 ICtDFT=  3500011 ScaDFX=  1.000000  1.000000  1.000000  1.000000
 FoFCou: FMM=F IPFlag=           0 FMFlag=      100000 FMFlg1=           0
         NFxFlg=           0 DoJE=T BraDBF=F KetDBF=T FulRan=T
         wScrn=  0.000000 ICntrl=     500 IOpCl=  0 I1Cent=   200000004 NGrid=           0
         NMat0=    1 NMatS0=      1 NMatT0=    0 NMatD0=    1 NMtDS0=    0 NMtDT0=    0
 Petite list used in FoFCou.
 Requested convergence on RMS density matrix=1.00D-08 within 128 cycles.
 Requested convergence on MAX density matrix=1.00D-06.
 Requested convergence on             energy=1.00D-06.
 No special actions if energy rises.
 CoulSu:  requested number of processors reduced to:  10 ShMem   1 Linda.
 Inv3:  Mode=1 IEnd=    11583675.
 Iteration    1 A*A^-1 deviation from unit magnitude is 5.55D-15 for    204.
 Iteration    1 A*A^-1 deviation from orthogonality  is 3.89D-15 for   1935   1497.
 Iteration    1 A^-1*A deviation from unit magnitude is 4.44D-15 for   1958.
 Iteration    1 A^-1*A deviation from orthogonality  is 7.80D-13 for   1079   1009.
 CoulSu:  requested number of processors reduced to:  10 ShMem   1 Linda.
 CoulSu:  requested number of processors reduced to:  14 ShMem   1 Linda.
 CoulSu:  requested number of processors reduced to:  14 ShMem   1 Linda.
 Error on total polarization charges =  0.02117
 SCF Done:  E(UB3LYP) =  -536.523244255     A.U. after   10 cycles
            NFock= 10  Conv=0.22D-08     -V/T= 2.0040
 <Sx>= 0.0000 <Sy>= 0.0000 <Sz>= 0.0000 <S**2>= 0.0000 S= 0.0000
 <L.S>= 0.000000000000E+00
 Annihilation of the first spin contaminant:
 S**2 before annihilation     0.0000,   after     0.0000
 PrsmSu:  requested number of processors reduced to:   9 ShMem   1 Linda.
 PrsmSu:  requested number of processors reduced to:  15 ShMem   1 Linda.
 D1PCM: PCM CHGder 1st derivatives, ID1Alg=3 FixD1E=F DoIter=F DoCFld=F I1PDM=0.
 CoulSu:  requested number of processors reduced to:  13 ShMem   1 Linda.
 CoulSu:  requested number of processors reduced to:  13 ShMem   1 Linda.
 CoulSu:  requested number of processors reduced to:  12 ShMem   1 Linda.
 CoulSu:  requested number of processors reduced to:   8 ShMem   1 Linda.
 CoulSu:  requested number of processors reduced to:   8 ShMem   1 Linda.
 CoulSu:  requested number of processors reduced to:  14 ShMem   1 Linda.
 CoulSu:  requested number of processors reduced to:  14 ShMem   1 Linda.
 Calling FoFJK, ICntrl=      2127 FMM=F ISym2X=0 I1Cent= 0 IOpClX= 1 NMat=1 NMatS=1 NMatT=0.
 CoulSu:  requested number of processors reduced to:  15 ShMem   1 Linda.
 ***** Axes restored to original set *****
 -------------------------------------------------------------------
 Center     Atomic                   Forces (Hartrees/Bohr)
 Number     Number              X              Y              Z
 -------------------------------------------------------------------
      1        6          -0.000023789   -0.000023781    0.000002606
      2        6           0.000031238   -0.000027050   -0.000001588
      3        6          -0.000134458   -0.000005265    0.000017223
      4        6           0.000022574    0.000014249    0.000000746
      5        6           0.000013876    0.000006072    0.000001680
      6        6           0.000022233    0.000015861   -0.000002708
      7        1          -0.000000479   -0.000002866    0.000001584
      8        1          -0.000004415   -0.000004056    0.000001571
      9        1          -0.000003754   -0.000003356   -0.000004004
     10        1           0.000000362   -0.000000121   -0.000001153
     11        1           0.000000725   -0.000006741   -0.000000267
     12        8           0.000121127   -0.000052062   -0.000154081
     13        1           0.000036193   -0.000109415   -0.000126530
     14        1          -0.000107341    0.000220592    0.000102409
     15        1          -0.000108217   -0.000024277    0.000244647
     16        8          -0.000030069    0.000071874    0.000105035
     17        8           0.000081721    0.000097977   -0.000069023
     18        8           0.000084081   -0.000125547   -0.000076631
     19        1           0.000020549   -0.000007077   -0.000047556
     20        1          -0.000020168    0.000008012    0.000038386
     21        1          -0.000001990   -0.000043022   -0.000032345
 -------------------------------------------------------------------
 Cartesian Forces:  Max     0.000244647 RMS     0.000070233

 GradGradGradGradGradGradGradGradGradGradGradGradGradGradGradGradGradGrad
 Berny optimization.
 Using GEDIIS/GDIIS optimizer.
 FormGI is forming the generalized inverse of G from B-inverse, IUseBI=4.
 Internal  Forces:  Max     0.000137305 RMS     0.000038434
 Search for a local minimum.
 Step number   8 out of a maximum of  103
 All quantities printed in internal units (Hartrees-Bohrs-Radians)
 Mixed Optimization -- En-DIIS/RFO-DIIS
 Swapping is turned off.
 Update second derivatives using D2CorX and points    1    2    3    4    5
                                                      6    7    8
 DE= -2.94D-06 DEPred=-1.68D-06 R= 1.76D+00
 TightC=F SS=  1.41D+00  RLast= 4.07D-02 DXNew= 5.0658D-01 1.2196D-01
 Trust test= 1.76D+00 RLast= 4.07D-02 DXMaxT set to 3.01D-01
 ITU=  1  1  1  1  1  0  1  0
     Eigenvalues ---    0.00046   0.00230   0.00230   0.01139   0.01154
     Eigenvalues ---    0.01299   0.01874   0.01952   0.02003   0.02020
     Eigenvalues ---    0.02093   0.02107   0.02127   0.02143   0.02147
     Eigenvalues ---    0.02225   0.02247   0.02671   0.02796   0.02998
     Eigenvalues ---    0.04513   0.05344   0.06880   0.07127   0.09423
     Eigenvalues ---    0.12098   0.12500   0.15984   0.16000   0.16000
     Eigenvalues ---    0.16000   0.16001   0.16084   0.16189   0.21087
     Eigenvalues ---    0.21997   0.22565   0.23331   0.25042   0.34975
     Eigenvalues ---    0.35029   0.35134   0.35184   0.35364   0.39970
     Eigenvalues ---    0.40807   0.43975   0.45153   0.45950   0.46824
     Eigenvalues ---    0.49074   0.49412   0.52200   0.53332   0.53454
     Eigenvalues ---    0.54172   0.60067
 En-DIIS/RFO-DIIS IScMMF=        0 using points:     8    7    6    5    4
 RFO step:  Lambda=-4.35560124D-07.
 DidBck=F Rises=F RFO-DIIS coefs:    1.66349   -0.19905   -0.29788   -0.23366    0.06711
 Iteration  1 RMS(Cart)=  0.00787464 RMS(Int)=  0.00013514
 Iteration  2 RMS(Cart)=  0.00012903 RMS(Int)=  0.00000640
 Iteration  3 RMS(Cart)=  0.00000003 RMS(Int)=  0.00000640
 Variable       Old X    -DE/DX   Delta X   Delta X   Delta X     New X
                                 (Linear)    (Quad)   (Total)
    R1        2.63215   0.00000  -0.00019  -0.00004  -0.00024   2.63191
    R2        2.64147   0.00003  -0.00001   0.00011   0.00011   2.64158
    R3        2.05219   0.00000  -0.00010   0.00004  -0.00006   2.05213
    R4        2.67781   0.00004   0.00009   0.00014   0.00023   2.67804
    R5        2.05140   0.00000  -0.00006   0.00005  -0.00001   2.05138
    R6        2.67767   0.00003  -0.00023   0.00003  -0.00021   2.67746
    R7        2.50546  -0.00008   0.00003  -0.00008  -0.00006   2.50540
    R8        2.63228   0.00002   0.00004   0.00009   0.00014   2.63242
    R9        2.05087   0.00000  -0.00007   0.00002  -0.00005   2.05082
   R10        2.64144   0.00001  -0.00019  -0.00002  -0.00020   2.64124
   R11        2.05224   0.00000  -0.00009   0.00004  -0.00005   2.05219
   R12        2.04849   0.00000  -0.00011   0.00003  -0.00007   2.04842
   R13        3.25023   0.00006  -0.00133   0.00031  -0.00102   3.24921
   R14        3.19453   0.00011  -0.00043   0.00138   0.00095   3.19548
   R15        3.22729   0.00011  -0.00106   0.00118   0.00012   3.22741
   R16        1.87414  -0.00007   0.00027  -0.00004   0.00023   1.87436
   R17        1.88157  -0.00013   0.00040  -0.00013   0.00027   1.88183
   R18        1.87485  -0.00014   0.00043  -0.00014   0.00030   1.87514
   R19        1.81884  -0.00003  -0.00004   0.00009   0.00005   1.81889
   R20        1.81878  -0.00006   0.00003   0.00005   0.00009   1.81887
   R21        1.81873  -0.00004   0.00002   0.00009   0.00011   1.81884
    A1        2.11070   0.00001  -0.00011  -0.00001  -0.00011   2.11058
    A2        2.08149   0.00000   0.00005   0.00001   0.00006   2.08156
    A3        2.09099   0.00000   0.00005   0.00000   0.00005   2.09105
    A4        2.11780   0.00000   0.00016   0.00006   0.00022   2.11801
    A5        2.09916   0.00000   0.00010   0.00004   0.00015   2.09931
    A6        2.06623   0.00000  -0.00026  -0.00010  -0.00036   2.06587
    A7        2.04009  -0.00002  -0.00007  -0.00007  -0.00014   2.03994
    A8        2.11873   0.00000  -0.00018  -0.00011  -0.00030   2.11843
    A9        2.12437   0.00002   0.00026   0.00018   0.00044   2.12481
   A10        2.11697   0.00001  -0.00009   0.00002  -0.00007   2.11690
   A11        2.06859  -0.00001   0.00043   0.00009   0.00052   2.06911
   A12        2.09762   0.00000  -0.00033  -0.00011  -0.00045   2.09718
   A13        2.11151   0.00000   0.00016   0.00002   0.00018   2.11169
   A14        2.08098   0.00000  -0.00016  -0.00006  -0.00021   2.08077
   A15        2.09070   0.00000   0.00000   0.00003   0.00004   2.09073
   A16        2.06931   0.00000  -0.00005  -0.00002  -0.00007   2.06924
   A17        2.10699   0.00000   0.00004   0.00000   0.00004   2.10703
   A18        2.10689   0.00000   0.00000   0.00002   0.00003   2.10692
   A19        2.03421  -0.00007   0.00101   0.00012   0.00114   2.03535
   A20        2.12129   0.00004  -0.00224  -0.00089  -0.00316   2.11812
   A21        2.04507  -0.00004  -0.00146  -0.00130  -0.00279   2.04228
   A22        1.74862   0.00005   0.00234   0.00186   0.00421   1.75284
   A23        1.65518   0.00009   0.00301   0.00257   0.00558   1.66076
   A24        1.78073  -0.00005  -0.00126  -0.00140  -0.00270   1.77802
   A25        1.83180   0.00007  -0.00128   0.00013  -0.00115   1.83065
   A26        1.83350   0.00003  -0.00145  -0.00014  -0.00158   1.83192
   A27        1.83562   0.00005  -0.00144   0.00008  -0.00136   1.83427
   A28        3.16111   0.00003   0.00023  -0.00050  -0.00027   3.16084
   A29        3.22633   0.00007  -0.00239   0.00067  -0.00173   3.22461
   A30        3.11313  -0.00001   0.00207  -0.00280  -0.00073   3.11240
   A31        3.16052   0.00002  -0.00112  -0.00054  -0.00165   3.15887
   A32        3.17870  -0.00002  -0.00136  -0.00149  -0.00285   3.17585
   A33        3.16050  -0.00006   0.00212  -0.00320  -0.00109   3.15941
    D1        0.00018   0.00000   0.00006   0.00002   0.00008   0.00026
    D2       -3.14075   0.00000   0.00012   0.00003   0.00016  -3.14059
    D3        3.14144   0.00000   0.00003   0.00001   0.00004   3.14147
    D4        0.00051   0.00000   0.00009   0.00002   0.00011   0.00062
    D5        0.00004   0.00000   0.00002   0.00002   0.00003   0.00007
    D6        3.14149   0.00000   0.00004  -0.00001   0.00004   3.14153
    D7       -3.14122   0.00000   0.00005   0.00003   0.00008  -3.14114
    D8        0.00023   0.00000   0.00008   0.00000   0.00008   0.00031
    D9       -0.00007   0.00000  -0.00012  -0.00003  -0.00015  -0.00022
   D10       -3.14154   0.00000  -0.00004  -0.00003  -0.00007   3.14158
   D11        3.14087   0.00000  -0.00018  -0.00004  -0.00023   3.14064
   D12       -0.00060   0.00000  -0.00011  -0.00004  -0.00015  -0.00074
   D13       -0.00025   0.00000   0.00011   0.00000   0.00011  -0.00014
   D14       -3.14049   0.00000   0.00018   0.00003   0.00021  -3.14028
   D15        3.14121   0.00000   0.00003   0.00000   0.00003   3.14125
   D16        0.00097   0.00000   0.00010   0.00003   0.00014   0.00111
   D17       -0.89292   0.00000  -0.00097  -0.00036  -0.00133  -0.89426
   D18       -3.03265  -0.00004  -0.00341  -0.00247  -0.00587  -3.03852
   D19        1.04875   0.00004   0.00275   0.00222   0.00496   1.05371
   D20        2.24880   0.00000  -0.00089  -0.00036  -0.00125   2.24755
   D21        0.10908  -0.00004  -0.00333  -0.00247  -0.00579   0.10329
   D22       -2.09270   0.00004   0.00283   0.00222   0.00504  -2.08767
   D23        0.00047   0.00000  -0.00004   0.00004  -0.00001   0.00047
   D24       -3.14086   0.00000  -0.00006   0.00002  -0.00004  -3.14090
   D25        3.14069   0.00000  -0.00011   0.00000  -0.00011   3.14058
   D26       -0.00064   0.00000  -0.00013  -0.00001  -0.00014  -0.00078
   D27       -0.00036   0.00000  -0.00002  -0.00005  -0.00007  -0.00043
   D28        3.14137   0.00000  -0.00005  -0.00002  -0.00007   3.14130
   D29        3.14097   0.00000  -0.00001  -0.00003  -0.00004   3.14094
   D30       -0.00048   0.00000  -0.00004   0.00000  -0.00004  -0.00052
   D31       -2.95612   0.00000   0.02151   0.01812   0.03964  -2.91648
   D32       -0.63779   0.00004   0.02140   0.01876   0.04016  -0.59763
   D33        1.16309   0.00001   0.02093   0.01807   0.03900   1.20209
   D34        1.57574   0.00001   0.00089   0.00153   0.00242   1.57816
   D35       -2.55739  -0.00004   0.00412   0.00203   0.00615  -2.55124
   D36       -0.78850   0.00003   0.00720   0.00418   0.01138  -0.77712
   D37        1.10196   0.00001  -0.00179  -0.00208  -0.00387   1.09809
   D38       -1.17921   0.00004  -0.00346  -0.00305  -0.00651  -1.18572
   D39       -2.86739  -0.00006  -0.00705  -0.00578  -0.01283  -2.88022
         Item               Value     Threshold  Converged?
 Maximum Force            0.000137     0.000015     NO 
 RMS     Force            0.000038     0.000010     NO 
 Maximum Displacement     0.041402     0.000060     NO 
 RMS     Displacement     0.007886     0.000040     NO 
 Predicted change in Energy=-2.158749D-06
 GradGradGradGradGradGradGradGradGradGradGradGradGradGradGradGradGradGrad

                          Input orientation:                          
 ---------------------------------------------------------------------
 Center     Atomic      Atomic             Coordinates (Angstroms)
 Number     Number       Type             X           Y           Z
 ---------------------------------------------------------------------
      1          6           0        2.473903   -1.190956   -0.086375
      2          6           0        1.081254   -1.182086   -0.072184
      3          6           0        0.352368    0.030671    0.007087
      4          6           0        1.106620    1.228360    0.071193
      5          6           0        2.499410    1.207885    0.056734
      6          6           0        3.200638    0.001424   -0.022288
      7          1           0        2.998121   -2.139997   -0.147842
      8          1           0        0.527392   -2.114402   -0.121497
      9          1           0        0.575830    2.172872    0.133832
     10          1           0        3.043938    2.146070    0.108049
     11          1           0        4.284503   -0.009331   -0.033500
     12          8           0       -0.973332    0.039665    0.020613
     13          1           0       -1.762438   -0.844658   -1.225040
     14          1           0       -1.844119    1.488180   -0.033540
     15          1           0       -1.741615   -0.784419    1.304144
     16          8           0       -2.221552   -1.333741   -1.955667
     17          8           0       -2.216676   -1.260118    2.033975
     18          8           0       -2.427754    2.295034   -0.038313
     19          1           0       -3.139034   -1.046888   -1.906885
     20          1           0       -2.239912    2.735339   -0.873314
     21          1           0       -2.328438   -0.602408    2.727761
 ---------------------------------------------------------------------
                    Distance matrix (angstroms):
                    1          2          3          4          5
     1  C    0.000000
     2  C    1.392749   0.000000
     3  C    2.449902   1.417159   0.000000
     4  C    2.783411   2.414840   1.416850   0.000000
     5  C    2.403241   2.782041   2.449100   1.393016   0.000000
     6  C    1.397863   2.427957   2.848572   2.428791   1.397682
     7  H    1.085939   2.144224   3.425757   3.869313   3.391000
     8  H    2.154737   1.085545   2.156039   3.398042   3.867585
     9  H    3.868658   3.399065   2.157551   1.085249   2.153441
    10  H    3.390941   3.867975   3.424859   2.144004   1.085971
    11  H    2.162707   3.411400   3.932548   3.412005   2.162478
    12  O    3.661872   2.392198   1.325799   2.396195   3.664148
    13  H    4.400348   3.086992   2.599373   3.769498   4.900942
    14  H    5.081916   3.961013   2.636387   2.964007   4.353500
    15  H    4.457511   3.165598   2.594511   3.699174   4.848876
    16  O    5.055882   3.805133   3.512704   4.663609   5.726876
    17  O    5.148028   3.913865   3.517725   4.592312   5.678203
    18  O    6.015037   4.940106   3.585872   3.693451   5.046570
    19  H    5.902548   4.603828   4.124840   5.207218   6.382151
    20  H    6.185072   5.197901   3.848409   3.789770   5.065499
    21  H    5.597163   4.449913   3.871637   4.712609   5.806864
                    6          7          8          9         10
     6  C    0.000000
     7  H    2.154637   0.000000
     8  H    3.410690   2.471003   0.000000
     9  H    3.410159   4.954561   4.295144   0.000000
    10  H    2.154309   4.293943   4.953516   2.468388   0.000000
    11  H    1.083976   2.491503   4.307546   4.306306   2.490942
    12  O    4.174366   4.533404   2.629139   2.638805   4.536854
    13  H    5.176349   5.049870   2.841369   4.052100   5.815740
    14  H    5.259292   6.051779   4.313977   2.520510   4.934163
    15  H    5.177145   5.139159   2.991604   3.935194   5.737588
    16  O    5.909380   5.582408   3.395630   4.948504   6.640285
    17  O    5.930177   5.720893   3.592460   4.816021   6.556323
    18  O    6.077804   7.008681   5.308760   3.010992   5.475675
    19  H    6.696425   6.477175   4.215433   5.322743   7.244590
    20  H    6.148018   7.192510   5.634109   3.042879   5.406421
    21  H    6.204681   6.245439   4.308151   4.781780   6.578712
                   11         12         13         14         15
    11  H    0.000000
    12  O    5.258342   0.000000
    13  H    6.219568   1.719409   0.000000
    14  H    6.308926   1.690975   2.620778   0.000000
    15  H    6.221265   1.707871   2.529986   2.639055   0.000000
    16  O    6.912130   2.711085   0.991869   3.435151   3.340428
    17  O    6.935722   2.699809   3.316642   3.459272   0.992283
    18  O    7.096796   2.684306   3.421788   0.995824   3.428703
    19  H    7.726253   3.096144   1.549460   3.407755   3.511748
    20  H    7.127867   3.109660   3.628783   1.554759   4.168731
    21  H    7.190778   3.094709   4.000459   3.497129   1.550541
                   16         17         18         19         20
    16  O    0.000000
    17  O    3.990324   0.000000
    18  O    4.109352   4.120441   0.000000
    19  H    0.962516   4.052972   3.894345   0.000000
    20  H    4.210609   4.941310   0.962486   4.022677   0.000000
    21  H    4.741389   0.962504   4.007018   4.725946   4.910818
                   21
    21  H    0.000000
 Stoichiometry    C6H11O4(1-)
 Framework group  C1[X(C6H11O4)]
 Deg. of freedom    57
 Full point group                 C1      NOp   1
 Largest Abelian subgroup         C1      NOp   1
 Largest concise Abelian subgroup C1      NOp   1
                         Standard orientation:                         
 ---------------------------------------------------------------------
 Center     Atomic      Atomic             Coordinates (Angstroms)
 Number     Number       Type             X           Y           Z
 ---------------------------------------------------------------------
      1          6           0        2.468828   -1.197828   -0.069475
      2          6           0        1.076226   -1.181933   -0.056878
      3          6           0        0.353238    0.035350    0.005160
      4          6           0        1.113310    1.230083    0.053803
      5          6           0        2.505997    1.202581    0.041096
      6          6           0        3.201358   -0.008269   -0.020806
      7          1           0        2.988431   -2.150177   -0.117504
      8          1           0        0.517832   -2.112104   -0.094119
      9          1           0        0.587113    2.177952    0.103059
     10          1           0        3.055083    2.138692    0.080250
     11          1           0        4.285167   -0.024493   -0.030726
     12          8           0       -0.972414    0.051032    0.017161
     13          1           0       -1.764629   -0.846237   -1.217210
     14          1           0       -1.836009    1.502933   -0.057563
     15          1           0       -1.746013   -0.751773    1.310944
     16          8           0       -2.225420   -1.342934   -1.941617
     17          8           0       -2.224131   -1.215184    2.046661
     18          8           0       -2.415661    2.312502   -0.073901
     19          1           0       -3.141527   -1.050948   -1.897702
     20          1           0       -2.224829    2.740504   -0.914601
     21          1           0       -2.333342   -0.547576    2.731340
 ---------------------------------------------------------------------
 Rotational constants (GHZ):      1.3249140      0.6488401      0.5777351
 Standard basis: 6-311++G(d,p) (5D, 7F)
 There are   307 symmetry adapted cartesian basis functions of A   symmetry.
 There are   297 symmetry adapted basis functions of A   symmetry.
   297 basis functions,   459 primitive gaussians,   307 cartesian basis functions
    40 alpha electrons       40 beta electrons
       nuclear repulsion energy       516.5500119427 Hartrees.
 NAtoms=   21 NActive=   21 NUniq=   21 SFac= 1.00D+00 NAtFMM=   60 NAOKFM=F Big=F
 Integral buffers will be    131072 words long.
 Raffenetti 2 integral format.
 Two-electron integral symmetry is turned on.
 ------------------------------------------------------------------------------
 Polarizable Continuum Model (PCM)
 =================================
 Model                : PCM (using non-symmetric T matrix).
 Atomic radii         : UFF (Universal Force Field).
 Polarization charges : Total charges.
 Charge compensation  : None.
 Solution method      : On-the-fly selection.
 Cavity type          : Scaled VdW (van der Waals Surface) (Alpha=1.100).
 Cavity algorithm     : GePol (No added spheres)
                        Default sphere list used, NSphG=   21.
                        Lebedev-Laikov grids with approx.  5.0 points / Ang**2.
                        Smoothing algorithm: Karplus/York (Gamma=1.0000).
                        Polarization charges: spherical gaussians, with
                                              point-specific exponents (IZeta= 3).
                        Self-potential: point-specific (ISelfS= 7).
                        Self-field    : sphere-specific E.n sum rule (ISelfD= 2).
 1st derivatives      : Analytical E(r).r(x)/FMM algorithm (CHGder, D1EAlg=3).
                        Cavity 1st derivative terms included.
 Solvent              : Water, Eps=  78.355300 Eps(inf)=   1.777849
 ------------------------------------------------------------------------------
 One-electron integrals computed using PRISM.
 PrsmSu:  requested number of processors reduced to:   9 ShMem   1 Linda.
 NBasis=   297 RedAO= T EigKep=  3.98D-06  NBF=   297
 NBsUse=   296 1.00D-06 EigRej=  8.35D-07 NBFU=   296
 Initial guess from the checkpoint file:  "MHPhenoxideIon.chk"
 B after Tr=     0.000000    0.000000    0.000000
         Rot=    0.999999    0.001484   -0.000216   -0.000088 Ang=   0.17 deg.
 Initial guess <Sx>= 0.0000 <Sy>= 0.0000 <Sz>= 0.0000 <S**2>= 0.0000 S= 0.0000
 ExpMin= 3.60D-02 ExpMax= 8.59D+03 ExpMxC= 1.30D+03 IAcc=3 IRadAn=         5 AccDes= 0.00D+00
 Harris functional with IExCor=  402 and IRadAn=       5 diagonalized for initial guess.
 HarFok:  IExCor=  402 AccDes= 0.00D+00 IRadAn=         5 IDoV= 1 UseB2=F ITyADJ=14
 ICtDFT=  3500011 ScaDFX=  1.000000  1.000000  1.000000  1.000000
 FoFCou: FMM=F IPFlag=           0 FMFlag=      100000 FMFlg1=           0
         NFxFlg=           0 DoJE=T BraDBF=F KetDBF=T FulRan=T
         wScrn=  0.000000 ICntrl=     500 IOpCl=  0 I1Cent=   200000004 NGrid=           0
         NMat0=    1 NMatS0=      1 NMatT0=    0 NMatD0=    1 NMtDS0=    0 NMtDT0=    0
 Petite list used in FoFCou.
 Requested convergence on RMS density matrix=1.00D-08 within 128 cycles.
 Requested convergence on MAX density matrix=1.00D-06.
 Requested convergence on             energy=1.00D-06.
 No special actions if energy rises.
 CoulSu:  requested number of processors reduced to:  10 ShMem   1 Linda.
 Inv3:  Mode=1 IEnd=    11513043.
 Iteration    1 A*A^-1 deviation from unit magnitude is 4.55D-15 for   1925.
 Iteration    1 A*A^-1 deviation from orthogonality  is 3.02D-15 for   1881    285.
 Iteration    1 A^-1*A deviation from unit magnitude is 5.22D-15 for   1925.
 Iteration    1 A^-1*A deviation from orthogonality  is 1.43D-06 for   1657   1645.
 Iteration    2 A*A^-1 deviation from unit magnitude is 3.33D-15 for    129.
 Iteration    2 A*A^-1 deviation from orthogonality  is 3.58D-15 for   1123    242.
 Iteration    2 A^-1*A deviation from unit magnitude is 8.88D-16 for    197.
 Iteration    2 A^-1*A deviation from orthogonality  is 7.35D-16 for   1943    289.
 CoulSu:  requested number of processors reduced to:  10 ShMem   1 Linda.
 CoulSu:  requested number of processors reduced to:  14 ShMem   1 Linda.
 CoulSu:  requested number of processors reduced to:  14 ShMem   1 Linda.
 Error on total polarization charges =  0.02118
 SCF Done:  E(UB3LYP) =  -536.523247132     A.U. after   10 cycles
            NFock= 10  Conv=0.27D-08     -V/T= 2.0040
 <Sx>= 0.0000 <Sy>= 0.0000 <Sz>= 0.0000 <S**2>= 0.0000 S= 0.0000
 <L.S>= 0.000000000000E+00
 Annihilation of the first spin contaminant:
 S**2 before annihilation     0.0000,   after     0.0000
 PrsmSu:  requested number of processors reduced to:   9 ShMem   1 Linda.
 PrsmSu:  requested number of processors reduced to:  15 ShMem   1 Linda.
 D1PCM: PCM CHGder 1st derivatives, ID1Alg=3 FixD1E=F DoIter=F DoCFld=F I1PDM=0.
 CoulSu:  requested number of processors reduced to:  13 ShMem   1 Linda.
 CoulSu:  requested number of processors reduced to:  13 ShMem   1 Linda.
 CoulSu:  requested number of processors reduced to:  12 ShMem   1 Linda.
 CoulSu:  requested number of processors reduced to:   8 ShMem   1 Linda.
 CoulSu:  requested number of processors reduced to:   8 ShMem   1 Linda.
 CoulSu:  requested number of processors reduced to:  14 ShMem   1 Linda.
 CoulSu:  requested number of processors reduced to:  14 ShMem   1 Linda.
 Calling FoFJK, ICntrl=      2127 FMM=F ISym2X=0 I1Cent= 0 IOpClX= 1 NMat=1 NMatS=1 NMatT=0.
 CoulSu:  requested number of processors reduced to:  15 ShMem   1 Linda.
 ***** Axes restored to original set *****
 -------------------------------------------------------------------
 Center     Atomic                   Forces (Hartrees/Bohr)
 Number     Number              X              Y              Z
 -------------------------------------------------------------------
      1        6           0.000029318    0.000013376    0.000001542
      2        6          -0.000091869    0.000004769   -0.000003010
      3        6          -0.000037353   -0.000127136   -0.000007772
      4        6           0.000096206    0.000057661    0.000008126
      5        6          -0.000026381    0.000051258    0.000002879
      6        6           0.000008419   -0.000035872   -0.000006580
      7        1           0.000011107   -0.000021260    0.000000285
      8        1           0.000006000   -0.000023652   -0.000003203
      9        1          -0.000040707   -0.000012991   -0.000007499
     10        1           0.000017886    0.000012779    0.000000349
     11        1           0.000025424   -0.000009565    0.000001071
     12        8           0.000077222    0.000040551   -0.000081741
     13        1           0.000080768   -0.000177767   -0.000164381
     14        1          -0.000177936    0.000270783    0.000113271
     15        1          -0.000184980   -0.000190214    0.000208491
     16        8          -0.000052122    0.000190567    0.000221298
     17        8           0.000185266    0.000337146   -0.000127016
     18        8           0.000204298   -0.000244992   -0.000158384
     19        1           0.000000468   -0.000059418   -0.000110816
     20        1          -0.000079579    0.000051073    0.000079922
     21        1          -0.000051456   -0.000127095    0.000033168
 -------------------------------------------------------------------
 Cartesian Forces:  Max     0.000337146 RMS     0.000111976

 GradGradGradGradGradGradGradGradGradGradGradGradGradGradGradGradGradGrad
 Berny optimization.
 Using GEDIIS/GDIIS optimizer.
 FormGI is forming the generalized inverse of G from B-inverse, IUseBI=4.
 Internal  Forces:  Max     0.000238958 RMS     0.000064083
 Search for a local minimum.
 Step number   9 out of a maximum of  103
 All quantities printed in internal units (Hartrees-Bohrs-Radians)
 Mixed Optimization -- En-DIIS/RFO-DIIS
 Swapping is turned off.
 Update second derivatives using D2CorX and points    1    2    3    4    5
                                                      6    7    8    9
 DE= -2.88D-06 DEPred=-2.16D-06 R= 1.33D+00
 TightC=F SS=  1.41D+00  RLast= 7.30D-02 DXNew= 5.0658D-01 2.1886D-01
 Trust test= 1.33D+00 RLast= 7.30D-02 DXMaxT set to 3.01D-01
 ITU=  1  1  1  1  1  1  0  1  0
     Eigenvalues ---    0.00029   0.00230   0.00231   0.01138   0.01155
     Eigenvalues ---    0.01345   0.01874   0.01948   0.02001   0.02020
     Eigenvalues ---    0.02093   0.02107   0.02128   0.02143   0.02147
     Eigenvalues ---    0.02222   0.02356   0.02674   0.02817   0.02877
     Eigenvalues ---    0.03736   0.05320   0.06879   0.07126   0.09370
     Eigenvalues ---    0.12061   0.12491   0.15997   0.16000   0.16000
     Eigenvalues ---    0.16000   0.16010   0.16139   0.16176   0.21782
     Eigenvalues ---    0.21997   0.23314   0.25029   0.27114   0.34975
     Eigenvalues ---    0.35043   0.35138   0.35185   0.35535   0.39928
     Eigenvalues ---    0.40868   0.44017   0.45215   0.45966   0.46838
     Eigenvalues ---    0.49102   0.49427   0.52954   0.53334   0.53461
     Eigenvalues ---    0.56339   0.62063
 En-DIIS/RFO-DIIS IScMMF=        0 using points:     9    8    7    6    5
 RFO step:  Lambda=-6.91493291D-07.
 DidBck=F Rises=F RFO-DIIS coefs:    1.65932   -0.20240   -1.16236    0.55399    0.15144
 Iteration  1 RMS(Cart)=  0.00941599 RMS(Int)=  0.00018074
 Iteration  2 RMS(Cart)=  0.00017401 RMS(Int)=  0.00000546
 Iteration  3 RMS(Cart)=  0.00000005 RMS(Int)=  0.00000546
 Variable       Old X    -DE/DX   Delta X   Delta X   Delta X     New X
                                 (Linear)    (Quad)   (Total)
    R1        2.63191   0.00006  -0.00018   0.00001  -0.00017   2.63175
    R2        2.64158   0.00002   0.00015  -0.00005   0.00010   2.64168
    R3        2.05213   0.00002  -0.00005   0.00003  -0.00002   2.05210
    R4        2.67804  -0.00001   0.00027  -0.00003   0.00024   2.67828
    R5        2.05138   0.00002   0.00001   0.00000   0.00001   2.05139
    R6        2.67746   0.00008  -0.00005  -0.00002  -0.00006   2.67740
    R7        2.50540   0.00000  -0.00024   0.00007  -0.00018   2.50522
    R8        2.63242   0.00001   0.00013  -0.00003   0.00010   2.63252
    R9        2.05082   0.00001  -0.00003   0.00001  -0.00001   2.05081
   R10        2.64124   0.00006  -0.00013   0.00001  -0.00012   2.64111
   R11        2.05219   0.00002  -0.00003   0.00000  -0.00002   2.05217
   R12        2.04842   0.00003  -0.00005   0.00002  -0.00003   2.04839
   R13        3.24921   0.00005   0.00074  -0.00055   0.00019   3.24940
   R14        3.19548   0.00009   0.00234   0.00039   0.00273   3.19821
   R15        3.22741   0.00010   0.00203   0.00023   0.00226   3.22967
   R16        1.87436  -0.00012   0.00003  -0.00009  -0.00006   1.87430
   R17        1.88183  -0.00023  -0.00004  -0.00019  -0.00023   1.88161
   R18        1.87514  -0.00023   0.00000  -0.00018  -0.00018   1.87496
   R19        1.81889  -0.00003   0.00002  -0.00004  -0.00002   1.81887
   R20        1.81887  -0.00006   0.00004  -0.00004   0.00001   1.81887
   R21        1.81884  -0.00006   0.00004  -0.00004   0.00000   1.81884
    A1        2.11058   0.00002  -0.00004   0.00000  -0.00005   2.11053
    A2        2.08156  -0.00001   0.00002   0.00004   0.00006   2.08161
    A3        2.09105  -0.00001   0.00002  -0.00003  -0.00001   2.09104
    A4        2.11801  -0.00002   0.00018  -0.00002   0.00017   2.11818
    A5        2.09931  -0.00001   0.00011  -0.00004   0.00007   2.09938
    A6        2.06587   0.00003  -0.00030   0.00006  -0.00024   2.06562
    A7        2.03994   0.00001  -0.00020   0.00002  -0.00018   2.03976
    A8        2.11843   0.00000  -0.00017  -0.00001  -0.00018   2.11825
    A9        2.12481  -0.00001   0.00037  -0.00001   0.00036   2.12517
   A10        2.11690   0.00002   0.00002  -0.00001   0.00001   2.11692
   A11        2.06911  -0.00005   0.00032  -0.00007   0.00025   2.06935
   A12        2.09718   0.00004  -0.00034   0.00008  -0.00026   2.09691
   A13        2.11169  -0.00003   0.00012  -0.00002   0.00011   2.11179
   A14        2.08077   0.00002  -0.00016   0.00002  -0.00015   2.08062
   A15        2.09073   0.00001   0.00004   0.00000   0.00004   2.09077
   A16        2.06924   0.00001  -0.00008   0.00002  -0.00006   2.06918
   A17        2.10703  -0.00001   0.00004  -0.00005   0.00000   2.10703
   A18        2.10692   0.00000   0.00003   0.00003   0.00006   2.10698
   A19        2.03535  -0.00009   0.00029   0.00001   0.00030   2.03566
   A20        2.11812   0.00009  -0.00151  -0.00065  -0.00218   2.11594
   A21        2.04228  -0.00002  -0.00194  -0.00110  -0.00306   2.03922
   A22        1.75284   0.00002   0.00274   0.00170   0.00444   1.75728
   A23        1.66076   0.00008   0.00377   0.00236   0.00615   1.66691
   A24        1.77802  -0.00008  -0.00195  -0.00154  -0.00352   1.77451
   A25        1.83065   0.00022  -0.00074   0.00048  -0.00027   1.83038
   A26        1.83192   0.00024  -0.00105   0.00064  -0.00041   1.83151
   A27        1.83427   0.00020  -0.00106   0.00056  -0.00050   1.83377
   A28        3.16084   0.00003   0.00039  -0.00131  -0.00091   3.15993
   A29        3.22461   0.00012   0.00030   0.00064   0.00094   3.22555
   A30        3.11240   0.00003   0.00043   0.00119   0.00162   3.11402
   A31        3.15887   0.00003  -0.00060  -0.00043  -0.00103   3.15783
   A32        3.17585   0.00004   0.00107  -0.00024   0.00084   3.17668
   A33        3.15941  -0.00004  -0.00124   0.00069  -0.00055   3.15886
    D1        0.00026   0.00000   0.00007   0.00001   0.00007   0.00033
    D2       -3.14059   0.00000   0.00014  -0.00003   0.00011  -3.14048
    D3        3.14147   0.00000  -0.00001   0.00005   0.00004   3.14151
    D4        0.00062   0.00000   0.00006   0.00002   0.00008   0.00070
    D5        0.00007   0.00000  -0.00002   0.00003   0.00001   0.00008
    D6        3.14153   0.00000   0.00000   0.00000   0.00001   3.14153
    D7       -3.14114   0.00000   0.00005  -0.00002   0.00004  -3.14111
    D8        0.00031   0.00000   0.00008  -0.00004   0.00004   0.00035
    D9       -0.00022   0.00000  -0.00006  -0.00004  -0.00011  -0.00033
   D10        3.14158   0.00000  -0.00005  -0.00005  -0.00010   3.14148
   D11        3.14064   0.00000  -0.00013  -0.00001  -0.00014   3.14050
   D12       -0.00074   0.00000  -0.00012  -0.00001  -0.00014  -0.00088
   D13       -0.00014   0.00000   0.00002   0.00005   0.00007  -0.00007
   D14       -3.14028   0.00000   0.00007   0.00002   0.00009  -3.14019
   D15        3.14125   0.00000   0.00001   0.00005   0.00006   3.14131
   D16        0.00111   0.00000   0.00006   0.00002   0.00008   0.00119
   D17       -0.89426   0.00001  -0.00065  -0.00021  -0.00086  -0.89512
   D18       -3.03852  -0.00002  -0.00365  -0.00219  -0.00583  -3.04436
   D19        1.05371   0.00003   0.00321   0.00215   0.00536   1.05907
   D20        2.24755   0.00000  -0.00064  -0.00021  -0.00086   2.24670
   D21        0.10329  -0.00002  -0.00364  -0.00219  -0.00583   0.09746
   D22       -2.08767   0.00003   0.00322   0.00215   0.00537  -2.08230
   D23        0.00047   0.00000   0.00003  -0.00002   0.00000   0.00047
   D24       -3.14090   0.00000   0.00001  -0.00004  -0.00003  -3.14093
   D25        3.14058   0.00000  -0.00003   0.00001  -0.00002   3.14057
   D26       -0.00078   0.00000  -0.00005   0.00000  -0.00005  -0.00083
   D27       -0.00043   0.00000  -0.00003  -0.00002  -0.00004  -0.00047
   D28        3.14130   0.00000  -0.00005   0.00001  -0.00004   3.14126
   D29        3.14094   0.00000  -0.00001   0.00000  -0.00001   3.14093
   D30       -0.00052   0.00000  -0.00003   0.00002  -0.00001  -0.00053
   D31       -2.91648  -0.00001   0.02630   0.01887   0.04517  -2.87131
   D32       -0.59763   0.00006   0.02689   0.01970   0.04658  -0.55105
   D33        1.20209   0.00000   0.02598   0.01887   0.04486   1.24695
   D34        1.57816   0.00003   0.00153   0.00000   0.00154   1.57970
   D35       -2.55124  -0.00004   0.00347   0.00138   0.00485  -2.54639
   D36       -0.77712   0.00000   0.00696   0.00355   0.01050  -0.76662
   D37        1.09809   0.00000  -0.00233  -0.00177  -0.00410   1.09399
   D38       -1.18572   0.00003  -0.00461  -0.00295  -0.00757  -1.19329
   D39       -2.88022  -0.00004  -0.00869  -0.00540  -0.01408  -2.89430
         Item               Value     Threshold  Converged?
 Maximum Force            0.000239     0.000015     NO 
 RMS     Force            0.000064     0.000010     NO 
 Maximum Displacement     0.054941     0.000060     NO 
 RMS     Displacement     0.009441     0.000040     NO 
 Predicted change in Energy=-1.480130D-06
 GradGradGradGradGradGradGradGradGradGradGradGradGradGradGradGradGradGrad

                          Input orientation:                          
 ---------------------------------------------------------------------
 Center     Atomic      Atomic             Coordinates (Angstroms)
 Number     Number       Type             X           Y           Z
 ---------------------------------------------------------------------
      1          6           0        2.473512   -1.191615   -0.084717
      2          6           0        1.080933   -1.184382   -0.071375
      3          6           0        0.350288    0.027622    0.005441
      4          6           0        1.103075    1.226269    0.068131
      5          6           0        2.495951    1.207428    0.054582
      6          6           0        3.198758    0.001810   -0.022094
      7          1           0        2.998943   -2.140091   -0.144324
      8          1           0        0.528140   -2.117401   -0.119425
      9          1           0        0.571374    2.170379    0.128974
     10          1           0        3.039187    2.146410    0.104739
     11          1           0        4.282625   -0.007621   -0.032643
     12          8           0       -0.975340    0.034611    0.018020
     13          1           0       -1.762730   -0.851759   -1.227405
     14          1           0       -1.845803    1.485197   -0.030812
     15          1           0       -1.739053   -0.783592    1.309608
     16          8           0       -2.220748   -1.343087   -1.957170
     17          8           0       -2.209748   -1.255449    2.044614
     18          8           0       -2.429481    2.291884   -0.031518
     19          1           0       -3.129378   -1.026289   -1.935958
     20          1           0       -2.238316    2.738301   -0.862512
     21          1           0       -2.323085   -0.592130    2.732787
 ---------------------------------------------------------------------
                    Distance matrix (angstroms):
                    1          2          3          4          5
     1  C    0.000000
     2  C    1.392661   0.000000
     3  C    2.450050   1.417285   0.000000
     4  C    2.783455   2.414785   1.416817   0.000000
     5  C    2.403189   2.781887   2.449128   1.393069   0.000000
     6  C    1.397915   2.427892   2.848720   2.428854   1.397617
     7  H    1.085927   2.144170   3.425899   3.869345   3.390937
     8  H    2.154706   1.085548   2.156003   3.397920   3.867435
     9  H    3.868694   3.399148   2.157671   1.085242   2.153324
    10  H    3.390914   3.867810   3.424807   2.143953   1.085960
    11  H    2.162740   3.411319   3.932680   3.412064   2.162443
    12  O    3.661798   2.392111   1.325706   2.396324   3.664246
    13  H    4.400793   3.087630   2.599628   3.769542   4.901031
    14  H    5.081801   3.961575   2.636030   2.961876   4.351468
    15  H    4.456044   3.165449   2.593119   3.695740   4.845050
    16  O    5.056194   3.805589   3.512963   4.663821   5.727087
    17  O    5.145002   3.912932   3.515435   4.586960   5.671824
    18  O    6.014727   4.940549   3.585438   3.691127   5.044139
    19  H    5.903117   4.607427   4.121630   5.196542   6.371504
    20  H    6.184701   5.199111   3.847336   3.783812   5.059438
    21  H    5.595091   4.449879   3.869035   4.705904   5.799508
                    6          7          8          9         10
     6  C    0.000000
     7  H    2.154670   0.000000
     8  H    3.410679   2.471033   0.000000
     9  H    3.410082   4.954587   4.295187   0.000000
    10  H    2.154266   4.293920   4.953352   2.468049   0.000000
    11  H    1.083959   2.491534   4.307535   4.306181   2.490957
    12  O    4.174420   4.533278   2.628783   2.639345   4.536921
    13  H    5.176651   5.050385   2.842103   4.052299   5.815672
    14  H    5.258147   6.052038   4.315341   2.517489   4.931400
    15  H    5.174192   5.138347   2.993551   3.931655   5.733080
    16  O    5.909679   5.582723   3.396064   4.948978   6.640405
    17  O    5.924856   5.718785   3.594726   4.810469   6.548823
    18  O    6.076315   7.008774   5.310089   3.007599   5.472300
    19  H    6.690678   6.481267   4.227027   5.308314   7.230606
    20  H    6.144629   7.193288   5.637668   3.033140   5.397958
    21  H    6.199426   6.244832   4.311734   4.773803   6.569643
                   11         12         13         14         15
    11  H    0.000000
    12  O    5.258379   0.000000
    13  H    6.219834   1.719511   0.000000
    14  H    6.307625   1.692421   2.626804   0.000000
    15  H    6.218069   1.709068   2.538039   2.637333   0.000000
    16  O    6.912389   2.711174   0.991837   3.442474   3.349165
    17  O    6.929861   2.700944   3.326995   3.457020   0.992187
    18  O    7.095076   2.685566   3.428877   0.995703   3.425473
    19  H    7.719979   3.095709   1.549269   3.403632   3.539153
    20  H    7.124005   3.111332   3.639762   1.554368   4.167866
    21  H    7.185030   3.095025   4.008058   3.490067   1.550222
                   16         17         18         19         20
    16  O    0.000000
    17  O    4.002759   0.000000
    18  O    4.118825   4.116087   0.000000
    19  H    0.962507   4.091844   3.889347   0.000000
    20  H    4.225673   4.939862   0.962488   4.014775   0.000000
    21  H    4.750801   0.962507   3.996278   4.757708   4.901544
                   21
    21  H    0.000000
 Stoichiometry    C6H11O4(1-)
 Framework group  C1[X(C6H11O4)]
 Deg. of freedom    57
 Full point group                 C1      NOp   1
 Largest Abelian subgroup         C1      NOp   1
 Largest concise Abelian subgroup C1      NOp   1
                         Standard orientation:                         
 ---------------------------------------------------------------------
 Center     Atomic      Atomic             Coordinates (Angstroms)
 Number     Number       Type             X           Y           Z
 ---------------------------------------------------------------------
      1          6           0        2.469569   -1.195638   -0.062317
      2          6           0        1.077016   -1.182165   -0.051378
      3          6           0        0.351517    0.034152    0.002666
      4          6           0        1.109399    1.230469    0.045245
      5          6           0        2.502200    1.205387    0.034307
      6          6           0        3.199888   -0.004424   -0.019757
      7          1           0        2.990972   -2.147280   -0.104180
      8          1           0        0.520255   -2.113501   -0.083720
      9          1           0        0.581705    2.177795    0.088411
     10          1           0        3.049426    2.142763    0.068633
     11          1           0        4.283719   -0.018713   -0.028368
     12          8           0       -0.974086    0.047077    0.012955
     13          1           0       -1.763376   -0.857921   -1.217783
     14          1           0       -1.838170    1.500303   -0.063102
     15          1           0       -1.743349   -0.744705    1.317651
     16          8           0       -2.222386   -1.360182   -1.939436
     17          8           0       -2.217229   -1.201370    2.060167
     18          8           0       -2.418341    2.309357   -0.079114
     19          1           0       -3.129665   -1.039144   -1.925348
     20          1           0       -2.223949    2.740083   -0.917607
     21          1           0       -2.328756   -0.525423    2.736243
 ---------------------------------------------------------------------
 Rotational constants (GHZ):      1.3219932      0.6489307      0.5784065
 Standard basis: 6-311++G(d,p) (5D, 7F)
 There are   307 symmetry adapted cartesian basis functions of A   symmetry.
 There are   297 symmetry adapted basis functions of A   symmetry.
   297 basis functions,   459 primitive gaussians,   307 cartesian basis functions
    40 alpha electrons       40 beta electrons
       nuclear repulsion energy       516.5217604075 Hartrees.
 NAtoms=   21 NActive=   21 NUniq=   21 SFac= 1.00D+00 NAtFMM=   60 NAOKFM=F Big=F
 Integral buffers will be    131072 words long.
 Raffenetti 2 integral format.
 Two-electron integral symmetry is turned on.
 ------------------------------------------------------------------------------
 Polarizable Continuum Model (PCM)
 =================================
 Model                : PCM (using non-symmetric T matrix).
 Atomic radii         : UFF (Universal Force Field).
 Polarization charges : Total charges.
 Charge compensation  : None.
 Solution method      : On-the-fly selection.
 Cavity type          : Scaled VdW (van der Waals Surface) (Alpha=1.100).
 Cavity algorithm     : GePol (No added spheres)
                        Default sphere list used, NSphG=   21.
                        Lebedev-Laikov grids with approx.  5.0 points / Ang**2.
                        Smoothing algorithm: Karplus/York (Gamma=1.0000).
                        Polarization charges: spherical gaussians, with
                                              point-specific exponents (IZeta= 3).
                        Self-potential: point-specific (ISelfS= 7).
                        Self-field    : sphere-specific E.n sum rule (ISelfD= 2).
 1st derivatives      : Analytical E(r).r(x)/FMM algorithm (CHGder, D1EAlg=3).
                        Cavity 1st derivative terms included.
 Solvent              : Water, Eps=  78.355300 Eps(inf)=   1.777849
 ------------------------------------------------------------------------------
 One-electron integrals computed using PRISM.
 PrsmSu:  requested number of processors reduced to:   9 ShMem   1 Linda.
 NBasis=   297 RedAO= T EigKep=  4.00D-06  NBF=   297
 NBsUse=   296 1.00D-06 EigRej=  8.35D-07 NBFU=   296
 Initial guess from the checkpoint file:  "MHPhenoxideIon.chk"
 B after Tr=     0.000000    0.000000    0.000000
         Rot=    0.999996    0.002608   -0.000128   -0.000557 Ang=   0.31 deg.
 Initial guess <Sx>= 0.0000 <Sy>= 0.0000 <Sz>= 0.0000 <S**2>= 0.0000 S= 0.0000
 ExpMin= 3.60D-02 ExpMax= 8.59D+03 ExpMxC= 1.30D+03 IAcc=3 IRadAn=         5 AccDes= 0.00D+00
 Harris functional with IExCor=  402 and IRadAn=       5 diagonalized for initial guess.
 HarFok:  IExCor=  402 AccDes= 0.00D+00 IRadAn=         5 IDoV= 1 UseB2=F ITyADJ=14
 ICtDFT=  3500011 ScaDFX=  1.000000  1.000000  1.000000  1.000000
 FoFCou: FMM=F IPFlag=           0 FMFlag=      100000 FMFlg1=           0
         NFxFlg=           0 DoJE=T BraDBF=F KetDBF=T FulRan=T
         wScrn=  0.000000 ICntrl=     500 IOpCl=  0 I1Cent=   200000004 NGrid=           0
         NMat0=    1 NMatS0=      1 NMatT0=    0 NMatD0=    1 NMtDS0=    0 NMtDT0=    0
 Petite list used in FoFCou.
 Requested convergence on RMS density matrix=1.00D-08 within 128 cycles.
 Requested convergence on MAX density matrix=1.00D-06.
 Requested convergence on             energy=1.00D-06.
 No special actions if energy rises.
 CoulSu:  requested number of processors reduced to:  10 ShMem   1 Linda.
 Inv3:  Mode=1 IEnd=    11536563.
 Iteration    1 A*A^-1 deviation from unit magnitude is 5.44D-15 for   1934.
 Iteration    1 A*A^-1 deviation from orthogonality  is 5.76D-15 for   1949   1811.
 Iteration    1 A^-1*A deviation from unit magnitude is 4.44D-15 for   1934.
 Iteration    1 A^-1*A deviation from orthogonality  is 1.69D-11 for   1210    799.
 CoulSu:  requested number of processors reduced to:  10 ShMem   1 Linda.
 CoulSu:  requested number of processors reduced to:  14 ShMem   1 Linda.
 CoulSu:  requested number of processors reduced to:  14 ShMem   1 Linda.
 Error on total polarization charges =  0.02119
 SCF Done:  E(UB3LYP) =  -536.523250801     A.U. after   10 cycles
            NFock= 10  Conv=0.25D-08     -V/T= 2.0040
 <Sx>= 0.0000 <Sy>= 0.0000 <Sz>= 0.0000 <S**2>= 0.0000 S= 0.0000
 <L.S>= 0.000000000000E+00
 Annihilation of the first spin contaminant:
 S**2 before annihilation     0.0000,   after     0.0000
 PrsmSu:  requested number of processors reduced to:   9 ShMem   1 Linda.
 PrsmSu:  requested number of processors reduced to:  15 ShMem   1 Linda.
 D1PCM: PCM CHGder 1st derivatives, ID1Alg=3 FixD1E=F DoIter=F DoCFld=F I1PDM=0.
 CoulSu:  requested number of processors reduced to:  13 ShMem   1 Linda.
 CoulSu:  requested number of processors reduced to:  13 ShMem   1 Linda.
 CoulSu:  requested number of processors reduced to:  12 ShMem   1 Linda.
 CoulSu:  requested number of processors reduced to:   8 ShMem   1 Linda.
 CoulSu:  requested number of processors reduced to:   8 ShMem   1 Linda.
 CoulSu:  requested number of processors reduced to:  14 ShMem   1 Linda.
 CoulSu:  requested number of processors reduced to:  14 ShMem   1 Linda.
 Calling FoFJK, ICntrl=      2127 FMM=F ISym2X=0 I1Cent= 0 IOpClX= 1 NMat=1 NMatS=1 NMatT=0.
 CoulSu:  requested number of processors reduced to:  15 ShMem   1 Linda.
 ***** Axes restored to original set *****
 -------------------------------------------------------------------
 Center     Atomic                   Forces (Hartrees/Bohr)
 Number     Number              X              Y              Z
 -------------------------------------------------------------------
      1        6           0.000072199    0.000038621    0.000000556
      2        6          -0.000175921    0.000031985   -0.000003642
      3        6           0.000060192   -0.000217431   -0.000038111
      4        6           0.000131954    0.000079841    0.000013229
      5        6          -0.000058471    0.000082328    0.000004817
      6        6          -0.000001772   -0.000075711   -0.000008641
      7        1           0.000013939   -0.000029432   -0.000000070
      8        1           0.000013611   -0.000034011   -0.000004245
      9        1          -0.000056339   -0.000016023   -0.000006860
     10        1           0.000028310    0.000017865    0.000000756
     11        1           0.000035927   -0.000007506    0.000001844
     12        8           0.000008414    0.000114585   -0.000038947
     13        1           0.000121586   -0.000174713   -0.000118848
     14        1          -0.000203907    0.000171976    0.000156120
     15        1          -0.000165807   -0.000187855    0.000155581
     16        8          -0.000067490    0.000203323    0.000225089
     17        8           0.000177915    0.000364066   -0.000138883
     18        8           0.000244984   -0.000243745   -0.000202442
     19        1          -0.000015576   -0.000062273   -0.000126877
     20        1          -0.000104165    0.000086032    0.000075254
     21        1          -0.000059583   -0.000141923    0.000054322
 -------------------------------------------------------------------
 Cartesian Forces:  Max     0.000364066 RMS     0.000120007

 GradGradGradGradGradGradGradGradGradGradGradGradGradGradGradGradGradGrad
 Berny optimization.
 Using GEDIIS/GDIIS optimizer.
 FormGI is forming the generalized inverse of G from B-inverse, IUseBI=4.
 Internal  Forces:  Max     0.000285433 RMS     0.000069945
 Search for a local minimum.
 Step number  10 out of a maximum of  103
 All quantities printed in internal units (Hartrees-Bohrs-Radians)
 Mixed Optimization -- En-DIIS/RFO-DIIS
 Swapping is turned off.
 Update second derivatives using D2CorX and points    1    2    3    4    5
                                                      6    7    8    9   10
 DE= -3.67D-06 DEPred=-1.48D-06 R= 2.48D+00
 TightC=F SS=  1.41D+00  RLast= 8.28D-02 DXNew= 5.0658D-01 2.4853D-01
 Trust test= 2.48D+00 RLast= 8.28D-02 DXMaxT set to 3.01D-01
 ITU=  1  1  1  1  1  1  1  0  1  0
     Eigenvalues ---    0.00008   0.00230   0.00232   0.01144   0.01178
     Eigenvalues ---    0.01529   0.01875   0.01952   0.02002   0.02020
     Eigenvalues ---    0.02093   0.02107   0.02126   0.02143   0.02145
     Eigenvalues ---    0.02157   0.02229   0.02660   0.02801   0.03142
     Eigenvalues ---    0.03494   0.05382   0.06880   0.07132   0.09451
     Eigenvalues ---    0.12131   0.12493   0.15999   0.16000   0.16000
     Eigenvalues ---    0.16002   0.16042   0.16174   0.16196   0.21715
     Eigenvalues ---    0.21998   0.23258   0.25049   0.28525   0.34975
     Eigenvalues ---    0.35054   0.35141   0.35187   0.35937   0.39934
     Eigenvalues ---    0.41011   0.44241   0.45274   0.46264   0.46827
     Eigenvalues ---    0.49092   0.49397   0.51311   0.53234   0.53472
     Eigenvalues ---    0.54417   0.64194
 Eigenvalue     1 is   7.80D-05 Eigenvector:
                          D32       D31       D33       D39       D36
   1                   -0.56452  -0.55136  -0.54437   0.15970  -0.11820
                          D38       A23       D18       D21       D22
   1                    0.08670  -0.06813   0.06638   0.06613  -0.06123
 En-DIIS/RFO-DIIS IScMMF=        0 using points:    10    9    8    7    6
 RFO step:  Lambda=-9.08250231D-07.
 DidBck=F Rises=F RFO-DIIS coefs:    2.59654   -0.49018   -1.18743   -0.29247    0.37354
 Iteration  1 RMS(Cart)=  0.03042242 RMS(Int)=  0.00202486
 Iteration  2 RMS(Cart)=  0.00194782 RMS(Int)=  0.00006065
 Iteration  3 RMS(Cart)=  0.00000679 RMS(Int)=  0.00006047
 Iteration  4 RMS(Cart)=  0.00000000 RMS(Int)=  0.00006047
 Variable       Old X    -DE/DX   Delta X   Delta X   Delta X     New X
                                 (Linear)    (Quad)   (Total)
    R1        2.63175   0.00010  -0.00047   0.00009  -0.00038   2.63137
    R2        2.64168   0.00001   0.00028  -0.00002   0.00026   2.64194
    R3        2.05210   0.00003  -0.00007   0.00001  -0.00006   2.05204
    R4        2.67828  -0.00005   0.00060  -0.00006   0.00054   2.67882
    R5        2.05139   0.00002   0.00002   0.00000   0.00002   2.05140
    R6        2.67740   0.00010  -0.00026   0.00012  -0.00015   2.67725
    R7        2.50522   0.00006  -0.00032   0.00006  -0.00026   2.50496
    R8        2.63252  -0.00001   0.00031  -0.00006   0.00025   2.63277
    R9        2.05081   0.00001  -0.00005   0.00000  -0.00005   2.05076
   R10        2.64111   0.00009  -0.00036   0.00007  -0.00029   2.64082
   R11        2.05217   0.00003  -0.00006   0.00000  -0.00005   2.05211
   R12        2.04839   0.00004  -0.00009   0.00001  -0.00008   2.04831
   R13        3.24940   0.00002  -0.00063  -0.00045  -0.00108   3.24833
   R14        3.19821   0.00004   0.00537   0.00143   0.00680   3.20502
   R15        3.22967   0.00006   0.00382   0.00144   0.00527   3.23494
   R16        1.87430  -0.00010   0.00009  -0.00014  -0.00005   1.87425
   R17        1.88161  -0.00021  -0.00017  -0.00039  -0.00055   1.88105
   R18        1.87496  -0.00022  -0.00007  -0.00037  -0.00044   1.87452
   R19        1.81887  -0.00001   0.00006  -0.00015  -0.00009   1.81878
   R20        1.81887  -0.00006   0.00011  -0.00016  -0.00005   1.81882
   R21        1.81884  -0.00005   0.00013  -0.00016  -0.00003   1.81881
    A1        2.11053   0.00002  -0.00017   0.00006  -0.00012   2.11042
    A2        2.08161  -0.00001   0.00014   0.00000   0.00014   2.08175
    A3        2.09104  -0.00001   0.00003  -0.00005  -0.00002   2.09102
    A4        2.11818  -0.00004   0.00045  -0.00008   0.00037   2.11855
    A5        2.09938  -0.00001   0.00025  -0.00007   0.00018   2.09956
    A6        2.06562   0.00005  -0.00071   0.00016  -0.00055   2.06508
    A7        2.03976   0.00003  -0.00041   0.00002  -0.00039   2.03937
    A8        2.11825   0.00002  -0.00059   0.00005  -0.00053   2.11772
    A9        2.12517  -0.00004   0.00100  -0.00007   0.00093   2.12610
   A10        2.11692   0.00002  -0.00003   0.00007   0.00004   2.11696
   A11        2.06935  -0.00007   0.00085  -0.00022   0.00063   2.06998
   A12        2.09691   0.00005  -0.00081   0.00015  -0.00067   2.09625
   A13        2.11179  -0.00004   0.00032  -0.00010   0.00022   2.11201
   A14        2.08062   0.00003  -0.00042   0.00009  -0.00033   2.08029
   A15        2.09077   0.00001   0.00010   0.00001   0.00011   2.09088
   A16        2.06918   0.00001  -0.00015   0.00004  -0.00012   2.06907
   A17        2.10703  -0.00001   0.00003  -0.00004  -0.00001   2.10701
   A18        2.10698   0.00000   0.00012   0.00000   0.00013   2.10711
   A19        2.03566  -0.00010   0.00154  -0.00048   0.00114   2.03679
   A20        2.11594   0.00012  -0.00649  -0.00035  -0.00710   2.10885
   A21        2.03922   0.00000  -0.00762  -0.00192  -0.00978   2.02943
   A22        1.75728   0.00000   0.01121   0.00286   0.01416   1.77144
   A23        1.66691   0.00006   0.01528   0.00426   0.01962   1.68653
   A24        1.77451  -0.00010  -0.00831  -0.00322  -0.01187   1.76264
   A25        1.83038   0.00025  -0.00126   0.00075  -0.00051   1.82987
   A26        1.83151   0.00029  -0.00197   0.00116  -0.00081   1.83070
   A27        1.83377   0.00027  -0.00189   0.00101  -0.00087   1.83289
   A28        3.15993   0.00005  -0.00057   0.00091   0.00034   3.16027
   A29        3.22555   0.00009   0.00149   0.00003   0.00152   3.22706
   A30        3.11402   0.00001   0.00195  -0.00067   0.00130   3.11533
   A31        3.15783   0.00003  -0.00254  -0.00172  -0.00426   3.15357
   A32        3.17668   0.00002  -0.00047   0.00064   0.00018   3.17686
   A33        3.15886  -0.00003  -0.00391   0.00195  -0.00195   3.15692
    D1        0.00033   0.00000   0.00018   0.00010   0.00029   0.00061
    D2       -3.14048   0.00000   0.00031   0.00007   0.00039  -3.14010
    D3        3.14151   0.00000   0.00009   0.00002   0.00012  -3.14156
    D4        0.00070   0.00000   0.00022  -0.00001   0.00022   0.00092
    D5        0.00008   0.00000   0.00004  -0.00008  -0.00004   0.00004
    D6        3.14153   0.00000   0.00003  -0.00008  -0.00005   3.14149
    D7       -3.14111   0.00000   0.00013   0.00000   0.00013  -3.14097
    D8        0.00035   0.00000   0.00013   0.00000   0.00012   0.00047
    D9       -0.00033   0.00000  -0.00029  -0.00007  -0.00036  -0.00069
   D10        3.14148   0.00000  -0.00021  -0.00009  -0.00031   3.14117
   D11        3.14050   0.00000  -0.00042  -0.00004  -0.00046   3.14004
   D12       -0.00088   0.00000  -0.00034  -0.00006  -0.00041  -0.00128
   D13       -0.00007   0.00000   0.00019   0.00001   0.00021   0.00014
   D14       -3.14019   0.00000   0.00032   0.00001   0.00033  -3.13985
   D15        3.14131   0.00000   0.00011   0.00004   0.00015   3.14146
   D16        0.00119   0.00000   0.00024   0.00004   0.00028   0.00147
   D17       -0.89512   0.00001  -0.00265   0.00000  -0.00266  -0.89778
   D18       -3.04436  -0.00001  -0.01504  -0.00355  -0.01852  -3.06288
   D19        1.05907   0.00002   0.01340   0.00394   0.01728   1.07635
   D20        2.24670   0.00001  -0.00257  -0.00003  -0.00260   2.24410
   D21        0.09746  -0.00001  -0.01495  -0.00358  -0.01847   0.07900
   D22       -2.08230   0.00002   0.01348   0.00392   0.01733  -2.06496
   D23        0.00047   0.00000   0.00002   0.00001   0.00003   0.00050
   D24       -3.14093   0.00000  -0.00006   0.00000  -0.00006  -3.14099
   D25        3.14057   0.00000  -0.00011   0.00001  -0.00010   3.14047
   D26       -0.00083   0.00000  -0.00020   0.00001  -0.00019  -0.00102
   D27       -0.00047   0.00000  -0.00015   0.00003  -0.00012  -0.00059
   D28        3.14126   0.00000  -0.00014   0.00003  -0.00011   3.14115
   D29        3.14093   0.00000  -0.00005   0.00003  -0.00003   3.14090
   D30       -0.00053   0.00000  -0.00005   0.00003  -0.00002  -0.00055
   D31       -2.87131  -0.00001   0.11120   0.04046   0.15168  -2.71963
   D32       -0.55105   0.00008   0.11378   0.04234   0.15607  -0.39498
   D33        1.24695  -0.00001   0.10985   0.04019   0.15008   1.39703
   D34        1.57970   0.00005   0.00489  -0.00076   0.00426   1.58396
   D35       -2.54639  -0.00003   0.01343   0.00096   0.01440  -2.53199
   D36       -0.76662  -0.00003   0.02760   0.00433   0.03178  -0.73484
   D37        1.09399  -0.00001  -0.01022  -0.00321  -0.01349   1.08049
   D38       -1.19329   0.00002  -0.01860  -0.00534  -0.02398  -1.21727
   D39       -2.89430  -0.00001  -0.03500  -0.00969  -0.04460  -2.93890
         Item               Value     Threshold  Converged?
 Maximum Force            0.000285     0.000015     NO 
 RMS     Force            0.000070     0.000010     NO 
 Maximum Displacement     0.179110     0.000060     NO 
 RMS     Displacement     0.030637     0.000040     NO 
 Predicted change in Energy=-6.792511D-06
 GradGradGradGradGradGradGradGradGradGradGradGradGradGradGradGradGradGrad

                          Input orientation:                          
 ---------------------------------------------------------------------
 Center     Atomic      Atomic             Coordinates (Angstroms)
 Number     Number       Type             X           Y           Z
 ---------------------------------------------------------------------
      1          6           0        2.471955   -1.193494   -0.079902
      2          6           0        1.079540   -1.191772   -0.068573
      3          6           0        0.343344    0.017663    0.000611
      4          6           0        1.091229    1.219534    0.058293
      5          6           0        2.484321    1.206215    0.047003
      6          6           0        3.192261    0.003339   -0.022398
      7          1           0        3.001380   -2.140055   -0.133707
      8          1           0        0.530385   -2.127163   -0.112225
      9          1           0        0.556298    2.162131    0.113581
     10          1           0        3.023388    2.147771    0.093121
     11          1           0        4.276130   -0.001688   -0.031311
     12          8           0       -0.982185    0.018225    0.010864
     13          1           0       -1.764547   -0.874418   -1.232459
     14          1           0       -1.850985    1.474482   -0.020649
     15          1           0       -1.730244   -0.779700    1.327741
     16          8           0       -2.222272   -1.371066   -1.958765
     17          8           0       -2.189244   -1.240168    2.076914
     18          8           0       -2.433455    2.281615   -0.010384
     19          1           0       -3.089182   -0.959229   -2.030739
     20          1           0       -2.231031    2.745662   -0.828940
     21          1           0       -2.307979   -0.561386    2.748869
 ---------------------------------------------------------------------
                    Distance matrix (angstroms):
                    1          2          3          4          5
     1  C    0.000000
     2  C    1.392463   0.000000
     3  C    2.450381   1.417569   0.000000
     4  C    2.783560   2.414670   1.416741   0.000000
     5  C    2.403094   2.781566   2.449202   1.393202   0.000000
     6  C    1.398054   2.427759   2.849045   2.428987   1.397464
     7  H    1.085893   2.144050   3.426214   3.869416   3.390801
     8  H    2.154641   1.085557   2.155921   3.397647   3.867122
     9  H    3.868772   3.399357   2.157975   1.085218   2.153017
    10  H    3.390879   3.867459   3.424697   2.143846   1.085931
    11  H    2.162824   3.411140   3.932963   3.412186   2.162347
    12  O    3.661636   2.391884   1.325568   2.396756   3.664599
    13  H    4.402062   3.089365   2.599899   3.769103   4.900912
    14  H    5.080297   3.962219   2.633981   2.954294   4.344125
    15  H    4.450973   3.164551   2.587824   3.683633   4.831844
    16  O    5.059390   3.808796   3.514272   4.664656   5.728656
    17  O    5.136226   3.910295   3.508159   4.570172   5.652216
    18  O    6.012010   4.940540   3.582766   3.681865   5.034312
    19  H    5.898042   4.613287   4.106451   5.156249   6.330095
    20  H    6.180297   5.200136   3.841554   3.762134   5.037034
    21  H    5.590105   4.450916   3.862349   4.686736   5.778463
                    6          7          8          9         10
     6  C    0.000000
     7  H    2.154754   0.000000
     8  H    3.410673   2.471122   0.000000
     9  H    3.409864   4.954633   4.295312   0.000000
    10  H    2.154170   4.293878   4.953008   2.467217   0.000000
    11  H    1.083918   2.491604   4.307528   4.305840   2.490988
    12  O    4.174604   4.532974   2.627871   2.640798   4.537218
    13  H    5.177321   5.052044   2.844469   4.052009   5.815076
    14  H    5.253436   6.051702   4.318698   2.507168   4.921968
    15  H    5.164018   5.135627   2.999934   3.918780   5.717639
    16  O    5.912332   5.586476   3.399781   4.949601   6.641490
    17  O    5.908809   5.713074   3.602149   4.792528   6.525726
    18  O    6.069544   7.007410   5.313383   2.994706   5.459465
    19  H    6.664570   6.487529   4.259816   5.256474   7.178283
    20  H    6.130492   7.192475   5.646549   2.999675   5.368108
    21  H    6.184778   6.244256   4.323636   4.750408   6.543394
                   11         12         13         14         15
    11  H    0.000000
    12  O    5.258522   0.000000
    13  H    6.220466   1.718940   0.000000
    14  H    6.302439   1.696022   2.644482   0.000000
    15  H    6.207162   1.711854   2.562181   2.629462   0.000000
    16  O    6.915165   2.710606   0.991812   3.462844   3.375341
    17  O    6.912273   2.703537   3.356499   3.447248   0.991954
    18  O    7.087485   2.688786   3.449848   0.995410   3.414196
    19  H    7.691711   3.092410   1.548904   3.390655   3.627442
    20  H    7.108255   3.115092   3.672249   1.553598   4.162961
    21  H    7.168902   3.096829   4.030419   3.467539   1.549530
                   16         17         18         19         20
    16  O    0.000000
    17  O    4.037936   0.000000
    18  O    4.145222   4.101147   0.000000
    19  H    0.962457   4.214455   3.874904   0.000000
    20  H    4.268961   4.932806   0.962471   3.988353   0.000000
    21  H    4.777524   0.962479   3.963821   4.859343   4.872700
                   21
    21  H    0.000000
 Stoichiometry    C6H11O4(1-)
 Framework group  C1[X(C6H11O4)]
 Deg. of freedom    57
 Full point group                 C1      NOp   1
 Largest Abelian subgroup         C1      NOp   1
 Largest concise Abelian subgroup C1      NOp   1
                         Standard orientation:                         
 ---------------------------------------------------------------------
 Center     Atomic      Atomic             Coordinates (Angstroms)
 Number     Number       Type             X           Y           Z
 ---------------------------------------------------------------------
      1          6           0        2.471801   -1.189129   -0.040341
      2          6           0        1.079364   -1.183302   -0.034174
      3          6           0        0.346328    0.029668   -0.004789
      4          6           0        1.097377    1.230720    0.018770
      5          6           0        2.490458    1.213300    0.012999
      6          6           0        3.195257    0.006954   -0.016906
      7          1           0        2.998752   -2.138322   -0.063168
      8          1           0        0.527742   -2.118106   -0.051148
      9          1           0        0.564903    2.176010    0.043181
     10          1           0        3.032000    2.154368    0.032214
     11          1           0        4.279133   -0.001270   -0.021689
     12          8           0       -0.979222    0.034123    0.000584
     13          1           0       -1.759634   -0.894104   -1.217655
     14          1           0       -1.843807    1.491070   -0.078732
     15          1           0       -1.734232   -0.721030    1.338548
     16          8           0       -2.216149   -1.411549   -1.930071
     17          8           0       -2.197204   -1.157071    2.099794
     18          8           0       -2.424039    2.299708   -0.095344
     19          1           0       -3.081635   -0.999773   -2.017811
     20          1           0       -2.217381    2.737892   -0.926992
     21          1           0       -2.316436   -0.457688    2.750189
 ---------------------------------------------------------------------
 Rotational constants (GHZ):      1.3139628      0.6493364      0.5805183
 Standard basis: 6-311++G(d,p) (5D, 7F)
 There are   307 symmetry adapted cartesian basis functions of A   symmetry.
 There are   297 symmetry adapted basis functions of A   symmetry.
   297 basis functions,   459 primitive gaussians,   307 cartesian basis functions
    40 alpha electrons       40 beta electrons
       nuclear repulsion energy       516.4866141169 Hartrees.
 NAtoms=   21 NActive=   21 NUniq=   21 SFac= 1.00D+00 NAtFMM=   60 NAOKFM=F Big=F
 Integral buffers will be    131072 words long.
 Raffenetti 2 integral format.
 Two-electron integral symmetry is turned on.
 ------------------------------------------------------------------------------
 Polarizable Continuum Model (PCM)
 =================================
 Model                : PCM (using non-symmetric T matrix).
 Atomic radii         : UFF (Universal Force Field).
 Polarization charges : Total charges.
 Charge compensation  : None.
 Solution method      : On-the-fly selection.
 Cavity type          : Scaled VdW (van der Waals Surface) (Alpha=1.100).
 Cavity algorithm     : GePol (No added spheres)
                        Default sphere list used, NSphG=   21.
                        Lebedev-Laikov grids with approx.  5.0 points / Ang**2.
                        Smoothing algorithm: Karplus/York (Gamma=1.0000).
                        Polarization charges: spherical gaussians, with
                                              point-specific exponents (IZeta= 3).
                        Self-potential: point-specific (ISelfS= 7).
                        Self-field    : sphere-specific E.n sum rule (ISelfD= 2).
 1st derivatives      : Analytical E(r).r(x)/FMM algorithm (CHGder, D1EAlg=3).
                        Cavity 1st derivative terms included.
 Solvent              : Water, Eps=  78.355300 Eps(inf)=   1.777849
 ------------------------------------------------------------------------------
 One-electron integrals computed using PRISM.
 PrsmSu:  requested number of processors reduced to:   9 ShMem   1 Linda.
 NBasis=   297 RedAO= T EigKep=  4.02D-06  NBF=   297
 NBsUse=   296 1.00D-06 EigRej=  8.34D-07 NBFU=   296
 Initial guess from the checkpoint file:  "MHPhenoxideIon.chk"
 B after Tr=     0.000000    0.000000    0.000000
         Rot=    0.999967    0.008022   -0.000404   -0.001516 Ang=   0.94 deg.
 Initial guess <Sx>= 0.0000 <Sy>= 0.0000 <Sz>= 0.0000 <S**2>= 0.0000 S= 0.0000
 ExpMin= 3.60D-02 ExpMax= 8.59D+03 ExpMxC= 1.30D+03 IAcc=3 IRadAn=         5 AccDes= 0.00D+00
 Harris functional with IExCor=  402 and IRadAn=       5 diagonalized for initial guess.
 HarFok:  IExCor=  402 AccDes= 0.00D+00 IRadAn=         5 IDoV= 1 UseB2=F ITyADJ=14
 ICtDFT=  3500011 ScaDFX=  1.000000  1.000000  1.000000  1.000000
 FoFCou: FMM=F IPFlag=           0 FMFlag=      100000 FMFlg1=           0
         NFxFlg=           0 DoJE=T BraDBF=F KetDBF=T FulRan=T
         wScrn=  0.000000 ICntrl=     500 IOpCl=  0 I1Cent=   200000004 NGrid=           0
         NMat0=    1 NMatS0=      1 NMatT0=    0 NMatD0=    1 NMtDS0=    0 NMtDT0=    0
 Petite list used in FoFCou.
 Requested convergence on RMS density matrix=1.00D-08 within 128 cycles.
 Requested convergence on MAX density matrix=1.00D-06.
 Requested convergence on             energy=1.00D-06.
 No special actions if energy rises.
 CoulSu:  requested number of processors reduced to:  10 ShMem   1 Linda.
 Inv3:  Mode=1 IEnd=    11595468.
 Iteration    1 A*A^-1 deviation from unit magnitude is 5.77D-15 for   1938.
 Iteration    1 A*A^-1 deviation from orthogonality  is 3.79D-15 for   1128    243.
 Iteration    1 A^-1*A deviation from unit magnitude is 6.00D-15 for   1958.
 Iteration    1 A^-1*A deviation from orthogonality  is 3.87D-11 for   1796   1778.
 CoulSu:  requested number of processors reduced to:  10 ShMem   1 Linda.
 CoulSu:  requested number of processors reduced to:  14 ShMem   1 Linda.
 CoulSu:  requested number of processors reduced to:  14 ShMem   1 Linda.
 Error on total polarization charges =  0.02121
 SCF Done:  E(UB3LYP) =  -536.523255005     A.U. after   10 cycles
            NFock= 10  Conv=0.76D-08     -V/T= 2.0040
 <Sx>= 0.0000 <Sy>= 0.0000 <Sz>= 0.0000 <S**2>= 0.0000 S= 0.0000
 <L.S>= 0.000000000000E+00
 Annihilation of the first spin contaminant:
 S**2 before annihilation     0.0000,   after     0.0000
 PrsmSu:  requested number of processors reduced to:   9 ShMem   1 Linda.
 PrsmSu:  requested number of processors reduced to:  15 ShMem   1 Linda.
 D1PCM: PCM CHGder 1st derivatives, ID1Alg=3 FixD1E=F DoIter=F DoCFld=F I1PDM=0.
 CoulSu:  requested number of processors reduced to:  13 ShMem   1 Linda.
 CoulSu:  requested number of processors reduced to:  13 ShMem   1 Linda.
 CoulSu:  requested number of processors reduced to:  12 ShMem   1 Linda.
 CoulSu:  requested number of processors reduced to:   8 ShMem   1 Linda.
 CoulSu:  requested number of processors reduced to:   8 ShMem   1 Linda.
 CoulSu:  requested number of processors reduced to:  14 ShMem   1 Linda.
 CoulSu:  requested number of processors reduced to:  14 ShMem   1 Linda.
 Calling FoFJK, ICntrl=      2127 FMM=F ISym2X=0 I1Cent= 0 IOpClX= 1 NMat=1 NMatS=1 NMatT=0.
 CoulSu:  requested number of processors reduced to:  15 ShMem   1 Linda.
 ***** Axes restored to original set *****
 -------------------------------------------------------------------
 Center     Atomic                   Forces (Hartrees/Bohr)
 Number     Number              X              Y              Z
 -------------------------------------------------------------------
      1        6           0.000173158    0.000110424    0.000004793
      2        6          -0.000361246    0.000102317   -0.000007811
      3        6           0.000308008   -0.000427226   -0.000128674
      4        6           0.000209883    0.000123979    0.000028596
      5        6          -0.000136920    0.000142517    0.000005406
      6        6          -0.000035912   -0.000175397   -0.000013565
      7        1           0.000022513   -0.000051600   -0.000001637
      8        1           0.000028990   -0.000059544   -0.000009460
      9        1          -0.000093042   -0.000021850   -0.000005925
     10        1           0.000052313    0.000030151    0.000001849
     11        1           0.000062468   -0.000003794    0.000003019
     12        8          -0.000079103    0.000315603    0.000122388
     13        1           0.000146337   -0.000129808    0.000004936
     14        1          -0.000262750   -0.000058126    0.000181317
     15        1          -0.000192180   -0.000217931   -0.000015612
     16        8          -0.000042291    0.000204217    0.000191338
     17        8           0.000189085    0.000409464   -0.000161977
     18        8           0.000304916   -0.000234698   -0.000240702
     19        1          -0.000069657   -0.000060288   -0.000138344
     20        1          -0.000145418    0.000155254    0.000048104
     21        1          -0.000079153   -0.000153665    0.000131962
 -------------------------------------------------------------------
 Cartesian Forces:  Max     0.000427226 RMS     0.000160379

 GradGradGradGradGradGradGradGradGradGradGradGradGradGradGradGradGradGrad
 Berny optimization.
 Using GEDIIS/GDIIS optimizer.
 FormGI is forming the generalized inverse of G from B-inverse, IUseBI=4.
 Internal  Forces:  Max     0.000396445 RMS     0.000095924
 Search for a local minimum.
 Step number  11 out of a maximum of  103
 All quantities printed in internal units (Hartrees-Bohrs-Radians)
 Mixed Optimization -- En-DIIS/RFO-DIIS
 Swapping is turned off.
 Update second derivatives using D2CorX and points    3    4    5    6    7
                                                      8    9   10   11
 DE= -4.20D-06 DEPred=-6.79D-06 R= 6.19D-01
 TightC=F SS=  1.41D+00  RLast= 2.76D-01 DXNew= 5.0658D-01 8.2785D-01
 Trust test= 6.19D-01 RLast= 2.76D-01 DXMaxT set to 5.07D-01
 ITU=  1  1  1  1  1  1  1  1  0  1  0
     Eigenvalues ---    0.00015   0.00227   0.00231   0.01140   0.01168
     Eigenvalues ---    0.01382   0.01693   0.01875   0.01989   0.02020
     Eigenvalues ---    0.02081   0.02096   0.02108   0.02130   0.02143
     Eigenvalues ---    0.02148   0.02229   0.02646   0.02785   0.03256
     Eigenvalues ---    0.03522   0.05352   0.06884   0.07137   0.09419
     Eigenvalues ---    0.12176   0.12482   0.15998   0.16000   0.16000
     Eigenvalues ---    0.16002   0.16054   0.16172   0.16216   0.21501
     Eigenvalues ---    0.21998   0.23049   0.24992   0.25322   0.34975
     Eigenvalues ---    0.35055   0.35142   0.35188   0.36044   0.39953
     Eigenvalues ---    0.41005   0.44272   0.45076   0.46089   0.46457
     Eigenvalues ---    0.47300   0.49120   0.49439   0.53296   0.53470
     Eigenvalues ---    0.54751   0.64347
 En-DIIS/RFO-DIIS IScMMF=        0 using points:    11   10    9    8    7
 RFO step:  Lambda=-1.57244488D-06.
 DidBck=F Rises=F RFO-DIIS coefs:    1.59828   -2.18315    0.28369    0.70423    0.59695
 Iteration  1 RMS(Cart)=  0.00901667 RMS(Int)=  0.00013410
 Iteration  2 RMS(Cart)=  0.00010080 RMS(Int)=  0.00008351
 Iteration  3 RMS(Cart)=  0.00000002 RMS(Int)=  0.00008351
 Variable       Old X    -DE/DX   Delta X   Delta X   Delta X     New X
                                 (Linear)    (Quad)   (Total)
    R1        2.63137   0.00019   0.00047   0.00005   0.00051   2.63189
    R2        2.64194  -0.00003  -0.00018  -0.00003  -0.00020   2.64174
    R3        2.05204   0.00005   0.00013  -0.00002   0.00011   2.05215
    R4        2.67882  -0.00014  -0.00046   0.00002  -0.00043   2.67838
    R5        2.05140   0.00004   0.00004   0.00001   0.00005   2.05145
    R6        2.67725   0.00015   0.00038   0.00014   0.00051   2.67777
    R7        2.50496   0.00023   0.00026  -0.00014   0.00012   2.50508
    R8        2.63277  -0.00005  -0.00024  -0.00006  -0.00029   2.63248
    R9        2.05076   0.00003   0.00008   0.00000   0.00009   2.05085
   R10        2.64082   0.00015   0.00039   0.00006   0.00045   2.64127
   R11        2.05211   0.00005   0.00011  -0.00001   0.00010   2.05221
   R12        2.04831   0.00006   0.00015  -0.00002   0.00013   2.04844
   R13        3.24833  -0.00006   0.00063   0.00113   0.00176   3.25008
   R14        3.20502  -0.00007  -0.00191   0.00193   0.00003   3.20505
   R15        3.23494  -0.00002  -0.00072   0.00276   0.00204   3.23697
   R16        1.87425  -0.00006  -0.00034  -0.00008  -0.00042   1.87383
   R17        1.88105  -0.00016  -0.00048  -0.00025  -0.00072   1.88033
   R18        1.87452  -0.00019  -0.00055  -0.00025  -0.00080   1.87372
   R19        1.81878   0.00005  -0.00010  -0.00004  -0.00014   1.81864
   R20        1.81882  -0.00001  -0.00020  -0.00005  -0.00025   1.81857
   R21        1.81881   0.00000  -0.00020  -0.00003  -0.00023   1.81857
    A1        2.11042   0.00003   0.00020   0.00005   0.00025   2.11067
    A2        2.08175  -0.00002  -0.00011  -0.00005  -0.00015   2.08160
    A3        2.09102  -0.00001  -0.00010   0.00000  -0.00010   2.09092
    A4        2.11855  -0.00008  -0.00043   0.00000  -0.00044   2.11811
    A5        2.09956  -0.00002  -0.00027  -0.00006  -0.00033   2.09923
    A6        2.06508   0.00010   0.00071   0.00006   0.00077   2.06584
    A7        2.03937   0.00007   0.00032  -0.00008   0.00024   2.03961
    A8        2.11772   0.00003   0.00045   0.00013   0.00059   2.11830
    A9        2.12610  -0.00010  -0.00077  -0.00005  -0.00083   2.12527
   A10        2.11696   0.00002   0.00012   0.00008   0.00019   2.11715
   A11        2.06998  -0.00011  -0.00093  -0.00014  -0.00107   2.06891
   A12        2.09625   0.00008   0.00082   0.00006   0.00088   2.09712
   A13        2.11201  -0.00007  -0.00036  -0.00003  -0.00039   2.11162
   A14        2.08029   0.00006   0.00041   0.00006   0.00047   2.08076
   A15        2.09088   0.00001  -0.00005  -0.00002  -0.00008   2.09080
   A16        2.06907   0.00002   0.00015  -0.00001   0.00014   2.06921
   A17        2.10701  -0.00001  -0.00009   0.00002  -0.00007   2.10694
   A18        2.10711  -0.00001  -0.00006  -0.00001  -0.00007   2.10703
   A19        2.03679  -0.00010  -0.00172  -0.00112  -0.00296   2.03384
   A20        2.10885   0.00023   0.00446   0.00187   0.00669   2.11554
   A21        2.02943   0.00006   0.00356  -0.00011   0.00379   2.03323
   A22        1.77144  -0.00009  -0.00546  -0.00015  -0.00572   1.76571
   A23        1.68653  -0.00001  -0.00713   0.00059  -0.00665   1.67988
   A24        1.76264  -0.00015   0.00282  -0.00136   0.00194   1.76458
   A25        1.82987   0.00029   0.00235  -0.00042   0.00193   1.83180
   A26        1.83070   0.00040   0.00305  -0.00008   0.00297   1.83367
   A27        1.83289   0.00040   0.00293   0.00005   0.00297   1.83587
   A28        3.16027   0.00005   0.00242  -0.00123   0.00118   3.16145
   A29        3.22706   0.00004   0.00304  -0.00184   0.00121   3.22827
   A30        3.11533   0.00004  -0.00196   0.00302   0.00102   3.11635
   A31        3.15357   0.00003   0.00203  -0.00024   0.00180   3.15537
   A32        3.17686   0.00000   0.00183  -0.00180   0.00000   3.17687
   A33        3.15692  -0.00003  -0.00035  -0.00308  -0.00346   3.15346
    D1        0.00061   0.00000  -0.00009  -0.00016  -0.00025   0.00036
    D2       -3.14010   0.00000  -0.00023   0.00007  -0.00016  -3.14026
    D3       -3.14156   0.00000  -0.00005  -0.00017  -0.00021   3.14142
    D4        0.00092   0.00000  -0.00019   0.00007  -0.00012   0.00080
    D5        0.00004   0.00000  -0.00006   0.00005  -0.00001   0.00003
    D6        3.14149   0.00000  -0.00010   0.00003  -0.00007   3.14142
    D7       -3.14097   0.00000  -0.00010   0.00005  -0.00005  -3.14102
    D8        0.00047   0.00000  -0.00014   0.00004  -0.00011   0.00036
    D9       -0.00069   0.00000   0.00020   0.00012   0.00032  -0.00037
   D10        3.14117   0.00001   0.00011   0.00042   0.00053  -3.14148
   D11        3.14004   0.00000   0.00034  -0.00011   0.00023   3.14027
   D12       -0.00128   0.00000   0.00025   0.00019   0.00044  -0.00084
   D13        0.00014   0.00000  -0.00017   0.00002  -0.00015  -0.00001
   D14       -3.13985   0.00000  -0.00030   0.00003  -0.00027  -3.14012
   D15        3.14146   0.00000  -0.00008  -0.00028  -0.00036   3.14110
   D16        0.00147   0.00000  -0.00021  -0.00027  -0.00048   0.00099
   D17       -0.89778   0.00002   0.00200   0.00035   0.00234  -0.89543
   D18       -3.06288   0.00003   0.00778  -0.00013   0.00756  -3.05532
   D19        1.07635  -0.00002  -0.00627   0.00022  -0.00597   1.07038
   D20        2.24410   0.00003   0.00191   0.00066   0.00257   2.24666
   D21        0.07900   0.00004   0.00768   0.00018   0.00778   0.08678
   D22       -2.06496  -0.00002  -0.00637   0.00053  -0.00575  -2.07071
   D23        0.00050   0.00000   0.00003  -0.00013  -0.00010   0.00040
   D24       -3.14099   0.00000   0.00008  -0.00003   0.00005  -3.14094
   D25        3.14047   0.00000   0.00016  -0.00014   0.00002   3.14049
   D26       -0.00102   0.00000   0.00021  -0.00003   0.00017  -0.00085
   D27       -0.00059   0.00000   0.00009   0.00010   0.00018  -0.00041
   D28        3.14115   0.00000   0.00013   0.00011   0.00024   3.14139
   D29        3.14090   0.00000   0.00004  -0.00001   0.00003   3.14093
   D30       -0.00055   0.00000   0.00008   0.00001   0.00009  -0.00046
   D31       -2.71963  -0.00002  -0.04543   0.01027  -0.03517  -2.75480
   D32       -0.39498   0.00012  -0.04590   0.01201  -0.03383  -0.42881
   D33        1.39703  -0.00005  -0.04491   0.01077  -0.03420   1.36283
   D34        1.58396   0.00009  -0.00363  -0.00198  -0.00578   1.57818
   D35       -2.53199  -0.00001  -0.00941  -0.00318  -0.01260  -2.54459
   D36       -0.73484  -0.00012  -0.01660  -0.00308  -0.01949  -0.75433
   D37        1.08049  -0.00005   0.00441  -0.00057   0.00394   1.08444
   D38       -1.21727   0.00000   0.00837   0.00021   0.00861  -1.20867
   D39       -2.93890   0.00006   0.01677  -0.00029   0.01635  -2.92255
         Item               Value     Threshold  Converged?
 Maximum Force            0.000396     0.000015     NO 
 RMS     Force            0.000096     0.000010     NO 
 Maximum Displacement     0.040006     0.000060     NO 
 RMS     Displacement     0.009007     0.000040     NO 
 Predicted change in Energy=-8.285625D-07
 GradGradGradGradGradGradGradGradGradGradGradGradGradGradGradGradGradGrad

                          Input orientation:                          
 ---------------------------------------------------------------------
 Center     Atomic      Atomic             Coordinates (Angstroms)
 Number     Number       Type             X           Y           Z
 ---------------------------------------------------------------------
      1          6           0        2.472151   -1.193893   -0.081415
      2          6           0        1.079477   -1.189452   -0.069180
      3          6           0        0.346356    0.021432    0.002551
      4          6           0        1.097019    1.221835    0.061404
      5          6           0        2.489917    1.205806    0.048986
      6          6           0        3.195091    0.001163   -0.022642
      7          1           0        2.999562   -2.141545   -0.136989
      8          1           0        0.528752   -2.123892   -0.114006
      9          1           0        0.563128    2.164974    0.118371
     10          1           0        3.031329    2.146024    0.096091
     11          1           0        4.279008   -0.006333   -0.032220
     12          8           0       -0.979215    0.025905    0.014335
     13          1           0       -1.761541   -0.867391   -1.229827
     14          1           0       -1.853586    1.478656   -0.024826
     15          1           0       -1.734497   -0.778457    1.324560
     16          8           0       -2.218744   -1.362426   -1.957255
     17          8           0       -2.194844   -1.244198    2.069071
     18          8           0       -2.439999    2.282502   -0.019372
     19          1           0       -3.096827   -0.972023   -2.009569
     20          1           0       -2.245071    2.742361   -0.841957
     21          1           0       -2.308361   -0.574551    2.750832
 ---------------------------------------------------------------------
                    Distance matrix (angstroms):
                    1          2          3          4          5
     1  C    0.000000
     2  C    1.392735   0.000000
     3  C    2.450116   1.417340   0.000000
     4  C    2.783367   2.414884   1.417013   0.000000
     5  C    2.403305   2.782187   2.449439   1.393046   0.000000
     6  C    1.397947   2.428076   2.848918   2.428788   1.397700
     7  H    1.085953   2.144249   3.425995   3.869284   3.391030
     8  H    2.154707   1.085581   2.156216   3.398174   3.867767
     9  H    3.868627   3.399113   2.157586   1.085263   2.153447
    10  H    3.391053   3.868132   3.425160   2.144035   1.085982
    11  H    2.162742   3.411471   3.932903   3.412070   2.162573
    12  O    3.661831   2.392129   1.325631   2.396500   3.664457
    13  H    4.398819   3.085808   2.598460   3.768754   4.899838
    14  H    5.085049   3.965303   2.638939   2.963015   4.352690
    15  H    4.454800   3.166999   2.591811   3.689745   4.838394
    16  O    5.054867   3.804341   3.512214   4.663440   5.726457
    17  O    5.138868   3.911048   3.511413   4.576943   5.659527
    18  O    6.018172   4.944053   3.588412   3.693513   5.046585
    19  H    5.897501   4.610195   4.109877   5.166264   6.339739
    20  H    6.190695   5.206627   3.851253   3.781220   5.057163
    21  H    5.590930   4.450620   3.867269   4.696449   5.787323
                    6          7          8          9         10
     6  C    0.000000
     7  H    2.154647   0.000000
     8  H    3.410802   2.470980   0.000000
     9  H    3.410160   4.954546   4.295294   0.000000
    10  H    2.154379   4.294018   4.953708   2.468374   0.000000
    11  H    1.083986   2.491403   4.307571   4.306393   2.491146
    12  O    4.174543   4.533366   2.629080   2.639178   4.537186
    13  H    5.174928   5.048353   2.840650   4.051785   5.814666
    14  H    5.260430   6.055698   4.319935   2.516355   4.931774
    15  H    5.169487   5.138623   3.000327   3.923998   5.724930
    16  O    5.908613   5.581318   3.395015   4.948696   6.639934
    17  O    5.914185   5.714349   3.599675   4.799385   6.534458
    18  O    6.079372   7.012478   5.314014   3.008581   5.474248
    19  H    6.669572   6.483849   4.250268   5.269170   7.190989
    20  H    6.146610   7.201090   5.648400   3.023506   5.392213
    21  H    6.189635   6.242517   4.319371   4.762384   6.554500
                   11         12         13         14         15
    11  H    0.000000
    12  O    5.258528   0.000000
    13  H    6.218032   1.719870   0.000000
    14  H    6.309830   1.696037   2.639022   0.000000
    15  H    6.212831   1.712933   2.556078   2.632411   0.000000
    16  O    6.911261   2.711285   0.991588   3.455340   3.368357
    17  O    6.917983   2.704229   3.348502   3.451782   0.991529
    18  O    7.098168   2.688356   3.441996   0.995027   3.416630
    19  H    7.697104   3.094564   1.549817   3.389790   3.606914
    20  H    7.125630   3.116851   3.662589   1.554964   4.165410
    21  H    7.173680   3.100901   4.028699   3.482349   1.550854
                   16         17         18         19         20
    16  O    0.000000
    17  O    4.028133   0.000000
    18  O    4.133988   4.106009   0.000000
    19  H    0.962383   4.186044   3.870948   0.000000
    20  H    4.253688   4.936523   0.962348   3.985656   0.000000
    21  H    4.774397   0.962347   3.981722   4.841599   4.890199
                   21
    21  H    0.000000
 Stoichiometry    C6H11O4(1-)
 Framework group  C1[X(C6H11O4)]
 Deg. of freedom    57
 Full point group                 C1      NOp   1
 Largest Abelian subgroup         C1      NOp   1
 Largest concise Abelian subgroup C1      NOp   1
                         Standard orientation:                         
 ---------------------------------------------------------------------
 Center     Atomic      Atomic             Coordinates (Angstroms)
 Number     Number       Type             X           Y           Z
 ---------------------------------------------------------------------
      1          6           0        2.472252   -1.188975   -0.049132
      2          6           0        1.079559   -1.181471   -0.041430
      3          6           0        0.348714    0.032272   -0.002137
      4          6           0        1.101660    1.232278    0.029250
      5          6           0        2.494555    1.213184    0.021654
      6          6           0        3.197465    0.005737   -0.017781
      7          1           0        2.997880   -2.138759   -0.079467
      8          1           0        0.527052   -2.115643   -0.064769
      9          1           0        0.569539    2.177597    0.061069
     10          1           0        3.037753    2.153208    0.047098
     11          1           0        4.281389   -0.004143   -0.023731
     12          8           0       -0.976876    0.039665    0.005327
     13          1           0       -1.757153   -0.882728   -1.218729
     14          1           0       -1.848125    1.492723   -0.072696
     15          1           0       -1.737901   -0.730384    1.332733
     16          8           0       -2.213101   -1.394784   -1.935078
     17          8           0       -2.201528   -1.176562    2.087123
     18          8           0       -2.432896    2.297618   -0.089078
     19          1           0       -3.090210   -1.004061   -1.999862
     20          1           0       -2.234453    2.736501   -0.922214
     21          1           0       -2.315794   -0.489953    2.751669
 ---------------------------------------------------------------------
 Rotational constants (GHZ):      1.3166012      0.6486097      0.5796389
 Standard basis: 6-311++G(d,p) (5D, 7F)
 There are   307 symmetry adapted cartesian basis functions of A   symmetry.
 There are   297 symmetry adapted basis functions of A   symmetry.
   297 basis functions,   459 primitive gaussians,   307 cartesian basis functions
    40 alpha electrons       40 beta electrons
       nuclear repulsion energy       516.4133333153 Hartrees.
 NAtoms=   21 NActive=   21 NUniq=   21 SFac= 1.00D+00 NAtFMM=   60 NAOKFM=F Big=F
 Integral buffers will be    131072 words long.
 Raffenetti 2 integral format.
 Two-electron integral symmetry is turned on.
 ------------------------------------------------------------------------------
 Polarizable Continuum Model (PCM)
 =================================
 Model                : PCM (using non-symmetric T matrix).
 Atomic radii         : UFF (Universal Force Field).
 Polarization charges : Total charges.
 Charge compensation  : None.
 Solution method      : On-the-fly selection.
 Cavity type          : Scaled VdW (van der Waals Surface) (Alpha=1.100).
 Cavity algorithm     : GePol (No added spheres)
                        Default sphere list used, NSphG=   21.
                        Lebedev-Laikov grids with approx.  5.0 points / Ang**2.
                        Smoothing algorithm: Karplus/York (Gamma=1.0000).
                        Polarization charges: spherical gaussians, with
                                              point-specific exponents (IZeta= 3).
                        Self-potential: point-specific (ISelfS= 7).
                        Self-field    : sphere-specific E.n sum rule (ISelfD= 2).
 1st derivatives      : Analytical E(r).r(x)/FMM algorithm (CHGder, D1EAlg=3).
                        Cavity 1st derivative terms included.
 Solvent              : Water, Eps=  78.355300 Eps(inf)=   1.777849
 ------------------------------------------------------------------------------
 One-electron integrals computed using PRISM.
 PrsmSu:  requested number of processors reduced to:   9 ShMem   1 Linda.
 NBasis=   297 RedAO= T EigKep=  4.02D-06  NBF=   297
 NBsUse=   296 1.00D-06 EigRej=  8.36D-07 NBFU=   296
 Initial guess from the checkpoint file:  "MHPhenoxideIon.chk"
 B after Tr=     0.000000    0.000000    0.000000
         Rot=    0.999995   -0.003204    0.000197   -0.000242 Ang=  -0.37 deg.
 Initial guess <Sx>= 0.0000 <Sy>= 0.0000 <Sz>= 0.0000 <S**2>= 0.0000 S= 0.0000
 ExpMin= 3.60D-02 ExpMax= 8.59D+03 ExpMxC= 1.30D+03 IAcc=3 IRadAn=         5 AccDes= 0.00D+00
 Harris functional with IExCor=  402 and IRadAn=       5 diagonalized for initial guess.
 HarFok:  IExCor=  402 AccDes= 0.00D+00 IRadAn=         5 IDoV= 1 UseB2=F ITyADJ=14
 ICtDFT=  3500011 ScaDFX=  1.000000  1.000000  1.000000  1.000000
 FoFCou: FMM=F IPFlag=           0 FMFlag=      100000 FMFlg1=           0
         NFxFlg=           0 DoJE=T BraDBF=F KetDBF=T FulRan=T
         wScrn=  0.000000 ICntrl=     500 IOpCl=  0 I1Cent=   200000004 NGrid=           0
         NMat0=    1 NMatS0=      1 NMatT0=    0 NMatD0=    1 NMtDS0=    0 NMtDT0=    0
 Petite list used in FoFCou.
 Requested convergence on RMS density matrix=1.00D-08 within 128 cycles.
 Requested convergence on MAX density matrix=1.00D-06.
 Requested convergence on             energy=1.00D-06.
 No special actions if energy rises.
 CoulSu:  requested number of processors reduced to:  10 ShMem   1 Linda.
 Inv3:  Mode=1 IEnd=    11489547.
 Iteration    1 A*A^-1 deviation from unit magnitude is 4.44D-15 for   1936.
 Iteration    1 A*A^-1 deviation from orthogonality  is 2.74D-15 for   1943   1806.
 Iteration    1 A^-1*A deviation from unit magnitude is 4.00D-15 for   1952.
 Iteration    1 A^-1*A deviation from orthogonality  is 2.82D-11 for   1095   1005.
 CoulSu:  requested number of processors reduced to:  10 ShMem   1 Linda.
 CoulSu:  requested number of processors reduced to:  14 ShMem   1 Linda.
 CoulSu:  requested number of processors reduced to:  14 ShMem   1 Linda.
 Error on total polarization charges =  0.02120
 SCF Done:  E(UB3LYP) =  -536.523259429     A.U. after   10 cycles
            NFock= 10  Conv=0.38D-08     -V/T= 2.0040
 <Sx>= 0.0000 <Sy>= 0.0000 <Sz>= 0.0000 <S**2>= 0.0000 S= 0.0000
 <L.S>= 0.000000000000E+00
 Annihilation of the first spin contaminant:
 S**2 before annihilation     0.0000,   after     0.0000
 PrsmSu:  requested number of processors reduced to:   9 ShMem   1 Linda.
 PrsmSu:  requested number of processors reduced to:  15 ShMem   1 Linda.
 D1PCM: PCM CHGder 1st derivatives, ID1Alg=3 FixD1E=F DoIter=F DoCFld=F I1PDM=0.
 CoulSu:  requested number of processors reduced to:  13 ShMem   1 Linda.
 CoulSu:  requested number of processors reduced to:  13 ShMem   1 Linda.
 CoulSu:  requested number of processors reduced to:  12 ShMem   1 Linda.
 CoulSu:  requested number of processors reduced to:   8 ShMem   1 Linda.
 CoulSu:  requested number of processors reduced to:   8 ShMem   1 Linda.
 CoulSu:  requested number of processors reduced to:  14 ShMem   1 Linda.
 CoulSu:  requested number of processors reduced to:  14 ShMem   1 Linda.
 Calling FoFJK, ICntrl=      2127 FMM=F ISym2X=0 I1Cent= 0 IOpClX= 1 NMat=1 NMatS=1 NMatT=0.
 CoulSu:  requested number of processors reduced to:  15 ShMem   1 Linda.
 ***** Axes restored to original set *****
 -------------------------------------------------------------------
 Center     Atomic                   Forces (Hartrees/Bohr)
 Number     Number              X              Y              Z
 -------------------------------------------------------------------
      1        6           0.000056237    0.000044111   -0.000006477
      2        6          -0.000105871    0.000045125   -0.000010688
      3        6           0.000097227   -0.000148621   -0.000033764
      4        6           0.000043427    0.000021792    0.000008903
      5        6          -0.000053500    0.000030779    0.000006818
      6        6          -0.000018547   -0.000067588   -0.000005561
      7        1           0.000003495   -0.000019011   -0.000001623
      8        1           0.000007241   -0.000013819    0.000000259
      9        1          -0.000020237    0.000000731   -0.000001316
     10        1           0.000016833    0.000006834   -0.000000711
     11        1           0.000018491   -0.000000628   -0.000000450
     12        8          -0.000025951    0.000125858    0.000041876
     13        1           0.000065220    0.000044608    0.000096755
     14        1          -0.000016166   -0.000128109   -0.000009862
     15        1           0.000030032    0.000034139   -0.000055705
     16        8           0.000015642   -0.000056446   -0.000010586
     17        8          -0.000032347   -0.000011755   -0.000041022
     18        8          -0.000024183   -0.000006727    0.000041099
     19        1          -0.000060342    0.000040005   -0.000031178
     20        1           0.000007920    0.000028620   -0.000038508
     21        1          -0.000004620    0.000030101    0.000051741
 -------------------------------------------------------------------
 Cartesian Forces:  Max     0.000148621 RMS     0.000047285

 GradGradGradGradGradGradGradGradGradGradGradGradGradGradGradGradGradGrad
 Berny optimization.
 Using GEDIIS/GDIIS optimizer.
 FormGI is forming the generalized inverse of G from B-inverse, IUseBI=4.
 Internal  Forces:  Max     0.000107406 RMS     0.000030939
 Search for a local minimum.
 Step number  12 out of a maximum of  103
 All quantities printed in internal units (Hartrees-Bohrs-Radians)
 Mixed Optimization -- En-DIIS/RFO-DIIS
 Swapping is turned off.
 Update second derivatives using D2CorX and points    1    2    3    4    5
                                                      6    7    8    9   10
                                                     11   12
 DE= -4.42D-06 DEPred=-8.29D-07 R= 5.34D+00
 TightC=F SS=  1.41D+00  RLast= 6.99D-02 DXNew= 8.5196D-01 2.0963D-01
 Trust test= 5.34D+00 RLast= 6.99D-02 DXMaxT set to 5.07D-01
 ITU=  1  1  1  1  1  1  1  1  1  0  1  0
     Eigenvalues ---    0.00011   0.00204   0.00230   0.01146   0.01211
     Eigenvalues ---    0.01521   0.01757   0.01876   0.01985   0.02020
     Eigenvalues ---    0.02049   0.02096   0.02108   0.02129   0.02143
     Eigenvalues ---    0.02148   0.02231   0.02639   0.02762   0.03008
     Eigenvalues ---    0.03440   0.05144   0.06751   0.07108   0.08292
     Eigenvalues ---    0.10008   0.12482   0.15895   0.15999   0.16000
     Eigenvalues ---    0.16000   0.16003   0.16183   0.16207   0.19337
     Eigenvalues ---    0.21996   0.22033   0.23302   0.25084   0.34975
     Eigenvalues ---    0.35039   0.35141   0.35186   0.35464   0.39906
     Eigenvalues ---    0.40727   0.43815   0.45098   0.45684   0.46858
     Eigenvalues ---    0.47965   0.49224   0.49462   0.53416   0.53471
     Eigenvalues ---    0.54059   0.60224
 En-DIIS/RFO-DIIS IScMMF=        0 using points:    12   11   10    9    8
 RFO step:  Lambda=-3.60009257D-07.
 DidBck=F Rises=F RFO-DIIS coefs:    0.88762    0.94806   -3.23017    1.56236    0.83213
 Iteration  1 RMS(Cart)=  0.00231217 RMS(Int)=  0.00006582
 Iteration  2 RMS(Cart)=  0.00000439 RMS(Int)=  0.00006574
 Iteration  3 RMS(Cart)=  0.00000000 RMS(Int)=  0.00006574
 Variable       Old X    -DE/DX   Delta X   Delta X   Delta X     New X
                                 (Linear)    (Quad)   (Total)
    R1        2.63189   0.00005   0.00023   0.00003   0.00025   2.63214
    R2        2.64174  -0.00003  -0.00008  -0.00007  -0.00015   2.64159
    R3        2.05215   0.00002   0.00004   0.00004   0.00008   2.05224
    R4        2.67838  -0.00006  -0.00026  -0.00005  -0.00031   2.67807
    R5        2.05145   0.00001   0.00001   0.00003   0.00004   2.05149
    R6        2.67777   0.00002   0.00014   0.00000   0.00014   2.67791
    R7        2.50508   0.00005   0.00024   0.00001   0.00025   2.50533
    R8        2.63248  -0.00003  -0.00011  -0.00003  -0.00014   2.63233
    R9        2.05085   0.00001   0.00002   0.00003   0.00005   2.05090
   R10        2.64127   0.00004   0.00017   0.00005   0.00021   2.64148
   R11        2.05221   0.00002   0.00004   0.00003   0.00007   2.05228
   R12        2.04844   0.00002   0.00005   0.00004   0.00009   2.04853
   R13        3.25008  -0.00006  -0.00071  -0.00054  -0.00125   3.24883
   R14        3.20505  -0.00008  -0.00165  -0.00007  -0.00172   3.20333
   R15        3.23697  -0.00005  -0.00134   0.00041  -0.00093   3.23604
   R16        1.87383   0.00006  -0.00003   0.00013   0.00009   1.87392
   R17        1.88033   0.00003  -0.00006   0.00004  -0.00002   1.88031
   R18        1.87372   0.00002  -0.00009   0.00002  -0.00007   1.87365
   R19        1.81864   0.00007  -0.00006   0.00018   0.00012   1.81876
   R20        1.81857   0.00006  -0.00010   0.00017   0.00006   1.81863
   R21        1.81857   0.00005  -0.00010   0.00015   0.00005   1.81863
    A1        2.11067   0.00000   0.00008  -0.00001   0.00007   2.11074
    A2        2.08160   0.00000  -0.00005  -0.00002  -0.00007   2.08153
    A3        2.09092   0.00000  -0.00003   0.00003   0.00000   2.09092
    A4        2.11811  -0.00002  -0.00022   0.00001  -0.00021   2.11790
    A5        2.09923  -0.00001  -0.00011  -0.00004  -0.00015   2.09908
    A6        2.06584   0.00002   0.00034   0.00003   0.00036   2.06621
    A7        2.03961   0.00003   0.00019   0.00002   0.00021   2.03982
    A8        2.11830   0.00001   0.00016  -0.00001   0.00015   2.11846
    A9        2.12527  -0.00004  -0.00035  -0.00001  -0.00037   2.12491
   A10        2.11715   0.00000   0.00003  -0.00003   0.00000   2.11715
   A11        2.06891  -0.00002  -0.00038   0.00000  -0.00038   2.06853
   A12        2.09712   0.00002   0.00034   0.00003   0.00037   2.09750
   A13        2.11162  -0.00001  -0.00017   0.00001  -0.00016   2.11146
   A14        2.08076   0.00002   0.00020   0.00002   0.00022   2.08098
   A15        2.09080   0.00000  -0.00002  -0.00003  -0.00006   2.09075
   A16        2.06921   0.00000   0.00008   0.00000   0.00008   2.06929
   A17        2.10694   0.00000  -0.00003   0.00001  -0.00002   2.10692
   A18        2.10703  -0.00001  -0.00005  -0.00001  -0.00006   2.10697
   A19        2.03384  -0.00004  -0.00040  -0.00051  -0.00100   2.03284
   A20        2.11554   0.00011   0.00117   0.00106   0.00252   2.11806
   A21        2.03323   0.00004   0.00105  -0.00005   0.00126   2.03449
   A22        1.76571  -0.00004  -0.00167   0.00006  -0.00169   1.76402
   A23        1.67988  -0.00001  -0.00222   0.00075  -0.00156   1.67832
   A24        1.76458  -0.00009   0.00053  -0.00144  -0.00054   1.76404
   A25        1.83180   0.00002   0.00095  -0.00043   0.00051   1.83231
   A26        1.83367   0.00003   0.00129  -0.00036   0.00093   1.83460
   A27        1.83587   0.00001   0.00125  -0.00039   0.00086   1.83673
   A28        3.16145   0.00001   0.00256  -0.00264  -0.00008   3.16137
   A29        3.22827   0.00001   0.00032   0.00061   0.00094   3.22921
   A30        3.11635  -0.00003  -0.00229   0.00202  -0.00030   3.11605
   A31        3.15537   0.00001   0.00008   0.00095   0.00104   3.15641
   A32        3.17687   0.00002   0.00052   0.00074   0.00124   3.17811
   A33        3.15346   0.00004   0.00098  -0.00094   0.00003   3.15348
    D1        0.00036   0.00000   0.00003  -0.00002   0.00001   0.00037
    D2       -3.14026   0.00000  -0.00005   0.00002  -0.00003  -3.14029
    D3        3.14142   0.00000  -0.00001  -0.00001  -0.00002   3.14140
    D4        0.00080   0.00000  -0.00009   0.00003  -0.00006   0.00074
    D5        0.00003   0.00000  -0.00007   0.00003  -0.00004  -0.00001
    D6        3.14142   0.00000  -0.00008   0.00001  -0.00006   3.14135
    D7       -3.14102   0.00000  -0.00003   0.00002  -0.00001  -3.14103
    D8        0.00036   0.00000  -0.00004   0.00000  -0.00004   0.00033
    D9       -0.00037   0.00000   0.00004   0.00001   0.00005  -0.00032
   D10       -3.14148  -0.00001  -0.00002   0.00005   0.00003  -3.14145
   D11        3.14027   0.00000   0.00012  -0.00003   0.00009   3.14036
   D12       -0.00084   0.00000   0.00006   0.00001   0.00007  -0.00077
   D13       -0.00001   0.00000  -0.00007  -0.00001  -0.00009  -0.00009
   D14       -3.14012   0.00000  -0.00009  -0.00001  -0.00010  -3.14022
   D15        3.14110   0.00000  -0.00001  -0.00005  -0.00006   3.14104
   D16        0.00099   0.00000  -0.00003  -0.00005  -0.00008   0.00091
   D17       -0.89543   0.00002   0.00069   0.00029   0.00099  -0.89444
   D18       -3.05532   0.00002   0.00253  -0.00033   0.00213  -3.05319
   D19        1.07038   0.00001  -0.00186   0.00088  -0.00091   1.06947
   D20        2.24666   0.00001   0.00063   0.00033   0.00097   2.24763
   D21        0.08678   0.00002   0.00246  -0.00029   0.00211   0.08888
   D22       -2.07071   0.00000  -0.00192   0.00092  -0.00093  -2.07165
   D23        0.00040   0.00000   0.00003   0.00003   0.00006   0.00046
   D24       -3.14094   0.00000   0.00005  -0.00001   0.00004  -3.14090
   D25        3.14049   0.00000   0.00005   0.00002   0.00007   3.14056
   D26       -0.00085   0.00000   0.00007  -0.00002   0.00005  -0.00080
   D27       -0.00041   0.00000   0.00004  -0.00004   0.00000  -0.00040
   D28        3.14139   0.00000   0.00005  -0.00002   0.00003   3.14142
   D29        3.14093   0.00000   0.00003   0.00000   0.00003   3.14095
   D30       -0.00046   0.00000   0.00003   0.00002   0.00005  -0.00041
   D31       -2.75480   0.00000  -0.01044   0.01141   0.00097  -2.75383
   D32       -0.42881   0.00007  -0.01073   0.01264   0.00195  -0.42686
   D33        1.36283  -0.00003  -0.01061   0.01152   0.00086   1.36369
   D34        1.57818   0.00004  -0.00150  -0.00204  -0.00369   1.57448
   D35       -2.54459   0.00000  -0.00328  -0.00212  -0.00541  -2.55001
   D36       -0.75433  -0.00006  -0.00585  -0.00191  -0.00760  -0.76193
   D37        1.08444  -0.00002   0.00133  -0.00051   0.00088   1.08532
   D38       -1.20867  -0.00001   0.00254  -0.00092   0.00166  -1.20701
   D39       -2.92255   0.00003   0.00528  -0.00134   0.00383  -2.91872
         Item               Value     Threshold  Converged?
 Maximum Force            0.000107     0.000015     NO 
 RMS     Force            0.000031     0.000010     NO 
 Maximum Displacement     0.012323     0.000060     NO 
 RMS     Displacement     0.002312     0.000040     NO 
 Predicted change in Energy=-7.900878D-07
 GradGradGradGradGradGradGradGradGradGradGradGradGradGradGradGradGradGrad

                          Input orientation:                          
 ---------------------------------------------------------------------
 Center     Atomic      Atomic             Coordinates (Angstroms)
 Number     Number       Type             X           Y           Z
 ---------------------------------------------------------------------
      1          6           0        2.472201   -1.194280   -0.082019
      2          6           0        1.079400   -1.189189   -0.069190
      3          6           0        0.347223    0.022030    0.003228
      4          6           0        1.098511    1.222132    0.062074
      5          6           0        2.491320    1.205459    0.049102
      6          6           0        3.195769    0.000299   -0.023177
      7          1           0        2.999102   -2.142237   -0.138101
      8          1           0        0.528348   -2.123453   -0.114120
      9          1           0        0.564715    2.165331    0.119462
     10          1           0        3.033412    2.145327    0.096245
     11          1           0        4.279727   -0.007804   -0.033165
     12          8           0       -0.978470    0.027604    0.015639
     13          1           0       -1.760295   -0.866022   -1.227685
     14          1           0       -1.854869    1.478010   -0.025641
     15          1           0       -1.735536   -0.776954    1.324069
     16          8           0       -2.216818   -1.361105   -1.955574
     17          8           0       -2.197226   -1.242987    2.067515
     18          8           0       -2.443493    2.280227   -0.020393
     19          1           0       -3.094749   -0.970450   -2.009654
     20          1           0       -2.251592    2.740129   -0.843697
     21          1           0       -2.307578   -0.575572    2.752025
 ---------------------------------------------------------------------
                    Distance matrix (angstroms):
                    1          2          3          4          5
     1  C    0.000000
     2  C    1.392869   0.000000
     3  C    2.449941   1.417173   0.000000
     4  C    2.783313   2.414967   1.417089   0.000000
     5  C    2.403395   2.782418   2.449441   1.392969   0.000000
     6  C    1.397867   2.428172   2.848751   2.428710   1.397814
     7  H    1.085998   2.144365   3.425856   3.869275   3.391158
     8  H    2.154752   1.085600   2.156311   3.398392   3.868017
     9  H    3.868602   3.399014   2.157441   1.085291   2.153627
    10  H    3.391122   3.868401   3.425296   2.144131   1.086019
    11  H    2.162698   3.411607   3.932786   3.412030   2.162677
    12  O    3.661921   2.392198   1.325762   2.396436   3.664411
    13  H    4.397081   3.083896   2.597194   3.767843   4.898719
    14  H    5.086044   3.965575   2.640061   2.965741   4.355368
    15  H    4.456040   3.167802   2.592466   3.690636   4.839609
    16  O    5.052221   3.801717   3.510594   4.662126   5.724730
    17  O    5.140663   3.912120   3.512231   4.578262   5.661391
    18  O    6.019971   4.944695   3.590001   3.697589   5.050974
    19  H    5.895491   4.608337   4.109000   5.165550   6.338551
    20  H    6.194671   5.209118   3.854761   3.787866   5.064338
    21  H    5.591144   4.450550   3.867943   4.697767   5.788548
                    6          7          8          9         10
     6  C    0.000000
     7  H    2.154611   0.000000
     8  H    3.410825   2.470941   0.000000
     9  H    3.410301   4.954565   4.295294   0.000000
    10  H    2.154476   4.294101   4.953997   2.468887   0.000000
    11  H    1.084034   2.491349   4.307594   4.306637   2.491189
    12  O    4.174509   4.533533   2.629522   2.638575   4.537229
    13  H    5.173386   5.046560   2.838846   4.050874   5.813832
    14  H    5.262374   6.056391   4.319502   2.519494   4.935125
    15  H    5.170779   5.139915   3.001103   3.924191   5.726267
    16  O    5.906240   5.578457   3.392354   4.947570   6.638519
    17  O    5.916177   5.716224   3.600487   4.799985   6.536524
    18  O    6.082710   7.013835   5.313476   3.013649   5.479808
    19  H    6.667763   6.481575   4.248447   5.268580   7.190079
    20  H    6.152533   7.204523   5.649317   3.031445   5.400792
    21  H    6.190331   6.242445   4.318935   4.763718   6.556114
                   11         12         13         14         15
    11  H    0.000000
    12  O    5.258543   0.000000
    13  H    6.216533   1.719207   0.000000
    14  H    6.311970   1.695128   2.635971   0.000000
    15  H    6.214263   1.712440   2.553428   2.630745   0.000000
    16  O    6.908847   2.710663   0.991636   3.451988   3.365846
    17  O    6.920221   2.703694   3.345348   3.449976   0.991492
    18  O    7.101897   2.687360   3.438487   0.995016   3.413962
    19  H    7.695200   3.094602   1.550209   3.386527   3.605358
    20  H    7.132057   3.117225   3.659665   1.555490   4.163579
    21  H    7.174415   3.101315   4.027651   3.483902   1.551401
                   16         17         18         19         20
    16  O    0.000000
    17  O    4.024870   0.000000
    18  O    4.129843   4.102808   0.000000
    19  H    0.962445   4.183674   3.866289   0.000000
    20  H    4.249423   4.933895   0.962375   3.979795   0.000000
    21  H    4.773550   0.962379   3.982506   4.842432   4.891444
                   21
    21  H    0.000000
 Stoichiometry    C6H11O4(1-)
 Framework group  C1[X(C6H11O4)]
 Deg. of freedom    57
 Full point group                 C1      NOp   1
 Largest Abelian subgroup         C1      NOp   1
 Largest concise Abelian subgroup C1      NOp   1
                         Standard orientation:                         
 ---------------------------------------------------------------------
 Center     Atomic      Atomic             Coordinates (Angstroms)
 Number     Number       Type             X           Y           Z
 ---------------------------------------------------------------------
      1          6           0        2.472885   -1.188336   -0.049454
      2          6           0        1.080059   -1.180830   -0.041554
      3          6           0        0.349569    0.032905   -0.001418
      4          6           0        1.102563    1.232955    0.030536
      5          6           0        2.495379    1.213868    0.022778
      6          6           0        3.198150    0.006235   -0.017463
      7          1           0        2.998463   -2.138178   -0.080429
      8          1           0        0.527676   -2.115084   -0.065433
      9          1           0        0.570077    2.178083    0.062910
     10          1           0        3.038804    2.153791    0.048702
     11          1           0        4.282122   -0.003746   -0.023513
     12          8           0       -0.976148    0.040782    0.006282
     13          1           0       -1.755152   -0.881925   -1.217416
     14          1           0       -1.850090    1.491058   -0.073615
     15          1           0       -1.738950   -0.730261    1.331452
     16          8           0       -2.209979   -1.394043   -1.934500
     17          8           0       -2.203914   -1.177200    2.084520
     18          8           0       -2.437451    2.294048   -0.090091
     19          1           0       -3.087098   -1.003510   -2.001180
     20          1           0       -2.242012    2.733305   -0.923772
     21          1           0       -2.315536   -0.493012    2.752054
 ---------------------------------------------------------------------
 Rotational constants (GHZ):      1.3182783      0.6483620      0.5794993
 Standard basis: 6-311++G(d,p) (5D, 7F)
 There are   307 symmetry adapted cartesian basis functions of A   symmetry.
 There are   297 symmetry adapted basis functions of A   symmetry.
   297 basis functions,   459 primitive gaussians,   307 cartesian basis functions
    40 alpha electrons       40 beta electrons
       nuclear repulsion energy       516.4311877926 Hartrees.
 NAtoms=   21 NActive=   21 NUniq=   21 SFac= 1.00D+00 NAtFMM=   60 NAOKFM=F Big=F
 Integral buffers will be    131072 words long.
 Raffenetti 2 integral format.
 Two-electron integral symmetry is turned on.
 ------------------------------------------------------------------------------
 Polarizable Continuum Model (PCM)
 =================================
 Model                : PCM (using non-symmetric T matrix).
 Atomic radii         : UFF (Universal Force Field).
 Polarization charges : Total charges.
 Charge compensation  : None.
 Solution method      : On-the-fly selection.
 Cavity type          : Scaled VdW (van der Waals Surface) (Alpha=1.100).
 Cavity algorithm     : GePol (No added spheres)
                        Default sphere list used, NSphG=   21.
                        Lebedev-Laikov grids with approx.  5.0 points / Ang**2.
                        Smoothing algorithm: Karplus/York (Gamma=1.0000).
                        Polarization charges: spherical gaussians, with
                                              point-specific exponents (IZeta= 3).
                        Self-potential: point-specific (ISelfS= 7).
                        Self-field    : sphere-specific E.n sum rule (ISelfD= 2).
 1st derivatives      : Analytical E(r).r(x)/FMM algorithm (CHGder, D1EAlg=3).
                        Cavity 1st derivative terms included.
 Solvent              : Water, Eps=  78.355300 Eps(inf)=   1.777849
 ------------------------------------------------------------------------------
 One-electron integrals computed using PRISM.
 PrsmSu:  requested number of processors reduced to:   9 ShMem   1 Linda.
 NBasis=   297 RedAO= T EigKep=  4.01D-06  NBF=   297
 NBsUse=   296 1.00D-06 EigRej=  8.37D-07 NBFU=   296
 Initial guess from the checkpoint file:  "MHPhenoxideIon.chk"
 B after Tr=     0.000000    0.000000    0.000000
         Rot=    1.000000   -0.000126    0.000203   -0.000244 Ang=  -0.04 deg.
 Initial guess <Sx>= 0.0000 <Sy>= 0.0000 <Sz>= 0.0000 <S**2>= 0.0000 S= 0.0000
 Requested convergence on RMS density matrix=1.00D-08 within 128 cycles.
 Requested convergence on MAX density matrix=1.00D-06.
 Requested convergence on             energy=1.00D-06.
 No special actions if energy rises.
 CoulSu:  requested number of processors reduced to:  10 ShMem   1 Linda.
 Inv3:  Mode=1 IEnd=    11477808.
 Iteration    1 A*A^-1 deviation from unit magnitude is 5.77D-15 for    409.
 Iteration    1 A*A^-1 deviation from orthogonality  is 2.66D-15 for   1271    416.
 Iteration    1 A^-1*A deviation from unit magnitude is 5.44D-15 for    399.
 Iteration    1 A^-1*A deviation from orthogonality  is 4.49D-13 for   1659   1642.
 CoulSu:  requested number of processors reduced to:  10 ShMem   1 Linda.
 CoulSu:  requested number of processors reduced to:  14 ShMem   1 Linda.
 CoulSu:  requested number of processors reduced to:  14 ShMem   1 Linda.
 Error on total polarization charges =  0.02120
 SCF Done:  E(UB3LYP) =  -536.523260384     A.U. after    9 cycles
            NFock=  9  Conv=0.65D-08     -V/T= 2.0040
 <Sx>= 0.0000 <Sy>= 0.0000 <Sz>= 0.0000 <S**2>= 0.0000 S= 0.0000
 <L.S>= 0.000000000000E+00
 Annihilation of the first spin contaminant:
 S**2 before annihilation     0.0000,   after     0.0000
 PrsmSu:  requested number of processors reduced to:   9 ShMem   1 Linda.
 PrsmSu:  requested number of processors reduced to:  15 ShMem   1 Linda.
 D1PCM: PCM CHGder 1st derivatives, ID1Alg=3 FixD1E=F DoIter=F DoCFld=F I1PDM=0.
 CoulSu:  requested number of processors reduced to:  13 ShMem   1 Linda.
 CoulSu:  requested number of processors reduced to:  13 ShMem   1 Linda.
 CoulSu:  requested number of processors reduced to:  12 ShMem   1 Linda.
 CoulSu:  requested number of processors reduced to:   8 ShMem   1 Linda.
 CoulSu:  requested number of processors reduced to:   8 ShMem   1 Linda.
 CoulSu:  requested number of processors reduced to:  14 ShMem   1 Linda.
 CoulSu:  requested number of processors reduced to:  14 ShMem   1 Linda.
 Calling FoFJK, ICntrl=      2127 FMM=F ISym2X=0 I1Cent= 0 IOpClX= 1 NMat=1 NMatS=1 NMatT=0.
 CoulSu:  requested number of processors reduced to:  15 ShMem   1 Linda.
 ***** Axes restored to original set *****
 -------------------------------------------------------------------
 Center     Atomic                   Forces (Hartrees/Bohr)
 Number     Number              X              Y              Z
 -------------------------------------------------------------------
      1        6          -0.000005935   -0.000010010   -0.000005895
      2        6           0.000022611   -0.000004023   -0.000015433
      3        6          -0.000034880   -0.000025402   -0.000014595
      4        6          -0.000026746   -0.000014515    0.000008994
      5        6           0.000004661   -0.000009227    0.000000561
      6        6           0.000007073    0.000001163    0.000000330
      7        1          -0.000010421    0.000008087   -0.000000756
      8        1           0.000000089    0.000011812    0.000004742
      9        1           0.000013825    0.000001758    0.000000129
     10        1          -0.000005616   -0.000012315   -0.000001488
     11        1          -0.000013766    0.000000228   -0.000001585
     12        8           0.000074064    0.000054522    0.000019974
     13        1           0.000032727    0.000066787    0.000070668
     14        1           0.000018386   -0.000110900   -0.000037407
     15        1           0.000054196    0.000101903   -0.000029160
     16        8          -0.000041694   -0.000079731   -0.000044559
     17        8          -0.000087131   -0.000093776    0.000034609
     18        8          -0.000083621    0.000077865    0.000047789
     19        1           0.000016725    0.000031848    0.000000949
     20        1           0.000036371   -0.000032318   -0.000009404
     21        1           0.000029083    0.000036245   -0.000028464
 -------------------------------------------------------------------
 Cartesian Forces:  Max     0.000110900 RMS     0.000040316

 GradGradGradGradGradGradGradGradGradGradGradGradGradGradGradGradGradGrad
 Berny optimization.
 Using GEDIIS/GDIIS optimizer.
 FormGI is forming the generalized inverse of G from B-inverse, IUseBI=4.
 Internal  Forces:  Max     0.000095247 RMS     0.000025829
 Search for a local minimum.
 Step number  13 out of a maximum of  103
 All quantities printed in internal units (Hartrees-Bohrs-Radians)
 Mixed Optimization -- En-DIIS/RFO-DIIS
 Swapping is turned off.
 Update second derivatives using D2CorX and points    1    2    3    4    5
                                                      6    7    8    9   10
                                                     11   12   13
 DE= -9.55D-07 DEPred=-7.90D-07 R= 1.21D+00
 Trust test= 1.21D+00 RLast= 1.28D-02 DXMaxT set to 5.07D-01
 ITU=  0  1  1  1  1  1  1  1  1  1  0  1  0
     Eigenvalues ---    0.00010   0.00172   0.00230   0.01169   0.01222
     Eigenvalues ---    0.01389   0.01663   0.01877   0.01988   0.02020
     Eigenvalues ---    0.02081   0.02099   0.02108   0.02130   0.02143
     Eigenvalues ---    0.02148   0.02206   0.02233   0.02662   0.02821
     Eigenvalues ---    0.03435   0.05075   0.06664   0.07074   0.07712
     Eigenvalues ---    0.10148   0.12481   0.15985   0.16000   0.16000
     Eigenvalues ---    0.16000   0.16017   0.16195   0.16223   0.21500
     Eigenvalues ---    0.21997   0.23126   0.23857   0.25136   0.34976
     Eigenvalues ---    0.35050   0.35145   0.35188   0.35842   0.39854
     Eigenvalues ---    0.40862   0.43979   0.45164   0.45789   0.46811
     Eigenvalues ---    0.48501   0.49244   0.49402   0.53413   0.53475
     Eigenvalues ---    0.54938   0.62868
 En-DIIS/RFO-DIIS IScMMF=        0 using points:    13   12   11   10    9
 RFO step:  Lambda=-2.29340602D-07.
 DidBck=F Rises=F RFO-DIIS coefs:    1.83213   -0.86697    0.80343   -2.68085    1.91226
 Iteration  1 RMS(Cart)=  0.00826577 RMS(Int)=  0.00018438
 Iteration  2 RMS(Cart)=  0.00017595 RMS(Int)=  0.00003459
 Iteration  3 RMS(Cart)=  0.00000006 RMS(Int)=  0.00003459
 Variable       Old X    -DE/DX   Delta X   Delta X   Delta X     New X
                                 (Linear)    (Quad)   (Total)
    R1        2.63214  -0.00002   0.00022  -0.00004   0.00018   2.63232
    R2        2.64159  -0.00001  -0.00011  -0.00002  -0.00013   2.64146
    R3        2.05224  -0.00001   0.00006  -0.00002   0.00003   2.05227
    R4        2.67807   0.00000  -0.00029   0.00003  -0.00025   2.67781
    R5        2.05149  -0.00001   0.00003  -0.00002   0.00001   2.05150
    R6        2.67791  -0.00002   0.00011  -0.00003   0.00008   2.67799
    R7        2.50533  -0.00005   0.00034  -0.00011   0.00023   2.50555
    R8        2.63233  -0.00001  -0.00011  -0.00001  -0.00012   2.63221
    R9        2.05090   0.00000   0.00003   0.00000   0.00003   2.05093
   R10        2.64148  -0.00001   0.00017  -0.00002   0.00015   2.64164
   R11        2.05228  -0.00001   0.00005  -0.00003   0.00003   2.05230
   R12        2.04853  -0.00001   0.00007  -0.00003   0.00004   2.04857
   R13        3.24883  -0.00003  -0.00230  -0.00013  -0.00243   3.24640
   R14        3.20333  -0.00004  -0.00143   0.00024  -0.00118   3.20215
   R15        3.23604  -0.00004  -0.00112   0.00068  -0.00045   3.23560
   R16        1.87392   0.00007   0.00017   0.00009   0.00026   1.87418
   R17        1.88031   0.00006   0.00002   0.00000   0.00002   1.88033
   R18        1.87365   0.00006  -0.00002  -0.00001  -0.00003   1.87362
   R19        1.81876   0.00000   0.00006   0.00000   0.00006   1.81882
   R20        1.81863   0.00000   0.00001   0.00002   0.00002   1.81866
   R21        1.81863   0.00000   0.00002   0.00000   0.00002   1.81865
    A1        2.11074   0.00000   0.00005  -0.00002   0.00003   2.11077
    A2        2.08153   0.00000  -0.00005  -0.00001  -0.00005   2.08148
    A3        2.09092   0.00000   0.00000   0.00002   0.00002   2.09094
    A4        2.11790   0.00001  -0.00020   0.00005  -0.00015   2.11775
    A5        2.09908   0.00000  -0.00012   0.00000  -0.00012   2.09896
    A6        2.06621  -0.00001   0.00032  -0.00005   0.00027   2.06647
    A7        2.03982   0.00000   0.00021  -0.00004   0.00017   2.03999
    A8        2.11846   0.00001   0.00003   0.00003   0.00006   2.11852
    A9        2.12491  -0.00001  -0.00025   0.00001  -0.00023   2.12467
   A10        2.11715  -0.00001   0.00000  -0.00001  -0.00001   2.11714
   A11        2.06853   0.00001  -0.00027   0.00005  -0.00021   2.06832
   A12        2.09750  -0.00001   0.00027  -0.00004   0.00022   2.09772
   A13        2.11146   0.00001  -0.00015   0.00004  -0.00011   2.11135
   A14        2.08098  -0.00001   0.00019  -0.00003   0.00016   2.08114
   A15        2.09075   0.00000  -0.00004  -0.00001  -0.00005   2.09069
   A16        2.06929   0.00000   0.00009  -0.00002   0.00007   2.06936
   A17        2.10692   0.00001  -0.00002   0.00002   0.00000   2.10693
   A18        2.10697   0.00000  -0.00007   0.00000  -0.00007   2.10690
   A19        2.03284  -0.00002  -0.00043  -0.00059  -0.00108   2.03177
   A20        2.11806   0.00006   0.00058   0.00125   0.00197   2.12003
   A21        2.03449   0.00004  -0.00075   0.00022  -0.00039   2.03409
   A22        1.76402  -0.00003   0.00118  -0.00016   0.00097   1.76499
   A23        1.67832  -0.00001   0.00226   0.00050   0.00271   1.68103
   A24        1.76404  -0.00007  -0.00292  -0.00146  -0.00418   1.75986
   A25        1.83231  -0.00004   0.00047  -0.00025   0.00022   1.83253
   A26        1.83460  -0.00010   0.00083  -0.00042   0.00041   1.83501
   A27        1.83673  -0.00009   0.00089  -0.00051   0.00038   1.83711
   A28        3.16137   0.00000   0.00191  -0.00227  -0.00037   3.16101
   A29        3.22921  -0.00001   0.00011   0.00045   0.00057   3.22978
   A30        3.11605  -0.00004  -0.00238   0.00266   0.00027   3.11633
   A31        3.15641  -0.00002  -0.00050  -0.00153  -0.00203   3.15437
   A32        3.17811   0.00000  -0.00043   0.00086   0.00042   3.17853
   A33        3.15348   0.00003  -0.00030  -0.00016  -0.00047   3.15301
    D1        0.00037   0.00000   0.00010  -0.00003   0.00007   0.00044
    D2       -3.14029   0.00000   0.00007   0.00001   0.00008  -3.14021
    D3        3.14140   0.00000   0.00001   0.00002   0.00003   3.14143
    D4        0.00074   0.00000  -0.00003   0.00007   0.00004   0.00078
    D5       -0.00001   0.00000  -0.00007   0.00004  -0.00003  -0.00004
    D6        3.14135   0.00000  -0.00010   0.00006  -0.00004   3.14131
    D7       -3.14103   0.00000   0.00002  -0.00001   0.00001  -3.14102
    D8        0.00033   0.00000   0.00000   0.00000   0.00000   0.00032
    D9       -0.00032   0.00000  -0.00004  -0.00002  -0.00007  -0.00039
   D10       -3.14145  -0.00001  -0.00004  -0.00007  -0.00011  -3.14156
   D11        3.14036   0.00000  -0.00001  -0.00007  -0.00008   3.14028
   D12       -0.00077   0.00000  -0.00001  -0.00011  -0.00012  -0.00089
   D13       -0.00009   0.00000  -0.00004   0.00007   0.00003  -0.00006
   D14       -3.14022   0.00000   0.00001  -0.00001   0.00000  -3.14022
   D15        3.14104   0.00000  -0.00004   0.00012   0.00007   3.14111
   D16        0.00091   0.00000   0.00000   0.00003   0.00003   0.00095
   D17       -0.89444   0.00001   0.00035   0.00053   0.00088  -0.89356
   D18       -3.05319   0.00002  -0.00157   0.00016  -0.00145  -3.05464
   D19        1.06947   0.00002   0.00247   0.00092   0.00343   1.07289
   D20        2.24763   0.00001   0.00035   0.00049   0.00084   2.24848
   D21        0.08888   0.00001  -0.00157   0.00011  -0.00149   0.08739
   D22       -2.07165   0.00001   0.00248   0.00087   0.00339  -2.06826
   D23        0.00046   0.00000   0.00007  -0.00007   0.00000   0.00046
   D24       -3.14090   0.00000   0.00004  -0.00005  -0.00001  -3.14091
   D25        3.14056   0.00000   0.00002   0.00002   0.00004   3.14060
   D26       -0.00080   0.00000  -0.00001   0.00004   0.00003  -0.00077
   D27       -0.00040   0.00000  -0.00001   0.00001  -0.00001  -0.00041
   D28        3.14142   0.00000   0.00001  -0.00001   0.00001   3.14143
   D29        3.14095   0.00000   0.00002  -0.00001   0.00001   3.14096
   D30       -0.00041   0.00000   0.00005  -0.00002   0.00002  -0.00039
   D31       -2.75383   0.00001   0.03223   0.01220   0.04442  -2.70941
   D32       -0.42686   0.00006   0.03368   0.01384   0.04754  -0.37932
   D33        1.36369  -0.00002   0.03147   0.01243   0.04387   1.40756
   D34        1.57448   0.00002  -0.00255  -0.00269  -0.00531   1.56917
   D35       -2.55001   0.00001  -0.00227  -0.00272  -0.00499  -2.55500
   D36       -0.76193  -0.00004  -0.00129  -0.00277  -0.00398  -0.76592
   D37        1.08532  -0.00002  -0.00193  -0.00102  -0.00291   1.08241
   D38       -1.20701  -0.00001  -0.00287  -0.00126  -0.00410  -1.21111
   D39       -2.91872   0.00002  -0.00474  -0.00138  -0.00618  -2.92489
         Item               Value     Threshold  Converged?
 Maximum Force            0.000095     0.000015     NO 
 RMS     Force            0.000026     0.000010     NO 
 Maximum Displacement     0.047623     0.000060     NO 
 RMS     Displacement     0.008284     0.000040     NO 
 Predicted change in Energy=-1.879028D-06
 GradGradGradGradGradGradGradGradGradGradGradGradGradGradGradGradGradGrad

                          Input orientation:                          
 ---------------------------------------------------------------------
 Center     Atomic      Atomic             Coordinates (Angstroms)
 Number     Number       Type             X           Y           Z
 ---------------------------------------------------------------------
      1          6           0        2.471712   -1.195204   -0.082107
      2          6           0        1.078818   -1.190620   -0.068768
      3          6           0        0.346469    0.020368    0.003147
      4          6           0        1.097331    1.220831    0.061046
      5          6           0        2.490079    1.204676    0.047614
      6          6           0        3.194865   -0.000407   -0.024212
      7          1           0        2.998900   -2.143045   -0.137810
      8          1           0        0.528201   -2.125188   -0.112898
      9          1           0        0.562979    2.163755    0.118026
     10          1           0        3.031991    2.144700    0.094014
     11          1           0        4.278844   -0.008152   -0.034556
     12          8           0       -0.979340    0.025748    0.015937
     13          1           0       -1.759150   -0.869639   -1.225604
     14          1           0       -1.858489    1.473802   -0.023732
     15          1           0       -1.735155   -0.773747    1.327878
     16          8           0       -2.215731   -1.367304   -1.951878
     17          8           0       -2.195759   -1.237190    2.073592
     18          8           0       -2.449248    2.274450   -0.017104
     19          1           0       -3.079217   -0.950327   -2.034855
     20          1           0       -2.257260    2.737674   -0.838536
     21          1           0       -2.301737   -0.568685    2.757747
 ---------------------------------------------------------------------
                    Distance matrix (angstroms):
                    1          2          3          4          5
     1  C    0.000000
     2  C    1.392966   0.000000
     3  C    2.449804   1.417038   0.000000
     4  C    2.783279   2.415013   1.417129   0.000000
     5  C    2.403454   2.782561   2.449413   1.392907   0.000000
     6  C    1.397799   2.428219   2.848602   2.428649   1.397894
     7  H    1.086016   2.144433   3.425728   3.869259   3.391241
     8  H    2.154774   1.085607   2.156363   3.398529   3.868168
     9  H    3.868582   3.398943   2.157356   1.085304   2.153719
    10  H    3.391150   3.868559   3.425357   2.144186   1.086033
    11  H    2.162655   3.411681   3.932658   3.411973   2.162726
    12  O    3.661979   2.392224   1.325882   2.396418   3.664388
    13  H    4.394744   3.081454   2.595299   3.766300   4.896919
    14  H    5.087007   3.965973   2.641029   2.967836   4.357472
    15  H    4.456839   3.169045   2.592044   3.688656   4.837958
    16  O    5.049533   3.798865   3.508935   4.661189   5.723434
    17  O    5.141409   3.913404   3.511569   4.575658   5.659008
    18  O    6.021509   4.945364   3.591285   3.700600   5.054261
    19  H    5.889482   4.605702   4.102563   5.152696   6.324379
    20  H    6.197007   5.210898   3.856370   3.789900   5.066811
    21  H    5.589554   4.450184   3.866239   4.693424   5.783695
                    6          7          8          9         10
     6  C    0.000000
     7  H    2.154577   0.000000
     8  H    3.410814   2.470889   0.000000
     9  H    3.410374   4.954562   4.295296   0.000000
    10  H    2.154528   4.294135   4.954162   2.469202   0.000000
    11  H    1.084056   2.491321   4.307586   4.306752   2.491174
    12  O    4.174479   4.533617   2.629791   2.638228   4.537271
    13  H    5.171187   5.044195   2.836634   4.049582   5.812286
    14  H    5.263998   6.057130   4.319371   2.521832   4.937688
    15  H    5.170232   5.141449   3.004165   3.920981   5.724111
    16  O    5.904138   5.575392   3.389012   4.947132   6.637653
    17  O    5.915170   5.717985   3.604058   4.795967   6.533397
    18  O    6.085312   7.015065   5.313303   3.017288   5.483900
    19  H    6.656510   6.478029   4.252961   5.253380   7.173433
    20  H    6.155151   7.206917   5.650909   3.032845   5.403466
    21  H    6.186668   6.241763   4.321094   4.758252   6.550312
                   11         12         13         14         15
    11  H    0.000000
    12  O    5.258535   0.000000
    13  H    6.214349   1.717919   0.000000
    14  H    6.313728   1.694503   2.635543   0.000000
    15  H    6.213739   1.712203   2.555395   2.625555   0.000000
    16  O    6.906730   2.709530   0.991771   3.452138   3.367501
    17  O    6.919198   2.703448   3.348196   3.444125   0.991476
    18  O    7.104772   2.686705   3.438314   0.995026   3.407405
    19  H    7.683095   3.093211   1.550475   3.378046   3.625694
    20  H    7.134887   3.117331   3.662055   1.555730   4.158849
    21  H    7.170439   3.101550   4.031385   3.479202   1.551641
                   16         17         18         19         20
    16  O    0.000000
    17  O    4.027622   0.000000
    18  O    4.130406   4.094738   0.000000
    19  H    0.962477   4.212141   3.855823   0.000000
    20  H    4.253481   4.927861   0.962386   3.963350   0.000000
    21  H    4.777631   0.962391   3.975547   4.870232   4.885411
                   21
    21  H    0.000000
 Stoichiometry    C6H11O4(1-)
 Framework group  C1[X(C6H11O4)]
 Deg. of freedom    57
 Full point group                 C1      NOp   1
 Largest Abelian subgroup         C1      NOp   1
 Largest concise Abelian subgroup C1      NOp   1
                         Standard orientation:                         
 ---------------------------------------------------------------------
 Center     Atomic      Atomic             Coordinates (Angstroms)
 Number     Number       Type             X           Y           Z
 ---------------------------------------------------------------------
      1          6           0        2.474191   -1.186079   -0.044666
      2          6           0        1.081255   -1.180286   -0.037601
      3          6           0        0.349478    0.032665   -0.002222
      4          6           0        1.100950    1.233810    0.025977
      5          6           0        2.493732    1.216449    0.019137
      6          6           0        3.197950    0.009420   -0.016437
      7          1           0        3.000929   -2.135411   -0.071975
      8          1           0        0.530158   -2.115379   -0.058460
      9          1           0        0.567039    2.178268    0.054668
     10          1           0        3.036118    2.157065    0.042077
     11          1           0        4.281958    0.000737   -0.021783
     12          8           0       -0.976370    0.039197    0.004569
     13          1           0       -1.751371   -0.889500   -1.215325
     14          1           0       -1.854284    1.486147   -0.078754
     15          1           0       -1.738521   -0.723482    1.334638
     16          8           0       -2.205120   -1.406660   -1.929655
     17          8           0       -2.202732   -1.165976    2.090768
     18          8           0       -2.444484    2.287032   -0.096736
     19          1           0       -3.067929   -0.991599   -2.027867
     20          1           0       -2.248555    2.727390   -0.929733
     21          1           0       -2.311228   -0.478857    2.755820
 ---------------------------------------------------------------------
 Rotational constants (GHZ):      1.3188471      0.6481690      0.5798036
 Standard basis: 6-311++G(d,p) (5D, 7F)
 There are   307 symmetry adapted cartesian basis functions of A   symmetry.
 There are   297 symmetry adapted basis functions of A   symmetry.
   297 basis functions,   459 primitive gaussians,   307 cartesian basis functions
    40 alpha electrons       40 beta electrons
       nuclear repulsion energy       516.4622574880 Hartrees.
 NAtoms=   21 NActive=   21 NUniq=   21 SFac= 1.00D+00 NAtFMM=   60 NAOKFM=F Big=F
 Integral buffers will be    131072 words long.
 Raffenetti 2 integral format.
 Two-electron integral symmetry is turned on.
 ------------------------------------------------------------------------------
 Polarizable Continuum Model (PCM)
 =================================
 Model                : PCM (using non-symmetric T matrix).
 Atomic radii         : UFF (Universal Force Field).
 Polarization charges : Total charges.
 Charge compensation  : None.
 Solution method      : On-the-fly selection.
 Cavity type          : Scaled VdW (van der Waals Surface) (Alpha=1.100).
 Cavity algorithm     : GePol (No added spheres)
                        Default sphere list used, NSphG=   21.
                        Lebedev-Laikov grids with approx.  5.0 points / Ang**2.
                        Smoothing algorithm: Karplus/York (Gamma=1.0000).
                        Polarization charges: spherical gaussians, with
                                              point-specific exponents (IZeta= 3).
                        Self-potential: point-specific (ISelfS= 7).
                        Self-field    : sphere-specific E.n sum rule (ISelfD= 2).
 1st derivatives      : Analytical E(r).r(x)/FMM algorithm (CHGder, D1EAlg=3).
                        Cavity 1st derivative terms included.
 Solvent              : Water, Eps=  78.355300 Eps(inf)=   1.777849
 ------------------------------------------------------------------------------
 One-electron integrals computed using PRISM.
 PrsmSu:  requested number of processors reduced to:   9 ShMem   1 Linda.
 NBasis=   297 RedAO= T EigKep=  4.00D-06  NBF=   297
 NBsUse=   296 1.00D-06 EigRej=  8.39D-07 NBFU=   296
 Initial guess from the checkpoint file:  "MHPhenoxideIon.chk"
 B after Tr=     0.000000    0.000000    0.000000
         Rot=    0.999998    0.001984    0.000177   -0.000636 Ang=   0.24 deg.
 Initial guess <Sx>= 0.0000 <Sy>= 0.0000 <Sz>= 0.0000 <S**2>= 0.0000 S= 0.0000
 ExpMin= 3.60D-02 ExpMax= 8.59D+03 ExpMxC= 1.30D+03 IAcc=3 IRadAn=         5 AccDes= 0.00D+00
 Harris functional with IExCor=  402 and IRadAn=       5 diagonalized for initial guess.
 HarFok:  IExCor=  402 AccDes= 0.00D+00 IRadAn=         5 IDoV= 1 UseB2=F ITyADJ=14
 ICtDFT=  3500011 ScaDFX=  1.000000  1.000000  1.000000  1.000000
 FoFCou: FMM=F IPFlag=           0 FMFlag=      100000 FMFlg1=           0
         NFxFlg=           0 DoJE=T BraDBF=F KetDBF=T FulRan=T
         wScrn=  0.000000 ICntrl=     500 IOpCl=  0 I1Cent=   200000004 NGrid=           0
         NMat0=    1 NMatS0=      1 NMatT0=    0 NMatD0=    1 NMtDS0=    0 NMtDT0=    0
 Petite list used in FoFCou.
 Requested convergence on RMS density matrix=1.00D-08 within 128 cycles.
 Requested convergence on MAX density matrix=1.00D-06.
 Requested convergence on             energy=1.00D-06.
 No special actions if energy rises.
 CoulSu:  requested number of processors reduced to:  10 ShMem   1 Linda.
 Inv3:  Mode=1 IEnd=    11513043.
 Iteration    1 A*A^-1 deviation from unit magnitude is 7.99D-15 for   1957.
 Iteration    1 A*A^-1 deviation from orthogonality  is 4.03D-15 for   1131    239.
 Iteration    1 A^-1*A deviation from unit magnitude is 7.88D-15 for   1957.
 Iteration    1 A^-1*A deviation from orthogonality  is 1.18D-10 for   1082   1007.
 Iteration    2 A*A^-1 deviation from unit magnitude is 3.33D-15 for    501.
 Iteration    2 A*A^-1 deviation from orthogonality  is 3.18D-15 for   1342    424.
 Iteration    2 A^-1*A deviation from unit magnitude is 1.22D-15 for   1446.
 Iteration    2 A^-1*A deviation from orthogonality  is 1.13D-15 for   1930   1492.
 CoulSu:  requested number of processors reduced to:  10 ShMem   1 Linda.
 CoulSu:  requested number of processors reduced to:  14 ShMem   1 Linda.
 CoulSu:  requested number of processors reduced to:  14 ShMem   1 Linda.
 Error on total polarization charges =  0.02121
 SCF Done:  E(UB3LYP) =  -536.523262617     A.U. after   10 cycles
            NFock= 10  Conv=0.27D-08     -V/T= 2.0040
 <Sx>= 0.0000 <Sy>= 0.0000 <Sz>= 0.0000 <S**2>= 0.0000 S= 0.0000
 <L.S>= 0.000000000000E+00
 Annihilation of the first spin contaminant:
 S**2 before annihilation     0.0000,   after     0.0000
 PrsmSu:  requested number of processors reduced to:   9 ShMem   1 Linda.
 PrsmSu:  requested number of processors reduced to:  15 ShMem   1 Linda.
 D1PCM: PCM CHGder 1st derivatives, ID1Alg=3 FixD1E=F DoIter=F DoCFld=F I1PDM=0.
 CoulSu:  requested number of processors reduced to:  13 ShMem   1 Linda.
 CoulSu:  requested number of processors reduced to:  13 ShMem   1 Linda.
 CoulSu:  requested number of processors reduced to:  12 ShMem   1 Linda.
 CoulSu:  requested number of processors reduced to:   8 ShMem   1 Linda.
 CoulSu:  requested number of processors reduced to:   8 ShMem   1 Linda.
 CoulSu:  requested number of processors reduced to:  14 ShMem   1 Linda.
 CoulSu:  requested number of processors reduced to:  14 ShMem   1 Linda.
 Calling FoFJK, ICntrl=      2127 FMM=F ISym2X=0 I1Cent= 0 IOpClX= 1 NMat=1 NMatS=1 NMatT=0.
 CoulSu:  requested number of processors reduced to:  15 ShMem   1 Linda.
 ***** Axes restored to original set *****
 -------------------------------------------------------------------
 Center     Atomic                   Forces (Hartrees/Bohr)
 Number     Number              X              Y              Z
 -------------------------------------------------------------------
      1        6          -0.000056896   -0.000046938   -0.000006109
      2        6           0.000113719   -0.000040475   -0.000016409
      3        6          -0.000117637    0.000079398   -0.000011297
      4        6          -0.000076850   -0.000042442    0.000009563
      5        6           0.000051805   -0.000041926   -0.000001694
      6        6           0.000020414    0.000056966    0.000004215
      7        1          -0.000015042    0.000020766    0.000000114
      8        1          -0.000008042    0.000024890    0.000006052
      9        1           0.000034012    0.000005135    0.000001210
     10        1          -0.000018172   -0.000018702   -0.000001670
     11        1          -0.000028213   -0.000001000   -0.000002390
     12        8           0.000153954    0.000002858    0.000020705
     13        1          -0.000024297    0.000044462    0.000056075
     14        1           0.000032560   -0.000083036   -0.000060055
     15        1           0.000062487    0.000116767   -0.000014661
     16        8          -0.000056132   -0.000062670   -0.000054519
     17        8          -0.000111805   -0.000128917    0.000065117
     18        8          -0.000107009    0.000111448    0.000052446
     19        1           0.000059311    0.000022788    0.000013807
     20        1           0.000049025   -0.000058011    0.000002640
     21        1           0.000042807    0.000038640   -0.000063140
 -------------------------------------------------------------------
 Cartesian Forces:  Max     0.000153954 RMS     0.000057331

 GradGradGradGradGradGradGradGradGradGradGradGradGradGradGradGradGradGrad
 Berny optimization.
 Using GEDIIS/GDIIS optimizer.
 FormGI is forming the generalized inverse of G from B-inverse, IUseBI=4.
 Internal  Forces:  Max     0.000146934 RMS     0.000033597
 Search for a local minimum.
 Step number  14 out of a maximum of  103
 All quantities printed in internal units (Hartrees-Bohrs-Radians)
 Mixed Optimization -- En-DIIS/RFO-DIIS
 Swapping is turned off.
 Update second derivatives using D2CorX and points    3    4    5    6    7
                                                      8    9   10   11   12
                                                     13   14
 DE= -2.23D-06 DEPred=-1.88D-06 R= 1.19D+00
 TightC=F SS=  1.41D+00  RLast= 7.98D-02 DXNew= 8.5196D-01 2.3933D-01
 Trust test= 1.19D+00 RLast= 7.98D-02 DXMaxT set to 5.07D-01
 ITU=  1  0  1  1  1  1  1  1  1  1  1  0  1  0
     Eigenvalues ---    0.00004   0.00159   0.00230   0.01172   0.01264
     Eigenvalues ---    0.01379   0.01642   0.01877   0.01989   0.02019
     Eigenvalues ---    0.02058   0.02097   0.02108   0.02129   0.02143
     Eigenvalues ---    0.02148   0.02222   0.02250   0.02665   0.02805
     Eigenvalues ---    0.03414   0.05157   0.06721   0.07058   0.07595
     Eigenvalues ---    0.10633   0.12487   0.15997   0.16000   0.16000
     Eigenvalues ---    0.16001   0.16082   0.16202   0.16236   0.21013
     Eigenvalues ---    0.21998   0.22711   0.24098   0.25058   0.34976
     Eigenvalues ---    0.35055   0.35144   0.35188   0.36050   0.39913
     Eigenvalues ---    0.41026   0.44241   0.44958   0.46088   0.46788
     Eigenvalues ---    0.47550   0.49143   0.49451   0.53423   0.53477
     Eigenvalues ---    0.56364   0.68136
 Eigenvalue     1 is   4.34D-05 Eigenvector:
                          D32       D31       D33       D39       D38
   1                   -0.58936  -0.56190  -0.55338   0.10220   0.06225
                          D22       A24       D19       A23       D37
   1                   -0.04775   0.04764  -0.04743  -0.04405   0.04139
 En-DIIS/RFO-DIIS IScMMF=        0 using points:    14   13   12   11   10
 RFO step:  Lambda=-2.66845971D-07.
 DidBck=F Rises=F RFO-DIIS coefs:    3.21797   -0.87342   -1.56675    0.75598   -0.53379
 Iteration  1 RMS(Cart)=  0.03763465 RMS(Int)=  0.00638408
 Iteration  2 RMS(Cart)=  0.00638453 RMS(Int)=  0.00012754
 Iteration  3 RMS(Cart)=  0.00011415 RMS(Int)=  0.00003859
 Iteration  4 RMS(Cart)=  0.00000004 RMS(Int)=  0.00003859
 Variable       Old X    -DE/DX   Delta X   Delta X   Delta X     New X
                                 (Linear)    (Quad)   (Total)
    R1        2.63232  -0.00006   0.00043  -0.00007   0.00036   2.63269
    R2        2.64146   0.00001  -0.00030   0.00005  -0.00025   2.64120
    R3        2.05227  -0.00003   0.00013  -0.00007   0.00006   2.05233
    R4        2.67781   0.00005  -0.00060   0.00007  -0.00054   2.67728
    R5        2.05150  -0.00002   0.00008  -0.00003   0.00005   2.05155
    R6        2.67799  -0.00005   0.00017  -0.00007   0.00010   2.67809
    R7        2.50555  -0.00010   0.00067  -0.00003   0.00063   2.50619
    R8        2.63221   0.00002  -0.00026   0.00004  -0.00022   2.63199
    R9        2.05093  -0.00001   0.00008  -0.00003   0.00005   2.05098
   R10        2.64164  -0.00005   0.00037  -0.00008   0.00029   2.64193
   R11        2.05230  -0.00002   0.00010  -0.00005   0.00005   2.05235
   R12        2.04857  -0.00003   0.00015  -0.00007   0.00008   2.04865
   R13        3.24640   0.00000  -0.00805  -0.00095  -0.00900   3.23740
   R14        3.20215  -0.00001  -0.00131  -0.00030  -0.00160   3.20054
   R15        3.23560  -0.00002   0.00011   0.00005   0.00017   3.23576
   R16        1.87418   0.00005   0.00076   0.00014   0.00089   1.87507
   R17        1.88033   0.00008  -0.00012   0.00013   0.00001   1.88034
   R18        1.87362   0.00008  -0.00022   0.00010  -0.00012   1.87350
   R19        1.81882  -0.00005   0.00027  -0.00016   0.00011   1.81893
   R20        1.81866  -0.00002   0.00016  -0.00009   0.00007   1.81873
   R21        1.81865  -0.00002   0.00015  -0.00006   0.00008   1.81873
    A1        2.11077  -0.00001   0.00005  -0.00001   0.00003   2.11080
    A2        2.08148   0.00000  -0.00010   0.00000  -0.00010   2.08138
    A3        2.09094   0.00000   0.00005   0.00002   0.00007   2.09100
    A4        2.11775   0.00002  -0.00032   0.00002  -0.00030   2.11745
    A5        2.09896   0.00001  -0.00030   0.00005  -0.00024   2.09872
    A6        2.06647  -0.00003   0.00062  -0.00008   0.00054   2.06701
    A7        2.03999  -0.00002   0.00040  -0.00003   0.00038   2.04037
    A8        2.11852   0.00001  -0.00007   0.00000  -0.00006   2.11846
    A9        2.12467   0.00001  -0.00033   0.00002  -0.00031   2.12436
   A10        2.11714  -0.00001  -0.00005   0.00000  -0.00004   2.11710
   A11        2.06832   0.00003  -0.00040   0.00013  -0.00028   2.06805
   A12        2.09772  -0.00003   0.00045  -0.00013   0.00032   2.09804
   A13        2.11135   0.00002  -0.00026   0.00002  -0.00024   2.11111
   A14        2.08114  -0.00002   0.00037  -0.00004   0.00033   2.08147
   A15        2.09069   0.00000  -0.00012   0.00002  -0.00009   2.09060
   A16        2.06936  -0.00001   0.00017  -0.00001   0.00017   2.06953
   A17        2.10693   0.00001  -0.00002   0.00002   0.00001   2.10693
   A18        2.10690   0.00000  -0.00016  -0.00002  -0.00018   2.10672
   A19        2.03177   0.00001  -0.00246  -0.00050  -0.00300   2.02877
   A20        2.12003   0.00002   0.00249   0.00134   0.00370   2.12374
   A21        2.03409   0.00004  -0.00524   0.00044  -0.00484   2.02926
   A22        1.76499  -0.00002   0.00870   0.00001   0.00877   1.77376
   A23        1.68103  -0.00002   0.01586   0.00122   0.01715   1.69818
   A24        1.75986  -0.00004  -0.01675  -0.00274  -0.01953   1.74033
   A25        1.83253  -0.00007   0.00048  -0.00006   0.00042   1.83295
   A26        1.83501  -0.00015   0.00106  -0.00043   0.00064   1.83565
   A27        1.83711  -0.00013   0.00087  -0.00022   0.00065   1.83776
   A28        3.16101   0.00000  -0.00099  -0.00016  -0.00115   3.15986
   A29        3.22978  -0.00002   0.00306  -0.00232   0.00074   3.23051
   A30        3.11633  -0.00005   0.00068  -0.00169  -0.00098   3.11534
   A31        3.15437   0.00001  -0.00579   0.00196  -0.00384   3.15053
   A32        3.17853  -0.00001   0.00270  -0.00347  -0.00078   3.17774
   A33        3.15301   0.00003  -0.00128  -0.00074  -0.00200   3.15101
    D1        0.00044   0.00000   0.00037  -0.00005   0.00032   0.00076
    D2       -3.14021   0.00000   0.00037   0.00008   0.00045  -3.13976
    D3        3.14143   0.00000   0.00015  -0.00001   0.00014   3.14157
    D4        0.00078   0.00000   0.00015   0.00012   0.00027   0.00105
    D5       -0.00004   0.00000  -0.00013   0.00010  -0.00003  -0.00007
    D6        3.14131   0.00000  -0.00019   0.00010  -0.00009   3.14122
    D7       -3.14102   0.00000   0.00009   0.00006   0.00015  -3.14087
    D8        0.00032   0.00000   0.00003   0.00006   0.00009   0.00041
    D9       -0.00039   0.00000  -0.00035  -0.00012  -0.00047  -0.00086
   D10       -3.14156  -0.00001  -0.00048   0.00005  -0.00043   3.14120
   D11        3.14028   0.00000  -0.00035  -0.00025  -0.00060   3.13968
   D12       -0.00089   0.00000  -0.00048  -0.00008  -0.00056  -0.00145
   D13       -0.00006   0.00000   0.00011   0.00026   0.00036   0.00030
   D14       -3.14022   0.00000   0.00010   0.00014   0.00024  -3.13998
   D15        3.14111   0.00000   0.00023   0.00008   0.00032   3.14143
   D16        0.00095   0.00000   0.00023  -0.00003   0.00020   0.00114
   D17       -0.89356   0.00001   0.00135   0.00055   0.00191  -0.89165
   D18       -3.05464   0.00002  -0.01193  -0.00028  -0.01224  -3.06688
   D19        1.07289   0.00001   0.01692   0.00215   0.01910   1.09199
   D20        2.24848   0.00000   0.00122   0.00073   0.00195   2.25043
   D21        0.08739   0.00001  -0.01206  -0.00010  -0.01219   0.07520
   D22       -2.06826   0.00001   0.01679   0.00233   0.01914  -2.04911
   D23        0.00046   0.00000   0.00012  -0.00022  -0.00009   0.00037
   D24       -3.14091   0.00000  -0.00002  -0.00013  -0.00015  -3.14106
   D25        3.14060   0.00000   0.00013  -0.00010   0.00003   3.14063
   D26       -0.00077   0.00000  -0.00001  -0.00001  -0.00002  -0.00080
   D27       -0.00041   0.00000  -0.00011   0.00003  -0.00008  -0.00049
   D28        3.14143   0.00000  -0.00006   0.00004  -0.00002   3.14141
   D29        3.14096   0.00000   0.00003  -0.00005  -0.00002   3.14094
   D30       -0.00039   0.00000   0.00009  -0.00005   0.00004  -0.00035
   D31       -2.70941   0.00002   0.18861   0.03593   0.22456  -2.48485
   D32       -0.37932   0.00004   0.19890   0.03702   0.23585  -0.14346
   D33        1.40756  -0.00001   0.18617   0.03460   0.22080   1.62836
   D34        1.56917   0.00000  -0.01319  -0.00457  -0.01762   1.55155
   D35       -2.55500   0.00002  -0.00787  -0.00443  -0.01222  -2.56722
   D36       -0.76592  -0.00003   0.00224  -0.00468  -0.00267  -0.76859
   D37        1.08241  -0.00001  -0.01335  -0.00333  -0.01664   1.06577
   D38       -1.21111  -0.00001  -0.02159  -0.00270  -0.02439  -1.23550
   D39       -2.92489   0.00002  -0.03599  -0.00366  -0.03958  -2.96448
         Item               Value     Threshold  Converged?
 Maximum Force            0.000147     0.000015     NO 
 RMS     Force            0.000034     0.000010     NO 
 Maximum Displacement     0.253210     0.000060     NO 
 RMS     Displacement     0.042365     0.000040     NO 
 Predicted change in Energy=-6.740621D-06
 GradGradGradGradGradGradGradGradGradGradGradGradGradGradGradGradGradGrad

                          Input orientation:                          
 ---------------------------------------------------------------------
 Center     Atomic      Atomic             Coordinates (Angstroms)
 Number     Number       Type             X           Y           Z
 ---------------------------------------------------------------------
      1          6           0        2.467427   -1.199359   -0.082397
      2          6           0        1.074361   -1.198324   -0.066497
      3          6           0        0.339515    0.011026    0.001814
      4          6           0        1.087303    1.213731    0.054018
      5          6           0        2.479948    1.201171    0.038212
      6          6           0        3.187557   -0.002625   -0.030348
      7          1           0        2.996888   -2.146127   -0.135334
      8          1           0        0.526305   -2.134646   -0.105675
      9          1           0        0.550265    2.155316    0.108369
     10          1           0        3.019797    2.142624    0.080078
     11          1           0        4.271575   -0.007639   -0.042582
     12          8           0       -0.986619    0.013362    0.016567
     13          1           0       -1.759417   -0.889857   -1.217079
     14          1           0       -1.873915    1.455751   -0.009560
     15          1           0       -1.730990   -0.759600    1.350877
     16          8           0       -2.214686   -1.396197   -1.938812
     17          8           0       -2.184676   -1.209755    2.108786
     18          8           0       -2.469674    2.252588    0.004873
     19          1           0       -2.984001   -0.865430   -2.168848
     20          1           0       -2.271445    2.732517   -0.805464
     21          1           0       -2.276415   -0.532032    2.785945
 ---------------------------------------------------------------------
                    Distance matrix (angstroms):
                    1          2          3          4          5
     1  C    0.000000
     2  C    1.393157   0.000000
     3  C    2.449518   1.416755   0.000000
     4  C    2.783228   2.415098   1.417184   0.000000
     5  C    2.403591   2.782843   2.449331   1.392791   0.000000
     6  C    1.397665   2.428291   2.848257   2.428520   1.398048
     7  H    1.086049   2.144570   3.425457   3.869240   3.391424
     8  H    2.154823   1.085633   2.156468   3.398801   3.868475
     9  H    3.868559   3.398846   2.157255   1.085332   2.153831
    10  H    3.391218   3.868868   3.425456   2.144308   1.086059
    11  H    2.162575   3.411815   3.932356   3.411843   2.162795
    12  O    3.662092   2.392221   1.326217   2.396547   3.664484
    13  H    4.387426   3.073970   2.588978   3.760928   4.890845
    14  H    5.089417   3.967327   2.643223   2.971772   4.361561
    15  H    4.458068   3.173550   2.588595   3.676772   4.826977
    16  O    5.040556   3.789795   3.502891   4.656847   5.717913
    17  O    5.142320   3.918330   3.507304   4.560834   5.644339
    18  O    6.024826   4.947128   3.593904   3.705904   5.060173
    19  H    5.846611   4.582685   4.065182   5.083262   6.244733
    20  H    6.199951   5.214595   3.856854   3.785051   5.062859
    21  H    5.583614   4.450625   3.858677   4.671800   5.759950
                    6          7          8          9         10
     6  C    0.000000
     7  H    2.154525   0.000000
     8  H    3.410784   2.470788   0.000000
     9  H    3.410464   4.954571   4.295366   0.000000
    10  H    2.154630   4.294219   4.954498   2.469727   0.000000
    11  H    1.084099   2.491297   4.307574   4.306891   2.491109
    12  O    4.174470   4.533740   2.630175   2.637879   4.537528
    13  H    5.164113   5.036947   2.830061   4.045309   5.806845
    14  H    5.267428   6.059214   4.319866   2.525857   4.942495
    15  H    5.164581   5.146272   3.017892   3.904445   5.710325
    16  O    5.896483   5.565558   3.379161   4.944609   6.633173
    17  O    5.907110   5.723764   3.620591   4.775488   6.514649
    18  O    6.090279   7.017953   5.313749   3.023278   5.491088
    19  H    6.588303   6.445650   4.264955   5.177032   7.081783
    20  H    6.154877   7.211490   5.657419   3.021639   5.397167
    21  H    6.169827   6.240745   4.334175   4.730896   6.521148
                   11         12         13         14         15
    11  H    0.000000
    12  O    5.258569   0.000000
    13  H    6.207304   1.713156   0.000000
    14  H    6.317409   1.693653   2.640660   0.000000
    15  H    6.207895   1.712292   2.571415   2.603650   0.000000
    16  O    6.898940   2.705275   0.992244   3.460021   3.385450
    17  O    6.910619   2.703468   3.368169   3.418901   0.991412
    18  O    7.110227   2.685837   3.445663   0.995031   3.380925
    19  H    7.609218   3.088341   1.551150   3.358972   3.737606
    20  H    7.134533   3.117742   3.681466   1.556157   4.139659
    21  H    7.152044   3.103302   4.052102   3.453713   1.551997
                   16         17         18         19         20
    16  O    0.000000
    17  O    4.052001   0.000000
    18  O    4.142048   4.061464   0.000000
    19  H    0.962536   4.365276   3.835574   0.000000
    20  H    4.281820   4.903253   0.962431   3.913026   0.000000
    21  H    4.803532   0.962428   3.940281   5.016154   4.853403
                   21
    21  H    0.000000
 Stoichiometry    C6H11O4(1-)
 Framework group  C1[X(C6H11O4)]
 Deg. of freedom    57
 Full point group                 C1      NOp   1
 Largest Abelian subgroup         C1      NOp   1
 Largest concise Abelian subgroup C1      NOp   1
                         Standard orientation:                         
 ---------------------------------------------------------------------
 Center     Atomic      Atomic             Coordinates (Angstroms)
 Number     Number       Type             X           Y           Z
 ---------------------------------------------------------------------
      1          6           0        2.478969   -1.175646   -0.017427
      2          6           0        1.085817   -1.178838   -0.014958
      3          6           0        0.346583    0.029741   -0.007022
      4          6           0        1.090083    1.236214   -0.000654
      5          6           0        2.482848    1.227895   -0.002526
      6          6           0        3.194832    0.024758   -0.011217
      7          1           0        3.011862   -2.121949   -0.023538
      8          1           0        0.541083   -2.117909   -0.018126
      9          1           0        0.549615    2.177374    0.007025
     10          1           0        3.019333    2.172181    0.003023
     11          1           0        4.278928    0.023043   -0.012813
     12          8           0       -0.979632    0.028035   -0.005114
     13          1           0       -1.737561   -0.931319   -1.205151
     14          1           0       -1.871114    1.464730   -0.103244
     15          1           0       -1.734562   -0.688094    1.354733
     16          8           0       -2.184199   -1.470534   -1.908223
     17          8           0       -2.194209   -1.106065    2.127340
     18          8           0       -2.469460    2.259319   -0.129631
     19          1           0       -2.952883   -0.953126   -2.168780
     20          1           0       -2.264839    2.703825   -0.958375
     21          1           0       -2.294648   -0.399531    2.773088
 ---------------------------------------------------------------------
 Rotational constants (GHZ):      1.3171420      0.6478193      0.5818390
 Standard basis: 6-311++G(d,p) (5D, 7F)
 There are   307 symmetry adapted cartesian basis functions of A   symmetry.
 There are   297 symmetry adapted basis functions of A   symmetry.
   297 basis functions,   459 primitive gaussians,   307 cartesian basis functions
    40 alpha electrons       40 beta electrons
       nuclear repulsion energy       516.5710955000 Hartrees.
 NAtoms=   21 NActive=   21 NUniq=   21 SFac= 1.00D+00 NAtFMM=   60 NAOKFM=F Big=F
 Integral buffers will be    131072 words long.
 Raffenetti 2 integral format.
 Two-electron integral symmetry is turned on.
 ------------------------------------------------------------------------------
 Polarizable Continuum Model (PCM)
 =================================
 Model                : PCM (using non-symmetric T matrix).
 Atomic radii         : UFF (Universal Force Field).
 Polarization charges : Total charges.
 Charge compensation  : None.
 Solution method      : On-the-fly selection.
 Cavity type          : Scaled VdW (van der Waals Surface) (Alpha=1.100).
 Cavity algorithm     : GePol (No added spheres)
                        Default sphere list used, NSphG=   21.
                        Lebedev-Laikov grids with approx.  5.0 points / Ang**2.
                        Smoothing algorithm: Karplus/York (Gamma=1.0000).
                        Polarization charges: spherical gaussians, with
                                              point-specific exponents (IZeta= 3).
                        Self-potential: point-specific (ISelfS= 7).
                        Self-field    : sphere-specific E.n sum rule (ISelfD= 2).
 1st derivatives      : Analytical E(r).r(x)/FMM algorithm (CHGder, D1EAlg=3).
                        Cavity 1st derivative terms included.
 Solvent              : Water, Eps=  78.355300 Eps(inf)=   1.777849
 ------------------------------------------------------------------------------
 One-electron integrals computed using PRISM.
 PrsmSu:  requested number of processors reduced to:   9 ShMem   1 Linda.
 NBasis=   297 RedAO= T EigKep=  3.89D-06  NBF=   297
 NBsUse=   296 1.00D-06 EigRej=  8.46D-07 NBFU=   296
 Initial guess from the checkpoint file:  "MHPhenoxideIon.chk"
 B after Tr=     0.000000    0.000000    0.000000
         Rot=    0.999940    0.010583    0.000810   -0.002743 Ang=   1.26 deg.
 Initial guess <Sx>= 0.0000 <Sy>= 0.0000 <Sz>= 0.0000 <S**2>= 0.0000 S= 0.0000
 ExpMin= 3.60D-02 ExpMax= 8.59D+03 ExpMxC= 1.30D+03 IAcc=3 IRadAn=         5 AccDes= 0.00D+00
 Harris functional with IExCor=  402 and IRadAn=       5 diagonalized for initial guess.
 HarFok:  IExCor=  402 AccDes= 0.00D+00 IRadAn=         5 IDoV= 1 UseB2=F ITyADJ=14
 ICtDFT=  3500011 ScaDFX=  1.000000  1.000000  1.000000  1.000000
 FoFCou: FMM=F IPFlag=           0 FMFlag=      100000 FMFlg1=           0
         NFxFlg=           0 DoJE=T BraDBF=F KetDBF=T FulRan=T
         wScrn=  0.000000 ICntrl=     500 IOpCl=  0 I1Cent=   200000004 NGrid=           0
         NMat0=    1 NMatS0=      1 NMatT0=    0 NMatD0=    1 NMtDS0=    0 NMtDT0=    0
 Petite list used in FoFCou.
 Requested convergence on RMS density matrix=1.00D-08 within 128 cycles.
 Requested convergence on MAX density matrix=1.00D-06.
 Requested convergence on             energy=1.00D-06.
 No special actions if energy rises.
 CoulSu:  requested number of processors reduced to:  10 ShMem   1 Linda.
 Inv3:  Mode=1 IEnd=    11536563.
 Iteration    1 A*A^-1 deviation from unit magnitude is 6.00D-15 for   1956.
 Iteration    1 A*A^-1 deviation from orthogonality  is 3.08D-15 for   1695    682.
 Iteration    1 A^-1*A deviation from unit magnitude is 5.77D-15 for   1953.
 Iteration    1 A^-1*A deviation from orthogonality  is 2.88D-11 for   1652   1594.
 CoulSu:  requested number of processors reduced to:  10 ShMem   1 Linda.
 CoulSu:  requested number of processors reduced to:  14 ShMem   1 Linda.
 CoulSu:  requested number of processors reduced to:  14 ShMem   1 Linda.
 Error on total polarization charges =  0.02124
 SCF Done:  E(UB3LYP) =  -536.523269398     A.U. after   11 cycles
            NFock= 11  Conv=0.56D-08     -V/T= 2.0040
 <Sx>= 0.0000 <Sy>= 0.0000 <Sz>= 0.0000 <S**2>= 0.0000 S= 0.0000
 <L.S>= 0.000000000000E+00
 Annihilation of the first spin contaminant:
 S**2 before annihilation     0.0000,   after     0.0000
 PrsmSu:  requested number of processors reduced to:   9 ShMem   1 Linda.
 PrsmSu:  requested number of processors reduced to:  15 ShMem   1 Linda.
 D1PCM: PCM CHGder 1st derivatives, ID1Alg=3 FixD1E=F DoIter=F DoCFld=F I1PDM=0.
[truncated: 851,280 more chars]
