# Supplementary material for: Ultrafast structural rearrangement dynamics induced by the photodetachment of phenoxide in aqueous solution
Source: Nat Commun. 2019 Jul 3;10:2944. doi: 10.1038/s41467-019-10989-1 (PMC6610110; doi:10.1038/s41467-019-10989-1)
Supplement: Supplementary file 3 — Source Data [file 41467_2019_10989_MOESM3_ESM.zip › Source Data/Theoretical results/Gaussian09-E.Output.285033 (Gas Phase Phenoxide Ion).log]

 Entering Gaussian System, Link 0=g09
 Initial command:
 /usr/local/g09-d/g09/l1.exe "/home/muhammad371/Gaussian09-E285033/Gau-3378.inp" -scrdir="/home/muhammad371/Gaussian09-E285033/"
 Entering Link 1 = /usr/local/g09-d/g09/l1.exe PID=      3379.
  
 Copyright (c) 1988,1990,1992,1993,1995,1998,2003,2009,2013,
            Gaussian, Inc.  All Rights Reserved.
  
 This is part of the Gaussian(R) 09 program.  It is based on
 the Gaussian(R) 03 system (copyright 2003, Gaussian, Inc.),
 the Gaussian(R) 98 system (copyright 1998, Gaussian, Inc.),
 the Gaussian(R) 94 system (copyright 1995, Gaussian, Inc.),
 the Gaussian 92(TM) system (copyright 1992, Gaussian, Inc.),
 the Gaussian 90(TM) system (copyright 1990, Gaussian, Inc.),
 the Gaussian 88(TM) system (copyright 1988, Gaussian, Inc.),
 the Gaussian 86(TM) system (copyright 1986, Carnegie Mellon
 University), and the Gaussian 82(TM) system (copyright 1983,
 Carnegie Mellon University). Gaussian is a federally registered
 trademark of Gaussian, Inc.
  
 This software contains proprietary and confidential information,
 including trade secrets, belonging to Gaussian, Inc.
  
 This software is provided under written license and may be
 used, copied, transmitted, or stored only in accord with that
 written license.
  
 The following legend is applicable only to US Government
 contracts under FAR:
  
                    RESTRICTED RIGHTS LEGEND
  
 Use, reproduction and disclosure by the US Government is
 subject to restrictions as set forth in subparagraphs (a)
 and (c) of the Commercial Computer Software - Restricted
 Rights clause in FAR 52.227-19.
  
 Gaussian, Inc.
 340 Quinnipiac St., Bldg. 40, Wallingford CT 06492
  
  
 ---------------------------------------------------------------
 Warning -- This program may not be used in any manner that
 competes with the business of Gaussian, Inc. or will provide
 assistance to any competitor of Gaussian, Inc.  The licensee
 of this program is prohibited from giving any competitor of
 Gaussian, Inc. access to this program.  By using this program,
 the user acknowledges that Gaussian, Inc. is engaged in the
 business of creating and licensing software in the field of
 computational chemistry and represents and warrants to the
 licensee that it is not a competitor of Gaussian, Inc. and that
 it will not use this program in any manner prohibited above.
 ---------------------------------------------------------------
  

 Cite this work as:
 Gaussian 09, Revision D.01,
 M. J. Frisch, G. W. Trucks, H. B. Schlegel, G. E. Scuseria, 
 M. A. Robb, J. R. Cheeseman, G. Scalmani, V. Barone, B. Mennucci, 
 G. A. Petersson, H. Nakatsuji, M. Caricato, X. Li, H. P. Hratchian, 
 A. F. Izmaylov, J. Bloino, G. Zheng, J. L. Sonnenberg, M. Hada, 
 M. Ehara, K. Toyota, R. Fukuda, J. Hasegawa, M. Ishida, T. Nakajima, 
 Y. Honda, O. Kitao, H. Nakai, T. Vreven, J. A. Montgomery, Jr., 
 J. E. Peralta, F. Ogliaro, M. Bearpark, J. J. Heyd, E. Brothers, 
 K. N. Kudin, V. N. Staroverov, T. Keith, R. Kobayashi, J. Normand, 
 K. Raghavachari, A. Rendell, J. C. Burant, S. S. Iyengar, J. Tomasi, 
 M. Cossi, N. Rega, J. M. Millam, M. Klene, J. E. Knox, J. B. Cross, 
 V. Bakken, C. Adamo, J. Jaramillo, R. Gomperts, R. E. Stratmann, 
 O. Yazyev, A. J. Austin, R. Cammi, C. Pomelli, J. W. Ochterski, 
 R. L. Martin, K. Morokuma, V. G. Zakrzewski, G. A. Voth, 
 P. Salvador, J. J. Dannenberg, S. Dapprich, A. D. Daniels, 
 O. Farkas, J. B. Foresman, J. V. Ortiz, J. Cioslowski, 
 and D. J. Fox, Gaussian, Inc., Wallingford CT, 2013.
 
 ******************************************
 Gaussian 09:  ES64L-G09RevD.01 24-Apr-2013
                 6-Jun-2018 
 ******************************************
 %chk=/home/muhammad371/Gaussian09-E285033/PhenoxideIonOptGas.com.chk
 %NProcShared=16
 Will use up to   16 processors via shared memory.
 %chk=PhenoxideIonOptGas.chk
 ---------------------------------------------------------------
 # opt=tight b3lyp/6-311++g(d,p) geom=connectivity int=ultrafine
 ---------------------------------------------------------------
 1/7=10,14=-1,18=20,19=15,26=4,38=1,57=2/1,3;
 2/9=110,12=2,17=6,18=5,40=1/2;
 3/5=4,6=6,7=1111,11=2,16=1,25=1,30=1,71=1,74=-5,75=-5/1,2,3;
 4//1;
 5/5=2,38=5/2;
 6/7=2,8=2,9=2,10=2,28=1/1;
 7//1,2,3,16;
 1/7=10,14=-1,18=20,19=15,26=4/3(2);
 2/9=110/2;
 99//99;
 2/9=110/2;
 3/5=4,6=6,7=1111,11=2,16=1,25=1,30=1,71=1,74=-5,75=-5/1,2,3;
 4/5=5,16=3,69=1/1;
 5/5=2,38=5/2;
 7//1,2,3,16;
 1/7=10,14=-1,18=20,19=15,26=4/3(-5);
 2/9=110/2;
 6/7=2,8=2,9=2,10=2,19=2,28=1/1;
 99/9=1/99;
 ---------------------------------------------
 Phenoxide Ion DFT B3LYP 6-311G++(d,p) Gas Opt
 ---------------------------------------------
 Symbolic Z-matrix:
 Charge = -1 Multiplicity = 1
 C                    -0.20376  -0.05747   0. 
 C                     1.1914   -0.05747   0. 
 C                     1.88894   1.15028   0. 
 C                     1.19128   2.35879  -0.0012 
 C                    -0.20354   2.35871  -0.00168 
 C                    -0.90114   1.1505   -0.00068 
 H                    -0.75352  -1.00979   0.00045 
 H                     1.74091  -1.00998   0.00132 
 H                     2.98862   1.15036   0.00063 
 H                    -0.75366   3.31099  -0.00263 
 H                    -2.00075   1.15069  -0.00086 
 O                     1.90675   3.59693  -0.00128 
 

 GradGradGradGradGradGradGradGradGradGradGradGradGradGradGradGradGradGrad
 Berny optimization.
 Initialization pass.
                           ----------------------------
                           !    Initial Parameters    !
                           ! (Angstroms and Degrees)  !
 --------------------------                            --------------------------
 ! Name  Definition              Value          Derivative Info.                !
 --------------------------------------------------------------------------------
 ! R1    R(1,2)                  1.3952         estimate D2E/DX2                !
 ! R2    R(1,6)                  1.3948         estimate D2E/DX2                !
 ! R3    R(1,7)                  1.0996         estimate D2E/DX2                !
 ! R4    R(2,3)                  1.3947         estimate D2E/DX2                !
 ! R5    R(2,8)                  1.0997         estimate D2E/DX2                !
 ! R6    R(3,4)                  1.3954         estimate D2E/DX2                !
 ! R7    R(3,9)                  1.0997         estimate D2E/DX2                !
 ! R8    R(4,5)                  1.3948         estimate D2E/DX2                !
 ! R9    R(4,12)                 1.43           estimate D2E/DX2                !
 ! R10   R(5,6)                  1.3951         estimate D2E/DX2                !
 ! R11   R(5,10)                 1.0998         estimate D2E/DX2                !
 ! R12   R(6,11)                 1.0996         estimate D2E/DX2                !
 ! A1    A(2,1,6)              119.9985         estimate D2E/DX2                !
 ! A2    A(2,1,7)              119.9972         estimate D2E/DX2                !
 ! A3    A(6,1,7)              120.0043         estimate D2E/DX2                !
 ! A4    A(1,2,3)              120.0086         estimate D2E/DX2                !
 ! A5    A(1,2,8)              119.9808         estimate D2E/DX2                !
 ! A6    A(3,2,8)              120.0106         estimate D2E/DX2                !
 ! A7    A(2,3,4)              119.9942         estimate D2E/DX2                !
 ! A8    A(2,3,9)              120.0128         estimate D2E/DX2                !
 ! A9    A(4,3,9)              119.993          estimate D2E/DX2                !
 ! A10   A(3,4,5)              119.994          estimate D2E/DX2                !
 ! A11   A(3,4,12)             119.9811         estimate D2E/DX2                !
 ! A12   A(5,4,12)             120.0249         estimate D2E/DX2                !
 ! A13   A(4,5,6)              120.0047         estimate D2E/DX2                !
 ! A14   A(4,5,10)             120.0113         estimate D2E/DX2                !
 ! A15   A(6,5,10)             119.984          estimate D2E/DX2                !
 ! A16   A(1,6,5)              120.0            estimate D2E/DX2                !
 ! A17   A(1,6,11)             120.008          estimate D2E/DX2                !
 ! A18   A(5,6,11)             119.992          estimate D2E/DX2                !
 ! D1    D(6,1,2,3)              0.0323         estimate D2E/DX2                !
 ! D2    D(6,1,2,8)            179.9532         estimate D2E/DX2                !
 ! D3    D(7,1,2,3)           -179.9729         estimate D2E/DX2                !
 ! D4    D(7,1,2,8)             -0.052          estimate D2E/DX2                !
 ! D5    D(2,1,6,5)              0.0149         estimate D2E/DX2                !
 ! D6    D(2,1,6,11)           179.9892         estimate D2E/DX2                !
 ! D7    D(7,1,6,5)           -179.9798         estimate D2E/DX2                !
 ! D8    D(7,1,6,11)            -0.0056         estimate D2E/DX2                !
 ! D9    D(1,2,3,4)             -0.0568         estimate D2E/DX2                !
 ! D10   D(1,2,3,9)            179.9619         estimate D2E/DX2                !
 ! D11   D(8,2,3,4)           -179.9777         estimate D2E/DX2                !
 ! D12   D(8,2,3,9)              0.041          estimate D2E/DX2                !
 ! D13   D(2,3,4,5)              0.0341         estimate D2E/DX2                !
 ! D14   D(2,3,4,12)          -179.9964         estimate D2E/DX2                !
 ! D15   D(9,3,4,5)           -179.9846         estimate D2E/DX2                !
 ! D16   D(9,3,4,12)            -0.0151         estimate D2E/DX2                !
 ! D17   D(3,4,5,6)              0.0131         estimate D2E/DX2                !
 ! D18   D(3,4,5,10)          -179.9995         estimate D2E/DX2                !
 ! D19   D(12,4,5,6)          -179.9563         estimate D2E/DX2                !
 ! D20   D(12,4,5,10)            0.0311         estimate D2E/DX2                !
 ! D21   D(4,5,6,1)             -0.0376         estimate D2E/DX2                !
 ! D22   D(4,5,6,11)           179.9881         estimate D2E/DX2                !
 ! D23   D(10,5,6,1)           179.975          estimate D2E/DX2                !
 ! D24   D(10,5,6,11)            0.0007         estimate D2E/DX2                !
 --------------------------------------------------------------------------------
 Trust Radius=3.00D-01 FncErr=1.00D-07 GrdErr=1.00D-06
 Number of steps in this run=     64 maximum allowed number of steps=    100.
 GradGradGradGradGradGradGradGradGradGradGradGradGradGradGradGradGradGrad

                          Input orientation:                          
 ---------------------------------------------------------------------
 Center     Atomic      Atomic             Coordinates (Angstroms)
 Number     Number       Type             X           Y           Z
 ---------------------------------------------------------------------
      1          6           0       -0.203762   -0.057471    0.000000
      2          6           0        1.191398   -0.057471    0.000000
      3          6           0        1.888936    1.150280    0.000000
      4          6           0        1.191282    2.358789   -0.001199
      5          6           0       -0.203543    2.358711   -0.001678
      6          6           0       -0.901144    1.150505   -0.000682
      7          1           0       -0.753521   -1.009788    0.000450
      8          1           0        1.740906   -1.009984    0.001315
      9          1           0        2.988616    1.150360    0.000634
     10          1           0       -0.753665    3.310992   -0.002631
     11          1           0       -2.000748    1.150688   -0.000862
     12          8           0        1.906750    3.596935   -0.001276
 ---------------------------------------------------------------------
                    Distance matrix (angstroms):
                    1          2          3          4          5
     1  C    0.000000
     2  C    1.395160   0.000000
     3  C    2.416205   1.394712   0.000000
     4  C    2.790065   2.416260   1.395427   0.000000
     5  C    2.416183   2.789946   2.416356   1.394825   0.000000
     6  C    1.394829   2.416183   2.790080   2.416236   1.395138
     7  H    1.099610   2.165553   3.412986   3.889675   3.413102
     8  H    2.165414   1.099655   2.165330   3.413316   3.889601
     9  H    3.413229   2.165375   1.099680   2.165806   3.413209
    10  H    3.413055   3.889707   3.413506   2.165528   1.099761
    11  H    2.165365   3.413128   3.889684   3.412999   2.165471
    12  O    4.220065   3.723763   2.446720   1.430000   2.446740
                    6          7          8          9         10
     6  C    0.000000
     7  H    2.165331   0.000000
     8  H    3.412938   2.494427   0.000000
     9  H    3.889760   4.320860   2.494768   0.000000
    10  H    2.165516   4.320781   4.989362   4.321228   0.000000
    11  H    1.099604   2.494641   4.320704   4.989364   2.494420
    12  O    3.724149   5.319675   4.609904   2.675101   2.675738
                   11         12
    11  H    0.000000
    12  O    4.610061   0.000000
 Stoichiometry    C6H5O(1-)
 Framework group  C1[X(C6H5O)]
 Deg. of freedom    30
 Full point group                 C1      NOp   1
 Largest Abelian subgroup         C1      NOp   1
 Largest concise Abelian subgroup C1      NOp   1
                         Standard orientation:                         
 ---------------------------------------------------------------------
 Center     Atomic      Atomic             Coordinates (Angstroms)
 Number     Number       Type             X           Y           Z
 ---------------------------------------------------------------------
      1          6           0        1.805314    0.000075    0.000074
      2          6           0        1.107546    1.208210   -0.000346
      3          6           0       -0.287166    1.208204    0.000111
      4          6           0       -0.984751   -0.000346   -0.000209
      5          6           0       -0.287083   -1.208152   -0.000268
      6          6           0        1.108055   -1.207972    0.000270
      7          1           0        2.904924    0.000299    0.000163
      8          1           0        1.657545    2.160440    0.000276
      9          1           0       -0.837223    2.160429    0.000414
     10          1           0       -0.836574   -2.160798   -0.000529
     11          1           0        1.657846   -2.160263    0.000422
     12          8           0       -2.414751   -0.000027    0.000183
 ---------------------------------------------------------------------
 Rotational constants (GHZ):      5.6862655      2.6503614      1.8077646
 Standard basis: 6-311++G(d,p) (5D, 7F)
 There are   196 symmetry adapted cartesian basis functions of A   symmetry.
 There are   189 symmetry adapted basis functions of A   symmetry.
   189 basis functions,   297 primitive gaussians,   196 cartesian basis functions
    25 alpha electrons       25 beta electrons
       nuclear repulsion energy       257.7425196846 Hartrees.
 NAtoms=   12 NActive=   12 NUniq=   12 SFac= 1.00D+00 NAtFMM=   60 NAOKFM=F Big=F
 Integral buffers will be    131072 words long.
 Raffenetti 2 integral format.
 Two-electron integral symmetry is turned on.
 One-electron integrals computed using PRISM.
 PrsmSu:  requested number of processors reduced to:   9 ShMem   1 Linda.
 NBasis=   189 RedAO= T EigKep=  1.44D-06  NBF=   189
 NBsUse=   189 1.00D-06 EigRej= -1.00D+00 NBFU=   189
 ExpMin= 3.60D-02 ExpMax= 8.59D+03 ExpMxC= 1.30D+03 IAcc=3 IRadAn=         5 AccDes= 0.00D+00
 Harris functional with IExCor=  402 and IRadAn=       5 diagonalized for initial guess.
 HarFok:  IExCor=  402 AccDes= 0.00D+00 IRadAn=         5 IDoV= 1 UseB2=F ITyADJ=14
 ICtDFT=  3500011 ScaDFX=  1.000000  1.000000  1.000000  1.000000
 FoFCou: FMM=F IPFlag=           0 FMFlag=      100000 FMFlg1=           0
         NFxFlg=           0 DoJE=T BraDBF=F KetDBF=T FulRan=T
         wScrn=  0.000000 ICntrl=     500 IOpCl=  0 I1Cent=   200000004 NGrid=           0
         NMat0=    1 NMatS0=      1 NMatT0=    0 NMatD0=    1 NMtDS0=    0 NMtDT0=    0
 Petite list used in FoFCou.
 Requested convergence on RMS density matrix=1.00D-08 within 128 cycles.
 Requested convergence on MAX density matrix=1.00D-06.
 Requested convergence on             energy=1.00D-06.
 No special actions if energy rises.
 EnCoef did     2 forward-backward iterations
 EnCoef did     2 forward-backward iterations
 EnCoef did    10 forward-backward iterations
 SCF Done:  E(RB3LYP) =  -306.973244261     A.U. after   17 cycles
            NFock= 17  Conv=0.38D-08     -V/T= 2.0049

 **********************************************************************

            Population analysis using the SCF density.

 **********************************************************************

 Orbital symmetries:
       Occupied  (A) (A) (A) (A) (A) (A) (A) (A) (A) (A) (A) (A)
                 (A) (A) (A) (A) (A) (A) (A) (A) (A) (A) (A) (A)
                 (A)
       Virtual   (A) (A) (A) (A) (A) (A) (A) (A) (A) (A) (A) (A)
                 (A) (A) (A) (A) (A) (A) (A) (A) (A) (A) (A) (A)
                 (A) (A) (A) (A) (A) (A) (A) (A) (A) (A) (A) (A)
                 (A) (A) (A) (A) (A) (A) (A) (A) (A) (A) (A) (A)
                 (A) (A) (A) (A) (A) (A) (A) (A) (A) (A) (A) (A)
                 (A) (A) (A) (A) (A) (A) (A) (A) (A) (A) (A) (A)
                 (A) (A) (A) (A) (A) (A) (A) (A) (A) (A) (A) (A)
                 (A) (A) (A) (A) (A) (A) (A) (A) (A) (A) (A) (A)
                 (A) (A) (A) (A) (A) (A) (A) (A) (A) (A) (A) (A)
                 (A) (A) (A) (A) (A) (A) (A) (A) (A) (A) (A) (A)
                 (A) (A) (A) (A) (A) (A) (A) (A) (A) (A) (A) (A)
                 (A) (A) (A) (A) (A) (A) (A) (A) (A) (A) (A) (A)
                 (A) (A) (A) (A) (A) (A) (A) (A) (A) (A) (A) (A)
                 (A) (A) (A) (A) (A) (A) (A) (A)
 The electronic state is 1-A.
 Alpha  occ. eigenvalues --  -18.85301 -10.03500 -10.02001 -10.02000 -10.00836
 Alpha  occ. eigenvalues --   -9.99765  -9.99759  -0.72245  -0.67010  -0.58328
 Alpha  occ. eigenvalues --   -0.55109  -0.44037  -0.41922  -0.34467  -0.28902
 Alpha  occ. eigenvalues --   -0.28790  -0.26242  -0.22286  -0.21106  -0.18748
 Alpha  occ. eigenvalues --   -0.15077  -0.11957  -0.09626  -0.02360  -0.00978
 Alpha virt. eigenvalues --    0.09675   0.10930   0.12130   0.13924   0.14248
 Alpha virt. eigenvalues --    0.14410   0.16680   0.18596   0.19398   0.20950
 Alpha virt. eigenvalues --    0.21275   0.21541   0.21974   0.22661   0.22869
 Alpha virt. eigenvalues --    0.23640   0.25761   0.25871   0.26254   0.26301
 Alpha virt. eigenvalues --    0.26665   0.26785   0.27613   0.27792   0.29267
 Alpha virt. eigenvalues --    0.31146   0.31615   0.34107   0.34592   0.34923
 Alpha virt. eigenvalues --    0.35431   0.36742   0.38868   0.40097   0.41490
 Alpha virt. eigenvalues --    0.43037   0.43979   0.44007   0.44365   0.46443
 Alpha virt. eigenvalues --    0.49354   0.50194   0.52191   0.54952   0.55464
 Alpha virt. eigenvalues --    0.57080   0.63307   0.64261   0.68244   0.68378
 Alpha virt. eigenvalues --    0.69145   0.70130   0.72425   0.73429   0.73502
 Alpha virt. eigenvalues --    0.76130   0.77179   0.77468   0.78029   0.84253
 Alpha virt. eigenvalues --    0.84474   0.87370   0.88829   0.92342   0.94474
 Alpha virt. eigenvalues --    0.95169   0.99627   1.00068   1.01268   1.02546
 Alpha virt. eigenvalues --    1.03514   1.04556   1.09694   1.10314   1.13195
 Alpha virt. eigenvalues --    1.17693   1.18000   1.18337   1.24010   1.26741
 Alpha virt. eigenvalues --    1.30411   1.31125   1.39787   1.44890   1.46431
 Alpha virt. eigenvalues --    1.51091   1.51227   1.62956   1.67219   1.68737
 Alpha virt. eigenvalues --    1.71828   1.71990   1.72915   1.78859   1.79581
 Alpha virt. eigenvalues --    1.80872   1.82359   1.87820   1.89926   1.92238
 Alpha virt. eigenvalues --    1.95561   1.97616   2.05866   2.09188   2.09380
 Alpha virt. eigenvalues --    2.09431   2.10894   2.12136   2.14122   2.16451
 Alpha virt. eigenvalues --    2.21074   2.22668   2.23222   2.41409   2.42067
 Alpha virt. eigenvalues --    2.50512   2.53631   2.57188   2.58930   2.64197
 Alpha virt. eigenvalues --    2.76904   2.79894   2.80725   2.84086   2.87129
 Alpha virt. eigenvalues --    2.88545   2.91057   2.92213   2.92571   2.94575
 Alpha virt. eigenvalues --    2.95689   2.97119   3.03869   3.04050   3.09007
 Alpha virt. eigenvalues --    3.15044   3.17448   3.23698   3.24549   3.28147
 Alpha virt. eigenvalues --    3.38544   3.49480   3.52154   3.56521   3.64301
 Alpha virt. eigenvalues --    3.65317   3.77317   3.84277   4.13367   4.17561
 Alpha virt. eigenvalues --    4.29693   4.30479   4.35060   5.01182   5.28345
 Alpha virt. eigenvalues --    5.41916   5.81608  23.71827  24.09366  24.12627
 Alpha virt. eigenvalues --   24.24026  24.25501  24.35472  50.18307
          Condensed to atoms (all electrons):
               1          2          3          4          5          6
     1  C    6.097408  -0.815401   1.541405  -1.838988   1.535579  -0.812217
     2  C   -0.815401   8.245934  -4.808903   3.124216  -0.385309   1.014208
     3  C    1.541405  -4.808903  19.672437  -5.673885  -5.273168  -0.394753
     4  C   -1.838988   3.124216  -5.673885  13.813175  -5.687566   3.122406
     5  C    1.535579  -0.385309  -5.273168  -5.687566  19.662717  -4.789252
     6  C   -0.812217   1.014208  -0.394753   3.122406  -4.789252   8.233981
     7  H    0.399234  -0.057986   0.012103  -0.015678   0.011622  -0.057641
     8  H   -0.018234   0.326105   0.001646  -0.029737   0.025115  -0.020611
     9  H    0.064598  -0.268835   0.558754  -0.195097   0.176254  -0.081447
    10  H    0.064612  -0.081683   0.176860  -0.194828   0.558056  -0.268908
    11  H   -0.018216  -0.020500   0.024944  -0.029670   0.001612   0.326189
    12  O   -0.006118  -0.000804  -0.326064   0.790027  -0.325450  -0.001101
               7          8          9         10         11         12
     1  C    0.399234  -0.018234   0.064598   0.064612  -0.018216  -0.006118
     2  C   -0.057986   0.326105  -0.268835  -0.081683  -0.020500  -0.000804
     3  C    0.012103   0.001646   0.558754   0.176860   0.024944  -0.326064
     4  C   -0.015678  -0.029737  -0.195097  -0.194828  -0.029670   0.790027
     5  C    0.011622   0.025115   0.176254   0.558056   0.001612  -0.325450
     6  C   -0.057641  -0.020611  -0.081447  -0.268908   0.326189  -0.001101
     7  H    0.648083  -0.012072   0.000548   0.000546  -0.012089   0.000222
     8  H   -0.012072   0.647609  -0.018135   0.002464  -0.003842   0.000151
     9  H    0.000548  -0.018135   0.629699   0.002787   0.002459   0.003442
    10  H    0.000546   0.002464   0.002787   0.629891  -0.018113   0.003490
    11  H   -0.012089  -0.003842   0.002459  -0.018113   0.647523   0.000149
    12  O    0.000222   0.000151   0.003442   0.003490   0.000149   8.452534
 Mulliken charges:
               1
     1  C   -0.193661
     2  C   -0.271044
     3  C    0.488625
     4  C   -1.184376
     5  C    0.489789
     6  C   -0.270853
     7  H    0.083107
     8  H    0.099540
     9  H    0.124972
    10  H    0.124826
    11  H    0.099554
    12  O   -0.590478
 Sum of Mulliken charges =  -1.00000
 Mulliken charges with hydrogens summed into heavy atoms:
               1
     1  C   -0.110554
     2  C   -0.171504
     3  C    0.613597
     4  C   -1.184376
     5  C    0.614616
     6  C   -0.171300
    12  O   -0.590478
 Electronic spatial extent (au):  <R**2>=            681.2336
 Charge=             -1.0000 electrons
 Dipole moment (field-independent basis, Debye):
    X=              6.3061    Y=              0.0009    Z=              0.0001  Tot=              6.3061
 Quadrupole moment (field-independent basis, Debye-Ang):
   XX=            -69.5035   YY=            -44.9419   ZZ=            -48.8211
   XY=             -0.0026   XZ=              0.0025   YZ=              0.0014
 Traceless Quadrupole moment (field-independent basis, Debye-Ang):
   XX=            -15.0814   YY=              9.4803   ZZ=              5.6011
   XY=             -0.0026   XZ=              0.0025   YZ=              0.0014
 Octapole moment (field-independent basis, Debye-Ang**2):
  XXX=             50.6130  YYY=             -0.0005  ZZZ=              0.0022  XYY=             -0.9477
  XXY=              0.0054  XXZ=              0.0007  XZZ=             -4.0605  YZZ=              0.0015
  YYZ=              0.0042  XYZ=             -0.0008
 Hexadecapole moment (field-independent basis, Debye-Ang**3):
 XXXX=           -759.3194 YYYY=           -331.6657 ZZZZ=            -66.0592 XXXY=             -0.0137
 XXXZ=              0.0088 YYYX=             -0.0173 YYYZ=              0.0108 ZZZX=              0.0001
 ZZZY=              0.0003 XXYY=           -159.8743 XXZZ=           -123.8119 YYZZ=            -75.8730
 XXYZ=              0.0008 YYXZ=              0.0054 ZZXY=             -0.0017
 N-N= 2.577425196846D+02 E-N=-1.240734956931D+03  KE= 3.054904368520D+02
 PrsmSu:  requested number of processors reduced to:   9 ShMem   1 Linda.
 PrsmSu:  requested number of processors reduced to:  15 ShMem   1 Linda.
 Calling FoFJK, ICntrl=      2127 FMM=F ISym2X=0 I1Cent= 0 IOpClX= 0 NMat=1 NMatS=1 NMatT=0.
 CoulSu:  requested number of processors reduced to:  15 ShMem   1 Linda.
 ***** Axes restored to original set *****
 -------------------------------------------------------------------
 Center     Atomic                   Forces (Hartrees/Bohr)
 Number     Number              X              Y              Z
 -------------------------------------------------------------------
      1        6          -0.011775528   -0.020601146    0.000009002
      2        6           0.008241458    0.000047977    0.000091997
      3        6           0.010451211   -0.026513248   -0.000024373
      4        6           0.065242147    0.112209417    0.000023725
      5        6          -0.028720018   -0.004291485    0.000007351
      6        6          -0.003960601    0.007483265   -0.000065619
      7        1           0.003872856    0.006703131   -0.000002158
      8        1          -0.003863567    0.006077605   -0.000034948
      9        1          -0.009988625    0.003491155   -0.000013537
     10        1           0.008056925   -0.006929179    0.000018937
     11        1           0.007172692   -0.000335781    0.000005438
     12        8          -0.044728949   -0.077341712   -0.000015815
 -------------------------------------------------------------------
 Cartesian Forces:  Max     0.112209417 RMS     0.027676849

 GradGradGradGradGradGradGradGradGradGradGradGradGradGradGradGradGradGrad
 Berny optimization.
 FormGI is forming the generalized inverse of G from B-inverse, IUseBI=4.
 Internal  Forces:  Max     0.089344379 RMS     0.013404857
 Search for a local minimum.
 Step number   1 out of a maximum of   64
 All quantities printed in internal units (Hartrees-Bohrs-Radians)
 Mixed Optimization -- RFO/linear search
 Second derivative matrix not updated -- first step.
 ITU=  0
     Eigenvalues ---    0.02152   0.02153   0.02154   0.02155   0.02155
     Eigenvalues ---    0.02155   0.02155   0.02156   0.02157   0.16000
     Eigenvalues ---    0.16000   0.16000   0.16000   0.16000   0.22000
     Eigenvalues ---    0.22000   0.23486   0.25000   0.33709   0.33718
     Eigenvalues ---    0.33720   0.33725   0.33726   0.40989   0.42121
     Eigenvalues ---    0.42300   0.46412   0.46453   0.46466   0.46497
 RFO step:  Lambda=-2.32382728D-02 EMin= 2.15189821D-02
 Linear search not attempted -- first point.
 Iteration  1 RMS(Cart)=  0.02156515 RMS(Int)=  0.00088308
 Iteration  2 RMS(Cart)=  0.00084818 RMS(Int)=  0.00006119
 Iteration  3 RMS(Cart)=  0.00000005 RMS(Int)=  0.00006119
 Variable       Old X    -DE/DX   Delta X   Delta X   Delta X     New X
                                 (Linear)    (Quad)   (Total)
    R1        2.63647   0.00572   0.00000   0.01082   0.01072   2.64719
    R2        2.63584   0.00586   0.00000   0.01110   0.01100   2.64685
    R3        2.07796  -0.00774   0.00000  -0.02147  -0.02147   2.05649
    R4        2.63562   0.00045   0.00000   0.00092   0.00092   2.63654
    R5        2.07805  -0.00720   0.00000  -0.01996  -0.01996   2.05809
    R6        2.63697   0.01928   0.00000   0.04049   0.04058   2.67756
    R7        2.07809  -0.00999   0.00000  -0.02771  -0.02771   2.05038
    R8        2.63584   0.01963   0.00000   0.04114   0.04123   2.67707
    R9        2.70231  -0.08934   0.00000  -0.20628  -0.20628   2.49603
   R10        2.63643   0.00025   0.00000   0.00051   0.00051   2.63694
   R11        2.07825  -0.01003   0.00000  -0.02784  -0.02784   2.05041
   R12        2.07795  -0.00717   0.00000  -0.01990  -0.01990   2.05805
    A1        2.09437  -0.00523   0.00000  -0.02627  -0.02646   2.06791
    A2        2.09435   0.00261   0.00000   0.01312   0.01321   2.10756
    A3        2.09447   0.00262   0.00000   0.01315   0.01325   2.10772
    A4        2.09455   0.00487   0.00000   0.01713   0.01704   2.11158
    A5        2.09406  -0.00276   0.00000  -0.01032  -0.01027   2.08378
    A6        2.09458  -0.00211   0.00000  -0.00681  -0.00676   2.08782
    A7        2.09429   0.00480   0.00000   0.02060   0.02069   2.11499
    A8        2.09462   0.00123   0.00000   0.00950   0.00945   2.10407
    A9        2.09427  -0.00603   0.00000  -0.03010  -0.03015   2.06413
   A10        2.09429  -0.01410   0.00000  -0.04918  -0.04899   2.04530
   A11        2.09407   0.00709   0.00000   0.02475   0.02465   2.11872
   A12        2.09483   0.00701   0.00000   0.02443   0.02434   2.11917
   A13        2.09448   0.00476   0.00000   0.02043   0.02052   2.11500
   A14        2.09459  -0.00603   0.00000  -0.03012  -0.03017   2.06442
   A15        2.09411   0.00127   0.00000   0.00969   0.00964   2.10376
   A16        2.09440   0.00490   0.00000   0.01729   0.01719   2.11159
   A17        2.09453  -0.00280   0.00000  -0.01054  -0.01049   2.08404
   A18        2.09426  -0.00210   0.00000  -0.00675  -0.00670   2.08756
    D1        0.00056  -0.00001   0.00000  -0.00023  -0.00023   0.00034
    D2        3.14078   0.00002   0.00000   0.00042   0.00042   3.14120
    D3       -3.14112  -0.00001   0.00000  -0.00032  -0.00032  -3.14144
    D4       -0.00091   0.00001   0.00000   0.00033   0.00033  -0.00058
    D5        0.00026  -0.00001   0.00000  -0.00026  -0.00026   0.00000
    D6        3.14140   0.00000   0.00000   0.00006   0.00006   3.14147
    D7       -3.14124  -0.00001   0.00000  -0.00017  -0.00017  -3.14141
    D8       -0.00010   0.00001   0.00000   0.00015   0.00015   0.00005
    D9       -0.00099   0.00002   0.00000   0.00054   0.00054  -0.00045
   D10        3.14093   0.00002   0.00000   0.00040   0.00040   3.14133
   D11       -3.14120  -0.00001   0.00000  -0.00011  -0.00010  -3.14131
   D12        0.00072  -0.00001   0.00000  -0.00025  -0.00025   0.00047
   D13        0.00060  -0.00002   0.00000  -0.00038  -0.00038   0.00021
   D14       -3.14153   0.00000   0.00000   0.00001   0.00002  -3.14151
   D15       -3.14132  -0.00001   0.00000  -0.00024  -0.00024  -3.14156
   D16       -0.00026   0.00001   0.00000   0.00016   0.00016  -0.00010
   D17        0.00023  -0.00001   0.00000  -0.00011  -0.00011   0.00012
   D18       -3.14158   0.00000   0.00000   0.00007   0.00007  -3.14151
   D19       -3.14083  -0.00002   0.00000  -0.00051  -0.00050  -3.14133
   D20        0.00054  -0.00001   0.00000  -0.00033  -0.00033   0.00022
   D21       -0.00066   0.00002   0.00000   0.00042   0.00042  -0.00023
   D22        3.14138   0.00001   0.00000   0.00010   0.00011   3.14149
   D23        3.14116   0.00001   0.00000   0.00025   0.00025   3.14141
   D24        0.00001   0.00000   0.00000  -0.00007  -0.00007  -0.00006
         Item               Value     Threshold  Converged?
 Maximum Force            0.089344     0.000015     NO 
 RMS     Force            0.013405     0.000010     NO 
 Maximum Displacement     0.105959     0.000060     NO 
 RMS     Displacement     0.022272     0.000040     NO 
 Predicted change in Energy=-1.228424D-02
 GradGradGradGradGradGradGradGradGradGradGradGradGradGradGradGradGradGrad

                          Input orientation:                          
 ---------------------------------------------------------------------
 Center     Atomic      Atomic             Coordinates (Angstroms)
 Number     Number       Type             X           Y           Z
 ---------------------------------------------------------------------
      1          6           0       -0.211493   -0.070925    0.000064
      2          6           0        1.189220   -0.052444    0.000264
      3          6           0        1.891644    1.153036   -0.000019
      4          6           0        1.213574    2.397155   -0.001063
      5          6           0       -0.202643    2.362445   -0.001533
      6          6           0       -0.895631    1.151277   -0.000841
      7          1           0       -0.755590   -1.013388    0.000431
      8          1           0        1.736200   -0.994215    0.001341
      9          1           0        2.976641    1.159200    0.000386
     10          1           0       -0.740013    3.305060   -0.002407
     11          1           0       -1.984701    1.154480   -0.001129
     12          8           0        1.874300    3.540864   -0.001422
 ---------------------------------------------------------------------
                    Distance matrix (angstroms):
                    1          2          3          4          5
     1  C    0.000000
     2  C    1.400835   0.000000
     3  C    2.433364   1.395199   0.000000
     4  C    2.849954   2.449721   1.416902   0.000000
     5  C    2.433386   2.787289   2.418411   1.416643   0.000000
     6  C    1.400651   2.407395   2.787275   2.449685   1.395407
     7  H    1.088246   2.169263   3.420708   3.938200   3.420819
     8  H    2.155453   1.089092   2.152871   3.431405   3.876376
     9  H    3.417222   2.159387   1.085015   2.154284   3.399360
    10  H    3.417106   3.872310   3.399534   2.154251   1.085030
    11  H    2.155432   3.395651   3.876345   3.431211   2.152884
    12  O    4.170797   3.658032   2.387891   1.320844   2.387963
                    6          7          8          9         10
     6  C    0.000000
     7  H    2.169191   0.000000
     8  H    3.395538   2.491865   0.000000
     9  H    3.872280   4.318529   2.485134   0.000000
    10  H    2.159398   4.318478   4.961393   4.291648   0.000000
    11  H    1.089075   2.492061   4.296744   4.961345   2.484803
    12  O    3.658229   5.259043   4.537182   2.624401   2.624927
                   11         12
    11  H    0.000000
    12  O    4.537259   0.000000
 Stoichiometry    C6H5O(1-)
 Framework group  C1[X(C6H5O)]
 Deg. of freedom    30
 Full point group                 C1      NOp   1
 Largest Abelian subgroup         C1      NOp   1
 Largest concise Abelian subgroup C1      NOp   1
                         Standard orientation:                         
 ---------------------------------------------------------------------
 Center     Atomic      Atomic             Coordinates (Angstroms)
 Number     Number       Type             X           Y           Z
 ---------------------------------------------------------------------
      1          6           0        1.815960    0.000044    0.000056
      2          6           0        1.099459    1.203774   -0.000170
      3          6           0       -0.295729    1.209188    0.000045
      4          6           0       -1.033993   -0.000183   -0.000049
      5          6           0       -0.295684   -1.209223   -0.000098
      6          6           0        1.099711   -1.203621    0.000091
      7          1           0        2.904207    0.000200    0.000034
      8          1           0        1.641458    2.148421    0.000178
      9          1           0       -0.843675    2.145678    0.000115
     10          1           0       -0.843220   -2.145970   -0.000245
     11          1           0        1.641582   -2.148322    0.000144
     12          8           0       -2.354837    0.000015    0.000065
 ---------------------------------------------------------------------
 Rotational constants (GHZ):      5.7137261      2.6972617      1.8322955
 Standard basis: 6-311++G(d,p) (5D, 7F)
 There are   196 symmetry adapted cartesian basis functions of A   symmetry.
 There are   189 symmetry adapted basis functions of A   symmetry.
   189 basis functions,   297 primitive gaussians,   196 cartesian basis functions
    25 alpha electrons       25 beta electrons
       nuclear repulsion energy       259.3889422207 Hartrees.
 NAtoms=   12 NActive=   12 NUniq=   12 SFac= 1.00D+00 NAtFMM=   60 NAOKFM=F Big=F
 Integral buffers will be    131072 words long.
 Raffenetti 2 integral format.
 Two-electron integral symmetry is turned on.
 One-electron integrals computed using PRISM.
 PrsmSu:  requested number of processors reduced to:   9 ShMem   1 Linda.
 NBasis=   189 RedAO= T EigKep=  1.60D-06  NBF=   189
 NBsUse=   189 1.00D-06 EigRej= -1.00D+00 NBFU=   189
 Initial guess from the checkpoint file:  "PhenoxideIonOptGas.chk"
 B after Tr=     0.000000    0.000000    0.000000
         Rot=    1.000000    0.000000   -0.000001    0.000019 Ang=   0.00 deg.
 ExpMin= 3.60D-02 ExpMax= 8.59D+03 ExpMxC= 1.30D+03 IAcc=3 IRadAn=         5 AccDes= 0.00D+00
 Harris functional with IExCor=  402 and IRadAn=       5 diagonalized for initial guess.
 HarFok:  IExCor=  402 AccDes= 0.00D+00 IRadAn=         5 IDoV= 1 UseB2=F ITyADJ=14
 ICtDFT=  3500011 ScaDFX=  1.000000  1.000000  1.000000  1.000000
 FoFCou: FMM=F IPFlag=           0 FMFlag=      100000 FMFlg1=           0
         NFxFlg=           0 DoJE=T BraDBF=F KetDBF=T FulRan=T
         wScrn=  0.000000 ICntrl=     500 IOpCl=  0 I1Cent=   200000004 NGrid=           0
         NMat0=    1 NMatS0=      1 NMatT0=    0 NMatD0=    1 NMtDS0=    0 NMtDT0=    0
 Petite list used in FoFCou.
 Requested convergence on RMS density matrix=1.00D-08 within 128 cycles.
 Requested convergence on MAX density matrix=1.00D-06.
 Requested convergence on             energy=1.00D-06.
 No special actions if energy rises.
 SCF Done:  E(RB3LYP) =  -306.990631996     A.U. after   13 cycles
            NFock= 13  Conv=0.72D-08     -V/T= 2.0043
 PrsmSu:  requested number of processors reduced to:   9 ShMem   1 Linda.
 PrsmSu:  requested number of processors reduced to:  15 ShMem   1 Linda.
 Calling FoFJK, ICntrl=      2127 FMM=F ISym2X=0 I1Cent= 0 IOpClX= 0 NMat=1 NMatS=1 NMatT=0.
 CoulSu:  requested number of processors reduced to:  15 ShMem   1 Linda.
 ***** Axes restored to original set *****
 -------------------------------------------------------------------
 Center     Atomic                   Forces (Hartrees/Bohr)
 Number     Number              X              Y              Z
 -------------------------------------------------------------------
      1        6          -0.003159662   -0.005603391   -0.000003669
      2        6           0.003406279    0.004900235    0.000044607
      3        6          -0.002356689   -0.020442490   -0.000007925
      4        6           0.032682271    0.056303708   -0.000010058
      5        6          -0.016726074   -0.012324116    0.000008268
      6        6           0.002574586    0.005567951   -0.000024691
      7        1           0.000669983    0.001168194    0.000001309
      8        1           0.000248886    0.000013926   -0.000016078
      9        1           0.000345643    0.001226003   -0.000001475
     10        1           0.000909515    0.000914474    0.000005337
     11        1          -0.000120521    0.000203714    0.000000930
     12        8          -0.018474218   -0.031928207    0.000003446
 -------------------------------------------------------------------
 Cartesian Forces:  Max     0.056303708 RMS     0.013513253

 GradGradGradGradGradGradGradGradGradGradGradGradGradGradGradGradGradGrad
 Berny optimization.
 Using GEDIIS/GDIIS optimizer.
 FormGI is forming the generalized inverse of G from B-inverse, IUseBI=4.
 Internal  Forces:  Max     0.036887755 RMS     0.006087725
 Search for a local minimum.
 Step number   2 out of a maximum of   64
 All quantities printed in internal units (Hartrees-Bohrs-Radians)
 Mixed Optimization -- RFO/linear search
 Update second derivatives using D2CorX and points    1    2
 DE= -1.74D-02 DEPred=-1.23D-02 R= 1.42D+00
 TightC=F SS=  1.41D+00  RLast= 2.39D-01 DXNew= 5.0454D-01 7.1829D-01
 Trust test= 1.42D+00 RLast= 2.39D-01 DXMaxT set to 5.05D-01
 ITU=  1  0
 Use linear search instead of GDIIS.
     Eigenvalues ---    0.02152   0.02153   0.02154   0.02155   0.02155
     Eigenvalues ---    0.02155   0.02155   0.02156   0.02157   0.15824
     Eigenvalues ---    0.16000   0.16000   0.16000   0.16014   0.19222
     Eigenvalues ---    0.22000   0.22128   0.25000   0.28569   0.33712
     Eigenvalues ---    0.33719   0.33724   0.33743   0.34821   0.42032
     Eigenvalues ---    0.43224   0.46183   0.46446   0.46465   0.47233
 RFO step:  Lambda=-1.18565454D-03 EMin= 2.15193096D-02
 Quartic linear search produced a step of  0.47990.
 Iteration  1 RMS(Cart)=  0.01215451 RMS(Int)=  0.00019638
 Iteration  2 RMS(Cart)=  0.00025380 RMS(Int)=  0.00009057
 Iteration  3 RMS(Cart)=  0.00000004 RMS(Int)=  0.00009057
 Variable       Old X    -DE/DX   Delta X   Delta X   Delta X     New X
                                 (Linear)    (Quad)   (Total)
    R1        2.64719   0.00184   0.00515  -0.00166   0.00335   2.65055
    R2        2.64685   0.00192   0.00528  -0.00158   0.00357   2.65041
    R3        2.05649  -0.00135  -0.01031   0.00785  -0.00246   2.05403
    R4        2.63654  -0.00356   0.00044  -0.01185  -0.01141   2.62514
    R5        2.05809   0.00011  -0.00958   0.01326   0.00368   2.06177
    R6        2.67756   0.01411   0.01948   0.02264   0.04225   2.71981
    R7        2.05038   0.00035  -0.01330   0.01927   0.00597   2.05635
    R8        2.67707   0.01423   0.01979   0.02257   0.04249   2.71956
    R9        2.49603  -0.03689  -0.09899  -0.00881  -0.10780   2.38823
   R10        2.63694  -0.00366   0.00024  -0.01193  -0.01168   2.62525
   R11        2.05041   0.00034  -0.01336   0.01932   0.00596   2.05637
   R12        2.05805   0.00012  -0.00955   0.01326   0.00371   2.06176
    A1        2.06791  -0.00116  -0.01270   0.00584  -0.00715   2.06076
    A2        2.10756   0.00058   0.00634  -0.00287   0.00362   2.11118
    A3        2.10772   0.00058   0.00636  -0.00297   0.00353   2.11125
    A4        2.11158   0.00223   0.00818  -0.00161   0.00642   2.11801
    A5        2.08378  -0.00089  -0.00493   0.00445  -0.00041   2.08338
    A6        2.08782  -0.00134  -0.00325  -0.00284  -0.00602   2.08180
    A7        2.11499   0.00331   0.00993   0.00829   0.01836   2.13334
    A8        2.10407  -0.00040   0.00454  -0.01007  -0.00560   2.09847
    A9        2.06413  -0.00291  -0.01447   0.00178  -0.01275   2.05138
   A10        2.04530  -0.00991  -0.02351  -0.01922  -0.04243   2.00287
   A11        2.11872   0.00499   0.01183   0.00968   0.02136   2.14008
   A12        2.11917   0.00493   0.01168   0.00954   0.02107   2.14023
   A13        2.11500   0.00330   0.00985   0.00837   0.01836   2.13336
   A14        2.06442  -0.00292  -0.01448   0.00166  -0.01289   2.05154
   A15        2.10376  -0.00037   0.00463  -0.01003  -0.00547   2.09829
   A16        2.11159   0.00224   0.00825  -0.00166   0.00644   2.11803
   A17        2.08404  -0.00091  -0.00504   0.00442  -0.00054   2.08350
   A18        2.08756  -0.00133  -0.00321  -0.00276  -0.00590   2.08165
    D1        0.00034  -0.00001  -0.00011   0.00045   0.00034   0.00068
    D2        3.14120   0.00001   0.00020  -0.00098  -0.00079   3.14041
    D3       -3.14144  -0.00001  -0.00015   0.00077   0.00061  -3.14082
    D4       -0.00058   0.00001   0.00016  -0.00067  -0.00051  -0.00109
    D5        0.00000   0.00000  -0.00012   0.00075   0.00063   0.00063
    D6        3.14147   0.00000   0.00003  -0.00009  -0.00006   3.14140
    D7       -3.14141   0.00000  -0.00008   0.00044   0.00036  -3.14105
    D8        0.00005   0.00000   0.00007  -0.00040  -0.00034  -0.00028
    D9       -0.00045   0.00001   0.00026  -0.00137  -0.00111  -0.00156
   D10        3.14133   0.00001   0.00019  -0.00100  -0.00081   3.14052
   D11       -3.14131   0.00000  -0.00005   0.00007   0.00001  -3.14129
   D12        0.00047  -0.00001  -0.00012   0.00043   0.00031   0.00078
   D13        0.00021  -0.00001  -0.00018   0.00103   0.00085   0.00106
   D14       -3.14151   0.00000   0.00001  -0.00013  -0.00012   3.14155
   D15       -3.14156   0.00000  -0.00011   0.00067   0.00056  -3.14100
   D16       -0.00010   0.00000   0.00008  -0.00049  -0.00041  -0.00052
   D17        0.00012   0.00000  -0.00005   0.00018   0.00013   0.00025
   D18       -3.14151   0.00000   0.00003  -0.00029  -0.00025   3.14142
   D19       -3.14133  -0.00001  -0.00024   0.00134   0.00110  -3.14024
   D20        0.00022  -0.00001  -0.00016   0.00087   0.00072   0.00093
   D21       -0.00023   0.00001   0.00020  -0.00108  -0.00087  -0.00110
   D22        3.14149   0.00000   0.00005  -0.00023  -0.00018   3.14131
   D23        3.14141   0.00000   0.00012  -0.00060  -0.00048   3.14093
   D24       -0.00006   0.00000  -0.00003   0.00025   0.00021   0.00016
         Item               Value     Threshold  Converged?
 Maximum Force            0.036888     0.000015     NO 
 RMS     Force            0.006088     0.000010     NO 
 Maximum Displacement     0.056389     0.000060     NO 
 RMS     Displacement     0.012091     0.000040     NO 
 Predicted change in Energy=-4.057262D-03
 GradGradGradGradGradGradGradGradGradGradGradGradGradGradGradGradGradGrad

                          Input orientation:                          
 ---------------------------------------------------------------------
 Center     Atomic      Atomic             Coordinates (Angstroms)
 Number     Number       Type             X           Y           Z
 ---------------------------------------------------------------------
      1          6           0       -0.212563   -0.072838   -0.000080
      2          6           0        1.189848   -0.049341   -0.000214
      3          6           0        1.892667    1.148915    0.000042
      4          6           0        1.230868    2.426995   -0.001442
      5          6           0       -0.206756    2.361227   -0.001812
      6          6           0       -0.893227    1.153461   -0.000514
      7          1           0       -0.756064   -1.014146    0.000435
      8          1           0        1.740778   -0.991067    0.001241
      9          1           0        2.980838    1.145882    0.000943
     10          1           0       -0.753537    3.302062   -0.002756
     11          1           0       -1.984245    1.159995   -0.000600
     12          8           0        1.862900    3.521399   -0.001172
 ---------------------------------------------------------------------
                    Distance matrix (angstroms):
                    1          2          3          4          5
     1  C    0.000000
     2  C    1.402608   0.000000
     3  C    2.434065   1.389162   0.000000
     4  C    2.886635   2.476676   1.439260   0.000000
     5  C    2.434072   2.785919   2.424310   1.439128   0.000000
     6  C    1.402538   2.405397   2.785898   2.476625   1.389224
     7  H    1.086947   2.171963   3.419738   3.973582   3.419778
     8  H    2.158399   1.091042   2.145366   3.455888   3.876954
     9  H    3.418053   2.153185   1.088175   2.168789   3.411425
    10  H    3.417984   3.874101   3.411517   2.168780   1.088183
    11  H    2.158410   3.396670   3.876928   3.455755   2.145327
    12  O    4.150432   3.633618   2.372671   1.263797   2.372651
                    6          7          8          9         10
     6  C    0.000000
     7  H    2.171942   0.000000
     8  H    3.396613   2.496949   0.000000
     9  H    3.874072   4.316267   2.470688   0.000000
    10  H    2.153139   4.316210   4.965136   4.312155   0.000000
    11  H    1.091038   2.497062   4.301496   4.965103   2.470445
    12  O    3.633643   5.237379   4.514118   2.625427   2.625614
                   11         12
    11  H    0.000000
    12  O    4.514062   0.000000
 Stoichiometry    C6H5O(1-)
 Framework group  C1[X(C6H5O)]
 Deg. of freedom    30
 Full point group                 C1      NOp   1
 Largest Abelian subgroup         C1      NOp   1
 Largest concise Abelian subgroup C1      NOp   1
                         Standard orientation:                         
 ---------------------------------------------------------------------
 Center     Atomic      Atomic             Coordinates (Angstroms)
 Number     Number       Type             X           Y           Z
 ---------------------------------------------------------------------
      1          6           0        1.818218   -0.000019    0.000035
      2          6           0        1.096594    1.202715   -0.000487
      3          6           0       -0.292536    1.212166    0.000210
      4          6           0       -1.068417   -0.000054   -0.000400
      5          6           0       -0.292578   -1.212144   -0.000395
      6          6           0        1.096613   -1.202682    0.000452
      7          1           0        2.905165    0.000012    0.000201
      8          1           0        1.636633    2.150729    0.000307
      9          1           0       -0.834049    2.156035    0.000799
     10          1           0       -0.833921   -2.156120   -0.000679
     11          1           0        1.636518   -2.150767    0.000681
     12          8           0       -2.332214    0.000027    0.000276
 ---------------------------------------------------------------------
 Rotational constants (GHZ):      5.6993426      2.7115994      1.8374084
 Standard basis: 6-311++G(d,p) (5D, 7F)
 There are   196 symmetry adapted cartesian basis functions of A   symmetry.
 There are   189 symmetry adapted basis functions of A   symmetry.
   189 basis functions,   297 primitive gaussians,   196 cartesian basis functions
    25 alpha electrons       25 beta electrons
       nuclear repulsion energy       259.8703356748 Hartrees.
 NAtoms=   12 NActive=   12 NUniq=   12 SFac= 1.00D+00 NAtFMM=   60 NAOKFM=F Big=F
 Integral buffers will be    131072 words long.
 Raffenetti 2 integral format.
 Two-electron integral symmetry is turned on.
 One-electron integrals computed using PRISM.
 PrsmSu:  requested number of processors reduced to:   9 ShMem   1 Linda.
 NBasis=   189 RedAO= T EigKep=  1.70D-06  NBF=   189
 NBsUse=   189 1.00D-06 EigRej= -1.00D+00 NBFU=   189
 Initial guess from the checkpoint file:  "PhenoxideIonOptGas.chk"
 B after Tr=     0.000000    0.000000    0.000000
         Rot=    1.000000    0.000000   -0.000001    0.000023 Ang=   0.00 deg.
 ExpMin= 3.60D-02 ExpMax= 8.59D+03 ExpMxC= 1.30D+03 IAcc=3 IRadAn=         5 AccDes= 0.00D+00
 Harris functional with IExCor=  402 and IRadAn=       5 diagonalized for initial guess.
 HarFok:  IExCor=  402 AccDes= 0.00D+00 IRadAn=         5 IDoV= 1 UseB2=F ITyADJ=14
 ICtDFT=  3500011 ScaDFX=  1.000000  1.000000  1.000000  1.000000
 FoFCou: FMM=F IPFlag=           0 FMFlag=      100000 FMFlg1=           0
         NFxFlg=           0 DoJE=T BraDBF=F KetDBF=T FulRan=T
         wScrn=  0.000000 ICntrl=     500 IOpCl=  0 I1Cent=   200000004 NGrid=           0
         NMat0=    1 NMatS0=      1 NMatT0=    0 NMatD0=    1 NMtDS0=    0 NMtDT0=    0
 Petite list used in FoFCou.
 Requested convergence on RMS density matrix=1.00D-08 within 128 cycles.
 Requested convergence on MAX density matrix=1.00D-06.
 Requested convergence on             energy=1.00D-06.
 No special actions if energy rises.
 SCF Done:  E(RB3LYP) =  -306.993804824     A.U. after   12 cycles
            NFock= 12  Conv=0.43D-08     -V/T= 2.0041
 PrsmSu:  requested number of processors reduced to:   9 ShMem   1 Linda.
 PrsmSu:  requested number of processors reduced to:  15 ShMem   1 Linda.
 Calling FoFJK, ICntrl=      2127 FMM=F ISym2X=0 I1Cent= 0 IOpClX= 0 NMat=1 NMatS=1 NMatT=0.
 CoulSu:  requested number of processors reduced to:  15 ShMem   1 Linda.
 ***** Axes restored to original set *****
 -------------------------------------------------------------------
 Center     Atomic                   Forces (Hartrees/Bohr)
 Number     Number              X              Y              Z
 -------------------------------------------------------------------
      1        6          -0.002061625   -0.003620094    0.000003201
      2        6           0.000786286    0.001382613    0.000122841
      3        6           0.000088394   -0.007761447   -0.000083682
      4        6           0.001261739    0.002068806    0.000128238
      5        6          -0.006851341   -0.003823871    0.000005709
      6        6           0.000806805    0.001427271   -0.000098916
      7        1           0.000334056    0.000582502   -0.000000027
      8        1          -0.000466970    0.000718335   -0.000033829
      9        1          -0.000775376    0.001028107   -0.000013103
     10        1           0.001291064   -0.000154215    0.000017489
     11        1           0.000853841   -0.000057295    0.000008420
     12        8           0.004733127    0.008209289   -0.000056342
 -------------------------------------------------------------------
 Cartesian Forces:  Max     0.008209289 RMS     0.002610716

 GradGradGradGradGradGradGradGradGradGradGradGradGradGradGradGradGradGrad
 Berny optimization.
 Using GEDIIS/GDIIS optimizer.
 FormGI is forming the generalized inverse of G from B-inverse, IUseBI=4.
 Internal  Forces:  Max     0.009476003 RMS     0.001926627
 Search for a local minimum.
 Step number   3 out of a maximum of   64
 All quantities printed in internal units (Hartrees-Bohrs-Radians)
 Mixed Optimization -- RFO/linear search
 Update second derivatives using D2CorX and points    1    2    3
 DE= -3.17D-03 DEPred=-4.06D-03 R= 7.82D-01
 TightC=F SS=  1.41D+00  RLast= 1.40D-01 DXNew= 8.4853D-01 4.2011D-01
 Trust test= 7.82D-01 RLast= 1.40D-01 DXMaxT set to 5.05D-01
 ITU=  1  1  0
 Use linear search instead of GDIIS.
     Eigenvalues ---    0.02152   0.02153   0.02154   0.02155   0.02155
     Eigenvalues ---    0.02155   0.02155   0.02156   0.02157   0.15905
     Eigenvalues ---    0.16000   0.16000   0.16000   0.16014   0.19930
     Eigenvalues ---    0.22000   0.22161   0.25000   0.33639   0.33713
     Eigenvalues ---    0.33721   0.33726   0.34651   0.35377   0.41986
     Eigenvalues ---    0.44579   0.46441   0.46461   0.46689   0.55576
 RFO step:  Lambda=-5.23143040D-04 EMin= 2.15194471D-02
 Quartic linear search produced a step of -0.02086.
 Iteration  1 RMS(Cart)=  0.00711419 RMS(Int)=  0.00003206
 Iteration  2 RMS(Cart)=  0.00004529 RMS(Int)=  0.00000833
 Iteration  3 RMS(Cart)=  0.00000000 RMS(Int)=  0.00000833
 Variable       Old X    -DE/DX   Delta X   Delta X   Delta X     New X
                                 (Linear)    (Quad)   (Total)
    R1        2.65055   0.00052  -0.00007   0.00125   0.00117   2.65171
    R2        2.65041   0.00055  -0.00007   0.00133   0.00124   2.65165
    R3        2.05403  -0.00067   0.00005  -0.00271  -0.00266   2.05138
    R4        2.62514  -0.00024   0.00024  -0.00105  -0.00081   2.62432
    R5        2.06177  -0.00086  -0.00008  -0.00287  -0.00295   2.05882
    R6        2.71981   0.00525  -0.00088   0.01459   0.01372   2.73353
    R7        2.05635  -0.00078  -0.00012  -0.00277  -0.00289   2.05346
    R8        2.71956   0.00531  -0.00089   0.01473   0.01385   2.73341
    R9        2.38823   0.00948   0.00225   0.01049   0.01274   2.40097
   R10        2.62525  -0.00026   0.00024  -0.00112  -0.00088   2.62438
   R11        2.05637  -0.00078  -0.00012  -0.00278  -0.00291   2.05346
   R12        2.06176  -0.00085  -0.00008  -0.00286  -0.00294   2.05882
    A1        2.06076  -0.00155   0.00015  -0.00982  -0.00969   2.05107
    A2        2.11118   0.00078  -0.00008   0.00492   0.00486   2.11604
    A3        2.11125   0.00077  -0.00007   0.00489   0.00483   2.11608
    A4        2.11801   0.00146  -0.00013   0.00618   0.00603   2.12404
    A5        2.08338  -0.00077   0.00001  -0.00324  -0.00323   2.08015
    A6        2.08180  -0.00069   0.00013  -0.00293  -0.00280   2.07900
    A7        2.13334   0.00154  -0.00038   0.00869   0.00832   2.14167
    A8        2.09847   0.00029   0.00012   0.00287   0.00298   2.10145
    A9        2.05138  -0.00182   0.00027  -0.01156  -0.01130   2.04008
   A10        2.00287  -0.00444   0.00089  -0.01992  -0.01900   1.98387
   A11        2.14008   0.00223  -0.00045   0.01000   0.00954   2.14962
   A12        2.14023   0.00221  -0.00044   0.00991   0.00946   2.14969
   A13        2.13336   0.00153  -0.00038   0.00867   0.00830   2.14166
   A14        2.05154  -0.00183   0.00027  -0.01164  -0.01138   2.04016
   A15        2.09829   0.00030   0.00011   0.00297   0.00307   2.10137
   A16        2.11803   0.00145  -0.00013   0.00619   0.00604   2.12407
   A17        2.08350  -0.00078   0.00001  -0.00333  -0.00331   2.08019
   A18        2.08165  -0.00067   0.00012  -0.00285  -0.00272   2.07893
    D1        0.00068  -0.00001  -0.00001  -0.00051  -0.00052   0.00016
    D2        3.14041   0.00003   0.00002   0.00123   0.00126  -3.14152
    D3       -3.14082  -0.00002  -0.00001  -0.00090  -0.00091   3.14145
    D4       -0.00109   0.00002   0.00001   0.00085   0.00086  -0.00023
    D5        0.00063  -0.00002  -0.00001  -0.00089  -0.00091  -0.00028
    D6        3.14140   0.00000   0.00000   0.00005   0.00005   3.14145
    D7       -3.14105  -0.00001  -0.00001  -0.00051  -0.00052  -3.14157
    D8       -0.00028   0.00001   0.00001   0.00043   0.00044   0.00016
    D9       -0.00156   0.00004   0.00002   0.00178   0.00181   0.00025
   D10        3.14052   0.00003   0.00002   0.00128   0.00130  -3.14137
   D11       -3.14129   0.00000   0.00000   0.00003   0.00004  -3.14126
   D12        0.00078  -0.00001  -0.00001  -0.00047  -0.00047   0.00031
   D13        0.00106  -0.00004  -0.00002  -0.00155  -0.00156  -0.00050
   D14        3.14155   0.00001   0.00000   0.00050   0.00050  -3.14114
   D15       -3.14100  -0.00003  -0.00001  -0.00106  -0.00106   3.14112
   D16       -0.00052   0.00002   0.00001   0.00099   0.00100   0.00048
   D17        0.00025   0.00000   0.00000   0.00014   0.00013   0.00038
   D18        3.14142   0.00001   0.00001   0.00055   0.00055  -3.14121
   D19       -3.14024  -0.00005  -0.00002  -0.00191  -0.00193   3.14102
   D20        0.00093  -0.00004  -0.00001  -0.00150  -0.00151  -0.00058
   D21       -0.00110   0.00003   0.00002   0.00107   0.00109  -0.00001
   D22        3.14131   0.00000   0.00000   0.00013   0.00013   3.14145
   D23        3.14093   0.00002   0.00001   0.00065   0.00066   3.14159
   D24        0.00016  -0.00001   0.00000  -0.00029  -0.00029  -0.00014
         Item               Value     Threshold  Converged?
 Maximum Force            0.009476     0.000015     NO 
 RMS     Force            0.001927     0.000010     NO 
 Maximum Displacement     0.031469     0.000060     NO 
 RMS     Displacement     0.007128     0.000040     NO 
 Predicted change in Energy=-2.615657D-04
 GradGradGradGradGradGradGradGradGradGradGradGradGradGradGradGradGradGrad

                          Input orientation:                          
 ---------------------------------------------------------------------
 Center     Atomic      Atomic             Coordinates (Angstroms)
 Number     Number       Type             X           Y           Z
 ---------------------------------------------------------------------
      1          6           0       -0.216905   -0.080369    0.000149
      2          6           0        1.185994   -0.050061    0.000519
      3          6           0        1.890016    1.146990   -0.000014
      4          6           0        1.237124    2.437788   -0.000680
      5          6           0       -0.207130    2.357969   -0.001397
      6          6           0       -0.891933    1.149789   -0.000986
      7          1           0       -0.759715   -1.020453    0.000442
      8          1           0        1.737656   -0.989550    0.001327
      9          1           0        2.976660    1.145906    0.000082
     10          1           0       -0.751367    3.298500   -0.002283
     11          1           0       -1.981385    1.157982   -0.001433
     12          8           0        1.872492    3.538051   -0.001655
 ---------------------------------------------------------------------
                    Distance matrix (angstroms):
                    1          2          3          4          5
     1  C    0.000000
     2  C    1.403226   0.000000
     3  C    2.438345   1.388733   0.000000
     4  C    2.907802   2.488374   1.446522   0.000000
     5  C    2.438358   2.781978   2.421672   1.446458   0.000000
     6  C    1.403194   2.399462   2.781951   2.488337   1.388760
     7  H    1.085541   2.174268   3.423286   3.993344   3.423315
     8  H    2.155671   1.089483   2.141966   3.463695   3.871444
     9  H    3.420907   2.153328   1.086644   2.166782   3.406701
    10  H    3.420879   3.868621   3.406744   2.166777   1.086643
    11  H    2.155669   3.389935   3.871417   3.463625   2.141950
    12  O    4.178343   3.653195   2.391126   1.270541   2.391113
                    6          7          8          9         10
     6  C    0.000000
     7  H    2.174266   0.000000
     8  H    3.389913   2.497562   0.000000
     9  H    3.868595   4.318982   2.468867   0.000000
    10  H    2.153304   4.318961   4.958086   4.304863   0.000000
    11  H    1.089483   2.497611   4.294551   4.958060   2.468757
    12  O    3.653196   5.263884   4.529610   2.634682   2.634771
                   11         12
    11  H    0.000000
    12  O    4.529580   0.000000
 Stoichiometry    C6H5O(1-)
 Framework group  C1[X(C6H5O)]
 Deg. of freedom    30
 Full point group                 C1      NOp   1
 Largest Abelian subgroup         C1      NOp   1
 Largest concise Abelian subgroup C1      NOp   1
                         Standard orientation:                         
 ---------------------------------------------------------------------
 Center     Atomic      Atomic             Coordinates (Angstroms)
 Number     Number       Type             X           Y           Z
 ---------------------------------------------------------------------
      1          6           0        1.828911   -0.000016    0.000045
      2          6           0        1.101151    1.199737   -0.000021
      3          6           0       -0.287538    1.210839   -0.000023
      4          6           0       -1.078891   -0.000023    0.000341
      5          6           0       -0.287575   -1.210832    0.000042
      6          6           0        1.101140   -1.199725   -0.000091
      7          1           0        2.914453   -0.000004   -0.000082
      8          1           0        1.638891    2.147264    0.000013
      9          1           0       -0.829970    2.152414   -0.000280
     10          1           0       -0.829931   -2.152450   -0.000072
     11          1           0        1.638821   -2.147287   -0.000180
     12          8           0       -2.349431    0.000023   -0.000144
 ---------------------------------------------------------------------
 Rotational constants (GHZ):      5.7193089      2.6792401      1.8245297
 Standard basis: 6-311++G(d,p) (5D, 7F)
 There are   196 symmetry adapted cartesian basis functions of A   symmetry.
 There are   189 symmetry adapted basis functions of A   symmetry.
   189 basis functions,   297 primitive gaussians,   196 cartesian basis functions
    25 alpha electrons       25 beta electrons
       nuclear repulsion energy       259.2517273342 Hartrees.
 NAtoms=   12 NActive=   12 NUniq=   12 SFac= 1.00D+00 NAtFMM=   60 NAOKFM=F Big=F
 Integral buffers will be    131072 words long.
 Raffenetti 2 integral format.
 Two-electron integral symmetry is turned on.
 One-electron integrals computed using PRISM.
 PrsmSu:  requested number of processors reduced to:   9 ShMem   1 Linda.
 NBasis=   189 RedAO= T EigKep=  1.74D-06  NBF=   189
 NBsUse=   189 1.00D-06 EigRej= -1.00D+00 NBFU=   189
 Initial guess from the checkpoint file:  "PhenoxideIonOptGas.chk"
 B after Tr=     0.000000    0.000000    0.000000
         Rot=    1.000000    0.000000    0.000000    0.000002 Ang=   0.00 deg.
 ExpMin= 3.60D-02 ExpMax= 8.59D+03 ExpMxC= 1.30D+03 IAcc=3 IRadAn=         5 AccDes= 0.00D+00
 Harris functional with IExCor=  402 and IRadAn=       5 diagonalized for initial guess.
 HarFok:  IExCor=  402 AccDes= 0.00D+00 IRadAn=         5 IDoV= 1 UseB2=F ITyADJ=14
 ICtDFT=  3500011 ScaDFX=  1.000000  1.000000  1.000000  1.000000
 FoFCou: FMM=F IPFlag=           0 FMFlag=      100000 FMFlg1=           0
         NFxFlg=           0 DoJE=T BraDBF=F KetDBF=T FulRan=T
         wScrn=  0.000000 ICntrl=     500 IOpCl=  0 I1Cent=   200000004 NGrid=           0
         NMat0=    1 NMatS0=      1 NMatT0=    0 NMatD0=    1 NMtDS0=    0 NMtDT0=    0
 Petite list used in FoFCou.
 Requested convergence on RMS density matrix=1.00D-08 within 128 cycles.
 Requested convergence on MAX density matrix=1.00D-06.
 Requested convergence on             energy=1.00D-06.
 No special actions if energy rises.
 SCF Done:  E(RB3LYP) =  -306.994042965     A.U. after   12 cycles
            NFock= 12  Conv=0.16D-08     -V/T= 2.0043
 PrsmSu:  requested number of processors reduced to:   9 ShMem   1 Linda.
 PrsmSu:  requested number of processors reduced to:  15 ShMem   1 Linda.
 Calling FoFJK, ICntrl=      2127 FMM=F ISym2X=0 I1Cent= 0 IOpClX= 0 NMat=1 NMatS=1 NMatT=0.
 CoulSu:  requested number of processors reduced to:  15 ShMem   1 Linda.
 ***** Axes restored to original set *****
 -------------------------------------------------------------------
 Center     Atomic                   Forces (Hartrees/Bohr)
 Number     Number              X              Y              Z
 -------------------------------------------------------------------
      1        6           0.000041372    0.000047057   -0.000010513
      2        6           0.000047459    0.000888364    0.000010956
      3        6          -0.000273687   -0.000761819    0.000037440
      4        6           0.000291103    0.000450413   -0.000131009
      5        6          -0.000559536   -0.000631986    0.000033152
      6        6           0.000741616    0.000507775    0.000018651
      7        1           0.000015646    0.000030636    0.000002550
      8        1           0.000325366   -0.000106650   -0.000009124
      9        1           0.000515238    0.000040780    0.000004702
     10        1          -0.000217516    0.000470394   -0.000001804
     11        1          -0.000254776    0.000223838   -0.000005207
     12        8          -0.000672288   -0.001158802    0.000050206
 -------------------------------------------------------------------
 Cartesian Forces:  Max     0.001158802 RMS     0.000402955

 GradGradGradGradGradGradGradGradGradGradGradGradGradGradGradGradGradGrad
 Berny optimization.
 Using GEDIIS/GDIIS optimizer.
 FormGI is forming the generalized inverse of G from B-inverse, IUseBI=4.
 Internal  Forces:  Max     0.001339734 RMS     0.000313811
 Search for a local minimum.
 Step number   4 out of a maximum of   64
 All quantities printed in internal units (Hartrees-Bohrs-Radians)
 Mixed Optimization -- En-DIIS/RFO-DIIS
 Update second derivatives using D2CorX and points    1    2    3    4
 DE= -2.38D-04 DEPred=-2.62D-04 R= 9.10D-01
 TightC=F SS=  1.41D+00  RLast= 4.26D-02 DXNew= 8.4853D-01 1.2787D-01
 Trust test= 9.10D-01 RLast= 4.26D-02 DXMaxT set to 5.05D-01
 ITU=  1  1  1  0
 Use linear search instead of GDIIS.
     Eigenvalues ---    0.02152   0.02153   0.02154   0.02155   0.02155
     Eigenvalues ---    0.02155   0.02156   0.02156   0.02157   0.15317
     Eigenvalues ---    0.16000   0.16000   0.16000   0.16097   0.20042
     Eigenvalues ---    0.22000   0.22237   0.25000   0.33410   0.33713
     Eigenvalues ---    0.33721   0.33726   0.34642   0.35094   0.41942
     Eigenvalues ---    0.44542   0.46443   0.46462   0.47185   0.58731
 RFO step:  Lambda=-9.08776309D-06 EMin= 2.15190379D-02
 Quartic linear search produced a step of -0.08052.
 Iteration  1 RMS(Cart)=  0.00120717 RMS(Int)=  0.00000085
 Iteration  2 RMS(Cart)=  0.00000056 RMS(Int)=  0.00000075
 Variable       Old X    -DE/DX   Delta X   Delta X   Delta X     New X
                                 (Linear)    (Quad)   (Total)
    R1        2.65171   0.00018  -0.00009   0.00047   0.00038   2.65209
    R2        2.65165   0.00019  -0.00010   0.00050   0.00040   2.65205
    R3        2.05138  -0.00003   0.00021  -0.00035  -0.00014   2.05124
    R4        2.62432  -0.00091   0.00007  -0.00194  -0.00188   2.62245
    R5        2.05882   0.00026   0.00024   0.00043   0.00066   2.05949
    R6        2.73353   0.00000  -0.00111   0.00161   0.00050   2.73403
    R7        2.05346   0.00052   0.00023   0.00117   0.00141   2.05487
    R8        2.73341   0.00003  -0.00112   0.00168   0.00056   2.73397
    R9        2.40097  -0.00134  -0.00103  -0.00128  -0.00230   2.39867
   R10        2.62438  -0.00092   0.00007  -0.00197  -0.00190   2.62247
   R11        2.05346   0.00052   0.00023   0.00117   0.00141   2.05487
   R12        2.05882   0.00026   0.00024   0.00043   0.00066   2.05949
    A1        2.05107   0.00014   0.00078  -0.00039   0.00039   2.05146
    A2        2.11604  -0.00007  -0.00039   0.00021  -0.00018   2.11585
    A3        2.11608  -0.00007  -0.00039   0.00018  -0.00021   2.11588
    A4        2.12404   0.00000  -0.00049   0.00070   0.00022   2.12426
    A5        2.08015   0.00023   0.00026   0.00100   0.00126   2.08140
    A6        2.07900  -0.00024   0.00023  -0.00170  -0.00147   2.07752
    A7        2.14167  -0.00036  -0.00067  -0.00054  -0.00121   2.14046
    A8        2.10145   0.00022  -0.00024   0.00123   0.00099   2.10244
    A9        2.04008   0.00014   0.00091  -0.00069   0.00022   2.04029
   A10        1.98387   0.00057   0.00153   0.00008   0.00161   1.98547
   A11        2.14962  -0.00028  -0.00077  -0.00002  -0.00079   2.14883
   A12        2.14969  -0.00029  -0.00076  -0.00006  -0.00082   2.14888
   A13        2.14166  -0.00036  -0.00067  -0.00054  -0.00121   2.14045
   A14        2.04016   0.00013   0.00092  -0.00074   0.00018   2.04034
   A15        2.10137   0.00023  -0.00025   0.00127   0.00103   2.10239
   A16        2.12407   0.00000  -0.00049   0.00069   0.00020   2.12427
   A17        2.08019   0.00023   0.00027   0.00097   0.00124   2.08142
   A18        2.07893  -0.00023   0.00022  -0.00166  -0.00144   2.07749
    D1        0.00016  -0.00001   0.00004  -0.00029  -0.00025  -0.00009
    D2       -3.14152   0.00000  -0.00010  -0.00009  -0.00019   3.14147
    D3        3.14145   0.00000   0.00007  -0.00001   0.00006   3.14151
    D4       -0.00023   0.00000  -0.00007   0.00019   0.00012  -0.00011
    D5       -0.00028   0.00001   0.00007   0.00029   0.00036   0.00009
    D6        3.14145   0.00001   0.00000   0.00024   0.00024  -3.14150
    D7       -3.14157   0.00000   0.00004   0.00001   0.00005  -3.14152
    D8        0.00016   0.00000  -0.00004  -0.00004  -0.00007   0.00008
    D9        0.00025  -0.00001  -0.00015  -0.00027  -0.00042  -0.00017
   D10       -3.14137  -0.00001  -0.00010  -0.00018  -0.00029   3.14153
   D11       -3.14126  -0.00001   0.00000  -0.00047  -0.00047   3.14145
   D12        0.00031  -0.00001   0.00004  -0.00038  -0.00034  -0.00004
   D13       -0.00050   0.00002   0.00013   0.00078   0.00090   0.00040
   D14       -3.14114  -0.00002  -0.00004  -0.00090  -0.00094   3.14110
   D15        3.14112   0.00002   0.00009   0.00069   0.00077  -3.14129
   D16        0.00048  -0.00003  -0.00008  -0.00099  -0.00107  -0.00059
   D17        0.00038  -0.00002  -0.00001  -0.00078  -0.00079  -0.00041
   D18       -3.14121  -0.00002  -0.00004  -0.00066  -0.00071   3.14127
   D19        3.14102   0.00003   0.00016   0.00090   0.00106  -3.14111
   D20       -0.00058   0.00003   0.00012   0.00102   0.00114   0.00056
   D21       -0.00001   0.00000  -0.00009   0.00028   0.00019   0.00018
   D22        3.14145   0.00001  -0.00001   0.00033   0.00031  -3.14142
   D23        3.14159   0.00000  -0.00005   0.00016   0.00010  -3.14150
   D24       -0.00014   0.00001   0.00002   0.00020   0.00023   0.00009
         Item               Value     Threshold  Converged?
 Maximum Force            0.001340     0.000015     NO 
 RMS     Force            0.000314     0.000010     NO 
 Maximum Displacement     0.004291     0.000060     NO 
 RMS     Displacement     0.001207     0.000040     NO 
 Predicted change in Energy=-6.359623D-06
 GradGradGradGradGradGradGradGradGradGradGradGradGradGradGradGradGradGrad

                          Input orientation:                          
 ---------------------------------------------------------------------
 Center     Atomic      Atomic             Coordinates (Angstroms)
 Number     Number       Type             X           Y           Z
 ---------------------------------------------------------------------
      1          6           0       -0.216630   -0.079896    0.000036
      2          6           0        1.186473   -0.049852    0.000508
      3          6           0        1.890478    1.146055   -0.000061
      4          6           0        1.236431    2.436564   -0.001378
      5          6           0       -0.208184    2.357892   -0.001505
      6          6           0       -0.892006    1.150313   -0.000927
      7          1           0       -0.759410   -1.019913    0.000413
      8          1           0        1.739317   -0.989054    0.001370
      9          1           0        2.977866    1.145606    0.000383
     10          1           0       -0.752205    3.299409   -0.002158
     11          1           0       -1.981799    1.159638   -0.001222
     12          8           0        1.871176    3.535780   -0.001388
 ---------------------------------------------------------------------
                    Distance matrix (angstroms):
                    1          2          3          4          5
     1  C    0.000000
     2  C    1.403425   0.000000
     3  C    2.437799   1.387738   0.000000
     4  C    2.905850   2.486919   1.446787   0.000000
     5  C    2.437804   2.782500   2.423414   1.446755   0.000000
     6  C    1.403406   2.400099   2.782488   2.486903   1.387754
     7  H    1.085469   2.174277   3.422474   3.991318   3.422488
     8  H    2.156918   1.089833   2.140454   3.462335   3.872314
     9  H    3.421499   2.153649   1.087388   2.167758   3.408894
    10  H    3.421484   3.869887   3.408916   2.167758   1.087388
    11  H    2.156913   3.391286   3.872302   3.462304   2.140450
    12  O    4.175171   3.650422   2.389803   1.269322   2.389803
                    6          7          8          9         10
     6  C    0.000000
     7  H    2.174273   0.000000
     8  H    3.391276   2.498917   0.000000
     9  H    3.869875   4.319341   2.467950   0.000000
    10  H    2.153639   4.319329   4.959698   4.307239   0.000000
    11  H    1.089834   2.498936   4.296928   4.959686   2.467898
    12  O    3.650429   5.260640   4.526756   2.633952   2.634008
                   11         12
    11  H    0.000000
    12  O    4.526751   0.000000
 Stoichiometry    C6H5O(1-)
 Framework group  C1[X(C6H5O)]
 Deg. of freedom    30
 Full point group                 C1      NOp   1
 Largest Abelian subgroup         C1      NOp   1
 Largest concise Abelian subgroup C1      NOp   1
                         Standard orientation:                         
 ---------------------------------------------------------------------
 Center     Atomic      Atomic             Coordinates (Angstroms)
 Number     Number       Type             X           Y           Z
 ---------------------------------------------------------------------
      1          6           0        1.827868   -0.000004    0.000009
      2          6           0        1.100227    1.200055    0.000037
      3          6           0       -0.287462    1.211707   -0.000017
      4          6           0       -1.077982   -0.000015   -0.000315
      5          6           0       -0.287472   -1.211707   -0.000015
      6          6           0        1.100232   -1.200044    0.000035
      7          1           0        2.913336    0.000006   -0.000022
      8          1           0        1.637124    2.148463    0.000133
      9          1           0       -0.830820    2.153606    0.000069
     10          1           0       -0.830785   -2.153632    0.000098
     11          1           0        1.637108   -2.148464    0.000104
     12          8           0       -2.347303    0.000009    0.000152
 ---------------------------------------------------------------------
 Rotational constants (GHZ):      5.7135178      2.6834139      1.8258733
 Standard basis: 6-311++G(d,p) (5D, 7F)
 There are   196 symmetry adapted cartesian basis functions of A   symmetry.
 There are   189 symmetry adapted basis functions of A   symmetry.
   189 basis functions,   297 primitive gaussians,   196 cartesian basis functions
    25 alpha electrons       25 beta electrons
       nuclear repulsion energy       259.3085251554 Hartrees.
 NAtoms=   12 NActive=   12 NUniq=   12 SFac= 1.00D+00 NAtFMM=   60 NAOKFM=F Big=F
 Integral buffers will be    131072 words long.
 Raffenetti 2 integral format.
 Two-electron integral symmetry is turned on.
 One-electron integrals computed using PRISM.
 PrsmSu:  requested number of processors reduced to:   9 ShMem   1 Linda.
 NBasis=   189 RedAO= T EigKep=  1.73D-06  NBF=   189
 NBsUse=   189 1.00D-06 EigRej= -1.00D+00 NBFU=   189
 Initial guess from the checkpoint file:  "PhenoxideIonOptGas.chk"
 B after Tr=     0.000000    0.000000    0.000000
         Rot=    1.000000    0.000000    0.000000   -0.000003 Ang=   0.00 deg.
 Requested convergence on RMS density matrix=1.00D-08 within 128 cycles.
 Requested convergence on MAX density matrix=1.00D-06.
 Requested convergence on             energy=1.00D-06.
 No special actions if energy rises.
 SCF Done:  E(RB3LYP) =  -306.994049456     A.U. after   10 cycles
            NFock= 10  Conv=0.61D-08     -V/T= 2.0042
 PrsmSu:  requested number of processors reduced to:   9 ShMem   1 Linda.
 PrsmSu:  requested number of processors reduced to:  15 ShMem   1 Linda.
 Calling FoFJK, ICntrl=      2127 FMM=F ISym2X=0 I1Cent= 0 IOpClX= 0 NMat=1 NMatS=1 NMatT=0.
 CoulSu:  requested number of processors reduced to:  15 ShMem   1 Linda.
 ***** Axes restored to original set *****
 -------------------------------------------------------------------
 Center     Atomic                   Forces (Hartrees/Bohr)
 Number     Number              X              Y              Z
 -------------------------------------------------------------------
      1        6          -0.000013056   -0.000037620    0.000002583
      2        6          -0.000105851    0.000116471   -0.000008575
      3        6           0.000086933   -0.000065949   -0.000034613
      4        6          -0.000053454   -0.000119899    0.000119920
      5        6          -0.000119274    0.000035934   -0.000033434
      6        6           0.000152293   -0.000020425   -0.000009652
      7        1          -0.000005062   -0.000007165    0.000002270
      8        1           0.000033721   -0.000044283    0.000002575
      9        1          -0.000004047    0.000060861    0.000001569
     10        1           0.000057462    0.000028448    0.000000351
     11        1          -0.000055157    0.000005235    0.000003734
     12        8           0.000025492    0.000048392   -0.000046728
 -------------------------------------------------------------------
 Cartesian Forces:  Max     0.000152293 RMS     0.000060271

 GradGradGradGradGradGradGradGradGradGradGradGradGradGradGradGradGradGrad
 Berny optimization.
 Using GEDIIS/GDIIS optimizer.
 FormGI is forming the generalized inverse of G from B-inverse, IUseBI=4.
 Internal  Forces:  Max     0.000090461 RMS     0.000029469
 Search for a local minimum.
 Step number   5 out of a maximum of   64
 All quantities printed in internal units (Hartrees-Bohrs-Radians)
 Mixed Optimization -- En-DIIS/RFO-DIIS
 Swapping is turned off.
 Update second derivatives using D2CorX and points    1    2    3    4    5
 DE= -6.49D-06 DEPred=-6.36D-06 R= 1.02D+00
 TightC=F SS=  1.41D+00  RLast= 6.55D-03 DXNew= 8.4853D-01 1.9639D-02
 Trust test= 1.02D+00 RLast= 6.55D-03 DXMaxT set to 5.05D-01
 ITU=  1  1  1  1  0
     Eigenvalues ---    0.02152   0.02154   0.02155   0.02155   0.02155
     Eigenvalues ---    0.02155   0.02156   0.02156   0.02215   0.14618
     Eigenvalues ---    0.16000   0.16000   0.16000   0.16324   0.19717
     Eigenvalues ---    0.21598   0.22000   0.25000   0.33447   0.33713
     Eigenvalues ---    0.33723   0.33797   0.34721   0.34934   0.41948
     Eigenvalues ---    0.44649   0.46417   0.46456   0.46890   0.58927
 En-DIIS/RFO-DIIS IScMMF=        0 using points:     5    4
 RFO step:  Lambda=-1.22369891D-07.
 DidBck=F Rises=F RFO-DIIS coefs:    1.01806   -0.01806
 Iteration  1 RMS(Cart)=  0.00027959 RMS(Int)=  0.00000020
 Iteration  2 RMS(Cart)=  0.00000018 RMS(Int)=  0.00000013
 Variable       Old X    -DE/DX   Delta X   Delta X   Delta X     New X
                                 (Linear)    (Quad)   (Total)
    R1        2.65209  -0.00001   0.00001  -0.00002  -0.00001   2.65208
    R2        2.65205   0.00000   0.00001   0.00000   0.00001   2.65206
    R3        2.05124   0.00001   0.00000   0.00002   0.00002   2.05126
    R4        2.62245   0.00000  -0.00003  -0.00003  -0.00006   2.62238
    R5        2.05949   0.00006   0.00001   0.00017   0.00018   2.05967
    R6        2.73403  -0.00002   0.00001  -0.00007  -0.00006   2.73397
    R7        2.05487   0.00000   0.00003   0.00000   0.00003   2.05489
    R8        2.73397  -0.00001   0.00001  -0.00004  -0.00003   2.73394
    R9        2.39867   0.00005  -0.00004   0.00013   0.00009   2.39876
   R10        2.62247  -0.00001  -0.00003  -0.00004  -0.00007   2.62240
   R11        2.05487   0.00000   0.00003   0.00000   0.00003   2.05489
   R12        2.05949   0.00006   0.00001   0.00017   0.00018   2.05967
    A1        2.05146  -0.00003   0.00001  -0.00012  -0.00011   2.05135
    A2        2.11585   0.00001   0.00000   0.00006   0.00006   2.11591
    A3        2.11588   0.00001   0.00000   0.00005   0.00005   2.11592
    A4        2.12426   0.00003   0.00000   0.00016   0.00016   2.12442
    A5        2.08140  -0.00001   0.00002  -0.00002   0.00000   2.08141
    A6        2.07752  -0.00002  -0.00003  -0.00014  -0.00017   2.07735
    A7        2.14046  -0.00005  -0.00002  -0.00024  -0.00027   2.14019
    A8        2.10244   0.00009   0.00002   0.00053   0.00055   2.10298
    A9        2.04029  -0.00004   0.00000  -0.00029  -0.00028   2.04001
   A10        1.98547   0.00006   0.00003   0.00029   0.00032   1.98579
   A11        2.14883  -0.00003  -0.00001  -0.00013  -0.00015   2.14869
   A12        2.14888  -0.00003  -0.00001  -0.00015  -0.00017   2.14871
   A13        2.14045  -0.00005  -0.00002  -0.00024  -0.00027   2.14019
   A14        2.04034  -0.00004   0.00000  -0.00031  -0.00030   2.04003
   A15        2.10239   0.00009   0.00002   0.00055   0.00057   2.10296
   A16        2.12427   0.00003   0.00000   0.00016   0.00016   2.12443
   A17        2.08142  -0.00001   0.00002  -0.00003  -0.00001   2.08141
   A18        2.07749  -0.00002  -0.00003  -0.00012  -0.00015   2.07734
    D1       -0.00009   0.00001   0.00000   0.00028   0.00028   0.00019
    D2        3.14147   0.00001   0.00000   0.00026   0.00026  -3.14146
    D3        3.14151   0.00000   0.00000   0.00007   0.00007   3.14158
    D4       -0.00011   0.00000   0.00000   0.00004   0.00005  -0.00006
    D5        0.00009  -0.00001   0.00001  -0.00027  -0.00027  -0.00018
    D6       -3.14150  -0.00001   0.00000  -0.00024  -0.00023   3.14145
    D7       -3.14152   0.00000   0.00000  -0.00006  -0.00006  -3.14157
    D8        0.00008   0.00000   0.00000  -0.00002  -0.00002   0.00006
    D9       -0.00017   0.00001  -0.00001   0.00031   0.00030   0.00013
   D10        3.14153   0.00000  -0.00001   0.00016   0.00015  -3.14151
   D11        3.14145   0.00001  -0.00001   0.00033   0.00032  -3.14142
   D12       -0.00004   0.00000  -0.00001   0.00018   0.00017   0.00013
   D13        0.00040  -0.00002   0.00002  -0.00083  -0.00081  -0.00041
   D14        3.14110   0.00002  -0.00002   0.00103   0.00101  -3.14107
   D15       -3.14129  -0.00001   0.00001  -0.00069  -0.00067   3.14122
   D16       -0.00059   0.00003  -0.00002   0.00117   0.00116   0.00057
   D17       -0.00041   0.00002  -0.00001   0.00084   0.00082   0.00042
   D18        3.14127   0.00002  -0.00001   0.00071   0.00069  -3.14123
   D19       -3.14111  -0.00002   0.00002  -0.00102  -0.00100   3.14107
   D20        0.00056  -0.00002   0.00002  -0.00115  -0.00113  -0.00057
   D21        0.00018  -0.00001   0.00000  -0.00032  -0.00031  -0.00014
   D22       -3.14142  -0.00001   0.00001  -0.00035  -0.00035   3.14141
   D23       -3.14150   0.00000   0.00000  -0.00018  -0.00018   3.14151
   D24        0.00009   0.00000   0.00000  -0.00022  -0.00022  -0.00013
         Item               Value     Threshold  Converged?
 Maximum Force            0.000090     0.000015     NO 
 RMS     Force            0.000029     0.000010     NO 
 Maximum Displacement     0.001286     0.000060     NO 
 RMS     Displacement     0.000280     0.000040     NO 
 Predicted change in Energy=-1.974775D-07
 GradGradGradGradGradGradGradGradGradGradGradGradGradGradGradGradGradGrad

                          Input orientation:                          
 ---------------------------------------------------------------------
 Center     Atomic      Atomic             Coordinates (Angstroms)
 Number     Number       Type             X           Y           Z
 ---------------------------------------------------------------------
      1          6           0       -0.216666   -0.079964    0.000132
      2          6           0        1.186429   -0.049840    0.000485
      3          6           0        1.890546    1.145964    0.000021
      4          6           0        1.236309    2.436342   -0.000698
      5          6           0       -0.208303    2.357901   -0.001428
      6          6           0       -0.891978    1.150284   -0.000945
      7          1           0       -0.759456   -1.019988    0.000487
      8          1           0        1.739377   -0.989093    0.001189
      9          1           0        2.977947    1.145992    0.000228
     10          1           0       -0.751895    3.299682   -0.002342
     11          1           0       -1.981869    1.159659   -0.001374
     12          8           0        1.871066    3.535604   -0.001685
 ---------------------------------------------------------------------
                    Distance matrix (angstroms):
                    1          2          3          4          5
     1  C    0.000000
     2  C    1.403418   0.000000
     3  C    2.437877   1.387706   0.000000
     4  C    2.905672   2.486682   1.446756   0.000000
     5  C    2.437880   2.782534   2.423626   1.446740   0.000000
     6  C    1.403409   2.400015   2.782528   2.486675   1.387715
     7  H    1.085480   2.174317   3.422552   3.991152   3.422559
     8  H    2.156994   1.089931   2.140402   3.462179   3.872446
     9  H    3.421772   2.153962   1.087402   2.167558   3.408947
    10  H    3.421765   3.869935   3.408958   2.167559   1.087402
    11  H    2.156990   3.391312   3.872439   3.462165   2.140402
    12  O    4.175040   3.650224   2.389720   1.269368   2.389720
                    6          7          8          9         10
     6  C    0.000000
     7  H    2.174315   0.000000
     8  H    3.391308   2.499024   0.000000
     9  H    3.869928   4.319682   2.468329   0.000000
    10  H    2.153958   4.319677   4.959842   4.306983   0.000000
    11  H    1.089931   2.499032   4.297070   4.959835   2.468306
    12  O    3.650229   5.260520   4.526614   2.633521   2.633550
                   11         12
    11  H    0.000000
    12  O    4.526613   0.000000
 Stoichiometry    C6H5O(1-)
 Framework group  C1[X(C6H5O)]
 Deg. of freedom    30
 Full point group                 C1      NOp   1
 Largest Abelian subgroup         C1      NOp   1
 Largest concise Abelian subgroup C1      NOp   1
                         Standard orientation:                         
 ---------------------------------------------------------------------
 Center     Atomic      Atomic             Coordinates (Angstroms)
 Number     Number       Type             X           Y           Z
 ---------------------------------------------------------------------
      1          6           0        1.827869   -0.000002    0.000027
      2          6           0        1.100164    1.200011   -0.000052
      3          6           0       -0.287492    1.211812    0.000020
      4          6           0       -1.077804   -0.000008    0.000334
      5          6           0       -0.287497   -1.211813    0.000017
      6          6           0        1.100168   -1.200005   -0.000049
      7          1           0        2.913348    0.000004   -0.000043
      8          1           0        1.637053    2.148536   -0.000124
      9          1           0       -0.831271    2.153485   -0.000121
     10          1           0       -0.831253   -2.153499   -0.000122
     11          1           0        1.637048   -2.148535   -0.000123
     12          8           0       -2.347171    0.000004   -0.000156
 ---------------------------------------------------------------------
 Rotational constants (GHZ):      5.7133060      2.6836448      1.8259586
 Standard basis: 6-311++G(d,p) (5D, 7F)
 There are   196 symmetry adapted cartesian basis functions of A   symmetry.
 There are   189 symmetry adapted basis functions of A   symmetry.
   189 basis functions,   297 primitive gaussians,   196 cartesian basis functions
    25 alpha electrons       25 beta electrons
       nuclear repulsion energy       259.3108248668 Hartrees.
 NAtoms=   12 NActive=   12 NUniq=   12 SFac= 1.00D+00 NAtFMM=   60 NAOKFM=F Big=F
 Integral buffers will be    131072 words long.
 Raffenetti 2 integral format.
 Two-electron integral symmetry is turned on.
 One-electron integrals computed using PRISM.
 PrsmSu:  requested number of processors reduced to:   9 ShMem   1 Linda.
 NBasis=   189 RedAO= T EigKep=  1.73D-06  NBF=   189
 NBsUse=   189 1.00D-06 EigRej= -1.00D+00 NBFU=   189
 Initial guess from the checkpoint file:  "PhenoxideIonOptGas.chk"
 B after Tr=     0.000000    0.000000    0.000000
         Rot=    1.000000    0.000000    0.000000    0.000000 Ang=   0.00 deg.
 Requested convergence on RMS density matrix=1.00D-08 within 128 cycles.
 Requested convergence on MAX density matrix=1.00D-06.
 Requested convergence on             energy=1.00D-06.
 No special actions if energy rises.
 SCF Done:  E(RB3LYP) =  -306.994049580     A.U. after    9 cycles
            NFock=  9  Conv=0.21D-08     -V/T= 2.0042
 PrsmSu:  requested number of processors reduced to:   9 ShMem   1 Linda.
 PrsmSu:  requested number of processors reduced to:  15 ShMem   1 Linda.
 Calling FoFJK, ICntrl=      2127 FMM=F ISym2X=0 I1Cent= 0 IOpClX= 0 NMat=1 NMatS=1 NMatT=0.
 CoulSu:  requested number of processors reduced to:  15 ShMem   1 Linda.
 ***** Axes restored to original set *****
 -------------------------------------------------------------------
 Center     Atomic                   Forces (Hartrees/Bohr)
 Number     Number              X              Y              Z
 -------------------------------------------------------------------
      1        6          -0.000000715   -0.000008990   -0.000008598
      2        6          -0.000013967    0.000000102    0.000013044
      3        6           0.000029523   -0.000014083    0.000034646
      4        6          -0.000001999   -0.000016639   -0.000126695
      5        6          -0.000036323    0.000014648    0.000035225
      6        6           0.000006634   -0.000004787    0.000012424
      7        1           0.000002465    0.000005060    0.000000204
      8        1          -0.000005770   -0.000003866   -0.000004518
      9        1          -0.000021783    0.000017404   -0.000000124
     10        1           0.000027323   -0.000009532   -0.000000204
     11        1          -0.000000507   -0.000007719   -0.000004397
     12        8           0.000015119    0.000028400    0.000048994
 -------------------------------------------------------------------
 Cartesian Forces:  Max     0.000126695 RMS     0.000027563

 GradGradGradGradGradGradGradGradGradGradGradGradGradGradGradGradGradGrad
 Berny optimization.
 Using GEDIIS/GDIIS optimizer.
 FormGI is forming the generalized inverse of G from B-inverse, IUseBI=4.
 Internal  Forces:  Max     0.000032116 RMS     0.000012372
 Search for a local minimum.
 Step number   6 out of a maximum of   64
 All quantities printed in internal units (Hartrees-Bohrs-Radians)
 Mixed Optimization -- En-DIIS/RFO-DIIS
 Swapping is turned off.
 Update second derivatives using D2CorX and points    1    2    3    4    5
                                                      6
 DE= -1.23D-07 DEPred=-1.97D-07 R= 6.25D-01
 Trust test= 6.25D-01 RLast= 3.01D-03 DXMaxT set to 5.05D-01
 ITU=  0  1  1  1  1  0
     Eigenvalues ---    0.02152   0.02153   0.02154   0.02155   0.02155
     Eigenvalues ---    0.02155   0.02156   0.02157   0.04013   0.11340
     Eigenvalues ---    0.16000   0.16000   0.16000   0.16195   0.19036
     Eigenvalues ---    0.21247   0.22000   0.24999   0.33100   0.33709
     Eigenvalues ---    0.33713   0.33723   0.34867   0.35226   0.41947
     Eigenvalues ---    0.44752   0.46398   0.46456   0.47751   0.58732
 En-DIIS/RFO-DIIS IScMMF=        0 using points:     6    5    4
 RFO step:  Lambda=-2.89073646D-08.
 DidBck=T Rises=F RFO-DIIS coefs:    0.72072    0.29501   -0.01573
 Iteration  1 RMS(Cart)=  0.00013993 RMS(Int)=  0.00000004
 Iteration  2 RMS(Cart)=  0.00000005 RMS(Int)=  0.00000002
 Variable       Old X    -DE/DX   Delta X   Delta X   Delta X     New X
                                 (Linear)    (Quad)   (Total)
    R1        2.65208  -0.00001   0.00001  -0.00002  -0.00001   2.65206
    R2        2.65206   0.00000   0.00000  -0.00001   0.00000   2.65205
    R3        2.05126  -0.00001  -0.00001   0.00000  -0.00001   2.05125
    R4        2.62238   0.00001  -0.00001   0.00002   0.00001   2.62239
    R5        2.05967   0.00000  -0.00004   0.00008   0.00004   2.05971
    R6        2.73397   0.00000   0.00002  -0.00004  -0.00001   2.73396
    R7        2.05489  -0.00002   0.00001  -0.00006  -0.00004   2.05485
    R8        2.73394   0.00001   0.00002  -0.00001   0.00000   2.73395
    R9        2.39876   0.00003  -0.00006   0.00012   0.00006   2.39882
   R10        2.62240   0.00001  -0.00001   0.00001   0.00000   2.62240
   R11        2.05489  -0.00002   0.00001  -0.00006  -0.00004   2.05485
   R12        2.05967   0.00000  -0.00004   0.00008   0.00004   2.05971
    A1        2.05135   0.00000   0.00004  -0.00006  -0.00003   2.05132
    A2        2.11591   0.00000  -0.00002   0.00004   0.00002   2.11593
    A3        2.11592   0.00000  -0.00002   0.00003   0.00001   2.11593
    A4        2.12442   0.00000  -0.00004   0.00008   0.00004   2.12446
    A5        2.08141  -0.00001   0.00002  -0.00005  -0.00004   2.08137
    A6        2.07735   0.00001   0.00002  -0.00003   0.00000   2.07735
    A7        2.14019   0.00000   0.00006  -0.00011  -0.00006   2.14013
    A8        2.10298   0.00002  -0.00014   0.00033   0.00019   2.10317
    A9        2.04001  -0.00002   0.00008  -0.00022  -0.00013   2.03988
   A10        1.98579   0.00000  -0.00006   0.00013   0.00006   1.98585
   A11        2.14869   0.00000   0.00003  -0.00005  -0.00003   2.14866
   A12        2.14871   0.00000   0.00003  -0.00007  -0.00004   2.14867
   A13        2.14019   0.00000   0.00006  -0.00011  -0.00006   2.14013
   A14        2.04003  -0.00002   0.00009  -0.00023  -0.00015   2.03989
   A15        2.10296   0.00002  -0.00014   0.00034   0.00020   2.10317
   A16        2.12443   0.00000  -0.00004   0.00008   0.00004   2.12447
   A17        2.08141  -0.00001   0.00002  -0.00006  -0.00004   2.08137
   A18        2.07734   0.00001   0.00002  -0.00002   0.00000   2.07734
    D1        0.00019  -0.00001  -0.00008  -0.00010  -0.00019   0.00000
    D2       -3.14146  -0.00001  -0.00007  -0.00007  -0.00014   3.14158
    D3        3.14158   0.00000  -0.00002   0.00001  -0.00001   3.14157
    D4       -0.00006   0.00000  -0.00001   0.00005   0.00003  -0.00003
    D5       -0.00018   0.00001   0.00008   0.00010   0.00018   0.00000
    D6        3.14145   0.00001   0.00007   0.00008   0.00015  -3.14158
    D7       -3.14157   0.00000   0.00002  -0.00001   0.00001  -3.14157
    D8        0.00006   0.00000   0.00001  -0.00003  -0.00003   0.00003
    D9        0.00013  -0.00001  -0.00009  -0.00007  -0.00016  -0.00003
   D10       -3.14151   0.00000  -0.00005  -0.00005  -0.00010   3.14158
   D11       -3.14142  -0.00001  -0.00010  -0.00011  -0.00020   3.14157
   D12        0.00013  -0.00001  -0.00005  -0.00009  -0.00014  -0.00001
   D13       -0.00041   0.00002   0.00024   0.00023   0.00047   0.00006
   D14       -3.14107  -0.00002  -0.00030  -0.00028  -0.00057   3.14154
   D15        3.14122   0.00002   0.00020   0.00021   0.00041  -3.14155
   D16        0.00057  -0.00003  -0.00034  -0.00029  -0.00063  -0.00007
   D17        0.00042  -0.00002  -0.00024  -0.00023  -0.00047  -0.00006
   D18       -3.14123  -0.00002  -0.00020  -0.00020  -0.00040   3.14155
   D19        3.14107   0.00002   0.00030   0.00027   0.00057  -3.14154
   D20       -0.00057   0.00003   0.00033   0.00031   0.00064   0.00007
   D21       -0.00014   0.00001   0.00009   0.00007   0.00016   0.00003
   D22        3.14141   0.00001   0.00010   0.00010   0.00020  -3.14157
   D23        3.14151   0.00000   0.00005   0.00004   0.00009  -3.14158
   D24       -0.00013   0.00001   0.00006   0.00006   0.00013   0.00000
         Item               Value     Threshold  Converged?
 Maximum Force            0.000032     0.000015     NO 
 RMS     Force            0.000012     0.000010     NO 
 Maximum Displacement     0.000743     0.000060     NO 
 RMS     Displacement     0.000140     0.000040     NO 
 Predicted change in Energy=-6.154605D-08
 GradGradGradGradGradGradGradGradGradGradGradGradGradGradGradGradGradGrad

                          Input orientation:                          
 ---------------------------------------------------------------------
 Center     Atomic      Atomic             Coordinates (Angstroms)
 Number     Number       Type             X           Y           Z
 ---------------------------------------------------------------------
      1          6           0       -0.216679   -0.079989    0.000061
      2          6           0        1.186408   -0.049845    0.000498
      3          6           0        1.890560    1.145944   -0.000026
      4          6           0        1.236286    2.436296   -0.001091
      5          6           0       -0.208331    2.357901   -0.001473
      6          6           0       -0.891976    1.150265   -0.000933
      7          1           0       -0.759468   -1.020008    0.000457
      8          1           0        1.739346   -0.989127    0.001277
      9          1           0        2.977939    1.146151    0.000341
     10          1           0       -0.751745    3.299757   -0.002233
     11          1           0       -1.981885    1.159610   -0.001281
     12          8           0        1.871054    3.535590   -0.001526
 ---------------------------------------------------------------------
                    Distance matrix (angstroms):
                    1          2          3          4          5
     1  C    0.000000
     2  C    1.403411   0.000000
     3  C    2.437902   1.387711   0.000000
     4  C    2.905649   2.486642   1.446750   0.000000
     5  C    2.437904   2.782542   2.423672   1.446742   0.000000
     6  C    1.403407   2.399989   2.782539   2.486639   1.387715
     7  H    1.085475   2.174316   3.422572   3.991125   3.422576
     8  H    2.156981   1.089950   2.140419   3.462167   3.872473
     9  H    3.421842   2.154063   1.087379   2.167448   3.408908
    10  H    3.421839   3.869920   3.408914   2.167449   1.087379
    11  H    2.156979   3.391293   3.872469   3.462160   2.140420
    12  O    4.175050   3.650218   2.389726   1.269401   2.389727
                    6          7          8          9         10
     6  C    0.000000
     7  H    2.174315   0.000000
     8  H    3.391291   2.499005   0.000000
     9  H    3.869917   4.319775   2.468507   0.000000
    10  H    2.154062   4.319773   4.959846   4.306805   0.000000
    11  H    1.089950   2.499008   4.297050   4.959843   2.468497
    12  O    3.650220   5.260525   4.526635   2.633366   2.633380
                   11         12
    11  H    0.000000
    12  O    4.526635   0.000000
 Stoichiometry    C6H5O(1-)
 Framework group  C1[X(C6H5O)]
 Deg. of freedom    30
 Full point group                 C1      NOp   1
 Largest Abelian subgroup         C1      NOp   1
 Largest concise Abelian subgroup C1      NOp   1
                         Standard orientation:                         
 ---------------------------------------------------------------------
 Center     Atomic      Atomic             Coordinates (Angstroms)
 Number     Number       Type             X           Y           Z
 ---------------------------------------------------------------------
      1          6           0        1.827881   -0.000001    0.000003
      2          6           0        1.100164    1.199996    0.000002
      3          6           0       -0.287497    1.211835    0.000003
      4          6           0       -1.077769   -0.000004   -0.000037
      5          6           0       -0.287499   -1.211836    0.000001
      6          6           0        1.100165   -1.199993    0.000003
      7          1           0        2.913356    0.000002   -0.000017
      8          1           0        1.637083    2.148525    0.000010
      9          1           0       -0.831419    2.153399    0.000015
     10          1           0       -0.831411   -2.153406    0.000011
     11          1           0        1.637081   -2.148524    0.000015
     12          8           0       -2.347170    0.000002    0.000014
 ---------------------------------------------------------------------
 Rotational constants (GHZ):      5.7133250      2.6836411      1.8259588
 Standard basis: 6-311++G(d,p) (5D, 7F)
 There are   196 symmetry adapted cartesian basis functions of A   symmetry.
 There are   189 symmetry adapted basis functions of A   symmetry.
   189 basis functions,   297 primitive gaussians,   196 cartesian basis functions
    25 alpha electrons       25 beta electrons
       nuclear repulsion energy       259.3105193988 Hartrees.
 NAtoms=   12 NActive=   12 NUniq=   12 SFac= 1.00D+00 NAtFMM=   60 NAOKFM=F Big=F
 Integral buffers will be    131072 words long.
 Raffenetti 2 integral format.
 Two-electron integral symmetry is turned on.
 One-electron integrals computed using PRISM.
 PrsmSu:  requested number of processors reduced to:   9 ShMem   1 Linda.
 NBasis=   189 RedAO= T EigKep=  1.73D-06  NBF=   189
 NBsUse=   189 1.00D-06 EigRej= -1.00D+00 NBFU=   189
 Initial guess from the checkpoint file:  "PhenoxideIonOptGas.chk"
 B after Tr=     0.000000    0.000000    0.000000
         Rot=    1.000000    0.000000    0.000000    0.000000 Ang=   0.00 deg.
 Requested convergence on RMS density matrix=1.00D-08 within 128 cycles.
 Requested convergence on MAX density matrix=1.00D-06.
 Requested convergence on             energy=1.00D-06.
 No special actions if energy rises.
 SCF Done:  E(RB3LYP) =  -306.994049633     A.U. after    8 cycles
            NFock=  8  Conv=0.72D-08     -V/T= 2.0042
 PrsmSu:  requested number of processors reduced to:   9 ShMem   1 Linda.
 PrsmSu:  requested number of processors reduced to:  15 ShMem   1 Linda.
 Calling FoFJK, ICntrl=      2127 FMM=F ISym2X=0 I1Cent= 0 IOpClX= 0 NMat=1 NMatS=1 NMatT=0.
 CoulSu:  requested number of processors reduced to:  15 ShMem   1 Linda.
 ***** Axes restored to original set *****
 -------------------------------------------------------------------
 Center     Atomic                   Forces (Hartrees/Bohr)
 Number     Number              X              Y              Z
 -------------------------------------------------------------------
      1        6           0.000004938    0.000004742   -0.000000388
      2        6           0.000014268   -0.000019858   -0.000000738
      3        6          -0.000001284    0.000000755   -0.000004301
      4        6           0.000012062    0.000015049    0.000014481
      5        6          -0.000003057   -0.000002942   -0.000004229
      6        6          -0.000024471    0.000006165   -0.000000774
      7        1           0.000002023    0.000003874    0.000000571
      8        1          -0.000009658    0.000005770    0.000000410
      9        1          -0.000008807   -0.000000726    0.000000046
     10        1           0.000004394   -0.000007695    0.000000180
     11        1           0.000009775   -0.000005805    0.000000262
     12        8          -0.000000183    0.000000671   -0.000005519
 -------------------------------------------------------------------
 Cartesian Forces:  Max     0.000024471 RMS     0.000008138

 GradGradGradGradGradGradGradGradGradGradGradGradGradGradGradGradGradGrad
 Berny optimization.
 Using GEDIIS/GDIIS optimizer.
 FormGI is forming the generalized inverse of G from B-inverse, IUseBI=4.
 Internal  Forces:  Max     0.000009872 RMS     0.000004482
 Search for a local minimum.
 Step number   7 out of a maximum of   64
 All quantities printed in internal units (Hartrees-Bohrs-Radians)
 Mixed Optimization -- En-DIIS/RFO-DIIS
 Swapping is turned off.
 Update second derivatives using D2CorX and points    1    2    3    4    5
                                                      6    7
 DE= -5.34D-08 DEPred=-6.15D-08 R= 8.68D-01
 Trust test= 8.68D-01 RLast= 1.64D-03 DXMaxT set to 5.05D-01
 ITU=  0  0  1  1  1  1  0
     Eigenvalues ---    0.02151   0.02152   0.02154   0.02155   0.02155
     Eigenvalues ---    0.02155   0.02156   0.02157   0.04510   0.11694
     Eigenvalues ---    0.15962   0.16000   0.16000   0.16003   0.19350
     Eigenvalues ---    0.21998   0.22202   0.24997   0.33143   0.33713
     Eigenvalues ---    0.33723   0.33793   0.34570   0.35435   0.41946
     Eigenvalues ---    0.44704   0.46368   0.46455   0.47382   0.58955
 En-DIIS/RFO-DIIS IScMMF=        0 using points:     7    6    5    4
 RFO step:  Lambda= 0.00000000D+00.
 DidBck=F Rises=F RFO-DIIS coefs:    0.86802    0.09900    0.02487    0.00812
 Iteration  1 RMS(Cart)=  0.00002270 RMS(Int)=  0.00000000
 Iteration  2 RMS(Cart)=  0.00000000 RMS(Int)=  0.00000000
 Variable       Old X    -DE/DX   Delta X   Delta X   Delta X     New X
                                 (Linear)    (Quad)   (Total)
    R1        2.65206   0.00000   0.00000   0.00000   0.00000   2.65206
    R2        2.65205   0.00000   0.00000   0.00000   0.00000   2.65205
    R3        2.05125   0.00000   0.00000  -0.00001  -0.00001   2.05124
    R4        2.62239   0.00000   0.00002  -0.00001   0.00001   2.62240
    R5        2.05971  -0.00001  -0.00002  -0.00001  -0.00003   2.05968
    R6        2.73396   0.00001   0.00000   0.00001   0.00001   2.73397
    R7        2.05485  -0.00001  -0.00001  -0.00002  -0.00002   2.05483
    R8        2.73395   0.00001   0.00000   0.00002   0.00002   2.73397
    R9        2.39882   0.00000   0.00001  -0.00001  -0.00001   2.39881
   R10        2.62240   0.00000   0.00002  -0.00001   0.00000   2.62241
   R11        2.05485  -0.00001  -0.00001  -0.00002  -0.00002   2.05483
   R12        2.05971  -0.00001  -0.00002  -0.00001  -0.00003   2.05968
    A1        2.05132   0.00001   0.00000   0.00003   0.00003   2.05135
    A2        2.11593   0.00000   0.00000  -0.00001  -0.00002   2.11591
    A3        2.11593   0.00000   0.00000  -0.00002  -0.00002   2.11592
    A4        2.12446  -0.00001  -0.00001  -0.00002  -0.00003   2.12444
    A5        2.08137   0.00000  -0.00001  -0.00001  -0.00002   2.08135
    A6        2.07735   0.00001   0.00002   0.00003   0.00005   2.07740
    A7        2.14013   0.00001   0.00003   0.00000   0.00003   2.14016
    A8        2.10317   0.00000  -0.00005   0.00003  -0.00003   2.10315
    A9        2.03988   0.00000   0.00003  -0.00003   0.00000   2.03987
   A10        1.98585  -0.00001  -0.00003   0.00000  -0.00003   1.98582
   A11        2.14866   0.00000   0.00001   0.00000   0.00002   2.14868
   A12        2.14867   0.00000   0.00002   0.00000   0.00001   2.14869
   A13        2.14013   0.00001   0.00003   0.00000   0.00003   2.14016
   A14        2.03989   0.00000   0.00003  -0.00004  -0.00001   2.03988
   A15        2.10317   0.00000  -0.00005   0.00003  -0.00002   2.10314
   A16        2.12447  -0.00001  -0.00001  -0.00002  -0.00003   2.12444
   A17        2.08137   0.00000   0.00000  -0.00001  -0.00002   2.08136
   A18        2.07734   0.00001   0.00002   0.00003   0.00005   2.07739
    D1        0.00000   0.00000   0.00002  -0.00001   0.00001   0.00001
    D2        3.14158   0.00000   0.00001   0.00000   0.00001  -3.14159
    D3        3.14157   0.00000   0.00000   0.00001   0.00001   3.14158
    D4       -0.00003   0.00000  -0.00001   0.00002   0.00001  -0.00002
    D5        0.00000   0.00000  -0.00002   0.00001  -0.00001  -0.00001
    D6       -3.14158   0.00000  -0.00001   0.00000  -0.00001   3.14159
    D7       -3.14157   0.00000   0.00000  -0.00001  -0.00001  -3.14158
    D8        0.00003   0.00000   0.00001  -0.00002  -0.00001   0.00002
    D9       -0.00003   0.00000   0.00001   0.00001   0.00002  -0.00001
   D10        3.14158   0.00000   0.00001   0.00000   0.00001   3.14159
   D11        3.14157   0.00000   0.00002   0.00000   0.00002   3.14159
   D12       -0.00001   0.00000   0.00002   0.00000   0.00001   0.00001
   D13        0.00006   0.00000  -0.00004  -0.00001  -0.00005   0.00001
   D14        3.14154   0.00000   0.00005   0.00000   0.00005  -3.14159
   D15       -3.14155   0.00000  -0.00004   0.00000  -0.00004  -3.14159
   D16       -0.00007   0.00000   0.00005   0.00001   0.00006   0.00000
   D17       -0.00006   0.00000   0.00004   0.00001   0.00005  -0.00001
   D18        3.14155   0.00000   0.00004   0.00000   0.00004   3.14159
   D19       -3.14154   0.00000  -0.00005   0.00000  -0.00006   3.14159
   D20        0.00007   0.00000  -0.00006  -0.00001  -0.00007   0.00000
   D21        0.00003   0.00000  -0.00001  -0.00001  -0.00002   0.00001
   D22       -3.14157   0.00000  -0.00002   0.00000  -0.00002  -3.14159
   D23       -3.14158   0.00000  -0.00001   0.00000  -0.00001  -3.14159
   D24        0.00000   0.00000  -0.00001   0.00000  -0.00001  -0.00001
         Item               Value     Threshold  Converged?
 Maximum Force            0.000010     0.000015     YES
 RMS     Force            0.000004     0.000010     YES
 Maximum Displacement     0.000073     0.000060     NO 
 RMS     Displacement     0.000023     0.000040     YES
 Predicted change in Energy=-2.530684D-09
 GradGradGradGradGradGradGradGradGradGradGradGradGradGradGradGradGradGrad

                          Input orientation:                          
 ---------------------------------------------------------------------
 Center     Atomic      Atomic             Coordinates (Angstroms)
 Number     Number       Type             X           Y           Z
 ---------------------------------------------------------------------
      1          6           0       -0.216670   -0.079974    0.000064
      2          6           0        1.186417   -0.049853    0.000497
      3          6           0        1.890555    1.145948   -0.000023
      4          6           0        1.236300    2.436318   -0.001053
      5          6           0       -0.208326    2.357898   -0.001469
      6          6           0       -0.891987    1.150269   -0.000935
      7          1           0       -0.759456   -1.019987    0.000464
      8          1           0        1.739314   -0.989141    0.001270
      9          1           0        2.977922    1.146141    0.000329
     10          1           0       -0.751743    3.299738   -0.002241
     11          1           0       -1.981882    1.159574   -0.001293
     12          8           0        1.871064    3.535610   -0.001540
 ---------------------------------------------------------------------
                    Distance matrix (angstroms):
                    1          2          3          4          5
     1  C    0.000000
     2  C    1.403410   0.000000
     3  C    2.437885   1.387715   0.000000
     4  C    2.905658   2.486672   1.446757   0.000000
     5  C    2.437886   2.782548   2.423660   1.446753   0.000000
     6  C    1.403407   2.400012   2.782546   2.486670   1.387718
     7  H    1.085469   2.174300   3.422549   3.991126   3.422551
     8  H    2.156956   1.089935   2.140440   3.462196   3.872464
     9  H    3.421809   2.154041   1.087367   2.167442   3.408890
    10  H    3.421807   3.869914   3.408894   2.167443   1.087367
    11  H    2.156955   3.391288   3.872462   3.462191   2.140439
    12  O    4.175055   3.650246   2.389742   1.269397   2.389742
                    6          7          8          9         10
     6  C    0.000000
     7  H    2.174299   0.000000
     8  H    3.391287   2.498961   0.000000
     9  H    3.869912   4.319735   2.468518   0.000000
    10  H    2.154040   4.319733   4.959825   4.306784   0.000000
    11  H    1.089935   2.498963   4.297009   4.959823   2.468511
    12  O    3.650247   5.260524   4.526670   2.633382   2.633391
                   11         12
    11  H    0.000000
    12  O    4.526670   0.000000
 Stoichiometry    C6H5O(1-)
 Framework group  C1[X(C6H5O)]
 Deg. of freedom    30
 Full point group                 C1      NOp   1
 Largest Abelian subgroup         C1      NOp   1
 Largest concise Abelian subgroup C1      NOp   1
                         Standard orientation:                         
 ---------------------------------------------------------------------
 Center     Atomic      Atomic             Coordinates (Angstroms)
 Number     Number       Type             X           Y           Z
 ---------------------------------------------------------------------
      1          6           0        1.827870   -0.000001    0.000002
      2          6           0        1.100174    1.200007   -0.000001
      3          6           0       -0.287491    1.211830    0.000003
      4          6           0       -1.077788   -0.000002   -0.000001
      5          6           0       -0.287492   -1.211830    0.000003
      6          6           0        1.100175   -1.200005   -0.000002
      7          1           0        2.913339    0.000001   -0.000013
      8          1           0        1.637119    2.148505    0.000000
      9          1           0       -0.831394    2.153390    0.000001
     10          1           0       -0.831389   -2.153394    0.000001
     11          1           0        1.637117   -2.148504    0.000001
     12          8           0       -2.347185    0.000001   -0.000002
 ---------------------------------------------------------------------
 Rotational constants (GHZ):      5.7133217      2.6836179      1.8259477
 Standard basis: 6-311++G(d,p) (5D, 7F)
 There are   196 symmetry adapted cartesian basis functions of A   symmetry.
 There are   189 symmetry adapted basis functions of A   symmetry.
   189 basis functions,   297 primitive gaussians,   196 cartesian basis functions
    25 alpha electrons       25 beta electrons
       nuclear repulsion energy       259.3101993308 Hartrees.
 NAtoms=   12 NActive=   12 NUniq=   12 SFac= 1.00D+00 NAtFMM=   60 NAOKFM=F Big=F
 Integral buffers will be    131072 words long.
 Raffenetti 2 integral format.
 Two-electron integral symmetry is turned on.
 One-electron integrals computed using PRISM.
 PrsmSu:  requested number of processors reduced to:   9 ShMem   1 Linda.
 NBasis=   189 RedAO= T EigKep=  1.73D-06  NBF=   189
 NBsUse=   189 1.00D-06 EigRej= -1.00D+00 NBFU=   189
 Initial guess from the checkpoint file:  "PhenoxideIonOptGas.chk"
 B after Tr=     0.000000    0.000000    0.000000
         Rot=    1.000000    0.000000    0.000000    0.000000 Ang=   0.00 deg.
 Requested convergence on RMS density matrix=1.00D-08 within 128 cycles.
 Requested convergence on MAX density matrix=1.00D-06.
 Requested convergence on             energy=1.00D-06.
 No special actions if energy rises.
 SCF Done:  E(RB3LYP) =  -306.994049636     A.U. after    6 cycles
            NFock=  6  Conv=0.97D-08     -V/T= 2.0042
 PrsmSu:  requested number of processors reduced to:   9 ShMem   1 Linda.
 PrsmSu:  requested number of processors reduced to:  15 ShMem   1 Linda.
 Calling FoFJK, ICntrl=      2127 FMM=F ISym2X=0 I1Cent= 0 IOpClX= 0 NMat=1 NMatS=1 NMatT=0.
 CoulSu:  requested number of processors reduced to:  15 ShMem   1 Linda.
 ***** Axes restored to original set *****
 -------------------------------------------------------------------
 Center     Atomic                   Forces (Hartrees/Bohr)
 Number     Number              X              Y              Z
 -------------------------------------------------------------------
      1        6           0.000002317    0.000001644   -0.000000707
      2        6           0.000001951   -0.000002546    0.000000336
      3        6          -0.000000802    0.000000727   -0.000000305
      4        6           0.000002080   -0.000000090    0.000000530
      5        6          -0.000001631   -0.000001581   -0.000000344
      6        6          -0.000003373    0.000002619    0.000000412
      7        1          -0.000000637   -0.000000881    0.000000331
      8        1          -0.000001825    0.000000320   -0.000000092
      9        1           0.000000449    0.000000436    0.000000043
     10        1           0.000000537    0.000000827    0.000000054
     11        1           0.000001184   -0.000001648   -0.000000123
     12        8          -0.000000250    0.000000174   -0.000000137
 -------------------------------------------------------------------
 Cartesian Forces:  Max     0.000003373 RMS     0.000001279

 GradGradGradGradGradGradGradGradGradGradGradGradGradGradGradGradGradGrad
 Berny optimization.
 Using GEDIIS/GDIIS optimizer.
 FormGI is forming the generalized inverse of G from B-inverse, IUseBI=4.
 Internal  Forces:  Max     0.000002301 RMS     0.000000759
 Search for a local minimum.
 Step number   8 out of a maximum of   64
 All quantities printed in internal units (Hartrees-Bohrs-Radians)
 Mixed Optimization -- En-DIIS/RFO-DIIS
 Swapping is turned off.
 Update second derivatives using D2CorX and points    1    2    3    4    5
                                                      6    7    8
 DE= -2.79D-09 DEPred=-2.53D-09 R= 1.10D+00
 Trust test= 1.10D+00 RLast= 2.05D-04 DXMaxT set to 5.05D-01
 ITU=  0  0  0  1  1  1  1  0
     Eigenvalues ---    0.02141   0.02152   0.02154   0.02155   0.02155
     Eigenvalues ---    0.02155   0.02156   0.02157   0.04527   0.11583
     Eigenvalues ---    0.14382   0.16000   0.16000   0.16004   0.19839
     Eigenvalues ---    0.21131   0.22000   0.24982   0.32972   0.33713
     Eigenvalues ---    0.33723   0.33836   0.34497   0.35878   0.41945
     Eigenvalues ---    0.44792   0.46276   0.46454   0.47728   0.58993
 En-DIIS/RFO-DIIS IScMMF=        0 using points:     8    7    6    5    4
 RFO step:  Lambda= 0.00000000D+00.
 DidBck=F Rises=F RFO-DIIS coefs:    1.21259   -0.18455   -0.02044   -0.00662   -0.00098
 Iteration  1 RMS(Cart)=  0.00000671 RMS(Int)=  0.00000000
 Iteration  2 RMS(Cart)=  0.00000000 RMS(Int)=  0.00000000
 Variable       Old X    -DE/DX   Delta X   Delta X   Delta X     New X
                                 (Linear)    (Quad)   (Total)
    R1        2.65206   0.00000   0.00000   0.00000   0.00000   2.65206
    R2        2.65205   0.00000   0.00000   0.00000   0.00000   2.65206
    R3        2.05124   0.00000   0.00000   0.00001   0.00000   2.05124
    R4        2.62240   0.00000   0.00000   0.00000   0.00000   2.62240
    R5        2.05968   0.00000   0.00000   0.00000   0.00000   2.05967
    R6        2.73397   0.00000   0.00000   0.00000   0.00000   2.73397
    R7        2.05483   0.00000   0.00000   0.00001   0.00000   2.05483
    R8        2.73397   0.00000   0.00000   0.00000   0.00001   2.73397
    R9        2.39881   0.00000   0.00000   0.00000   0.00000   2.39881
   R10        2.62241   0.00000   0.00000   0.00000   0.00000   2.62241
   R11        2.05483   0.00000   0.00000   0.00001   0.00000   2.05483
   R12        2.05968   0.00000   0.00000   0.00000   0.00000   2.05967
    A1        2.05135   0.00000   0.00001   0.00000   0.00001   2.05136
    A2        2.11591   0.00000   0.00000   0.00000   0.00000   2.11591
    A3        2.11592   0.00000   0.00000   0.00000  -0.00001   2.11591
    A4        2.12444   0.00000   0.00000   0.00000  -0.00001   2.12443
    A5        2.08135   0.00000   0.00000  -0.00001  -0.00001   2.08134
    A6        2.07740   0.00000   0.00001   0.00001   0.00001   2.07741
    A7        2.14016   0.00000   0.00000   0.00000   0.00000   2.14016
    A8        2.10315   0.00000   0.00001   0.00000   0.00001   2.10315
    A9        2.03987   0.00000  -0.00001   0.00000   0.00000   2.03987
   A10        1.98582   0.00000   0.00000   0.00000   0.00000   1.98582
   A11        2.14868   0.00000   0.00000   0.00000   0.00000   2.14868
   A12        2.14869   0.00000   0.00000   0.00000   0.00000   2.14868
   A13        2.14016   0.00000   0.00000   0.00000   0.00000   2.14016
   A14        2.03988   0.00000  -0.00001   0.00000  -0.00001   2.03987
   A15        2.10314   0.00000   0.00001   0.00000   0.00001   2.10315
   A16        2.12444   0.00000   0.00000   0.00000  -0.00001   2.12443
   A17        2.08136   0.00000   0.00000  -0.00001  -0.00001   2.08135
   A18        2.07739   0.00000   0.00001   0.00001   0.00002   2.07741
    D1        0.00001   0.00000   0.00000   0.00000   0.00000   0.00001
    D2       -3.14159   0.00000   0.00000   0.00000   0.00000  -3.14159
    D3        3.14158   0.00000   0.00000   0.00000   0.00001   3.14159
    D4       -0.00002   0.00000   0.00000   0.00001   0.00001  -0.00001
    D5       -0.00001   0.00000   0.00000   0.00000   0.00000  -0.00001
    D6        3.14159   0.00000   0.00000   0.00000   0.00000   3.14159
    D7       -3.14158   0.00000   0.00000   0.00000  -0.00001  -3.14159
    D8        0.00002   0.00000   0.00000  -0.00001  -0.00001   0.00001
    D9       -0.00001   0.00000   0.00000   0.00000   0.00000  -0.00001
   D10        3.14159   0.00000   0.00000   0.00000   0.00000   3.14159
   D11        3.14159   0.00000   0.00000   0.00000   0.00000   3.14159
   D12        0.00001   0.00000   0.00000   0.00000   0.00000   0.00000
   D13        0.00001   0.00000   0.00000   0.00000   0.00000   0.00000
   D14       -3.14159   0.00000   0.00000   0.00000   0.00000  -3.14159
   D15       -3.14159   0.00000   0.00000   0.00000   0.00000  -3.14159
   D16        0.00000   0.00000   0.00000   0.00000   0.00000   0.00000
   D17       -0.00001   0.00000   0.00000   0.00000   0.00000   0.00000
   D18        3.14159   0.00000   0.00000   0.00000   0.00000   3.14159
   D19        3.14159   0.00000   0.00000   0.00000   0.00000   3.14159
   D20        0.00000   0.00000   0.00000   0.00000   0.00000   0.00000
   D21        0.00001   0.00000   0.00000   0.00000  -0.00001   0.00001
   D22       -3.14159   0.00000   0.00000   0.00000   0.00000  -3.14159
   D23       -3.14159   0.00000   0.00000   0.00000   0.00000  -3.14159
   D24       -0.00001   0.00000   0.00000   0.00000   0.00000   0.00000
         Item               Value     Threshold  Converged?
 Maximum Force            0.000002     0.000015     YES
 RMS     Force            0.000001     0.000010     YES
 Maximum Displacement     0.000028     0.000060     YES
 RMS     Displacement     0.000007     0.000040     YES
 Predicted change in Energy=-9.072314D-11
 Optimization completed.
    -- Stationary point found.
                           ----------------------------
                           !   Optimized Parameters   !
                           ! (Angstroms and Degrees)  !
 --------------------------                            --------------------------
 ! Name  Definition              Value          Derivative Info.                !
 --------------------------------------------------------------------------------
 ! R1    R(1,2)                  1.4034         -DE/DX =    0.0                 !
 ! R2    R(1,6)                  1.4034         -DE/DX =    0.0                 !
 ! R3    R(1,7)                  1.0855         -DE/DX =    0.0                 !
 ! R4    R(2,3)                  1.3877         -DE/DX =    0.0                 !
 ! R5    R(2,8)                  1.0899         -DE/DX =    0.0                 !
 ! R6    R(3,4)                  1.4468         -DE/DX =    0.0                 !
 ! R7    R(3,9)                  1.0874         -DE/DX =    0.0                 !
 ! R8    R(4,5)                  1.4468         -DE/DX =    0.0                 !
 ! R9    R(4,12)                 1.2694         -DE/DX =    0.0                 !
 ! R10   R(5,6)                  1.3877         -DE/DX =    0.0                 !
 ! R11   R(5,10)                 1.0874         -DE/DX =    0.0                 !
 ! R12   R(6,11)                 1.0899         -DE/DX =    0.0                 !
 ! A1    A(2,1,6)              117.5339         -DE/DX =    0.0                 !
 ! A2    A(2,1,7)              121.233          -DE/DX =    0.0                 !
 ! A3    A(6,1,7)              121.2331         -DE/DX =    0.0                 !
 ! A4    A(1,2,3)              121.7212         -DE/DX =    0.0                 !
 ! A5    A(1,2,8)              119.2528         -DE/DX =    0.0                 !
 ! A6    A(3,2,8)              119.0261         -DE/DX =    0.0                 !
 ! A7    A(2,3,4)              122.6223         -DE/DX =    0.0                 !
 ! A8    A(2,3,9)              120.5015         -DE/DX =    0.0                 !
 ! A9    A(4,3,9)              116.8762         -DE/DX =    0.0                 !
 ! A10   A(3,4,5)              113.7792         -DE/DX =    0.0                 !
 ! A11   A(3,4,12)             123.1102         -DE/DX =    0.0                 !
 ! A12   A(5,4,12)             123.1106         -DE/DX =    0.0                 !
 ! A13   A(4,5,6)              122.6222         -DE/DX =    0.0                 !
 ! A14   A(4,5,10)             116.8766         -DE/DX =    0.0                 !
 ! A15   A(6,5,10)             120.5012         -DE/DX =    0.0                 !
 ! A16   A(1,6,5)              121.7213         -DE/DX =    0.0                 !
 ! A17   A(1,6,11)             119.2529         -DE/DX =    0.0                 !
 ! A18   A(5,6,11)             119.0258         -DE/DX =    0.0                 !
 ! D1    D(6,1,2,3)              0.0006         -DE/DX =    0.0                 !
 ! D2    D(6,1,2,8)           -179.9999         -DE/DX =    0.0                 !
 ! D3    D(7,1,2,3)            179.9993         -DE/DX =    0.0                 !
 ! D4    D(7,1,2,8)             -0.0012         -DE/DX =    0.0                 !
 ! D5    D(2,1,6,5)             -0.0006         -DE/DX =    0.0                 !
 ! D6    D(2,1,6,11)           180.0            -DE/DX =    0.0                 !
 ! D7    D(7,1,6,5)           -179.9993         -DE/DX =    0.0                 !
 ! D8    D(7,1,6,11)             0.0013         -DE/DX =    0.0                 !
 ! D9    D(1,2,3,4)             -0.0006         -DE/DX =    0.0                 !
 ! D10   D(1,2,3,9)            179.9999         -DE/DX =    0.0                 !
 ! D11   D(8,2,3,4)            179.9999         -DE/DX =    0.0                 !
 ! D12   D(8,2,3,9)              0.0004         -DE/DX =    0.0                 !
 ! D13   D(2,3,4,5)              0.0005         -DE/DX =    0.0                 !
 ! D14   D(2,3,4,12)          -179.9997         -DE/DX =    0.0                 !
 ! D15   D(9,3,4,5)           -179.9999         -DE/DX =    0.0                 !
 ! D16   D(9,3,4,12)            -0.0002         -DE/DX =    0.0                 !
 ! D17   D(3,4,5,6)             -0.0005         -DE/DX =    0.0                 !
 ! D18   D(3,4,5,10)           179.9999         -DE/DX =    0.0                 !
 ! D19   D(12,4,5,6)           179.9997         -DE/DX =    0.0                 !
 ! D20   D(12,4,5,10)            0.0002         -DE/DX =    0.0                 !
 ! D21   D(4,5,6,1)              0.0006         -DE/DX =    0.0                 !
 ! D22   D(4,5,6,11)          -179.9999         -DE/DX =    0.0                 !
 ! D23   D(10,5,6,1)          -179.9999         -DE/DX =    0.0                 !
 ! D24   D(10,5,6,11)           -0.0004         -DE/DX =    0.0                 !
 --------------------------------------------------------------------------------
 GradGradGradGradGradGradGradGradGradGradGradGradGradGradGradGradGradGrad

                          Input orientation:                          
 ---------------------------------------------------------------------
 Center     Atomic      Atomic             Coordinates (Angstroms)
 Number     Number       Type             X           Y           Z
 ---------------------------------------------------------------------
      1          6           0       -0.216670   -0.079974    0.000064
      2          6           0        1.186417   -0.049853    0.000497
      3          6           0        1.890555    1.145948   -0.000023
      4          6           0        1.236300    2.436318   -0.001053
      5          6           0       -0.208326    2.357898   -0.001469
      6          6           0       -0.891987    1.150269   -0.000935
      7          1           0       -0.759456   -1.019987    0.000464
      8          1           0        1.739314   -0.989141    0.001270
      9          1           0        2.977922    1.146141    0.000329
     10          1           0       -0.751743    3.299738   -0.002241
     11          1           0       -1.981882    1.159574   -0.001293
     12          8           0        1.871064    3.535610   -0.001540
 ---------------------------------------------------------------------
                    Distance matrix (angstroms):
                    1          2          3          4          5
     1  C    0.000000
     2  C    1.403410   0.000000
     3  C    2.437885   1.387715   0.000000
     4  C    2.905658   2.486672   1.446757   0.000000
     5  C    2.437886   2.782548   2.423660   1.446753   0.000000
     6  C    1.403407   2.400012   2.782546   2.486670   1.387718
     7  H    1.085469   2.174300   3.422549   3.991126   3.422551
     8  H    2.156956   1.089935   2.140440   3.462196   3.872464
     9  H    3.421809   2.154041   1.087367   2.167442   3.408890
    10  H    3.421807   3.869914   3.408894   2.167443   1.087367
    11  H    2.156955   3.391288   3.872462   3.462191   2.140439
    12  O    4.175055   3.650246   2.389742   1.269397   2.389742
                    6          7          8          9         10
     6  C    0.000000
     7  H    2.174299   0.000000
     8  H    3.391287   2.498961   0.000000
     9  H    3.869912   4.319735   2.468518   0.000000
    10  H    2.154040   4.319733   4.959825   4.306784   0.000000
    11  H    1.089935   2.498963   4.297009   4.959823   2.468511
    12  O    3.650247   5.260524   4.526670   2.633382   2.633391
                   11         12
    11  H    0.000000
    12  O    4.526670   0.000000
 Stoichiometry    C6H5O(1-)
 Framework group  C1[X(C6H5O)]
 Deg. of freedom    30
 Full point group                 C1      NOp   1
 Largest Abelian subgroup         C1      NOp   1
 Largest concise Abelian subgroup C1      NOp   1
                         Standard orientation:                         
 ---------------------------------------------------------------------
 Center     Atomic      Atomic             Coordinates (Angstroms)
 Number     Number       Type             X           Y           Z
 ---------------------------------------------------------------------
      1          6           0        1.827870   -0.000001    0.000002
      2          6           0        1.100174    1.200007   -0.000001
      3          6           0       -0.287491    1.211830    0.000003
      4          6           0       -1.077788   -0.000002   -0.000001
      5          6           0       -0.287492   -1.211830    0.000003
      6          6           0        1.100175   -1.200005   -0.000002
      7          1           0        2.913339    0.000001   -0.000013
      8          1           0        1.637119    2.148505    0.000000
      9          1           0       -0.831394    2.153390    0.000001
     10          1           0       -0.831389   -2.153394    0.000001
     11          1           0        1.637117   -2.148504    0.000001
     12          8           0       -2.347185    0.000001   -0.000002
 ---------------------------------------------------------------------
 Rotational constants (GHZ):      5.7133217      2.6836179      1.8259477

 **********************************************************************

            Population analysis using the SCF density.

 **********************************************************************

 Orbital symmetries:
       Occupied  (A) (A) (A) (A) (A) (A) (A) (A) (A) (A) (A) (A)
                 (A) (A) (A) (A) (A) (A) (A) (A) (A) (A) (A) (A)
                 (A)
       Virtual   (A) (A) (A) (A) (A) (A) (A) (A) (A) (A) (A) (A)
                 (A) (A) (A) (A) (A) (A) (A) (A) (A) (A) (A) (A)
                 (A) (A) (A) (A) (A) (A) (A) (A) (A) (A) (A) (A)
                 (A) (A) (A) (A) (A) (A) (A) (A) (A) (A) (A) (A)
                 (A) (A) (A) (A) (A) (A) (A) (A) (A) (A) (A) (A)
                 (A) (A) (A) (A) (A) (A) (A) (A) (A) (A) (A) (A)
                 (A) (A) (A) (A) (A) (A) (A) (A) (A) (A) (A) (A)
                 (A) (A) (A) (A) (A) (A) (A) (A) (A) (A) (A) (A)
                 (A) (A) (A) (A) (A) (A) (A) (A) (A) (A) (A) (A)
                 (A) (A) (A) (A) (A) (A) (A) (A) (A) (A) (A) (A)
                 (A) (A) (A) (A) (A) (A) (A) (A) (A) (A) (A) (A)
                 (A) (A) (A) (A) (A) (A) (A) (A) (A) (A) (A) (A)
                 (A) (A) (A) (A) (A) (A) (A) (A) (A) (A) (A) (A)
                 (A) (A) (A) (A) (A) (A) (A) (A)
 The electronic state is 1-A.
 Alpha  occ. eigenvalues --  -18.86950 -10.03835 -10.01013 -10.01013  -9.99537
 Alpha  occ. eigenvalues --   -9.98542  -9.98542  -0.79141  -0.66465  -0.57193
 Alpha  occ. eigenvalues --   -0.53819  -0.42882  -0.40898  -0.33703  -0.28139
 Alpha  occ. eigenvalues --   -0.28138  -0.24931  -0.22557  -0.20706  -0.18462
 Alpha  occ. eigenvalues --   -0.17566  -0.14067  -0.08669  -0.04211  -0.01155
 Alpha virt. eigenvalues --    0.10098   0.11245   0.12327   0.13921   0.14255
 Alpha virt. eigenvalues --    0.15407   0.17936   0.19100   0.19459   0.21309
 Alpha virt. eigenvalues --    0.21504   0.21943   0.22517   0.22828   0.23074
 Alpha virt. eigenvalues --    0.24048   0.25839   0.25901   0.25969   0.26540
 Alpha virt. eigenvalues --    0.26746   0.26905   0.27604   0.28128   0.29281
 Alpha virt. eigenvalues --    0.31094   0.31542   0.34065   0.34770   0.35033
 Alpha virt. eigenvalues --    0.36718   0.36913   0.39238   0.41969   0.42061
 Alpha virt. eigenvalues --    0.43688   0.44274   0.44862   0.45203   0.46569
 Alpha virt. eigenvalues --    0.49341   0.50040   0.51413   0.55225   0.55515
 Alpha virt. eigenvalues --    0.59452   0.65192   0.65279   0.69162   0.69647
 Alpha virt. eigenvalues --    0.70149   0.70858   0.73221   0.73279   0.74567
 Alpha virt. eigenvalues --    0.76831   0.78183   0.78313   0.78495   0.84333
 Alpha virt. eigenvalues --    0.85734   0.87956   0.90089   0.93320   0.95546
 Alpha virt. eigenvalues --    0.96199   0.99287   0.99995   1.02098   1.03303
 Alpha virt. eigenvalues --    1.05185   1.05228   1.09110   1.11131   1.14538
 Alpha virt. eigenvalues --    1.17672   1.18506   1.18911   1.25361   1.27798
 Alpha virt. eigenvalues --    1.31162   1.31471   1.37925   1.43863   1.44301
 Alpha virt. eigenvalues --    1.48734   1.53387   1.62955   1.68755   1.69075
 Alpha virt. eigenvalues --    1.72669   1.72682   1.73701   1.80450   1.80756
 Alpha virt. eigenvalues --    1.81388   1.81409   1.89273   1.90921   1.93852
 Alpha virt. eigenvalues --    1.94395   1.99093   2.05083   2.05871   2.10795
 Alpha virt. eigenvalues --    2.11321   2.11689   2.11707   2.13454   2.16232
 Alpha virt. eigenvalues --    2.20331   2.24529   2.30191   2.38755   2.42993
 Alpha virt. eigenvalues --    2.47882   2.54668   2.58161   2.60886   2.63729
 Alpha virt. eigenvalues --    2.77376   2.80882   2.80940   2.84746   2.87746
 Alpha virt. eigenvalues --    2.88605   2.91284   2.92100   2.93887   2.94094
 Alpha virt. eigenvalues --    2.95896   2.99534   3.04243   3.05074   3.11924
 Alpha virt. eigenvalues --    3.15289   3.16666   3.23653   3.25879   3.39961
 Alpha virt. eigenvalues --    3.45491   3.53434   3.56047   3.63090   3.66185
 Alpha virt. eigenvalues --    3.72283   3.75253   3.88615   4.15501   4.20388
 Alpha virt. eigenvalues --    4.29901   4.30859   4.39684   4.97415   5.27965
 Alpha virt. eigenvalues --    5.43138   5.95345  23.80140  24.08863  24.11280
 Alpha virt. eigenvalues --   24.20356  24.27122  24.34681  50.23625
          Condensed to atoms (all electrons):
               1          2          3          4          5          6
     1  C    5.550629   0.135704   0.283879  -0.534693   0.283870   0.135711
     2  C    0.135704   5.999771  -1.232052   0.889149   0.229983   0.136172
     3  C    0.283879  -1.232052  10.766884  -1.423585  -3.115483   0.229949
     4  C   -0.534693   0.889149  -1.423585   7.902819  -1.423622   0.889140
     5  C    0.283870   0.229983  -3.115483  -1.423622  10.766823  -1.231981
     6  C    0.135711   0.136172   0.229949   0.889140  -1.231981   5.999730
     7  H    0.414857  -0.066209   0.014060  -0.013899   0.014058  -0.066207
     8  H   -0.035235   0.332305   0.015279  -0.032624   0.008495  -0.012770
     9  H    0.006881  -0.115856   0.338677   0.005532   0.040694   0.003127
    10  H    0.006881   0.003126   0.040696   0.005532   0.338677  -0.115858
    11  H   -0.035235  -0.012769   0.008495  -0.032624   0.015277   0.332307
    12  O    0.008479  -0.028254  -0.226123   0.572716  -0.226119  -0.028256
               7          8          9         10         11         12
     1  C    0.414857  -0.035235   0.006881   0.006881  -0.035235   0.008479
     2  C   -0.066209   0.332305  -0.115856   0.003126  -0.012769  -0.028254
     3  C    0.014060   0.015279   0.338677   0.040696   0.008495  -0.226123
     4  C   -0.013899  -0.032624   0.005532   0.005532  -0.032624   0.572716
     5  C    0.014058   0.008495   0.040694   0.338677   0.015277  -0.226119
     6  C   -0.066207  -0.012770   0.003127  -0.115858   0.332307  -0.028256
     7  H    0.651602  -0.013055  -0.000193  -0.000193  -0.013055   0.000453
     8  H   -0.013055   0.675243  -0.026737   0.003853  -0.005120  -0.000735
     9  H   -0.000193  -0.026737   0.638562  -0.005393   0.003853   0.001320
    10  H   -0.000193   0.003853  -0.005393   0.638563  -0.026737   0.001320
    11  H   -0.013055  -0.005120   0.003853  -0.026737   0.675243  -0.000735
    12  O    0.000453  -0.000735   0.001320   0.001320  -0.000735   8.435934
 Mulliken charges:
               1
     1  C   -0.221728
     2  C   -0.271070
     3  C    0.299324
     4  C   -0.803841
     5  C    0.299328
     6  C   -0.271066
     7  H    0.077782
     8  H    0.091101
     9  H    0.109534
    10  H    0.109533
    11  H    0.091101
    12  O   -0.509998
 Sum of Mulliken charges =  -1.00000
 Mulliken charges with hydrogens summed into heavy atoms:
               1
     1  C   -0.143947
     2  C   -0.179969
     3  C    0.408858
     4  C   -0.803841
     5  C    0.408861
     6  C   -0.179964
    12  O   -0.509998
 Electronic spatial extent (au):  <R**2>=            674.1849
 Charge=             -1.0000 electrons
 Dipole moment (field-independent basis, Debye):
    X=              4.6482    Y=              0.0000    Z=              0.0000  Tot=              4.6482
 Quadrupole moment (field-independent basis, Debye-Ang):
   XX=            -65.9434   YY=            -46.2905   ZZ=            -48.8886
   XY=              0.0000   XZ=             -0.0001   YZ=              0.0000
 Traceless Quadrupole moment (field-independent basis, Debye-Ang):
   XX=            -12.2359   YY=              7.4170   ZZ=              4.8189
   XY=              0.0000   XZ=             -0.0001   YZ=              0.0000
 Octapole moment (field-independent basis, Debye-Ang**2):
  XXX=             35.9929  YYY=              0.0000  ZZZ=              0.0000  XYY=             -1.9693
  XXY=              0.0000  XXZ=             -0.0001  XZZ=             -6.2881  YZZ=              0.0000
  YYZ=              0.0000  XYZ=              0.0000
 Hexadecapole moment (field-independent basis, Debye-Ang**3):
 XXXX=           -718.1637 YYYY=           -341.2216 ZZZZ=            -67.3985 XXXY=              0.0000
 XXXZ=             -0.0005 YYYX=             -0.0001 YYYZ=              0.0000 ZZZX=              0.0000
 ZZZY=              0.0000 XXYY=           -157.1747 XXZZ=           -119.5153 YYZZ=            -77.2210
 XXYZ=              0.0000 YYXZ=              0.0000 ZZXY=              0.0000
 N-N= 2.593101993308D+02 E-N=-1.244091277801D+03  KE= 3.056982053701D+02
 1\1\GINC-SPMS-MUSKM-C00\FOpt\RB3LYP\6-311++G(d,p)\C6H5O1(1-)\ROOT\06-J
 un-2018\0\\# opt=tight b3lyp/6-311++g(d,p) geom=connectivity int=ultra
 fine\\Phenoxide Ion DFT B3LYP 6-311G++(d,p) Gas Opt\\-1,1\C,-0.2166698
 99,-0.0799735705,0.0000638549\C,1.1864166396,-0.0498531699,0.000497284
 7\C,1.8905554416,1.145948325,-0.0000231615\C,1.2362997089,2.4363180672
 ,-0.0010525905\C,-0.20832582,2.3578977013,-0.0014690984\C,-0.891987139
 2,1.1502689714,-0.0009348483\H,-0.7594562728,-1.0199871009,0.000464304
 7\H,1.7393141619,-0.9891408516,0.0012704994\H,2.977922076,1.146141118,
 0.0003288318\H,-0.7517425361,3.2997384764,-0.0022407925\H,-1.981882032
 6,1.159574396,-0.0012927925\O,1.8710636217,3.5356104777,-0.0015402116\
 \Version=ES64L-G09RevD.01\State=1-A\HF=-306.9940496\RMSD=9.676e-09\RMS
 F=1.279e-06\Dipole=-0.914469,-1.5837016,0.000696\Quadrupole=1.8607902,
 -5.4435299,3.5827398,-6.3273838,0.0034477,0.003667\PG=C01 [X(C6H5O1)]\
 \@


 This summer one third of the nation will be ill-housed
 ill-nourished and ill-clad. Only they call it a vacation.
 -- Jonas Salk
 Job cpu time:       0 days  0 hours 24 minutes  8.6 seconds.
 File lengths (MBytes):  RWF=     30 Int=      0 D2E=      0 Chk=      4 Scr=      1
 Normal termination of Gaussian 09 at Wed Jun  6 11:11:42 2018.
