# Supplementary material for: Ultrafast structural rearrangement dynamics induced by the photodetachment of phenoxide in aqueous solution
Source: Nat Commun. 2019 Jul 3;10:2944. doi: 10.1038/s41467-019-10989-1 (PMC6610110; doi:10.1038/s41467-019-10989-1)
Supplement: Supplementary file 3 — Source Data [file 41467_2019_10989_MOESM3_ESM.zip › Source Data/Theoretical results/MH Phenoxide to MH Phenoxyl Radical (Solvent Frozen).log]

 Entering Gaussian System, Link 0=g09
 Initial command:
 /usr/local/g09-d/g09/l1.exe "/home/muhammad371/Gaussian09-E290191/Gau-21877.inp" -scrdir="/home/muhammad371/Gaussian09-E290191/"
 Entering Link 1 = /usr/local/g09-d/g09/l1.exe PID=     21878.
  
 Copyright (c) 1988,1990,1992,1993,1995,1998,2003,2009,2013,
            Gaussian, Inc.  All Rights Reserved.
  
 This is part of the Gaussian(R) 09 program.  It is based on
 the Gaussian(R) 03 system (copyright 2003, Gaussian, Inc.),
 the Gaussian(R) 98 system (copyright 1998, Gaussian, Inc.),
 the Gaussian(R) 94 system (copyright 1995, Gaussian, Inc.),
 the Gaussian 92(TM) system (copyright 1992, Gaussian, Inc.),
 the Gaussian 90(TM) system (copyright 1990, Gaussian, Inc.),
 the Gaussian 88(TM) system (copyright 1988, Gaussian, Inc.),
 the Gaussian 86(TM) system (copyright 1986, Carnegie Mellon
 University), and the Gaussian 82(TM) system (copyright 1983,
 Carnegie Mellon University). Gaussian is a federally registered
 trademark of Gaussian, Inc.
  
 This software contains proprietary and confidential information,
 including trade secrets, belonging to Gaussian, Inc.
  
 This software is provided under written license and may be
 used, copied, transmitted, or stored only in accord with that
 written license.
  
 The following legend is applicable only to US Government
 contracts under FAR:
  
                    RESTRICTED RIGHTS LEGEND
  
 Use, reproduction and disclosure by the US Government is
 subject to restrictions as set forth in subparagraphs (a)
 and (c) of the Commercial Computer Software - Restricted
 Rights clause in FAR 52.227-19.
  
 Gaussian, Inc.
 340 Quinnipiac St., Bldg. 40, Wallingford CT 06492
  
  
 ---------------------------------------------------------------
 Warning -- This program may not be used in any manner that
 competes with the business of Gaussian, Inc. or will provide
 assistance to any competitor of Gaussian, Inc.  The licensee
 of this program is prohibited from giving any competitor of
 Gaussian, Inc. access to this program.  By using this program,
 the user acknowledges that Gaussian, Inc. is engaged in the
 business of creating and licensing software in the field of
 computational chemistry and represents and warrants to the
 licensee that it is not a competitor of Gaussian, Inc. and that
 it will not use this program in any manner prohibited above.
 ---------------------------------------------------------------
  

 Cite this work as:
 Gaussian 09, Revision D.01,
 M. J. Frisch, G. W. Trucks, H. B. Schlegel, G. E. Scuseria, 
 M. A. Robb, J. R. Cheeseman, G. Scalmani, V. Barone, B. Mennucci, 
 G. A. Petersson, H. Nakatsuji, M. Caricato, X. Li, H. P. Hratchian, 
 A. F. Izmaylov, J. Bloino, G. Zheng, J. L. Sonnenberg, M. Hada, 
 M. Ehara, K. Toyota, R. Fukuda, J. Hasegawa, M. Ishida, T. Nakajima, 
 Y. Honda, O. Kitao, H. Nakai, T. Vreven, J. A. Montgomery, Jr., 
 J. E. Peralta, F. Ogliaro, M. Bearpark, J. J. Heyd, E. Brothers, 
 K. N. Kudin, V. N. Staroverov, T. Keith, R. Kobayashi, J. Normand, 
 K. Raghavachari, A. Rendell, J. C. Burant, S. S. Iyengar, J. Tomasi, 
 M. Cossi, N. Rega, J. M. Millam, M. Klene, J. E. Knox, J. B. Cross, 
 V. Bakken, C. Adamo, J. Jaramillo, R. Gomperts, R. E. Stratmann, 
 O. Yazyev, A. J. Austin, R. Cammi, C. Pomelli, J. W. Ochterski, 
 R. L. Martin, K. Morokuma, V. G. Zakrzewski, G. A. Voth, 
 P. Salvador, J. J. Dannenberg, S. Dapprich, A. D. Daniels, 
 O. Farkas, J. B. Foresman, J. V. Ortiz, J. Cioslowski, 
 and D. J. Fox, Gaussian, Inc., Wallingford CT, 2013.
 
 ******************************************
 Gaussian 09:  ES64L-G09RevD.01 24-Apr-2013
                 8-Apr-2019 
 ******************************************
 %chk=/home/muhammad371/Gaussian09-E290191/MHPhetoPheRad.com.chk
 %NProcShared=16
 Will use up to   16 processors via shared memory.
 %chk=MHPhenoxideIon.com.chk
 %nprocshared=16
 Will use up to   16 processors via shared memory.
 ----------------------------------------------------------------------
 # opt=(tight,modredundant) freq ub3lyp/6-311++g(d,p) scrf=(solvent=wat
 er) geom=connectivity int=ultrafine
 ----------------------------------------------------------------------
 1/7=10,14=-1,18=120,19=15,26=4,38=1,57=2/1,3;
 2/9=110,12=2,17=6,18=5,40=1/2;
 3/5=4,6=6,7=1111,11=2,16=1,25=1,30=1,70=2201,71=1,72=1,74=-5,75=-5,116=2/1,2,3;
 4//1;
 5/5=2,38=5,53=1/2;
 6/7=2,8=2,9=2,10=2,28=1/1;
 7//1,2,3,16;
 1/7=10,14=-1,18=20,19=15,26=4/3(2);
 2/9=110/2;
 99//99;
 2/9=110/2;
 3/5=4,6=6,7=1111,11=2,16=1,25=1,30=1,70=2205,71=1,72=1,74=-5,75=-5,116=2/1,2,3;
 4/5=5,16=3,69=1/1;
 5/5=2,38=5,53=1/2;
 7//1,2,3,16;
 1/7=10,14=-1,18=20,19=15,26=4/3(-5);
 2/9=110/2;
 6/7=2,8=2,9=2,10=2,19=2,28=1/1;
 99/9=1/99;
 ----------------------------------------------------------------------
 Micro-Hydrated Phenoxide Ion DFT B3LYP 6-311G** PCM Water Ionized to P
 henoxyl Radical (Freeze Water Molecules)
 ----------------------------------------------------------------------
 Symbolic Z-matrix:
 Charge =  0 Multiplicity = 2
 C                     2.47722  -1.17722  -0.04458 
 C                     1.0844   -1.18034  -0.03869 
 C                     0.34464   0.02777  -0.00253 
 C                     1.08818   1.23359   0.02786 
 C                     2.48116   1.22523   0.02192 
 C                     3.19322   0.023    -0.01468 
 H                     3.01008  -2.12306  -0.07246 
 H                     0.53908  -2.11871  -0.06093 
 H                     0.5486    2.17477   0.05763 
 H                     3.01726   2.16936   0.04643 
 H                     4.27723   0.02137  -0.01924 
 O                    -0.98131   0.02552   0.00384 
 H                    -1.76155  -0.90015  -1.20577 
 H                    -1.86797   1.46921  -0.07711 
 H                    -1.73426  -0.72645   1.34754 
 O                    -2.2383   -1.42672  -1.89854 
 O                    -2.19161  -1.16178   2.11189 
 O                    -2.46002   2.26872  -0.09381 
 H                    -2.52431  -0.77999  -2.55134 
 H                    -2.24901   2.72188  -0.91619 
 H                    -2.29814  -0.46631   2.76853 
 
 Add virtual bond connecting atoms H14        and O12        Dist= 3.21D+00.
 Add virtual bond connecting atoms H13        and O12        Dist= 3.23D+00.
 Add virtual bond connecting atoms H15        and O12        Dist= 3.24D+00.
 The following ModRedundant input section has been read:
 X      12 F                                                                   
 X      13 F                                                                   
 X      14 F                                                                   
 X      15 F                                                                   
 X      16 F                                                                   
 X      17 F                                                                   
 X      18 F                                                                   
 X      19 F                                                                   
 X      20 F                                                                   
 X      21 F                                                                   
 

 GradGradGradGradGradGradGradGradGradGradGradGradGradGradGradGradGradGrad
 Berny optimization.
 Initialization pass.
                           ----------------------------
                           !    Initial Parameters    !
                           ! (Angstroms and Degrees)  !
 --------------------------                            --------------------------
 ! Name  Definition              Value          Derivative Info.                !
 --------------------------------------------------------------------------------
 ! X12   R(12,-1)               -0.9813         Frozen                          !
 ! Y12   R(12,-2)                0.0255         Frozen                          !
 ! Z12   R(12,-3)                0.0038         Frozen                          !
 ! X13   R(13,-1)               -1.7616         Frozen                          !
 ! Y13   R(13,-2)               -0.9002         Frozen                          !
 ! Z13   R(13,-3)               -1.2058         Frozen                          !
 ! X14   R(14,-1)               -1.868          Frozen                          !
 ! Y14   R(14,-2)                1.4692         Frozen                          !
 ! Z14   R(14,-3)               -0.0771         Frozen                          !
 ! X15   R(15,-1)               -1.7343         Frozen                          !
 ! Y15   R(15,-2)               -0.7265         Frozen                          !
 ! Z15   R(15,-3)                1.3475         Frozen                          !
 ! X16   R(16,-1)               -2.2383         Frozen                          !
 ! Y16   R(16,-2)               -1.4267         Frozen                          !
 ! Z16   R(16,-3)               -1.8985         Frozen                          !
 ! X17   R(17,-1)               -2.1916         Frozen                          !
 ! Y17   R(17,-2)               -1.1618         Frozen                          !
 ! Z17   R(17,-3)                2.1119         Frozen                          !
 ! X18   R(18,-1)               -2.46           Frozen                          !
 ! Y18   R(18,-2)                2.2687         Frozen                          !
 ! Z18   R(18,-3)               -0.0938         Frozen                          !
 ! X19   R(19,-1)               -2.5243         Frozen                          !
 ! Y19   R(19,-2)               -0.78           Frozen                          !
 ! Z19   R(19,-3)               -2.5513         Frozen                          !
 ! X20   R(20,-1)               -2.249          Frozen                          !
 ! Y20   R(20,-2)                2.7219         Frozen                          !
 ! Z20   R(20,-3)               -0.9162         Frozen                          !
 ! X21   R(21,-1)               -2.2981         Frozen                          !
 ! Y21   R(21,-2)               -0.4663         Frozen                          !
 ! Z21   R(21,-3)                2.7685         Frozen                          !
 ! R1    R(1,2)                  1.3928         estimate D2E/DX2                !
 ! R2    R(1,6)                  1.3979         estimate D2E/DX2                !
 ! R3    R(1,7)                  1.086          estimate D2E/DX2                !
 ! R4    R(2,3)                  1.4171         estimate D2E/DX2                !
 ! R5    R(2,8)                  1.0855         estimate D2E/DX2                !
 ! R6    R(3,4)                  1.417          estimate D2E/DX2                !
 ! R7    R(3,12)                 1.326          estimate D2E/DX2                !
 ! R8    R(4,5)                  1.393          estimate D2E/DX2                !
 ! R9    R(4,9)                  1.0853         estimate D2E/DX2                !
 ! R10   R(5,6)                  1.3978         estimate D2E/DX2                !
 ! R11   R(5,10)                 1.086          estimate D2E/DX2                !
 ! R12   R(6,11)                 1.084          estimate D2E/DX2                !
 ! R13   R(12,13)                1.7114         estimate D2E/DX2                !
 ! R14   R(12,14)                1.6962         estimate D2E/DX2                !
 ! R15   R(12,15)                1.714          estimate D2E/DX2                !
 ! R16   R(13,16)                0.9922         estimate D2E/DX2                !
 ! R17   R(14,18)                0.995          estimate D2E/DX2                !
 ! R18   R(15,17)                0.9914         estimate D2E/DX2                !
 ! R19   R(16,19)                0.9624         estimate D2E/DX2                !
 ! R20   R(17,21)                0.9624         estimate D2E/DX2                !
 ! R21   R(18,20)                0.9624         estimate D2E/DX2                !
 ! A1    A(2,1,6)              120.9331         estimate D2E/DX2                !
 ! A2    A(2,1,7)              119.2636         estimate D2E/DX2                !
 ! A3    A(6,1,7)              119.8033         estimate D2E/DX2                !
 ! A4    A(1,2,3)              121.3473         estimate D2E/DX2                !
 ! A5    A(1,2,8)              120.278          estimate D2E/DX2                !
 ! A6    A(3,2,8)              118.3747         estimate D2E/DX2                !
 ! A7    A(2,3,4)              116.8796         estimate D2E/DX2                !
 ! A8    A(2,3,12)             121.3797         estimate D2E/DX2                !
 ! A9    A(4,3,12)             121.7407         estimate D2E/DX2                !
 ! A10   A(3,4,5)              121.3008         estimate D2E/DX2                !
 ! A11   A(3,4,9)              118.5346         estimate D2E/DX2                !
 ! A12   A(5,4,9)              120.1645         estimate D2E/DX2                !
 ! A13   A(4,5,6)              120.9767         estimate D2E/DX2                !
 ! A14   A(4,5,10)             119.2306         estimate D2E/DX2                !
 ! A15   A(6,5,10)             119.7927         estimate D2E/DX2                !
 ! A16   A(1,6,5)              118.5624         estimate D2E/DX2                !
 ! A17   A(1,6,11)             120.7186         estimate D2E/DX2                !
 ! A18   A(5,6,11)             120.719          estimate D2E/DX2                !
 ! A19   A(3,12,13)            116.9642         estimate D2E/DX2                !
 ! A20   A(3,12,14)            121.404          estimate D2E/DX2                !
 ! A21   A(3,12,15)            116.3456         estimate D2E/DX2                !
 ! A22   A(13,12,14)           100.855          estimate D2E/DX2                !
 ! A23   A(13,12,15)            96.6911         estimate D2E/DX2                !
 ! A24   A(14,12,15)           100.4392         estimate D2E/DX2                !
 ! A25   A(13,16,19)           105.0565         estimate D2E/DX2                !
 ! A26   A(15,17,21)           105.0569         estimate D2E/DX2                !
 ! A27   A(14,18,20)           105.2026         estimate D2E/DX2                !
 ! A28   L(12,13,16,8,-1)      181.3207         estimate D2E/DX2                !
 ! A29   L(12,14,18,9,-1)      184.8738         estimate D2E/DX2                !
 ! A30   L(12,15,17,8,-1)      180.6862         estimate D2E/DX2                !
 ! A31   L(12,13,16,8,-2)      178.9946         estimate D2E/DX2                !
 ! A32   L(12,14,18,9,-2)      182.1021         estimate D2E/DX2                !
 ! A33   L(12,15,17,8,-2)      181.495          estimate D2E/DX2                !
 ! D1    D(6,1,2,3)              0.01           estimate D2E/DX2                !
 ! D2    D(6,1,2,8)           -179.9268         estimate D2E/DX2                !
 ! D3    D(7,1,2,3)            179.9861         estimate D2E/DX2                !
 ! D4    D(7,1,2,8)              0.0494         estimate D2E/DX2                !
 ! D5    D(2,1,6,5)              0.0235         estimate D2E/DX2                !
 ! D6    D(2,1,6,11)           179.9917         estimate D2E/DX2                !
 ! D7    D(7,1,6,5)           -179.9525         estimate D2E/DX2                !
 ! D8    D(7,1,6,11)             0.0157         estimate D2E/DX2                !
 ! D9    D(1,2,3,4)             -0.0295         estimate D2E/DX2                !
 ! D10   D(1,2,3,12)          -179.9628         estimate D2E/DX2                !
 ! D11   D(8,2,3,4)            179.9084         estimate D2E/DX2                !
 ! D12   D(8,2,3,12)            -0.0249         estimate D2E/DX2                !
 ! D13   D(2,3,4,5)              0.0162         estimate D2E/DX2                !
 ! D14   D(2,3,4,9)           -179.8951         estimate D2E/DX2                !
 ! D15   D(12,3,4,5)           179.9493         estimate D2E/DX2                !
 ! D16   D(12,3,4,9)             0.038          estimate D2E/DX2                !
 ! D17   D(2,3,12,13)          -51.1542         estimate D2E/DX2                !
 ! D18   D(2,3,12,14)         -175.0814         estimate D2E/DX2                !
 ! D19   D(2,3,12,15)           62.2877         estimate D2E/DX2                !
 ! D20   D(4,3,12,13)          128.9158         estimate D2E/DX2                !
 ! D21   D(4,3,12,14)            4.9885         estimate D2E/DX2                !
 ! D22   D(4,3,12,15)         -117.6424         estimate D2E/DX2                !
 ! D23   D(3,4,5,6)              0.0169         estimate D2E/DX2                !
 ! D24   D(3,4,5,10)          -179.9677         estimate D2E/DX2                !
 ! D25   D(9,4,5,6)            179.9267         estimate D2E/DX2                !
 ! D26   D(9,4,5,10)            -0.0579         estimate D2E/DX2                !
 ! D27   D(4,5,6,1)             -0.0368         estimate D2E/DX2                !
 ! D28   D(4,5,6,11)           179.995          estimate D2E/DX2                !
 ! D29   D(10,5,6,1)           179.9477         estimate D2E/DX2                !
 ! D30   D(10,5,6,11)           -0.0205         estimate D2E/DX2                !
 ! D31   D(3,12,16,19)        -101.7817         estimate D2E/DX2                !
 ! D32   D(14,12,16,19)         32.1107         estimate D2E/DX2                !
 ! D33   D(15,12,16,19)        134.0003         estimate D2E/DX2                !
 ! D34   D(3,12,17,21)          89.5623         estimate D2E/DX2                !
 ! D35   D(13,12,17,21)       -145.889          estimate D2E/DX2                !
 ! D36   D(14,12,17,21)        -43.6332         estimate D2E/DX2                !
 ! D37   D(3,12,18,20)          60.6544         estimate D2E/DX2                !
 ! D38   D(13,12,18,20)        -71.1987         estimate D2E/DX2                !
 ! D39   D(15,12,18,20)       -169.6652         estimate D2E/DX2                !
 --------------------------------------------------------------------------------
 Trust Radius=3.00D-01 FncErr=1.00D-07 GrdErr=1.00D-06
 Number of steps in this run=    126 maximum allowed number of steps=    126.
 GradGradGradGradGradGradGradGradGradGradGradGradGradGradGradGradGradGrad

                          Input orientation:                          
 ---------------------------------------------------------------------
 Center     Atomic      Atomic             Coordinates (Angstroms)
 Number     Number       Type             X           Y           Z
 ---------------------------------------------------------------------
      1          6           0        2.477215   -1.177218   -0.044579
      2          6           0        1.084402   -1.180344   -0.038685
      3          6           0        0.344642    0.027767   -0.002525
      4          6           0        1.088183    1.233587    0.027855
      5          6           0        2.481160    1.225228    0.021919
      6          6           0        3.193220    0.022999   -0.014675
      7          1           0        3.010081   -2.123061   -0.072461
      8          1           0        0.539084   -2.118708   -0.060928
      9          1           0        0.548602    2.174765    0.057631
     10          1           0        3.017264    2.169358    0.046429
     11          1           0        4.277225    0.021371   -0.019239
     12          8           0       -0.981310    0.025521    0.003841
     13          1           0       -1.761553   -0.900154   -1.205766
     14          1           0       -1.867971    1.469208   -0.077107
     15          1           0       -1.734256   -0.726450    1.347540
     16          8           0       -2.238301   -1.426716   -1.898542
     17          8           0       -2.191612   -1.161782    2.111886
     18          8           0       -2.460021    2.268724   -0.093806
     19          1           0       -2.524310   -0.779993   -2.551338
     20          1           0       -2.249011    2.721877   -0.916186
     21          1           0       -2.298138   -0.466311    2.768534
 ---------------------------------------------------------------------
                    Distance matrix (angstroms):
                    1          2          3          4          5
     1  C    0.000000
     2  C    1.392829   0.000000
     3  C    2.449821   1.417069   0.000000
     4  C    2.783278   2.414851   1.416961   0.000000
     5  C    2.403369   2.782334   2.449330   1.393015   0.000000
     6  C    1.397883   2.428111   2.848608   2.428685   1.397756
     7  H    1.085975   2.144317   3.425714   3.869217   3.391121
     8  H    2.154767   1.085538   2.156055   3.398128   3.867872
     9  H    3.868564   3.398987   2.157503   1.085288   2.153526
    10  H    3.391092   3.868295   3.425159   2.144147   1.085997
    11  H    2.162705   3.411542   3.932624   3.411990   2.162595
    12  O    3.662010   2.392297   1.325969   2.396414   3.664468
    13  H    4.403666   3.088696   2.597091   3.767714   4.901538
    14  H    5.087757   3.967128   2.641774   2.967386   4.357095
    15  H    4.458439   3.173716   2.591011   3.680961   4.830740
    16  O    5.073019   3.815773   3.518806   4.674796   5.744066
    17  O    5.142813   3.918873   3.509750   4.564869   5.648060
    18  O    6.021066   4.945912   3.591150   3.698116   5.051489
    19  H    5.608643   4.415485   3.921710   4.874100   5.974721
    20  H    6.188687   5.206628   3.849681   3.774001   5.049210
    21  H    5.587754   4.453302   3.860980   4.676339   5.766011
                    6          7          8          9         10
     6  C    0.000000
     7  H    2.154635   0.000000
     8  H    3.410790   2.471028   0.000000
     9  H    3.410180   4.954504   4.295120   0.000000
    10  H    2.154426   4.294071   4.953828   2.468693   0.000000
    11  H    1.084016   2.491400   4.307595   4.306465   2.491117
    12  O    4.174572   4.533589   2.629356   2.638707   4.537229
    13  H    5.178869   5.054540   2.844022   4.048224   5.816097
    14  H    5.264131   6.058037   4.320569   2.521069   4.936699
    15  H    5.166945   5.145450   3.015002   3.910544   5.714502
    16  O    5.928916   5.600445   3.401403   4.956219   6.658500
    17  O    5.909516   5.723027   3.618498   4.781347   6.518819
    18  O    6.083476   7.015002   5.314628   3.013897   5.479981
    19  H    6.306315   6.211131   4.168775   4.998010   6.793829
    20  H    6.141217   7.200232   5.651213   3.012356   5.381966
    21  H    6.175815   6.244459   4.334293   4.735843   6.527642
                   11         12         13         14         15
    11  H    0.000000
    12  O    5.258587   0.000000
    13  H    6.222853   1.711374   0.000000
    14  H    6.313716   1.696158   2.626609   0.000000
    15  H    6.210091   1.714035   2.559353   2.620766   0.000000
    16  O    6.934033   2.703346   0.992217   3.441097   3.358792
    17  O    6.912843   2.705249   3.355624   3.437811   0.991420
    18  O    7.102580   2.688509   3.430175   0.995001   3.402246
    19  H    7.301684   3.091705   1.551387   3.407566   3.978480
    20  H    7.119621   3.118309   3.666140   1.555129   4.156969
    21  H    7.158555   3.101526   4.033758   3.468278   1.550761
                   16         17         18         19         20
    16  O    0.000000
    17  O    4.019441   0.000000
    18  O    4.118557   4.087235   0.000000
    19  H    0.962390   4.690641   3.916411   0.000000
    20  H    4.263328   4.924969   0.962383   3.874610   0.000000
    21  H    4.765245   0.962400   3.962274   5.333909   4.872794
                   21
    21  H    0.000000
 Stoichiometry    C6H11O4(2)
 Framework group  C1[X(C6H11O4)]
 Deg. of freedom    57
 Full point group                 C1      NOp   1
 Largest Abelian subgroup         C1      NOp   1
 Largest concise Abelian subgroup C1      NOp   1
                         Standard orientation:                         
 ---------------------------------------------------------------------
 Center     Atomic      Atomic             Coordinates (Angstroms)
 Number     Number       Type             X           Y           Z
 ---------------------------------------------------------------------
      1          6           0        2.477215   -1.177218   -0.044579
      2          6           0        1.084402   -1.180344   -0.038685
      3          6           0        0.344642    0.027767   -0.002525
      4          6           0        1.088183    1.233587    0.027855
      5          6           0        2.481160    1.225228    0.021919
      6          6           0        3.193220    0.022999   -0.014675
      7          1           0        3.010081   -2.123061   -0.072461
      8          1           0        0.539084   -2.118708   -0.060928
      9          1           0        0.548602    2.174765    0.057631
     10          1           0        3.017264    2.169358    0.046429
     11          1           0        4.277225    0.021371   -0.019239
     12          8           0       -0.981310    0.025521    0.003841
     13          1           0       -1.761553   -0.900154   -1.205766
     14          1           0       -1.867971    1.469208   -0.077107
     15          1           0       -1.734256   -0.726450    1.347540
     16          8           0       -2.238301   -1.426716   -1.898542
     17          8           0       -2.191612   -1.161782    2.111886
     18          8           0       -2.460021    2.268724   -0.093806
     19          1           0       -2.524310   -0.779993   -2.551338
     20          1           0       -2.249011    2.721877   -0.916186
     21          1           0       -2.298138   -0.466311    2.768534
 ---------------------------------------------------------------------
 Rotational constants (GHZ):      1.3156784      0.6477026      0.5814533
 Standard basis: 6-311++G(d,p) (5D, 7F)
 There are   307 symmetry adapted cartesian basis functions of A   symmetry.
 There are   297 symmetry adapted basis functions of A   symmetry.
   297 basis functions,   459 primitive gaussians,   307 cartesian basis functions
    40 alpha electrons       39 beta electrons
       nuclear repulsion energy       516.5200164164 Hartrees.
 NAtoms=   21 NActive=   21 NUniq=   21 SFac= 1.00D+00 NAtFMM=   60 NAOKFM=F Big=F
 Integral buffers will be    131072 words long.
 Raffenetti 2 integral format.
 Two-electron integral symmetry is turned on.
 ------------------------------------------------------------------------------
 Polarizable Continuum Model (PCM)
 =================================
 Model                : PCM (using non-symmetric T matrix).
 Atomic radii         : UFF (Universal Force Field).
 Polarization charges : Total charges.
 Charge compensation  : None.
 Solution method      : On-the-fly selection.
 Cavity type          : Scaled VdW (van der Waals Surface) (Alpha=1.100).
 Cavity algorithm     : GePol (No added spheres)
                        Default sphere list used, NSphG=   21.
                        Lebedev-Laikov grids with approx.  5.0 points / Ang**2.
                        Smoothing algorithm: Karplus/York (Gamma=1.0000).
                        Polarization charges: spherical gaussians, with
                                              point-specific exponents (IZeta= 3).
                        Self-potential: point-specific (ISelfS= 7).
                        Self-field    : sphere-specific E.n sum rule (ISelfD= 2).
 1st derivatives      : Analytical E(r).r(x)/FMM algorithm (CHGder, D1EAlg=3).
                        Cavity 1st derivative terms included.
 Solvent              : Water, Eps=  78.355300 Eps(inf)=   1.777849
 ------------------------------------------------------------------------------
 One-electron integrals computed using PRISM.
 PrsmSu:  requested number of processors reduced to:   9 ShMem   1 Linda.
 NBasis=   297 RedAO= T EigKep=  3.88D-06  NBF=   297
 NBsUse=   296 1.00D-06 EigRej=  8.55D-07 NBFU=   296
 ExpMin= 3.60D-02 ExpMax= 8.59D+03 ExpMxC= 1.30D+03 IAcc=3 IRadAn=         5 AccDes= 0.00D+00
 Harris functional with IExCor=  402 and IRadAn=       5 diagonalized for initial guess.
 HarFok:  IExCor=  402 AccDes= 0.00D+00 IRadAn=         5 IDoV= 1 UseB2=F ITyADJ=14
 ICtDFT=  3500011 ScaDFX=  1.000000  1.000000  1.000000  1.000000
 FoFCou: FMM=F IPFlag=           0 FMFlag=      100000 FMFlg1=           0
         NFxFlg=           0 DoJE=T BraDBF=F KetDBF=T FulRan=T
         wScrn=  0.000000 ICntrl=     500 IOpCl=  0 I1Cent=   200000004 NGrid=           0
         NMat0=    1 NMatS0=      1 NMatT0=    0 NMatD0=    1 NMtDS0=    0 NMtDT0=    0
 Petite list used in FoFCou.
 Initial guess <Sx>= 0.0000 <Sy>= 0.0000 <Sz>= 0.5000 <S**2>= 0.7500 S= 0.5000
 Requested convergence on RMS density matrix=1.00D-08 within 128 cycles.
 Requested convergence on MAX density matrix=1.00D-06.
 Requested convergence on             energy=1.00D-06.
 No special actions if energy rises.
 CoulSu:  requested number of processors reduced to:  10 ShMem   1 Linda.
 Inv3:  Mode=1 IEnd=    11666352.
 Iteration    1 A*A^-1 deviation from unit magnitude is 6.44D-15 for    203.
 Iteration    1 A*A^-1 deviation from orthogonality  is 3.41D-15 for   1590    603.
 Iteration    1 A^-1*A deviation from unit magnitude is 5.77D-15 for    614.
 Iteration    1 A^-1*A deviation from orthogonality  is 1.31D-12 for   1423   1395.
 CoulSu:  requested number of processors reduced to:  10 ShMem   1 Linda.
 CoulSu:  requested number of processors reduced to:  14 ShMem   1 Linda.
 CoulSu:  requested number of processors reduced to:  14 ShMem   1 Linda.
 Error on total polarization charges =  0.01524
 SCF Done:  E(UB3LYP) =  -536.326328130     A.U. after   17 cycles
            NFock= 17  Conv=0.99D-08     -V/T= 2.0040
 <Sx>= 0.0000 <Sy>= 0.0000 <Sz>= 0.5000 <S**2>= 0.7715 S= 0.5107
 <L.S>= 0.000000000000E+00
 Annihilation of the first spin contaminant:
 S**2 before annihilation     0.7715,   after     0.7503

 **********************************************************************

            Population analysis using the SCF density.

 **********************************************************************

 Orbital symmetries:
 Alpha Orbitals:
       Occupied  (A) (A) (A) (A) (A) (A) (A) (A) (A) (A) (A) (A)
                 (A) (A) (A) (A) (A) (A) (A) (A) (A) (A) (A) (A)
                 (A) (A) (A) (A) (A) (A) (A) (A) (A) (A) (A) (A)
                 (A) (A) (A) (A)
       Virtual   (A) (A) (A) (A) (A) (A) (A) (A) (A) (A) (A) (A)
                 (A) (A) (A) (A) (A) (A) (A) (A) (A) (A) (A) (A)
                 (A) (A) (A) (A) (A) (A) (A) (A) (A) (A) (A) (A)
                 (A) (A) (A) (A) (A) (A) (A) (A) (A) (A) (A) (A)
                 (A) (A) (A) (A) (A) (A) (A) (A) (A) (A) (A) (A)
                 (A) (A) (A) (A) (A) (A) (A) (A) (A) (A) (A) (A)
                 (A) (A) (A) (A) (A) (A) (A) (A) (A) (A) (A) (A)
                 (A) (A) (A) (A) (A) (A) (A) (A) (A) (A) (A) (A)
                 (A) (A) (A) (A) (A) (A) (A) (A) (A) (A) (A) (A)
                 (A) (A) (A) (A) (A) (A) (A) (A) (A) (A) (A) (A)
                 (A) (A) (A) (A) (A) (A) (A) (A) (A) (A) (A) (A)
                 (A) (A) (A) (A) (A) (A) (A) (A) (A) (A) (A) (A)
                 (A) (A) (A) (A) (A) (A) (A) (A) (A) (A) (A) (A)
                 (A) (A) (A) (A) (A) (A) (A) (A) (A) (A) (A) (A)
                 (A) (A) (A) (A) (A) (A) (A) (A) (A) (A) (A) (A)
                 (A) (A) (A) (A) (A) (A) (A) (A) (A) (A) (A) (A)
                 (A) (A) (A) (A) (A) (A) (A) (A) (A) (A) (A) (A)
                 (A) (A) (A) (A) (A) (A) (A) (A) (A) (A) (A) (A)
                 (A) (A) (A) (A) (A) (A) (A) (A) (A) (A) (A) (A)
                 (A) (A) (A) (A) (A) (A) (A) (A) (A) (A) (A) (A)
                 (A) (A) (A) (A) (A) (A) (A) (A) (A) (A) (A) (A)
                 (A) (A) (A) (A)
 Beta  Orbitals:
       Occupied  (A) (A) (A) (A) (A) (A) (A) (A) (A) (A) (A) (A)
                 (A) (A) (A) (A) (A) (A) (A) (A) (A) (A) (A) (A)
                 (A) (A) (A) (A) (A) (A) (A) (A) (A) (A) (A) (A)
                 (A) (A) (A)
       Virtual   (A) (A) (A) (A) (A) (A) (A) (A) (A) (A) (A) (A)
                 (A) (A) (A) (A) (A) (A) (A) (A) (A) (A) (A) (A)
                 (A) (A) (A) (A) (A) (A) (A) (A) (A) (A) (A) (A)
                 (A) (A) (A) (A) (A) (A) (A) (A) (A) (A) (A) (A)
                 (A) (A) (A) (A) (A) (A) (A) (A) (A) (A) (A) (A)
                 (A) (A) (A) (A) (A) (A) (A) (A) (A) (A) (A) (A)
                 (A) (A) (A) (A) (A) (A) (A) (A) (A) (A) (A) (A)
                 (A) (A) (A) (A) (A) (A) (A) (A) (A) (A) (A) (A)
                 (A) (A) (A) (A) (A) (A) (A) (A) (A) (A) (A) (A)
                 (A) (A) (A) (A) (A) (A) (A) (A) (A) (A) (A) (A)
                 (A) (A) (A) (A) (A) (A) (A) (A) (A) (A) (A) (A)
                 (A) (A) (A) (A) (A) (A) (A) (A) (A) (A) (A) (A)
                 (A) (A) (A) (A) (A) (A) (A) (A) (A) (A) (A) (A)
                 (A) (A) (A) (A) (A) (A) (A) (A) (A) (A) (A) (A)
                 (A) (A) (A) (A) (A) (A) (A) (A) (A) (A) (A) (A)
                 (A) (A) (A) (A) (A) (A) (A) (A) (A) (A) (A) (A)
                 (A) (A) (A) (A) (A) (A) (A) (A) (A) (A) (A) (A)
                 (A) (A) (A) (A) (A) (A) (A) (A) (A) (A) (A) (A)
                 (A) (A) (A) (A) (A) (A) (A) (A) (A) (A) (A) (A)
                 (A) (A) (A) (A) (A) (A) (A) (A) (A) (A) (A) (A)
                 (A) (A) (A) (A) (A) (A) (A) (A) (A) (A) (A) (A)
                 (A) (A) (A) (A) (A)
 The electronic state is 2-A.
 Alpha  occ. eigenvalues --  -19.17141 -19.11919 -19.11782 -19.11303 -10.28808
 Alpha  occ. eigenvalues --  -10.23107 -10.22137 -10.22120 -10.21477 -10.21475
 Alpha  occ. eigenvalues --   -1.06708  -1.00326  -1.00162  -0.99702  -0.89570
 Alpha  occ. eigenvalues --   -0.78981  -0.78062  -0.65301  -0.63448  -0.56115
 Alpha  occ. eigenvalues --   -0.53657  -0.53200  -0.53138  -0.50510  -0.48832
 Alpha  occ. eigenvalues --   -0.46873  -0.46052  -0.45726  -0.40707  -0.40116
 Alpha  occ. eigenvalues --   -0.40008  -0.38575  -0.38044  -0.37242  -0.32272
 Alpha  occ. eigenvalues --   -0.31553  -0.31297  -0.30948  -0.29985  -0.27886
 Alpha virt. eigenvalues --   -0.05332  -0.04805  -0.01717   0.00012   0.00602
 Alpha virt. eigenvalues --    0.00826   0.02468   0.02893   0.04385   0.05280
 Alpha virt. eigenvalues --    0.05516   0.06152   0.06704   0.07072   0.08387
 Alpha virt. eigenvalues --    0.09086   0.09780   0.10608   0.10696   0.11198
 Alpha virt. eigenvalues --    0.11407   0.11969   0.12304   0.12547   0.12840
 Alpha virt. eigenvalues --    0.13000   0.13439   0.14124   0.15226   0.15615
 Alpha virt. eigenvalues --    0.16118   0.16357   0.17343   0.18255   0.18693
 Alpha virt. eigenvalues --    0.19055   0.19482   0.20063   0.20479   0.21217
 Alpha virt. eigenvalues --    0.21841   0.22434   0.22698   0.22991   0.24139
 Alpha virt. eigenvalues --    0.24569   0.24807   0.25381   0.25789   0.26614
 Alpha virt. eigenvalues --    0.27357   0.28193   0.28708   0.29075   0.29374
 Alpha virt. eigenvalues --    0.29900   0.30577   0.31668   0.32409   0.32603
 Alpha virt. eigenvalues --    0.33905   0.34298   0.35019   0.35876   0.36537
 Alpha virt. eigenvalues --    0.38623   0.39686   0.43446   0.47210   0.50685
 Alpha virt. eigenvalues --    0.51731   0.51805   0.52428   0.52953   0.53736
 Alpha virt. eigenvalues --    0.53974   0.54381   0.54857   0.55996   0.56385
 Alpha virt. eigenvalues --    0.57759   0.58222   0.59263   0.61544   0.63232
 Alpha virt. eigenvalues --    0.64552   0.66496   0.67740   0.68530   0.69503
 Alpha virt. eigenvalues --    0.71049   0.71650   0.75940   0.78225   0.79222
 Alpha virt. eigenvalues --    0.80807   0.82871   0.84417   0.86258   0.86977
 Alpha virt. eigenvalues --    0.87519   0.89001   0.94017   0.96013   0.96595
 Alpha virt. eigenvalues --    0.98039   0.99265   1.01589   1.02704   1.03690
 Alpha virt. eigenvalues --    1.05442   1.06149   1.06843   1.07658   1.09067
 Alpha virt. eigenvalues --    1.09283   1.10420   1.13547   1.14466   1.15190
 Alpha virt. eigenvalues --    1.20632   1.23573   1.26502   1.29485   1.29957
 Alpha virt. eigenvalues --    1.30934   1.32902   1.33279   1.36112   1.38754
 Alpha virt. eigenvalues --    1.41353   1.45447   1.47854   1.48570   1.49567
 Alpha virt. eigenvalues --    1.50603   1.51101   1.52627   1.53177   1.53895
 Alpha virt. eigenvalues --    1.55391   1.56603   1.58931   1.61840   1.62859
 Alpha virt. eigenvalues --    1.65382   1.66706   1.68351   1.68710   1.70258
 Alpha virt. eigenvalues --    1.70940   1.72435   1.74616   1.77390   1.81875
 Alpha virt. eigenvalues --    1.84701   1.84829   1.88963   1.91060   1.91620
 Alpha virt. eigenvalues --    1.92674   1.93832   1.98022   1.99315   2.04229
 Alpha virt. eigenvalues --    2.05326   2.06821   2.08197   2.08555   2.14500
 Alpha virt. eigenvalues --    2.15281   2.24325   2.28366   2.30138   2.38039
 Alpha virt. eigenvalues --    2.40424   2.42695   2.45895   2.47742   2.48610
 Alpha virt. eigenvalues --    2.52554   2.55227   2.60268   2.60948   2.61603
 Alpha virt. eigenvalues --    2.67396   2.69434   2.70437   2.71222   2.71445
 Alpha virt. eigenvalues --    2.72971   2.73786   2.75032   2.76126   2.77788
 Alpha virt. eigenvalues --    2.78853   2.80045   2.82393   2.86567   2.91596
 Alpha virt. eigenvalues --    2.99531   2.99954   3.02462   3.06859   3.08851
 Alpha virt. eigenvalues --    3.10476   3.11100   3.13308   3.14094   3.16149
 Alpha virt. eigenvalues --    3.16528   3.20851   3.26472   3.31164   3.32734
 Alpha virt. eigenvalues --    3.33261   3.34265   3.38208   3.46908   3.47231
 Alpha virt. eigenvalues --    3.55568   3.65726   3.71132   3.73451   3.75001
 Alpha virt. eigenvalues --    3.91526   3.93873   3.94437   3.96132   4.00077
 Alpha virt. eigenvalues --    4.10391   4.11234   4.18163   4.78172   4.96158
 Alpha virt. eigenvalues --    4.98601   5.01242   5.07298   5.30233   5.38284
 Alpha virt. eigenvalues --    5.39193   5.39559   5.65401   5.67488   5.68626
 Alpha virt. eigenvalues --    5.75743  23.58615  23.88717  23.90577  23.99234
 Alpha virt. eigenvalues --   24.05155  24.13603  49.89724  49.90590  49.91716
 Alpha virt. eigenvalues --   49.98453
  Beta  occ. eigenvalues --  -19.16171 -19.11879 -19.11751 -19.11305 -10.28719
  Beta  occ. eigenvalues --  -10.22608 -10.21836 -10.21820 -10.21611 -10.21609
  Beta  occ. eigenvalues --   -1.04938  -1.00221  -1.00053  -0.99662  -0.88803
  Beta  occ. eigenvalues --   -0.78646  -0.76673  -0.64902  -0.62887  -0.55800
  Beta  occ. eigenvalues --   -0.53392  -0.53013  -0.52698  -0.50277  -0.48521
  Beta  occ. eigenvalues --   -0.46406  -0.45641  -0.43285  -0.40486  -0.39791
  Beta  occ. eigenvalues --   -0.39043  -0.38439  -0.37852  -0.34714  -0.31569
  Beta  occ. eigenvalues --   -0.31493  -0.31217  -0.30882  -0.29131
  Beta virt. eigenvalues --   -0.19368  -0.04138  -0.02494  -0.01682   0.00034
  Beta virt. eigenvalues --    0.00653   0.00904   0.02473   0.02930   0.04464
  Beta virt. eigenvalues --    0.05325   0.05562   0.06192   0.06752   0.07103
  Beta virt. eigenvalues --    0.08729   0.09256   0.09919   0.10669   0.11211
  Beta virt. eigenvalues --    0.11479   0.11612   0.12000   0.12386   0.12666
  Beta virt. eigenvalues --    0.12912   0.13076   0.13526   0.14220   0.15378
  Beta virt. eigenvalues --    0.15779   0.16264   0.16491   0.17444   0.18278
  Beta virt. eigenvalues --    0.18716   0.19123   0.19537   0.20147   0.20580
  Beta virt. eigenvalues --    0.21278   0.21907   0.22529   0.22794   0.23147
  Beta virt. eigenvalues --    0.24279   0.24803   0.25091   0.25666   0.26029
  Beta virt. eigenvalues --    0.26670   0.27614   0.28348   0.28812   0.29289
  Beta virt. eigenvalues --    0.29568   0.29996   0.30675   0.31740   0.32529
  Beta virt. eigenvalues --    0.32666   0.34057   0.34421   0.35202   0.36003
  Beta virt. eigenvalues --    0.36727   0.38844   0.39787   0.43528   0.47543
  Beta virt. eigenvalues --    0.50792   0.51897   0.52311   0.52661   0.53106
  Beta virt. eigenvalues --    0.54099   0.54219   0.54692   0.55037   0.56070
  Beta virt. eigenvalues --    0.56544   0.58252   0.58600   0.59888   0.61855
  Beta virt. eigenvalues --    0.63357   0.64783   0.67090   0.68113   0.68593
  Beta virt. eigenvalues --    0.69679   0.71138   0.71827   0.76032   0.78329
  Beta virt. eigenvalues --    0.79575   0.80997   0.82936   0.84817   0.86228
  Beta virt. eigenvalues --    0.87392   0.87842   0.89187   0.94570   0.96513
  Beta virt. eigenvalues --    0.97144   0.98343   0.99396   1.01844   1.02863
  Beta virt. eigenvalues --    1.03951   1.05720   1.06884   1.07052   1.07726
  Beta virt. eigenvalues --    1.09262   1.09952   1.11772   1.13647   1.14675
  Beta virt. eigenvalues --    1.15347   1.20908   1.24664   1.26902   1.29590
  Beta virt. eigenvalues --    1.30037   1.31132   1.33254   1.33429   1.36270
  Beta virt. eigenvalues --    1.38776   1.41491   1.45577   1.47952   1.48619
  Beta virt. eigenvalues --    1.49937   1.50763   1.51242   1.53064   1.53508
  Beta virt. eigenvalues --    1.54212   1.55502   1.56752   1.59450   1.62415
  Beta virt. eigenvalues --    1.62895   1.65590   1.66803   1.68423   1.69232
  Beta virt. eigenvalues --    1.70767   1.71230   1.72540   1.74794   1.77515
  Beta virt. eigenvalues --    1.81877   1.85013   1.85723   1.89686   1.91506
  Beta virt. eigenvalues --    1.92011   1.93123   1.94146   1.98258   1.99556
  Beta virt. eigenvalues --    2.04619   2.05538   2.07205   2.08403   2.08878
  Beta virt. eigenvalues --    2.14948   2.15661   2.25054   2.29084   2.30621
  Beta virt. eigenvalues --    2.38338   2.40482   2.42733   2.45985   2.47900
  Beta virt. eigenvalues --    2.48631   2.52591   2.55378   2.60408   2.61289
  Beta virt. eigenvalues --    2.62625   2.67448   2.69515   2.70446   2.71327
  Beta virt. eigenvalues --    2.71487   2.73269   2.74520   2.75163   2.76726
  Beta virt. eigenvalues --    2.77923   2.78913   2.80256   2.84101   2.87277
  Beta virt. eigenvalues --    2.91657   3.01564   3.02066   3.03477   3.07088
  Beta virt. eigenvalues --    3.09339   3.10520   3.11183   3.13586   3.14491
  Beta virt. eigenvalues --    3.16194   3.16675   3.22754   3.26823   3.31273
  Beta virt. eigenvalues --    3.32799   3.33413   3.34457   3.38534   3.47198
  Beta virt. eigenvalues --    3.47435   3.55952   3.66344   3.71204   3.73467
  Beta virt. eigenvalues --    3.75057   3.91665   3.93891   3.94583   3.96341
  Beta virt. eigenvalues --    4.00523   4.10933   4.11596   4.18719   4.78815
  Beta virt. eigenvalues --    4.96189   4.98625   5.01261   5.11197   5.31013
  Beta virt. eigenvalues --    5.38404   5.39212   5.39640   5.65502   5.67593
  Beta virt. eigenvalues --    5.68682   5.76436  23.58787  23.88873  23.90733
  Beta virt. eigenvalues --   23.99667  24.05219  24.13751  49.89764  49.90890
  Beta virt. eigenvalues --   49.91745  49.99131
          Condensed to atoms (all electrons):
               1          2          3          4          5          6
     1  C    6.534548   1.260847  -1.426317  -0.699814  -0.377133   0.666395
     2  C    1.260847  14.014589  -0.974255  -7.123796  -1.577382  -0.074352
     3  C   -1.426317  -0.974255  13.659988  -0.977494  -3.279524  -0.887414
     4  C   -0.699814  -7.123796  -0.977494  14.738283   1.633964  -1.716641
     5  C   -0.377133  -1.577382  -3.279524   1.633964   8.552930   0.784743
     6  C    0.666395  -0.074352  -0.887414  -1.716641   0.784743   7.033871
     7  H    0.412217  -0.078422   0.010874   0.034660   0.007854  -0.060460
     8  H   -0.087753   0.479243  -0.048735  -0.012922   0.014720  -0.023699
     9  H   -0.015297  -0.153341  -0.327920   0.521901   0.230564   0.055278
    10  H    0.002762   0.012547   0.034939   0.026176   0.346587  -0.097186
    11  H   -0.056779  -0.004105   0.014932  -0.037604  -0.050925   0.470066
    12  O   -0.021440  -0.366001   0.524409  -0.101445  -0.003688   0.004149
    13  H   -0.015886  -0.083266   0.092794   0.032246   0.004947   0.002575
    14  H    0.013406   0.073504   0.053587  -0.091990  -0.042125   0.007517
    15  H   -0.009186  -0.007242   0.022551  -0.000062   0.015511   0.003717
    16  O   -0.019197   0.019662   0.031357  -0.034771  -0.000361  -0.003689
    17  O   -0.019220  -0.003805   0.070684  -0.031649  -0.004129  -0.000832
    18  O    0.003904   0.005491  -0.130464   0.050565   0.057954   0.003320
    19  H   -0.000115  -0.015434   0.019799   0.002828  -0.000857  -0.001079
    20  H   -0.001164   0.002688  -0.013381   0.002778   0.012904  -0.000343
    21  H    0.001049  -0.002186   0.016963  -0.008945  -0.003979  -0.000985
               7          8          9         10         11         12
     1  C    0.412217  -0.087753  -0.015297   0.002762  -0.056779  -0.021440
     2  C   -0.078422   0.479243  -0.153341   0.012547  -0.004105  -0.366001
     3  C    0.010874  -0.048735  -0.327920   0.034939   0.014932   0.524409
     4  C    0.034660  -0.012922   0.521901   0.026176  -0.037604  -0.101445
     5  C    0.007854   0.014720   0.230564   0.346587  -0.050925  -0.003688
     6  C   -0.060460  -0.023699   0.055278  -0.097186   0.470066   0.004149
     7  H    0.458694  -0.008603  -0.000045   0.000991  -0.008674  -0.000123
     8  H   -0.008603   0.481483   0.002016   0.000714   0.000669  -0.022088
     9  H   -0.000045   0.002016   0.490181  -0.013452   0.001233  -0.002440
    10  H    0.000991   0.000714  -0.013452   0.459014  -0.008679  -0.001818
    11  H   -0.008674   0.000669   0.001233  -0.008679   0.458135   0.000390
    12  O   -0.000123  -0.022088  -0.002440  -0.001818   0.000390   8.399335
    13  H   -0.000160   0.008163   0.001606  -0.000113   0.000092   0.011491
    14  H   -0.000101  -0.002153   0.003430  -0.000400   0.000087   0.008492
    15  H   -0.000137   0.005918   0.003327  -0.000166   0.000094  -0.002448
    16  O    0.000060  -0.002127  -0.000586   0.000059   0.000001  -0.030680
    17  O   -0.000186  -0.002198  -0.000595  -0.000088   0.000073  -0.021300
    18  O    0.000020   0.000611   0.015403  -0.000414  -0.000005  -0.006319
    19  H   -0.000007   0.001384   0.000426   0.000014  -0.000004  -0.000154
    20  H    0.000020   0.000181   0.002087   0.000150  -0.000013  -0.002544
    21  H   -0.000037   0.001606   0.000427  -0.000011   0.000001  -0.001699
              13         14         15         16         17         18
     1  C   -0.015886   0.013406  -0.009186  -0.019197  -0.019220   0.003904
     2  C   -0.083266   0.073504  -0.007242   0.019662  -0.003805   0.005491
     3  C    0.092794   0.053587   0.022551   0.031357   0.070684  -0.130464
     4  C    0.032246  -0.091990  -0.000062  -0.034771  -0.031649   0.050565
     5  C    0.004947  -0.042125   0.015511  -0.000361  -0.004129   0.057954
     6  C    0.002575   0.007517   0.003717  -0.003689  -0.000832   0.003320
     7  H   -0.000160  -0.000101  -0.000137   0.000060  -0.000186   0.000020
     8  H    0.008163  -0.002153   0.005918  -0.002127  -0.002198   0.000611
     9  H    0.001606   0.003430   0.003327  -0.000586  -0.000595   0.015403
    10  H   -0.000113  -0.000400  -0.000166   0.000059  -0.000088  -0.000414
    11  H    0.000092   0.000087   0.000094   0.000001   0.000073  -0.000005
    12  O    0.011491   0.008492  -0.002448  -0.030680  -0.021300  -0.006319
    13  H    0.390181   0.004448  -0.003864   0.288050  -0.008856  -0.008356
    14  H    0.004448   0.356315   0.004653  -0.002005  -0.001298   0.270080
    15  H   -0.003864   0.004653   0.405154  -0.005675   0.273338  -0.008987
    16  O    0.288050  -0.002005  -0.005675   8.044559   0.004491   0.003750
    17  O   -0.008856  -0.001298   0.273338   0.004491   8.050786   0.000706
    18  O   -0.008356   0.270080  -0.008987   0.003750   0.000706   8.112062
    19  H   -0.017090  -0.000317   0.000094   0.284439  -0.000004   0.000644
    20  H    0.000489  -0.008638   0.001677  -0.000916  -0.000214   0.271007
    21  H    0.000406   0.000102  -0.012103  -0.000283   0.280096   0.000614
              19         20         21
     1  C   -0.000115  -0.001164   0.001049
     2  C   -0.015434   0.002688  -0.002186
     3  C    0.019799  -0.013381   0.016963
     4  C    0.002828   0.002778  -0.008945
     5  C   -0.000857   0.012904  -0.003979
     6  C   -0.001079  -0.000343  -0.000985
     7  H   -0.000007   0.000020  -0.000037
     8  H    0.001384   0.000181   0.001606
     9  H    0.000426   0.002087   0.000427
    10  H    0.000014   0.000150  -0.000011
    11  H   -0.000004  -0.000013   0.000001
    12  O   -0.000154  -0.002544  -0.001699
    13  H   -0.017090   0.000489   0.000406
    14  H   -0.000317  -0.008638   0.000102
    15  H    0.000094   0.001677  -0.012103
    16  O    0.284439  -0.000916  -0.000283
    17  O   -0.000004  -0.000214   0.280096
    18  O    0.000644   0.271007   0.000614
    19  H    0.445299  -0.000353   0.000113
    20  H   -0.000353   0.454612  -0.000183
    21  H    0.000113  -0.000183   0.446649
          Atomic-Atomic Spin Densities.
               1          2          3          4          5          6
     1  C   -0.133123   0.016127  -0.016134  -0.018156   0.002296   0.023176
     2  C    0.016127   0.314921   0.014174  -0.100127  -0.020280   0.010032
     3  C   -0.016134   0.014174   0.182300   0.029819  -0.006087  -0.015342
     4  C   -0.018156  -0.100127   0.029819   0.348790  -0.016999  -0.026275
     5  C    0.002296  -0.020280  -0.006087  -0.016999  -0.125763   0.029822
     6  C    0.023176   0.010032  -0.015342  -0.026275   0.029822   0.377166
     7  H   -0.000962   0.001175  -0.000173  -0.001935   0.001141   0.001553
     8  H    0.003448  -0.018879   0.010812   0.007993  -0.001802  -0.000479
     9  H   -0.001882   0.002297   0.001347  -0.004022   0.001865   0.000351
    10  H    0.001531  -0.003928   0.000373   0.003504  -0.001890   0.001391
    11  H    0.003609   0.001216  -0.000982   0.000761   0.002591  -0.005567
    12  O    0.003545  -0.023103  -0.090752   0.000105   0.005884  -0.001491
    13  H    0.000555  -0.002746   0.000318   0.002636  -0.000085  -0.000160
    14  H    0.000265  -0.002121  -0.001088   0.003133   0.000285  -0.000129
    15  H    0.000375  -0.003473   0.000467   0.004231   0.000449  -0.000101
    16  O   -0.000286   0.003601   0.001704  -0.002233  -0.000162  -0.000064
    17  O   -0.000080   0.004942  -0.000981  -0.001992   0.000205   0.000055
    18  O   -0.000166   0.000056   0.002506  -0.000579  -0.000226  -0.000123
    19  H   -0.000028  -0.000041  -0.000611   0.000009   0.000092   0.000041
    20  H    0.000012   0.000046  -0.000376   0.000052   0.000082   0.000037
    21  H   -0.000060  -0.000348   0.000186  -0.000046  -0.000057  -0.000010
               7          8          9         10         11         12
     1  C   -0.000962   0.003448  -0.001882   0.001531   0.003609   0.003545
     2  C    0.001175  -0.018879   0.002297  -0.003928   0.001216  -0.023103
     3  C   -0.000173   0.010812   0.001347   0.000373  -0.000982  -0.090752
     4  C   -0.001935   0.007993  -0.004022   0.003504   0.000761   0.000105
     5  C    0.001141  -0.001802   0.001865  -0.001890   0.002591   0.005884
     6  C    0.001553  -0.000479   0.000351   0.001391  -0.005567  -0.001491
     7  H    0.001999   0.000870  -0.000144   0.000207   0.000514   0.000245
     8  H    0.000870  -0.016167   0.000165  -0.000149   0.000003  -0.000357
     9  H   -0.000144   0.000165  -0.016268   0.000882   0.000036   0.000713
    10  H    0.000207  -0.000149   0.000882   0.001672   0.000511   0.000266
    11  H    0.000514   0.000003   0.000036   0.000511  -0.022871  -0.000059
    12  O    0.000245  -0.000357   0.000713   0.000266  -0.000059   0.459439
    13  H    0.000026  -0.000180   0.000064  -0.000011  -0.000002   0.000905
    14  H    0.000002  -0.000030  -0.000615   0.000023  -0.000004  -0.008779
    15  H    0.000035  -0.000174  -0.000027   0.000001  -0.000005   0.003241
    16  O   -0.000013   0.000079  -0.000008   0.000004  -0.000001  -0.005381
    17  O   -0.000014   0.000024  -0.000028   0.000002  -0.000001  -0.007484
    18  O    0.000003   0.000048   0.000452   0.000016  -0.000001   0.002259
    19  H   -0.000001  -0.000004  -0.000009   0.000001   0.000000   0.000658
    20  H    0.000000  -0.000004  -0.000027  -0.000003   0.000000   0.000064
    21  H   -0.000001   0.000010   0.000011   0.000000   0.000000   0.000462
              13         14         15         16         17         18
     1  C    0.000555   0.000265   0.000375  -0.000286  -0.000080  -0.000166
     2  C   -0.002746  -0.002121  -0.003473   0.003601   0.004942   0.000056
     3  C    0.000318  -0.001088   0.000467   0.001704  -0.000981   0.002506
     4  C    0.002636   0.003133   0.004231  -0.002233  -0.001992  -0.000579
     5  C   -0.000085   0.000285   0.000449  -0.000162   0.000205  -0.000226
     6  C   -0.000160  -0.000129  -0.000101  -0.000064   0.000055  -0.000123
     7  H    0.000026   0.000002   0.000035  -0.000013  -0.000014   0.000003
     8  H   -0.000180  -0.000030  -0.000174   0.000079   0.000024   0.000048
     9  H    0.000064  -0.000615  -0.000027  -0.000008  -0.000028   0.000452
    10  H   -0.000011   0.000023   0.000001   0.000004   0.000002   0.000016
    11  H   -0.000002  -0.000004  -0.000005  -0.000001  -0.000001  -0.000001
    12  O    0.000905  -0.008779   0.003241  -0.005381  -0.007484   0.002259
    13  H   -0.002880  -0.000211  -0.000572   0.001808  -0.000016   0.000151
    14  H   -0.000211  -0.000978  -0.000672   0.000428  -0.000148   0.002395
    15  H   -0.000572  -0.000672  -0.003313  -0.000139   0.001782   0.000291
    16  O    0.001808   0.000428  -0.000139   0.011179  -0.000273  -0.000099
    17  O   -0.000016  -0.000148   0.001782  -0.000273   0.015460  -0.000050
    18  O    0.000151   0.002395   0.000291  -0.000099  -0.000050  -0.003435
    19  H   -0.000535  -0.000095   0.000143   0.000196   0.000033  -0.000014
    20  H   -0.000048  -0.000304   0.000052  -0.000036   0.000027   0.000252
    21  H    0.000102   0.000122  -0.000482   0.000015   0.000116  -0.000055
              19         20         21
     1  C   -0.000028   0.000012  -0.000060
     2  C   -0.000041   0.000046  -0.000348
     3  C   -0.000611  -0.000376   0.000186
     4  C    0.000009   0.000052  -0.000046
     5  C    0.000092   0.000082  -0.000057
     6  C    0.000041   0.000037  -0.000010
     7  H   -0.000001   0.000000  -0.000001
     8  H   -0.000004  -0.000004   0.000010
     9  H   -0.000009  -0.000027   0.000011
    10  H    0.000001  -0.000003   0.000000
    11  H    0.000000   0.000000   0.000000
    12  O    0.000658   0.000064   0.000462
    13  H   -0.000535  -0.000048   0.000102
    14  H   -0.000095  -0.000304   0.000122
    15  H    0.000143   0.000052  -0.000482
    16  O    0.000196  -0.000036   0.000015
    17  O    0.000033   0.000027   0.000116
    18  O   -0.000014   0.000252  -0.000055
    19  H   -0.000157   0.000031  -0.000020
    20  H    0.000031   0.000056  -0.000011
    21  H   -0.000020  -0.000011  -0.000254
 Mulliken charges and spin densities:
               1          2
     1  C   -0.145826  -0.115937
     2  C    0.595016   0.193540
     3  C   -0.487374   0.111481
     4  C   -0.206271   0.228669
     5  C   -0.322576  -0.128638
     6  C   -0.164949   0.393883
     7  H    0.231565   0.004529
     8  H    0.213573  -0.014774
     9  H    0.185798  -0.014847
    10  H    0.238375   0.004403
    11  H    0.221015  -0.020251
    12  O   -0.364081   0.340380
    13  H    0.300106  -0.000883
    14  H    0.353406  -0.008519
    15  H    0.313834   0.002109
    16  O   -0.576140   0.010317
    17  O   -0.585800   0.011580
    18  O   -0.641588   0.003682
    19  H    0.280376  -0.000311
    20  H    0.279154  -0.000097
    21  H    0.282387  -0.000318
 Sum of Mulliken charges =   0.00000   1.00000
 Mulliken charges and spin densities with hydrogens summed into heavy atoms:
               1          2
     1  C    0.085738  -0.111408
     2  C    0.808589   0.178766
     3  C   -0.487374   0.111481
     4  C   -0.020473   0.213822
     5  C   -0.084201  -0.124235
     6  C    0.056066   0.373632
    12  O   -0.364081   0.340380
    16  O    0.004341   0.009124
    17  O    0.010421   0.013371
    18  O   -0.009028  -0.004933
 Electronic spatial extent (au):  <R**2>=           2156.4490
 Charge=              0.0000 electrons
 Dipole moment (field-independent basis, Debye):
    X=             11.9016    Y=              3.7840    Z=             -1.7327  Tot=             12.6083
 Quadrupole moment (field-independent basis, Debye-Ang):
   XX=            -63.1731   YY=            -66.9717   ZZ=            -61.5269
   XY=             -6.1667   XZ=              4.5334   YZ=             -3.8327
 Traceless Quadrupole moment (field-independent basis, Debye-Ang):
   XX=              0.7175   YY=             -3.0811   ZZ=              2.3636
   XY=             -6.1667   XZ=              4.5334   YZ=             -3.8327
 Octapole moment (field-independent basis, Debye-Ang**2):
  XXX=            104.5690  YYY=             15.1769  ZZZ=             -1.5456  XYY=             44.2513
  XXY=              9.6322  XXZ=            -13.1832  XZZ=            -23.3401  YZZ=             26.6337
  YYZ=            -12.1024  XYZ=              8.9061
 Hexadecapole moment (field-independent basis, Debye-Ang**3):
 XXXX=          -1579.2102 YYYY=           -652.1917 ZZZZ=           -341.5578 XXXY=             -7.6052
 XXXZ=             35.6523 YYYX=            -23.1528 YYYZ=            -46.8842 ZZZX=             10.8367
 ZZZY=              3.7389 XXYY=           -451.5644 XXZZ=           -331.0040 YYZZ=           -222.4373
 XXYZ=            -15.3614 YYXZ=             26.9518 ZZXY=            -53.7700
 N-N= 5.165200164164D+02 E-N=-2.289765756763D+03  KE= 5.341804106493D+02
                          Isotropic Fermi Contact Couplings
        Atom                 a.u.       MegaHertz       Gauss      10(-4) cm-1
     1  C(13)             -0.01760     -19.78983      -7.06150      -6.60118
     2  C(13)              0.00900      10.12202       3.61179       3.37634
     3  C(13)             -0.01787     -20.08528      -7.16693      -6.69973
     4  C(13)              0.00910      10.22564       3.64876       3.41090
     5  C(13)             -0.01764     -19.83268      -7.07679      -6.61547
     6  C(13)              0.02107      23.68543       8.45155       7.90061
     7  H(1)               0.00102       4.55834       1.62653       1.52050
     8  H(1)              -0.00327     -14.61324      -5.21437      -4.87445
     9  H(1)              -0.00327     -14.63169      -5.22095      -4.88061
    10  H(1)               0.00102       4.56990       1.63065       1.52436
    11  H(1)              -0.00513     -22.93534      -8.18390      -7.65041
    12  O(17)              0.03472     -21.04555      -7.50958      -7.02004
    13  H(1)              -0.00109      -4.86797      -1.73701      -1.62378
    14  H(1)               0.00006       0.26293       0.09382       0.08770
    15  H(1)              -0.00140      -6.27233      -2.23812      -2.09222
    16  O(17)             -0.00239       1.44944       0.51720       0.48348
    17  O(17)             -0.00214       1.29817       0.46322       0.43302
    18  O(17)             -0.00153       0.92927       0.33158       0.30997
    19  H(1)              -0.00018      -0.82451      -0.29421      -0.27503
    20  H(1)               0.00003       0.13662       0.04875       0.04557
    21  H(1)              -0.00023      -1.01252      -0.36129      -0.33774
 --------------------------------------------------------
       Center         ----  Spin Dipole Couplings  ----
                      3XX-RR        3YY-RR        3ZZ-RR
 --------------------------------------------------------
     1   Atom        0.047790      0.042192     -0.089982
     2   Atom       -0.129162     -0.119269      0.248430
     3   Atom       -0.042903     -0.069584      0.112487
     4   Atom       -0.129535     -0.119465      0.249000
     5   Atom        0.047917      0.042381     -0.090297
     6   Atom       -0.194134     -0.206055      0.400189
     7   Atom        0.001416      0.003647     -0.005063
     8   Atom       -0.011133      0.016582     -0.005449
     9   Atom       -0.011326      0.016764     -0.005439
    10   Atom        0.001408      0.003654     -0.005061
    11   Atom        0.029152     -0.026394     -0.002758
    12   Atom       -0.743972     -0.740594      1.484566
    13   Atom       -0.001461     -0.000800      0.002261
    14   Atom        0.000206      0.008525     -0.008731
    15   Atom       -0.002424     -0.006492      0.008917
    16   Atom       -0.015231      0.018603     -0.003372
    17   Atom       -0.020420      0.009468      0.010952
    18   Atom       -0.002147      0.001071      0.001076
    19   Atom       -0.000653     -0.001560      0.002213
    20   Atom        0.000023      0.002021     -0.002044
    21   Atom       -0.001823     -0.001431      0.003254
 --------------------------------------------------------
                        XY            XZ            YZ
 --------------------------------------------------------
     1   Atom        0.004383     -0.000513      0.003595
     2   Atom       -0.001613      0.001472     -0.009976
     3   Atom        0.000125      0.001363     -0.004860
     4   Atom        0.001579      0.001614     -0.010998
     5   Atom       -0.004370     -0.000709      0.003703
     6   Atom       -0.000074      0.002509     -0.016637
     7   Atom        0.002627      0.000042      0.000225
     8   Atom        0.010519      0.000326      0.000572
     9   Atom       -0.010435     -0.000304      0.000699
    10   Atom       -0.002622     -0.000099      0.000263
    11   Atom       -0.000075     -0.000144     -0.000650
    12   Atom       -0.001068      0.014913     -0.058641
    13   Atom        0.013185      0.014881      0.016030
    14   Atom       -0.012763      0.000312     -0.000465
    15   Atom        0.011454     -0.018446     -0.016539
    16   Atom        0.024152      0.018411      0.035047
    17   Atom        0.024937     -0.026135     -0.045927
    18   Atom       -0.000368      0.000752      0.003028
    19   Atom        0.000572      0.004290      0.000036
    20   Atom       -0.002801      0.000938     -0.001386
    21   Atom        0.000513     -0.003882      0.000914
 --------------------------------------------------------


 ---------------------------------------------------------------------------------
              Anisotropic Spin Dipole Couplings in Principal Axis System
 ---------------------------------------------------------------------------------

       Atom             a.u.   MegaHertz   Gauss  10(-4) cm-1        Axes

              Baa    -0.0901   -12.088    -4.313    -4.032  0.0046 -0.0273  0.9996
     1 C(13)  Bbb     0.0399     5.351     1.910     1.785 -0.4832  0.8751  0.0261
              Bcc     0.0502     6.737     2.404     2.247  0.8755  0.4831  0.0092
 
              Baa    -0.1294   -17.367    -6.197    -5.793  0.9876  0.1573  0.0003
     2 C(13)  Bbb    -0.1193   -16.007    -5.712    -5.339 -0.1572  0.9872  0.0274
              Bcc     0.2487    33.374    11.909    11.132  0.0040 -0.0271  0.9996
 
              Baa    -0.0697    -9.355    -3.338    -3.120 -0.0060  0.9996  0.0267
     3 C(13)  Bbb    -0.0429    -5.759    -2.055    -1.921  0.9999  0.0063 -0.0086
              Bcc     0.1126    15.114     5.393     5.041  0.0087 -0.0267  0.9996
 
              Baa    -0.1298   -17.419    -6.215    -5.810  0.9871 -0.1601 -0.0089
     4 C(13)  Bbb    -0.1195   -16.040    -5.723    -5.350  0.1603  0.9867  0.0287
              Bcc     0.2493    33.458    11.939    11.161  0.0041 -0.0298  0.9995
 
              Baa    -0.0904   -12.131    -4.329    -4.047  0.0042 -0.0277  0.9996
     5 C(13)  Bbb     0.0400     5.373     1.917     1.792  0.4865  0.8734  0.0222
              Bcc     0.0504     6.758     2.411     2.254  0.8737 -0.4862 -0.0172
 
              Baa    -0.2065   -27.712    -9.888    -9.244  0.0004  0.9996  0.0274
     6 C(13)  Bbb    -0.1941   -26.052    -9.296    -8.690  1.0000 -0.0003 -0.0042
              Bcc     0.4007    53.764    19.184    17.934  0.0042 -0.0274  0.9996
 
              Baa    -0.0051    -2.704    -0.965    -0.902  0.0045 -0.0272  0.9996
     7 H(1)   Bbb    -0.0003    -0.171    -0.061    -0.057  0.8341 -0.5512 -0.0187
              Bcc     0.0054     2.876     1.026     0.959  0.5515  0.8339  0.0202
 
              Baa    -0.0147    -7.830    -2.794    -2.612  0.9478 -0.3187 -0.0138
     8 H(1)   Bbb    -0.0055    -2.915    -1.040    -0.972  0.0050 -0.0283  0.9996
              Bcc     0.0201    10.745     3.834     3.584  0.3190  0.9474  0.0252
 
              Baa    -0.0148    -7.885    -2.814    -2.630  0.9494  0.3139  0.0074
     9 H(1)   Bbb    -0.0055    -2.914    -1.040    -0.972  0.0022 -0.0304  0.9995
              Bcc     0.0202    10.799     3.853     3.602 -0.3140  0.9490  0.0295
 
              Baa    -0.0051    -2.705    -0.965    -0.902  0.0035 -0.0291  0.9996
    10 H(1)   Bbb    -0.0003    -0.171    -0.061    -0.057  0.8351  0.5500  0.0131
              Bcc     0.0054     2.876     1.026     0.959 -0.5501  0.8347  0.0262
 
              Baa    -0.0264   -14.092    -5.029    -4.701  0.0014  0.9996  0.0275
    11 H(1)   Bbb    -0.0027    -1.462    -0.522    -0.488  0.0044 -0.0275  0.9996
              Bcc     0.0292    15.555     5.550     5.188  1.0000 -0.0013 -0.0045
 
              Baa    -0.7443    53.856    19.217    17.964  0.9539  0.3002  0.0015
    12 O(17)  Bbb    -0.7419    53.685    19.156    17.907 -0.3001  0.9535  0.0271
              Bcc     1.4862  -107.541   -38.373   -35.872  0.0067 -0.0263  0.9996
 
              Baa    -0.0154    -8.222    -2.934    -2.743 -0.1474 -0.6677  0.7297
    13 H(1)   Bbb    -0.0142    -7.555    -2.696    -2.520  0.8290 -0.4858 -0.2770
              Bcc     0.0296    15.777     5.630     5.263  0.5395  0.5641  0.6251
 
              Baa    -0.0091    -4.834    -1.725    -1.612  0.8068  0.5873  0.0641
    14 H(1)   Bbb    -0.0087    -4.664    -1.664    -1.556 -0.0643 -0.0206  0.9977
              Bcc     0.0178     9.498     3.389     3.168 -0.5873  0.8091 -0.0211
 
              Baa    -0.0171    -9.108    -3.250    -3.038  0.1443  0.7852  0.6022
    15 H(1)   Bbb    -0.0158    -8.408    -3.000    -2.805  0.8392 -0.4196  0.3461
              Bcc     0.0328    17.516     6.250     5.843 -0.5244 -0.4554  0.7195
 
              Baa    -0.0293     2.120     0.757     0.707 -0.3265 -0.4453  0.8337
    16 O(17)  Bbb    -0.0278     2.011     0.718     0.671  0.8623 -0.5016  0.0698
              Bcc     0.0571    -4.131    -1.474    -1.378  0.3871  0.7417  0.5478
 
              Baa    -0.0359     2.601     0.928     0.868  0.3733  0.5503  0.7469
    17 O(17)  Bbb    -0.0345     2.500     0.892     0.834  0.8511 -0.5235 -0.0396
              Bcc     0.0705    -5.101    -1.820    -1.701 -0.3692 -0.6504  0.6638
 
              Baa    -0.0029     0.207     0.074     0.069  0.7505  0.4463 -0.4874
    18 O(17)  Bbb    -0.0013     0.091     0.033     0.030  0.6594 -0.5550  0.5072
              Bcc     0.0041    -0.298    -0.106    -0.099  0.0442  0.7020  0.7108
 
              Baa    -0.0038    -2.044    -0.729    -0.682  0.8007 -0.1928 -0.5672
    19 H(1)   Bbb    -0.0015    -0.796    -0.284    -0.266  0.1259  0.9798 -0.1552
              Bcc     0.0053     2.840     1.013     0.947  0.5857  0.0528  0.8088
 
              Baa    -0.0025    -1.322    -0.472    -0.441 -0.0962  0.2377  0.9666
    20 H(1)   Bbb    -0.0019    -1.040    -0.371    -0.347  0.8250  0.5623 -0.0562
              Bcc     0.0044     2.363     0.843     0.788 -0.5568  0.7920 -0.2502
 
              Baa    -0.0042    -2.246    -0.801    -0.749  0.8283 -0.3073  0.4685
    21 H(1)   Bbb    -0.0012    -0.636    -0.227    -0.212  0.3092  0.9480  0.0750
              Bcc     0.0054     2.881     1.028     0.961 -0.4672  0.0827  0.8803
 

 ---------------------------------------------------------------------------------

 PrsmSu:  requested number of processors reduced to:   9 ShMem   1 Linda.
 PrsmSu:  requested number of processors reduced to:  15 ShMem   1 Linda.
 D1PCM: PCM CHGder 1st derivatives, ID1Alg=3 FixD1E=F DoIter=F DoCFld=F I1PDM=0.
 CoulSu:  requested number of processors reduced to:  13 ShMem   1 Linda.
 CoulSu:  requested number of processors reduced to:  13 ShMem   1 Linda.
 CoulSu:  requested number of processors reduced to:  12 ShMem   1 Linda.
 CoulSu:  requested number of processors reduced to:   8 ShMem   1 Linda.
 CoulSu:  requested number of processors reduced to:   8 ShMem   1 Linda.
 CoulSu:  requested number of processors reduced to:  14 ShMem   1 Linda.
 CoulSu:  requested number of processors reduced to:  14 ShMem   1 Linda.
 Calling FoFJK, ICntrl=      2127 FMM=F ISym2X=0 I1Cent= 0 IOpClX= 1 NMat=1 NMatS=1 NMatT=0.
 CoulSu:  requested number of processors reduced to:  15 ShMem   1 Linda.
 ***** Axes restored to original set *****
 -------------------------------------------------------------------
 Center     Atomic                   Forces (Hartrees/Bohr)
 Number     Number              X              Y              Z
 -------------------------------------------------------------------
      1        6          -0.015596086   -0.013662173   -0.000270532
      2        6           0.016285686   -0.021137890   -0.000647917
      3        6          -0.039250491    0.000147377    0.000017532
      4        6           0.016399334    0.021015563    0.000507598
      5        6          -0.015614922    0.013776779    0.000434249
      6        6          -0.000677184   -0.000021062   -0.000004177
      7        1          -0.001468685    0.001483416    0.000045127
      8        1           0.000943105    0.001091624    0.000012447
      9        1           0.000854519   -0.001047001    0.000025926
     10        1          -0.001472031   -0.001488699   -0.000027395
     11        1          -0.000950674    0.000001473    0.000002409
     12        8           0.052493610    0.001414196   -0.000311034
     13        1          -0.009237485   -0.009464379   -0.011120655
     14        1          -0.009564307    0.012994026   -0.000834952
     15        1          -0.009092166   -0.007959945    0.012888610
     16        8           0.005397535    0.004945791    0.007333285
     17        8           0.005112744    0.003984240   -0.008372721
     18        8           0.005661361   -0.007425099    0.000813999
     19        1          -0.000170370    0.000520420   -0.000429523
     20        1          -0.000026808    0.000195926   -0.000450230
     21        1          -0.000026683    0.000635417    0.000387956
 -------------------------------------------------------------------
 Cartesian Forces:  Max     0.052493610 RMS     0.011112519

 GradGradGradGradGradGradGradGradGradGradGradGradGradGradGradGradGradGrad
 Berny optimization.
 FormGI is forming the generalized inverse of G from B-inverse, IUseBI=4.
 Internal  Forces:  Max     0.040545902 RMS     0.005607135
 Search for a local minimum.
 Step number   1 out of a maximum of  126
 All quantities printed in internal units (Hartrees-Bohrs-Radians)
 Mixed Optimization -- RFO/linear search
 Second derivative matrix not updated -- first step.
 ITU=  0
     Eigenvalues ---    0.01899   0.02008   0.02035   0.02104   0.02118
     Eigenvalues ---    0.02136   0.02151   0.02155   0.02223   0.02669
     Eigenvalues ---    0.05525   0.06862   0.16000   0.16000   0.16000
     Eigenvalues ---    0.16000   0.16000   0.22000   0.22000   0.23457
     Eigenvalues ---    0.24995   0.35279   0.35282   0.35333   0.35363
     Eigenvalues ---    0.35513   0.40349   0.40970   0.44188   0.44913
     Eigenvalues ---    0.46194   0.46814   0.604671000.000001000.00000
     Eigenvalues --- 1000.000001000.000001000.000001000.000001000.00000
     Eigenvalues --- 1000.000001000.000001000.000001000.000001000.00000
     Eigenvalues --- 1000.000001000.000001000.000001000.000001000.00000
     Eigenvalues --- 1000.000001000.000001000.000001000.000001000.00000
     Eigenvalues --- 1000.000001000.000001000.000001000.000001000.00000
     Eigenvalues --- 1000.000001000.000001000.000001000.000001000.00000
     Eigenvalues --- 1000.000001000.000001000.000001000.000001000.00000
     Eigenvalues --- 1000.000001000.000001000.000001000.000001000.00000
     Eigenvalues --- 1000.000001000.000001000.000001000.000001000.00000
     Eigenvalues --- 1000.000001000.000001000.000001000.000001000.00000
     Eigenvalues --- 1000.000001000.000001000.000001000.000001000.00000
     Eigenvalues --- 1000.000001000.000001000.000001000.000001000.00000
     Eigenvalues --- 1000.000001000.000001000.000001000.000001000.00000
     Eigenvalues --- 1000.000001000.000001000.000001000.000001000.00000
     Eigenvalues --- 1000.000001000.000001000.000001000.000001000.00000
     Eigenvalues --- 1000.000001000.000001000.000001000.000001000.00000
     Eigenvalues --- 1000.000001000.000001000.000001000.000001000.00000
     Eigenvalues --- 1000.000001000.000001000.00000
 RFO step:  Lambda=-7.83245168D-03 EMin= 1.89878554D-02
 Linear search not attempted -- first point.
 Iteration  1 RMS(Cart)=  0.04072931 RMS(Int)=  0.00016689
 Iteration  2 RMS(Cart)=  0.00038745 RMS(Int)=  0.00001130
 Iteration  3 RMS(Cart)=  0.00000006 RMS(Int)=  0.00001130
 Variable       Old X    -DE/DX   Delta X   Delta X   Delta X     New X
                                 (Linear)    (Quad)   (Total)
   X12       -1.85441   0.00195   0.00000   0.00000   0.00000  -1.85441
   Y12        0.04823   0.00038   0.00000   0.00000   0.00000   0.04823
   Z12        0.00726  -0.00008   0.00000   0.00000   0.00000   0.00726
   X13       -3.32885  -0.00220   0.00000   0.00000   0.00000  -3.32885
   Y13       -1.70104  -0.00256   0.00000   0.00000   0.00000  -1.70104
   Z13       -2.27857  -0.00305   0.00000   0.00000   0.00000  -2.27857
   X14       -3.52995  -0.00219   0.00000   0.00000   0.00000  -3.52995
   Y14        2.77640   0.00383   0.00000   0.00000   0.00000   2.77640
   Z14       -0.14571  -0.00039   0.00000   0.00000   0.00000  -0.14571
   X15       -3.27727  -0.00207   0.00000   0.00000   0.00000  -3.27727
   Y15       -1.37279  -0.00212   0.00000   0.00000   0.00000  -1.37279
   Z15        2.54648   0.00356   0.00000   0.00000   0.00000   2.54648
   X16       -4.22978   0.00139   0.00000   0.00000   0.00000  -4.22978
   Y16       -2.69610   0.00106   0.00000   0.00000   0.00000  -2.69610
   Z16       -3.58772   0.00189   0.00000   0.00000   0.00000  -3.58772
   X17       -4.14155   0.00127   0.00000   0.00000   0.00000  -4.14155
   Y17       -2.19545   0.00083   0.00000   0.00000   0.00000  -2.19545
   Z17        3.99089  -0.00218   0.00000   0.00000   0.00000   3.99089
   X18       -4.64877   0.00135   0.00000   0.00000   0.00000  -4.64877
   Y18        4.28727  -0.00178   0.00000   0.00000   0.00000   4.28727
   Z18       -0.17727   0.00029   0.00000   0.00000   0.00000  -0.17727
   X19       -4.77025   0.00021   0.00000   0.00000   0.00000  -4.77025
   Y19       -1.47397   0.00033   0.00000   0.00000   0.00000  -1.47397
   Z19       -4.82133   0.00046   0.00000   0.00000   0.00000  -4.82133
   X20       -4.25001   0.00011   0.00000   0.00000   0.00000  -4.25001
   Y20        5.14360  -0.00030   0.00000   0.00000   0.00000   5.14360
   Z20       -1.73134   0.00005   0.00000   0.00000   0.00000  -1.73134
   X21       -4.34285   0.00018   0.00000   0.00000   0.00000  -4.34285
   Y21       -0.88120   0.00033   0.00000   0.00000   0.00000  -0.88120
   Z21        5.23177  -0.00054   0.00000   0.00000   0.00000   5.23177
    R1        2.63207  -0.01785   0.00000  -0.03750  -0.03750   2.59457
    R2        2.64162   0.01173   0.00000   0.02443   0.02445   2.66607
    R3        2.05220  -0.00201   0.00000  -0.00558  -0.00558   2.04661
    R4        2.67787   0.01511   0.00000   0.03530   0.03527   2.71315
    R5        2.05137  -0.00142   0.00000  -0.00393  -0.00393   2.04744
    R6        2.67767   0.01507   0.00000   0.03519   0.03516   2.71283
    R7        2.50572  -0.04055   0.00000  -0.06620  -0.06620   2.43952
    R8        2.63242  -0.01791   0.00000  -0.03765  -0.03765   2.59477
    R9        2.05090  -0.00133   0.00000  -0.00369  -0.00369   2.04721
   R10        2.64138   0.01175   0.00000   0.02446   0.02448   2.66586
   R11        2.05224  -0.00202   0.00000  -0.00561  -0.00561   2.04663
   R12        2.04849  -0.00095   0.00000  -0.00262  -0.00262   2.04587
   R13        3.23403   0.00557   0.00000   0.00000   0.00000   3.23403
   R14        3.20527   0.00511   0.00000   0.00000   0.00000   3.20527
   R15        3.23906   0.00572   0.00000   0.00000   0.00000   3.23906
   R16        1.87502  -0.00709   0.00000   0.00000   0.00000   1.87502
   R17        1.88028  -0.00662   0.00000   0.00000   0.00000   1.88028
   R18        1.87351  -0.00726   0.00000   0.00000   0.00000   1.87351
   R19        1.81865   0.00084   0.00000   0.00000   0.00000   1.81865
   R20        1.81867   0.00088   0.00000   0.00000   0.00000   1.81867
   R21        1.81864   0.00063   0.00000   0.00000   0.00000   1.81864
    A1        2.11068  -0.00358   0.00000  -0.01610  -0.01607   2.09461
    A2        2.08154   0.00122   0.00000   0.00468   0.00466   2.08620
    A3        2.09096   0.00235   0.00000   0.01142   0.01141   2.10237
    A4        2.11791  -0.00688   0.00000  -0.02779  -0.02781   2.09010
    A5        2.09925   0.00317   0.00000   0.01226   0.01227   2.11152
    A6        2.06603   0.00371   0.00000   0.01553   0.01554   2.08157
    A7        2.03993   0.01088   0.00000   0.04565   0.04560   2.08553
    A8        2.11848  -0.00526   0.00000  -0.02213  -0.02211   2.09637
    A9        2.12478  -0.00562   0.00000  -0.02352  -0.02349   2.10128
   A10        2.11710  -0.00683   0.00000  -0.02760  -0.02762   2.08948
   A11        2.06882   0.00364   0.00000   0.01515   0.01516   2.08398
   A12        2.09727   0.00319   0.00000   0.01245   0.01246   2.10973
   A13        2.11144  -0.00359   0.00000  -0.01620  -0.01617   2.09527
   A14        2.08097   0.00124   0.00000   0.00477   0.00475   2.08572
   A15        2.09078   0.00236   0.00000   0.01143   0.01142   2.10220
   A16        2.06930   0.01000   0.00000   0.04203   0.04208   2.11138
   A17        2.10694  -0.00500   0.00000  -0.02101  -0.02104   2.08590
   A18        2.10694  -0.00500   0.00000  -0.02101  -0.02104   2.08590
   A19        2.04141   0.00071   0.00000   0.00149   0.00148   2.04289
   A20        2.11890   0.00020   0.00000  -0.00300  -0.00299   2.11590
   A21        2.03061   0.00074   0.00000   0.00180   0.00180   2.03242
   A22        1.76025  -0.00065   0.00000   0.00000   0.00000   1.76025
   A23        1.68758  -0.00085   0.00000   0.00000   0.00000   1.68758
   A24        1.75299  -0.00058   0.00000   0.00000   0.00000   1.75299
   A25        1.83358   0.00091   0.00000   0.00000   0.00000   1.83358
   A26        1.83359   0.00085   0.00000   0.00000   0.00000   1.83359
   A27        1.83613   0.00061   0.00000   0.00000   0.00000   1.83613
   A28        3.16464  -0.00054   0.00000  -0.00023  -0.00023   3.16441
   A29        3.22666  -0.00032   0.00000  -0.00011  -0.00011   3.22654
   A30        3.15357  -0.00054   0.00000  -0.00039  -0.00039   3.15318
   A31        3.12405   0.00042   0.00000  -0.00029  -0.00029   3.12376
   A32        3.17828   0.00033   0.00000   0.00006   0.00006   3.17835
   A33        3.16769  -0.00034   0.00000   0.00014   0.00013   3.16782
    D1        0.00017  -0.00001   0.00000  -0.00023  -0.00022  -0.00005
    D2       -3.14031   0.00000   0.00000  -0.00016  -0.00016  -3.14047
    D3        3.14135   0.00000   0.00000  -0.00002  -0.00001   3.14134
    D4        0.00086   0.00000   0.00000   0.00005   0.00005   0.00091
    D5        0.00041   0.00001   0.00000   0.00033   0.00034   0.00075
    D6        3.14145   0.00000   0.00000   0.00006   0.00006   3.14151
    D7       -3.14076   0.00000   0.00000   0.00012   0.00013  -3.14064
    D8        0.00027   0.00000   0.00000  -0.00015  -0.00015   0.00013
    D9       -0.00051   0.00000   0.00000  -0.00008  -0.00008  -0.00060
   D10       -3.14094   0.00003   0.00000   0.00081   0.00082  -3.14012
   D11        3.13999  -0.00001   0.00000  -0.00014  -0.00015   3.13985
   D12       -0.00043   0.00002   0.00000   0.00074   0.00075   0.00032
   D13        0.00028   0.00001   0.00000   0.00027   0.00028   0.00056
   D14       -3.13976   0.00003   0.00000   0.00137   0.00138  -3.13838
   D15        3.14071  -0.00002   0.00000  -0.00062  -0.00063   3.14008
   D16        0.00066   0.00001   0.00000   0.00048   0.00048   0.00114
   D17       -0.89281   0.00001   0.00000  -0.00084  -0.00083  -0.89364
   D18       -3.05575   0.00006   0.00000   0.00063   0.00064  -3.05511
   D19        1.08713  -0.00002   0.00000   0.00168   0.00169   1.08882
   D20        2.25000   0.00003   0.00000   0.00004   0.00003   2.25003
   D21        0.08707   0.00008   0.00000   0.00151   0.00150   0.08856
   D22       -2.05325  -0.00001   0.00000   0.00256   0.00255  -2.05069
   D23        0.00029  -0.00001   0.00000  -0.00017  -0.00017   0.00012
   D24       -3.14103   0.00001   0.00000   0.00033   0.00033  -3.14070
   D25        3.14031  -0.00003   0.00000  -0.00129  -0.00129   3.13903
   D26       -0.00101  -0.00002   0.00000  -0.00079  -0.00079  -0.00180
   D27       -0.00064   0.00000   0.00000  -0.00014  -0.00014  -0.00078
   D28        3.14151   0.00000   0.00000   0.00013   0.00013  -3.14155
   D29        3.14068  -0.00002   0.00000  -0.00064  -0.00065   3.14003
   D30       -0.00036  -0.00001   0.00000  -0.00037  -0.00037  -0.00073
   D31       -1.77643   0.00022   0.00000   0.00295   0.00295  -1.77348
   D32        0.56044   0.00038   0.00000   0.00000   0.00000   0.56044
   D33        2.33875  -0.00043   0.00000   0.00000   0.00000   2.33875
   D34        1.56316  -0.00018   0.00000  -0.00269  -0.00269   1.56047
   D35       -2.54624   0.00044   0.00000   0.00000   0.00000  -2.54624
   D36       -0.76154  -0.00045   0.00000   0.00000   0.00000  -0.76154
   D37        1.05862   0.00004   0.00000  -0.00031  -0.00031   1.05830
   D38       -1.24265  -0.00049   0.00000   0.00000   0.00000  -1.24265
   D39       -2.96122   0.00057   0.00000   0.00000   0.00000  -2.96122
         Item               Value     Threshold  Converged?
 Maximum Force            0.040546     0.000015     NO 
 RMS     Force            0.006167     0.000010     NO 
 Maximum Displacement     0.177152     0.000060     NO 
 RMS     Displacement     0.041017     0.000040     NO 
 Predicted change in Energy=-3.994531D-03
 GradGradGradGradGradGradGradGradGradGradGradGradGradGradGradGradGradGrad

                          Input orientation:                          
 ---------------------------------------------------------------------
 Center     Atomic      Atomic             Coordinates (Angstroms)
 Number     Number       Type             X           Y           Z
 ---------------------------------------------------------------------
      1          6           0        2.408416   -1.191601   -0.045906
      2          6           0        1.035520   -1.206569   -0.040748
      3          6           0        0.309597    0.031550   -0.002876
      4          6           0        1.030319    1.272654    0.029944
      5          6           0        2.403363    1.262812    0.024121
      6          6           0        3.100861    0.037193   -0.014123
      7          1           0        2.952361   -2.127684   -0.074277
      8          1           0        0.487868   -2.141146   -0.063795
      9          1           0        0.481136    2.205940    0.061527
     10          1           0        2.943574    2.201145    0.049792
     11          1           0        4.183480    0.039564   -0.018379
     12          8           0       -0.981310    0.025521    0.003841
     13          1           0       -1.761553   -0.900154   -1.205766
     14          1           0       -1.867971    1.469208   -0.077107
     15          1           0       -1.734256   -0.726450    1.347540
     16          8           0       -2.238301   -1.426716   -1.898542
     17          8           0       -2.191612   -1.161782    2.111886
     18          8           0       -2.460021    2.268724   -0.093806
     19          1           0       -2.524310   -0.779993   -2.551338
     20          1           0       -2.249011    2.721877   -0.916186
     21          1           0       -2.298138   -0.466311    2.768534
 ---------------------------------------------------------------------
                    Distance matrix (angstroms):
                    1          2          3          4          5
     1  C    0.000000
     2  C    1.372987   0.000000
     3  C    2.429607   1.435736   0.000000
     4  C    2.824440   2.480237   1.435569   0.000000
     5  C    2.455417   2.823659   2.429113   1.373092   0.000000
     6  C    1.410824   2.411076   2.791293   2.411525   1.410713
     7  H    1.083021   2.126936   3.413443   3.907354   3.436066
     8  H    2.142536   1.083461   2.180848   3.457901   3.906889
     9  H    3.907587   3.458760   2.182097   1.083338   2.141458
    10  H    3.436026   3.906582   3.412880   2.126743   1.083031
    11  H    2.160412   3.385706   3.873922   3.386041   2.160315
    12  O    3.601958   2.363818   1.290939   2.366997   3.603791
    13  H    4.338071   3.045451   2.569957   3.747349   4.851553
    14  H    5.036701   3.948590   2.610397   2.906919   4.277515
    15  H    4.395428   3.135206   2.564278   3.657233   4.777917
    16  O    5.007945   3.770645   3.494549   4.657202   5.698705
    17  O    5.081064   3.879461   3.486016   4.543325   5.599215
    18  O    5.973091   4.929430   3.561461   3.631796   4.967722
    19  H    5.547828   4.376919   3.896702   4.848893   5.923512
    20  H    6.145268   5.194923   3.823411   3.708020   4.965645
    21  H    5.531615   4.421914   3.837820   4.647849   5.711898
                    6          7          8          9         10
     6  C    0.000000
     7  H    2.170798   0.000000
     8  H    3.402259   2.464552   0.000000
     9  H    3.401786   4.990561   4.348898   0.000000
    10  H    2.170602   4.330616   4.989879   2.462471   0.000000
    11  H    1.082630   2.493139   4.291283   4.290329   2.492879
    12  O    4.082228   4.485105   2.618684   2.626081   4.487780
    13  H    5.093300   5.000808   2.811415   4.035282   5.773448
    14  H    5.171453   6.014420   4.311011   2.465826   4.868552
    15  H    5.080909   5.094055   2.988489   3.893675   5.668955
    16  O    5.848138   5.546375   3.362842   4.943015   6.618853
    17  O    5.828184   5.672101   3.587806   4.763308   6.475465
    18  O    5.992453   6.972995   5.304518   2.945925   5.405925
    19  H    6.224773   6.160035   4.136886   4.977506   6.749135
    20  H    6.053295   7.161098   5.645004   2.945474   5.307279
    21  H    6.094743   6.197538   4.311495   4.710963   6.479384
                   11         12         13         14         15
    11  H    0.000000
    12  O    5.164857   0.000000
    13  H    6.134849   1.711374   0.000000
    14  H    6.218311   1.696158   2.626609   0.000000
    15  H    6.121447   1.714035   2.559353   2.620766   0.000000
    16  O    6.850129   2.703346   0.992217   3.441097   3.358792
    17  O    6.828108   2.705249   3.355624   3.437811   0.991420
    18  O    7.007921   2.688509   3.430175   0.995001   3.402246
    19  H    7.216786   3.091705   1.551387   3.407566   3.978480
    20  H    7.026934   3.118309   3.666140   1.555129   4.156969
    21  H    7.073484   3.101526   4.033758   3.468278   1.550761
                   16         17         18         19         20
    16  O    0.000000
    17  O    4.019441   0.000000
    18  O    4.118557   4.087235   0.000000
    19  H    0.962390   4.690641   3.916411   0.000000
    20  H    4.263328   4.924969   0.962383   3.874610   0.000000
    21  H    4.765245   0.962400   3.962274   5.333909   4.872794
                   21
    21  H    0.000000
 Stoichiometry    C6H11O4(2)
 Framework group  C1[X(C6H11O4)]
 Deg. of freedom    57
 Full point group                 C1      NOp   1
 Largest Abelian subgroup         C1      NOp   1
 Largest concise Abelian subgroup C1      NOp   1
                         Standard orientation:                         
 ---------------------------------------------------------------------
 Center     Atomic      Atomic             Coordinates (Angstroms)
 Number     Number       Type             X           Y           Z
 ---------------------------------------------------------------------
      1          6           0        2.438146   -1.203659   -0.044061
      2          6           0        1.065213   -1.214577   -0.038599
      3          6           0        0.342944    0.025747   -0.003126
      4          6           0        1.067320    1.264791    0.027002
      5          6           0        2.440327    1.250897    0.020928
      6          6           0        3.134210    0.023155   -0.014938
      7          1           0        2.979330   -2.141394   -0.070618
      8          1           0        0.514810   -2.147584   -0.059619
      9          1           0        0.520891    2.199751    0.056778
     10          1           0        2.983302    2.187688    0.044565
     11          1           0        4.216830    0.022332   -0.019414
     12          8           0       -0.947974    0.023530    0.003859
     13          1           0       -1.731184   -0.902326   -1.203690
     14          1           0       -1.830401    1.469650   -0.079877
     15          1           0       -1.702854   -0.723463    1.349248
     16          8           0       -2.209620   -1.428904   -1.895289
     17          8           0       -2.161333   -1.155878    2.114577
     18          8           0       -2.420100    2.270869   -0.098100
     19          1           0       -2.493859   -0.782684   -2.549355
     20          1           0       -2.207926    2.721710   -0.921451
     21          1           0       -2.265678   -0.458750    2.769817
 ---------------------------------------------------------------------
 Rotational constants (GHZ):      1.3025759      0.6650406      0.5926939
 Standard basis: 6-311++G(d,p) (5D, 7F)
 There are   307 symmetry adapted cartesian basis functions of A   symmetry.
 There are   297 symmetry adapted basis functions of A   symmetry.
   297 basis functions,   459 primitive gaussians,   307 cartesian basis functions
    40 alpha electrons       39 beta electrons
       nuclear repulsion energy       518.7312344619 Hartrees.
 NAtoms=   21 NActive=   21 NUniq=   21 SFac= 1.00D+00 NAtFMM=   60 NAOKFM=F Big=F
 Integral buffers will be    131072 words long.
 Raffenetti 2 integral format.
 Two-electron integral symmetry is turned on.
 ------------------------------------------------------------------------------
 Polarizable Continuum Model (PCM)
 =================================
 Model                : PCM (using non-symmetric T matrix).
 Atomic radii         : UFF (Universal Force Field).
 Polarization charges : Total charges.
 Charge compensation  : None.
 Solution method      : On-the-fly selection.
 Cavity type          : Scaled VdW (van der Waals Surface) (Alpha=1.100).
 Cavity algorithm     : GePol (No added spheres)
                        Default sphere list used, NSphG=   21.
                        Lebedev-Laikov grids with approx.  5.0 points / Ang**2.
                        Smoothing algorithm: Karplus/York (Gamma=1.0000).
                        Polarization charges: spherical gaussians, with
                                              point-specific exponents (IZeta= 3).
                        Self-potential: point-specific (ISelfS= 7).
                        Self-field    : sphere-specific E.n sum rule (ISelfD= 2).
 1st derivatives      : Analytical E(r).r(x)/FMM algorithm (CHGder, D1EAlg=3).
                        Cavity 1st derivative terms included.
 Solvent              : Water, Eps=  78.355300 Eps(inf)=   1.777849
 ------------------------------------------------------------------------------
 One-electron integrals computed using PRISM.
 PrsmSu:  requested number of processors reduced to:   9 ShMem   1 Linda.
 NBasis=   297 RedAO= T EigKep=  4.08D-06  NBF=   297
 NBsUse=   296 1.00D-06 EigRej=  8.88D-07 NBFU=   296
 Initial guess from the checkpoint file:  "MHPhenoxideIon.com.chk"
 B after Tr=     0.000000    0.000000    0.000000
         Rot=    1.000000    0.000896   -0.000088    0.000276 Ang=   0.11 deg.
 Initial guess <Sx>= 0.0000 <Sy>= 0.0000 <Sz>= 0.5000 <S**2>= 0.7714 S= 0.5106
 ExpMin= 3.60D-02 ExpMax= 8.59D+03 ExpMxC= 1.30D+03 IAcc=3 IRadAn=         5 AccDes= 0.00D+00
 Harris functional with IExCor=  402 and IRadAn=       5 diagonalized for initial guess.
 HarFok:  IExCor=  402 AccDes= 0.00D+00 IRadAn=         5 IDoV= 1 UseB2=F ITyADJ=14
 ICtDFT=  3500011 ScaDFX=  1.000000  1.000000  1.000000  1.000000
 FoFCou: FMM=F IPFlag=           0 FMFlag=      100000 FMFlg1=           0
         NFxFlg=           0 DoJE=T BraDBF=F KetDBF=T FulRan=T
         wScrn=  0.000000 ICntrl=     500 IOpCl=  0 I1Cent=   200000004 NGrid=           0
         NMat0=    1 NMatS0=      1 NMatT0=    0 NMatD0=    1 NMtDS0=    0 NMtDT0=    0
 Petite list used in FoFCou.
 Requested convergence on RMS density matrix=1.00D-08 within 128 cycles.
 Requested convergence on MAX density matrix=1.00D-06.
 Requested convergence on             energy=1.00D-06.
 No special actions if energy rises.
 CoulSu:  requested number of processors reduced to:  10 ShMem   1 Linda.
 Inv3:  Mode=1 IEnd=    11560107.
 Iteration    1 A*A^-1 deviation from unit magnitude is 5.55D-15 for   1946.
 Iteration    1 A*A^-1 deviation from orthogonality  is 8.14D-15 for   1949   1807.
 Iteration    1 A^-1*A deviation from unit magnitude is 6.88D-15 for    207.
 Iteration    1 A^-1*A deviation from orthogonality  is 2.49D-12 for   1770   1766.
 CoulSu:  requested number of processors reduced to:  10 ShMem   1 Linda.
 CoulSu:  requested number of processors reduced to:  14 ShMem   1 Linda.
 CoulSu:  requested number of processors reduced to:  14 ShMem   1 Linda.
 Error on total polarization charges =  0.01518
 SCF Done:  E(UB3LYP) =  -536.330558509     A.U. after   16 cycles
            NFock= 16  Conv=0.40D-08     -V/T= 2.0039
 <Sx>= 0.0000 <Sy>= 0.0000 <Sz>= 0.5000 <S**2>= 0.7717 S= 0.5108
 <L.S>= 0.000000000000E+00
 Annihilation of the first spin contaminant:
 S**2 before annihilation     0.7717,   after     0.7503
 PrsmSu:  requested number of processors reduced to:   9 ShMem   1 Linda.
 PrsmSu:  requested number of processors reduced to:  15 ShMem   1 Linda.
 D1PCM: PCM CHGder 1st derivatives, ID1Alg=3 FixD1E=F DoIter=F DoCFld=F I1PDM=0.
 CoulSu:  requested number of processors reduced to:  13 ShMem   1 Linda.
 CoulSu:  requested number of processors reduced to:  13 ShMem   1 Linda.
 CoulSu:  requested number of processors reduced to:  12 ShMem   1 Linda.
 CoulSu:  requested number of processors reduced to:   8 ShMem   1 Linda.
 CoulSu:  requested number of processors reduced to:   8 ShMem   1 Linda.
 CoulSu:  requested number of processors reduced to:  14 ShMem   1 Linda.
 CoulSu:  requested number of processors reduced to:  14 ShMem   1 Linda.
 Calling FoFJK, ICntrl=      2127 FMM=F ISym2X=0 I1Cent= 0 IOpClX= 1 NMat=1 NMatS=1 NMatT=0.
 CoulSu:  requested number of processors reduced to:  15 ShMem   1 Linda.
 ***** Axes restored to original set *****
 -------------------------------------------------------------------
 Center     Atomic                   Forces (Hartrees/Bohr)
 Number     Number              X              Y              Z
 -------------------------------------------------------------------
      1        6          -0.002120602   -0.000947358   -0.000008214
      2        6           0.005726389   -0.003539309   -0.000138362
      3        6          -0.019740037    0.000213490    0.000020931
      4        6           0.005843300    0.003559297    0.000094695
      5        6          -0.002153008    0.000968220    0.000032183
      6        6           0.001940702   -0.000010438   -0.000010238
      7        1           0.001490874    0.001013144    0.000026133
      8        1          -0.001445904    0.001455725    0.000045030
      9        1          -0.001423114   -0.001483630    0.000017987
     10        1           0.001501189   -0.001010985   -0.000031739
     11        1           0.000489037   -0.000002220   -0.000004074
     12        8           0.022716919    0.001602957   -0.000280774
     13        1          -0.009594163   -0.009456347   -0.011243363
     14        1          -0.009893000    0.012630416   -0.000823507
     15        1          -0.009450460   -0.007992884    0.013089751
     16        8           0.005470693    0.004926760    0.007360961
     17        8           0.005200208    0.003997543   -0.008436326
     18        8           0.005728731   -0.007267477    0.000807002
     19        1          -0.000154720    0.000510080   -0.000401494
     20        1          -0.000111021    0.000222254   -0.000476970
     21        1          -0.000022013    0.000610763    0.000360387
 -------------------------------------------------------------------
 Cartesian Forces:  Max     0.022716919 RMS     0.005951021

 GradGradGradGradGradGradGradGradGradGradGradGradGradGradGradGradGradGrad
 Berny optimization.
 Using GEDIIS/GDIIS optimizer.
 FormGI is forming the generalized inverse of G from B-inverse, IUseBI=4.
 Internal  Forces:  Max     0.009889107 RMS     0.002072154
 Search for a local minimum.
 Step number   2 out of a maximum of  126
 All quantities printed in internal units (Hartrees-Bohrs-Radians)
 Mixed Optimization -- RFO/linear search
 Update second derivatives using D2CorX and points    1    2
 DE= -4.23D-03 DEPred=-3.99D-03 R= 1.06D+00
 TightC=F SS=  1.41D+00  RLast= 1.41D-01 DXNew= 5.0454D-01 4.2370D-01
 Trust test= 1.06D+00 RLast= 1.41D-01 DXMaxT set to 4.24D-01
 ITU=  1  0
 Use linear search instead of GDIIS.
     Eigenvalues ---    0.01897   0.02009   0.02035   0.02101   0.02118
     Eigenvalues ---    0.02134   0.02151   0.02155   0.02209   0.02669
     Eigenvalues ---    0.05544   0.06839   0.15787   0.16000   0.16000
     Eigenvalues ---    0.16000   0.16005   0.22000   0.22068   0.24990
     Eigenvalues ---    0.26656   0.35118   0.35281   0.35314   0.35351
     Eigenvalues ---    0.35529   0.36981   0.41204   0.43981   0.44214
     Eigenvalues ---    0.46184   0.48615   0.546871000.000001000.00000
     Eigenvalues --- 1000.000001000.000001000.000001000.000001000.00000
     Eigenvalues --- 1000.000001000.000001000.000001000.000001000.00000
     Eigenvalues --- 1000.000001000.000001000.000001000.000001000.00000
     Eigenvalues --- 1000.000001000.000001000.000001000.000001000.00000
     Eigenvalues --- 1000.000001000.000001000.000001000.000001000.00000
     Eigenvalues --- 1000.000001000.000001000.000001000.000001000.00000
     Eigenvalues --- 1000.000001000.000001000.000001000.000001000.00000
     Eigenvalues --- 1000.000001000.000001000.000001000.000001000.00000
     Eigenvalues --- 1000.000001000.000001000.000001000.000001000.00000
     Eigenvalues --- 1000.000001000.000001000.000001000.000001000.00000
     Eigenvalues --- 1000.000001000.000001000.000001000.000001000.00000
     Eigenvalues --- 1000.000001000.000001000.000001000.000001000.00000
     Eigenvalues --- 1000.000001000.000001000.000001000.000001000.00000
     Eigenvalues --- 1000.000001000.000001000.000001000.000001000.00000
     Eigenvalues --- 1000.000001000.000001000.000001000.000001000.00000
     Eigenvalues --- 1000.000001000.000001000.000001000.000001000.00000
     Eigenvalues --- 1000.000001000.000001000.000001000.000001000.00000
     Eigenvalues --- 1000.000001000.000001000.00000
 RFO step:  Lambda=-5.66168442D-04 EMin= 1.89675462D-02
 Quartic linear search produced a step of  0.07447.
 Iteration  1 RMS(Cart)=  0.00513862 RMS(Int)=  0.00002856
 Iteration  2 RMS(Cart)=  0.00003425 RMS(Int)=  0.00000256
 Iteration  3 RMS(Cart)=  0.00000000 RMS(Int)=  0.00000256
 Variable       Old X    -DE/DX   Delta X   Delta X   Delta X     New X
                                 (Linear)    (Quad)   (Total)
   X12       -1.85441   0.00223   0.00000   0.00000   0.00000  -1.85441
   Y12        0.04823   0.00036   0.00000   0.00000   0.00000   0.04823
   Z12        0.00726  -0.00007   0.00000   0.00000   0.00000   0.00726
   X13       -3.32885  -0.00228   0.00000   0.00000   0.00000  -3.32885
   Y13       -1.70104  -0.00246   0.00000   0.00000   0.00000  -1.70104
   Z13       -2.27857  -0.00311   0.00000   0.00000   0.00000  -2.27857
   X14       -3.52995  -0.00223   0.00000   0.00000   0.00000  -3.52995
   Y14        2.77640   0.00369   0.00000   0.00000   0.00000   2.77640
   Z14       -0.14571  -0.00039   0.00000   0.00000   0.00000  -0.14571
   X15       -3.27727  -0.00219   0.00000   0.00000   0.00000  -3.27727
   Y15       -1.37279  -0.00204   0.00000   0.00000   0.00000  -1.37279
   Z15        2.54648   0.00362   0.00000   0.00000   0.00000   2.54648
   X16       -4.22978   0.00136   0.00000   0.00000   0.00000  -4.22978
   Y16       -2.69610   0.00106   0.00000   0.00000   0.00000  -2.69610
   Z16       -3.58772   0.00194   0.00000   0.00000   0.00000  -3.58772
   X17       -4.14155   0.00125   0.00000   0.00000   0.00000  -4.14155
   Y17       -2.19545   0.00083   0.00000   0.00000   0.00000  -2.19545
   Z17        3.99089  -0.00222   0.00000   0.00000   0.00000   3.99089
   X18       -4.64877   0.00135   0.00000   0.00000   0.00000  -4.64877
   Y18        4.28727  -0.00176   0.00000   0.00000   0.00000   4.28727
   Z18       -0.17727   0.00028   0.00000   0.00000   0.00000  -0.17727
   X19       -4.77025   0.00024   0.00000   0.00000   0.00000  -4.77025
   Y19       -1.47397   0.00030   0.00000   0.00000   0.00000  -1.47397
   Z19       -4.82133   0.00045   0.00000   0.00000   0.00000  -4.82133
   X20       -4.25001   0.00008   0.00000   0.00000   0.00000  -4.25001
   Y20        5.14360  -0.00028   0.00000   0.00000   0.00000   5.14360
   Z20       -1.73134   0.00003   0.00000   0.00000   0.00000  -1.73134
   X21       -4.34285   0.00020   0.00000   0.00000   0.00000  -4.34285
   Y21       -0.88120   0.00029   0.00000   0.00000   0.00000  -0.88120
   Z21        5.23177  -0.00054   0.00000   0.00000   0.00000   5.23177
    R1        2.59457   0.00058  -0.00279   0.00146  -0.00133   2.59324
    R2        2.66607   0.00039   0.00182   0.00051   0.00232   2.66840
    R3        2.04661  -0.00013  -0.00042  -0.00036  -0.00078   2.04584
    R4        2.71315   0.00440   0.00263   0.01119   0.01382   2.72697
    R5        2.04744  -0.00053  -0.00029  -0.00158  -0.00187   2.04557
    R6        2.71283   0.00445   0.00262   0.01133   0.01395   2.72678
    R7        2.43952  -0.00989  -0.00493  -0.01735  -0.02228   2.41724
    R8        2.59477   0.00057  -0.00280   0.00144  -0.00136   2.59340
    R9        2.04721  -0.00056  -0.00027  -0.00167  -0.00194   2.04527
   R10        2.66586   0.00041   0.00182   0.00056   0.00238   2.66824
   R11        2.04663  -0.00013  -0.00042  -0.00036  -0.00078   2.04585
   R12        2.04587   0.00049  -0.00020   0.00149   0.00129   2.04717
   R13        3.23403   0.00573   0.00000   0.00000   0.00000   3.23403
   R14        3.20527   0.00518   0.00000   0.00000   0.00000   3.20527
   R15        3.23906   0.00589   0.00000   0.00000   0.00000   3.23906
   R16        1.87502  -0.00714   0.00000   0.00000   0.00000   1.87502
   R17        1.88028  -0.00652   0.00000   0.00000   0.00000   1.88028
   R18        1.87351  -0.00735   0.00000   0.00000   0.00000   1.87351
   R19        1.81865   0.00083   0.00000   0.00000   0.00000   1.81865
   R20        1.81867   0.00087   0.00000   0.00000   0.00000   1.81867
   R21        1.81864   0.00063   0.00000   0.00000   0.00000   1.81864
    A1        2.09461   0.00065  -0.00120   0.00230   0.00110   2.09571
    A2        2.08620   0.00152   0.00035   0.01119   0.01154   2.09775
    A3        2.10237  -0.00216   0.00085  -0.01350  -0.01265   2.08972
    A4        2.09010   0.00107  -0.00207   0.00576   0.00370   2.09379
    A5        2.11152   0.00150   0.00091   0.01072   0.01164   2.12316
    A6        2.08157  -0.00257   0.00116  -0.01649  -0.01533   2.06624
    A7        2.08553  -0.00322   0.00340  -0.01318  -0.00978   2.07575
    A8        2.09637   0.00143  -0.00165   0.00583   0.00418   2.10055
    A9        2.10128   0.00179  -0.00175   0.00735   0.00560   2.10688
   A10        2.08948   0.00107  -0.00206   0.00576   0.00371   2.09318
   A11        2.08398  -0.00256   0.00113  -0.01645  -0.01532   2.06866
   A12        2.10973   0.00149   0.00093   0.01068   0.01161   2.12133
   A13        2.09527   0.00064  -0.00120   0.00228   0.00107   2.09633
   A14        2.08572   0.00153   0.00035   0.01126   0.01161   2.09733
   A15        2.10220  -0.00217   0.00085  -0.01354  -0.01268   2.08952
   A16        2.11138  -0.00020   0.00313  -0.00292   0.00021   2.11159
   A17        2.08590   0.00010  -0.00157   0.00144  -0.00013   2.08577
   A18        2.08590   0.00011  -0.00157   0.00148  -0.00008   2.08582
   A19        2.04289   0.00072   0.00011   0.00074   0.00085   2.04374
   A20        2.11590   0.00051  -0.00022  -0.00102  -0.00124   2.11466
   A21        2.03242   0.00071   0.00013   0.00038   0.00051   2.03293
   A22        1.76025  -0.00083   0.00000   0.00000   0.00000   1.76025
   A23        1.68758  -0.00090   0.00000   0.00000   0.00000   1.68758
   A24        1.75299  -0.00074   0.00000   0.00000   0.00000   1.75299
   A25        1.83358   0.00085   0.00000   0.00000   0.00000   1.83358
   A26        1.83359   0.00081   0.00000   0.00000   0.00000   1.83359
   A27        1.83613   0.00066   0.00000   0.00000   0.00000   1.83613
   A28        3.16441  -0.00060  -0.00002   0.00001  -0.00001   3.16440
   A29        3.22654  -0.00047  -0.00001  -0.00009  -0.00010   3.22644
   A30        3.15318  -0.00054  -0.00003  -0.00003  -0.00005   3.15312
   A31        3.12376   0.00054  -0.00002   0.00000  -0.00002   3.12374
   A32        3.17835   0.00034   0.00000   0.00024   0.00025   3.17859
   A33        3.16782  -0.00045   0.00001   0.00005   0.00006   3.16788
    D1       -0.00005   0.00000  -0.00002   0.00008   0.00007   0.00002
    D2       -3.14047   0.00000  -0.00001  -0.00001  -0.00002  -3.14049
    D3        3.14134   0.00000   0.00000   0.00006   0.00006   3.14140
    D4        0.00091   0.00000   0.00000  -0.00003  -0.00003   0.00088
    D5        0.00075   0.00001   0.00002   0.00035   0.00038   0.00113
    D6        3.14151   0.00000   0.00000  -0.00004  -0.00004   3.14148
    D7       -3.14064   0.00001   0.00001   0.00037   0.00038  -3.14025
    D8        0.00013   0.00000  -0.00001  -0.00002  -0.00003   0.00009
    D9       -0.00060  -0.00001  -0.00001  -0.00054  -0.00055  -0.00114
   D10       -3.14012   0.00001   0.00006   0.00038   0.00044  -3.13968
   D11        3.13985  -0.00001  -0.00001  -0.00043  -0.00044   3.13941
   D12        0.00032   0.00001   0.00006   0.00049   0.00054   0.00086
   D13        0.00056   0.00001   0.00002   0.00058   0.00060   0.00116
   D14       -3.13838   0.00003   0.00010   0.00172   0.00181  -3.13657
   D15        3.14008  -0.00001  -0.00005  -0.00035  -0.00039   3.13969
   D16        0.00114   0.00001   0.00004   0.00079   0.00082   0.00196
   D17       -0.89364   0.00007  -0.00006   0.00093   0.00086  -0.89278
   D18       -3.05511   0.00006   0.00005   0.00118   0.00123  -3.05388
   D19        1.08882  -0.00005   0.00013   0.00178   0.00191   1.09073
   D20        2.25003   0.00009   0.00000   0.00188   0.00189   2.25192
   D21        0.08856   0.00009   0.00011   0.00214   0.00225   0.09081
   D22       -2.05069  -0.00003   0.00019   0.00274   0.00293  -2.04776
   D23        0.00012   0.00000  -0.00001  -0.00016  -0.00018  -0.00005
   D24       -3.14070   0.00001   0.00002   0.00024   0.00027  -3.14044
   D25        3.13903  -0.00003  -0.00010  -0.00136  -0.00147   3.13756
   D26       -0.00180  -0.00002  -0.00006  -0.00096  -0.00103  -0.00283
   D27       -0.00078  -0.00001  -0.00001  -0.00031  -0.00032  -0.00111
   D28       -3.14155   0.00000   0.00001   0.00008   0.00009  -3.14146
   D29        3.14003  -0.00001  -0.00005  -0.00070  -0.00075   3.13928
   D30       -0.00073  -0.00001  -0.00003  -0.00031  -0.00034  -0.00107
   D31       -1.77348   0.00007   0.00022   0.00083   0.00105  -1.77243
   D32        0.56044   0.00052   0.00000   0.00000   0.00000   0.56044
   D33        2.33875  -0.00048   0.00000   0.00000   0.00000   2.33875
   D34        1.56047  -0.00005  -0.00020  -0.00108  -0.00128   1.55918
   D35       -2.54624   0.00050   0.00000   0.00000   0.00000  -2.54624
   D36       -0.76154  -0.00059   0.00000   0.00000   0.00000  -0.76154
   D37        1.05830   0.00009  -0.00002   0.00023   0.00020   1.05851
   D38       -1.24265  -0.00053   0.00000   0.00000   0.00000  -1.24265
   D39       -2.96122   0.00064   0.00000   0.00000   0.00000  -2.96122
         Item               Value     Threshold  Converged?
 Maximum Force            0.009890     0.000015     NO 
 RMS     Force            0.001427     0.000010     NO 
 Maximum Displacement     0.023304     0.000060     NO 
 RMS     Displacement     0.005132     0.000040     NO 
 Predicted change in Energy=-3.051424D-04
 GradGradGradGradGradGradGradGradGradGradGradGradGradGradGradGradGradGrad

                          Input orientation:                          
 ---------------------------------------------------------------------
 Center     Atomic      Atomic             Coordinates (Angstroms)
 Number     Number       Type             X           Y           Z
 ---------------------------------------------------------------------
      1          6           0        2.406330   -1.189984   -0.046721
      2          6           0        1.034163   -1.207306   -0.042271
      3          6           0        0.297798    0.033094   -0.002671
      4          6           0        1.027655    1.277332    0.033177
      5          6           0        2.399973    1.266602    0.027852
      6          6           0        3.098609    0.040252   -0.012575
      7          1           0        2.962447   -2.118374   -0.076193
      8          1           0        0.477784   -2.135520   -0.066899
      9          1           0        0.468804    2.203560    0.067548
     10          1           0        2.951446    2.197817    0.055745
     11          1           0        4.181914    0.043158   -0.016299
     12          8           0       -0.981310    0.025521    0.003841
     13          1           0       -1.761553   -0.900154   -1.205766
     14          1           0       -1.867971    1.469208   -0.077107
     15          1           0       -1.734256   -0.726450    1.347540
     16          8           0       -2.238301   -1.426716   -1.898542
     17          8           0       -2.191612   -1.161782    2.111886
     18          8           0       -2.460021    2.268724   -0.093806
     19          1           0       -2.524310   -0.779993   -2.551338
     20          1           0       -2.249011    2.721877   -0.916186
     21          1           0       -2.298138   -0.466311    2.768534
 ---------------------------------------------------------------------
                    Distance matrix (angstroms):
                    1          2          3          4          5
     1  C    0.000000
     2  C    1.372283   0.000000
     3  C    2.437984   1.443051   0.000000
     4  C    2.827504   2.485793   1.442950   0.000000
     5  C    2.457725   2.826760   2.437542   1.372370   0.000000
     6  C    1.412054   2.412306   2.800838   2.412740   1.411971
     7  H    1.082609   2.132949   3.425576   3.909758   3.432967
     8  H    2.147961   1.082472   2.177018   3.458314   3.908736
     9  H    3.909374   3.459147   2.178324   1.082309   2.146830
    10  H    3.432906   3.909021   3.425096   2.132785   1.082618
    11  H    2.162004   3.387133   3.884153   3.387475   2.161962
    12  O    3.599460   2.363075   1.279147   2.367241   3.601934
    13  H    4.335739   3.043697   2.561116   3.749147   4.851282
    14  H    5.034071   3.948079   2.599715   2.904071   4.274039
    15  H    4.393550   3.134796   2.555234   3.656617   4.775529
    16  O    5.005785   3.768674   3.486713   4.659387   5.698995
    17  O    5.079513   3.879187   3.477966   4.542465   5.596686
    18  O    5.970448   4.928972   3.551325   3.628066   4.963727
    19  H    5.545485   4.375014   3.888587   4.850645   5.923625
    20  H    6.142542   5.194366   3.814485   3.704664   4.962064
    21  H    5.530044   4.421983   3.829865   4.645790   5.708465
                    6          7          8          9         10
     6  C    0.000000
     7  H    2.163852   0.000000
     8  H    3.406708   2.484740   0.000000
     9  H    3.406200   4.991796   4.341171   0.000000
    10  H    2.163657   4.318221   4.991178   2.482677   0.000000
    11  H    1.083315   2.482521   4.297648   4.296691   2.482297
    12  O    4.079979   4.489533   2.608458   2.617392   4.493121
    13  H    5.092077   5.007611   2.799603   4.028506   5.779377
    14  H    5.168462   6.016949   4.300783   2.453714   4.875992
    15  H    5.078812   5.101322   2.979804   3.882887   5.672378
    16  O    5.847348   5.554019   3.351781   4.936885   6.624949
    17  O    5.826205   5.680412   3.580634   4.752121   6.478091
    18  O    5.989245   6.974962   5.294222   2.933990   5.413997
    19  H    6.223772   6.166207   4.125828   4.971809   6.756341
    20  H    6.050179   7.161907   5.634803   2.936478   5.316394
    21  H    6.092295   6.204477   4.304843   4.698883   6.481893
                   11         12         13         14         15
    11  H    0.000000
    12  O    5.163293   0.000000
    13  H    6.134286   1.711374   0.000000
    14  H    6.215981   1.696158   2.626609   0.000000
    15  H    6.119920   1.714035   2.559353   2.620766   0.000000
    16  O    6.850002   2.703346   0.992217   3.441097   3.358792
    17  O    6.826630   2.705249   3.355624   3.437811   0.991420
    18  O    7.005316   2.688509   3.430175   0.995001   3.402246
    19  H    7.216470   3.091705   1.551387   3.407566   3.978480
    20  H    7.024395   3.118309   3.666140   1.555129   4.156969
    21  H    7.071487   3.101526   4.033758   3.468278   1.550761
                   16         17         18         19         20
    16  O    0.000000
    17  O    4.019441   0.000000
    18  O    4.118557   4.087235   0.000000
    19  H    0.962390   4.690641   3.916411   0.000000
    20  H    4.263328   4.924969   0.962383   3.874610   0.000000
    21  H    4.765245   0.962400   3.962274   5.333909   4.872794
                   21
    21  H    0.000000
 Stoichiometry    C6H11O4(2)
 Framework group  C1[X(C6H11O4)]
 Deg. of freedom    57
 Full point group                 C1      NOp   1
 Largest Abelian subgroup         C1      NOp   1
 Largest concise Abelian subgroup C1      NOp   1
                         Standard orientation:                         
 ---------------------------------------------------------------------
 Center     Atomic      Atomic             Coordinates (Angstroms)
 Number     Number       Type             X           Y           Z
 ---------------------------------------------------------------------
      1          6           0        2.436903   -1.205389   -0.044048
      2          6           0        1.064684   -1.217511   -0.038696
      3          6           0        0.333030    0.025813   -0.003709
      4          6           0        1.067600    1.267422    0.026623
      5          6           0        2.439864    1.251486    0.020510
      6          6           0        3.133842    0.022352   -0.015338
      7          1           0        2.989493   -2.135986   -0.070070
      8          1           0        0.504789   -2.143709   -0.059201
      9          1           0        0.512271    2.195886    0.057555
     10          1           0        2.994865    2.180718    0.044272
     11          1           0        4.217147    0.021151   -0.019729
     12          8           0       -0.946093    0.023098    0.003608
     13          1           0       -1.730575   -0.904546   -1.201741
     14          1           0       -1.827349    1.469781   -0.082689
     15          1           0       -1.701037   -0.720541    1.350818
     16          8           0       -2.209737   -1.432123   -1.892075
     17          8           0       -2.159559   -1.151024    2.117210
     18          8           0       -2.416387    2.271453   -0.102290
     19          1           0       -2.493709   -0.786990   -2.547330
     20          1           0       -2.204179    2.720450   -0.926639
     21          1           0       -2.263051   -0.452485    2.771081
 ---------------------------------------------------------------------
 Rotational constants (GHZ):      1.3020638      0.6655698      0.5930125
 Standard basis: 6-311++G(d,p) (5D, 7F)
 There are   307 symmetry adapted cartesian basis functions of A   symmetry.
 There are   297 symmetry adapted basis functions of A   symmetry.
   297 basis functions,   459 primitive gaussians,   307 cartesian basis functions
    40 alpha electrons       39 beta electrons
       nuclear repulsion energy       518.7793260469 Hartrees.
 NAtoms=   21 NActive=   21 NUniq=   21 SFac= 1.00D+00 NAtFMM=   60 NAOKFM=F Big=F
 Integral buffers will be    131072 words long.
 Raffenetti 2 integral format.
 Two-electron integral symmetry is turned on.
 ------------------------------------------------------------------------------
 Polarizable Continuum Model (PCM)
 =================================
 Model                : PCM (using non-symmetric T matrix).
 Atomic radii         : UFF (Universal Force Field).
 Polarization charges : Total charges.
 Charge compensation  : None.
 Solution method      : On-the-fly selection.
 Cavity type          : Scaled VdW (van der Waals Surface) (Alpha=1.100).
 Cavity algorithm     : GePol (No added spheres)
                        Default sphere list used, NSphG=   21.
                        Lebedev-Laikov grids with approx.  5.0 points / Ang**2.
                        Smoothing algorithm: Karplus/York (Gamma=1.0000).
                        Polarization charges: spherical gaussians, with
                                              point-specific exponents (IZeta= 3).
                        Self-potential: point-specific (ISelfS= 7).
                        Self-field    : sphere-specific E.n sum rule (ISelfD= 2).
 1st derivatives      : Analytical E(r).r(x)/FMM algorithm (CHGder, D1EAlg=3).
                        Cavity 1st derivative terms included.
 Solvent              : Water, Eps=  78.355300 Eps(inf)=   1.777849
 ------------------------------------------------------------------------------
 One-electron integrals computed using PRISM.
 PrsmSu:  requested number of processors reduced to:   9 ShMem   1 Linda.
 NBasis=   297 RedAO= T EigKep=  4.30D-06  NBF=   297
 NBsUse=   296 1.00D-06 EigRej=  8.97D-07 NBFU=   296
 Initial guess from the checkpoint file:  "MHPhenoxideIon.com.chk"
 B after Tr=     0.000000    0.000000    0.000000
         Rot=    1.000000    0.000766   -0.000082    0.000170 Ang=   0.09 deg.
 Initial guess <Sx>= 0.0000 <Sy>= 0.0000 <Sz>= 0.5000 <S**2>= 0.7717 S= 0.5108
 ExpMin= 3.60D-02 ExpMax= 8.59D+03 ExpMxC= 1.30D+03 IAcc=3 IRadAn=         5 AccDes= 0.00D+00
 Harris functional with IExCor=  402 and IRadAn=       5 diagonalized for initial guess.
 HarFok:  IExCor=  402 AccDes= 0.00D+00 IRadAn=         5 IDoV= 1 UseB2=F ITyADJ=14
 ICtDFT=  3500011 ScaDFX=  1.000000  1.000000  1.000000  1.000000
 FoFCou: FMM=F IPFlag=           0 FMFlag=      100000 FMFlg1=           0
         NFxFlg=           0 DoJE=T BraDBF=F KetDBF=T FulRan=T
         wScrn=  0.000000 ICntrl=     500 IOpCl=  0 I1Cent=   200000004 NGrid=           0
         NMat0=    1 NMatS0=      1 NMatT0=    0 NMatD0=    1 NMtDS0=    0 NMtDT0=    0
 Petite list used in FoFCou.
 Requested convergence on RMS density matrix=1.00D-08 within 128 cycles.
 Requested convergence on MAX density matrix=1.00D-06.
 Requested convergence on             energy=1.00D-06.
 No special actions if energy rises.
 CoulSu:  requested number of processors reduced to:  10 ShMem   1 Linda.
 Inv3:  Mode=1 IEnd=    11536563.
 Iteration    1 A*A^-1 deviation from unit magnitude is 4.00D-15 for   1944.
 Iteration    1 A*A^-1 deviation from orthogonality  is 3.59D-15 for   1949   1806.
 Iteration    1 A^-1*A deviation from unit magnitude is 4.00D-15 for   1951.
 Iteration    1 A^-1*A deviation from orthogonality  is 8.07D-11 for   1112   1090.
 CoulSu:  requested number of processors reduced to:  10 ShMem   1 Linda.
 CoulSu:  requested number of processors reduced to:  14 ShMem   1 Linda.
 CoulSu:  requested number of processors reduced to:  14 ShMem   1 Linda.
 Error on total polarization charges =  0.01520
 SCF Done:  E(UB3LYP) =  -536.330926680     A.U. after   14 cycles
            NFock= 14  Conv=0.30D-08     -V/T= 2.0039
 <Sx>= 0.0000 <Sy>= 0.0000 <Sz>= 0.5000 <S**2>= 0.7720 S= 0.5109
 <L.S>= 0.000000000000E+00
 Annihilation of the first spin contaminant:
 S**2 before annihilation     0.7720,   after     0.7503
 PrsmSu:  requested number of processors reduced to:   9 ShMem   1 Linda.
 PrsmSu:  requested number of processors reduced to:  15 ShMem   1 Linda.
 D1PCM: PCM CHGder 1st derivatives, ID1Alg=3 FixD1E=F DoIter=F DoCFld=F I1PDM=0.
 CoulSu:  requested number of processors reduced to:  13 ShMem   1 Linda.
 CoulSu:  requested number of processors reduced to:  13 ShMem   1 Linda.
 CoulSu:  requested number of processors reduced to:  12 ShMem   1 Linda.
 CoulSu:  requested number of processors reduced to:   8 ShMem   1 Linda.
 CoulSu:  requested number of processors reduced to:   8 ShMem   1 Linda.
 CoulSu:  requested number of processors reduced to:  14 ShMem   1 Linda.
 CoulSu:  requested number of processors reduced to:  14 ShMem   1 Linda.
 Calling FoFJK, ICntrl=      2127 FMM=F ISym2X=0 I1Cent= 0 IOpClX= 1 NMat=1 NMatS=1 NMatT=0.
 CoulSu:  requested number of processors reduced to:  15 ShMem   1 Linda.
 ***** Axes restored to original set *****
 -------------------------------------------------------------------
 Center     Atomic                   Forces (Hartrees/Bohr)
 Number     Number              X              Y              Z
 -------------------------------------------------------------------
      1        6          -0.000894053    0.000270084    0.000008672
      2        6           0.002774186   -0.000375901   -0.000078198
      3        6          -0.004175521    0.000148804    0.000037009
      4        6           0.002743217    0.000367253    0.000053379
      5        6          -0.000928713   -0.000290253   -0.000006531
      6        6           0.000547005   -0.000017628   -0.000000208
      7        1           0.000419014    0.000012180    0.000003554
      8        1          -0.000652568    0.000047653    0.000003102
      9        1          -0.000632947   -0.000042833    0.000010679
     10        1           0.000413516   -0.000009662   -0.000000851
     11        1          -0.000051431   -0.000000030   -0.000005331
     12        8           0.013700557    0.001758896   -0.000271567
     13        1          -0.009824697   -0.009593033   -0.011486675
     14        1          -0.010165395    0.012811208   -0.000841393
     15        1          -0.009687455   -0.008110381    0.013377379
     16        8           0.005564224    0.004988333    0.007486824
     17        8           0.005294728    0.004051454   -0.008584981
     18        8           0.005851275   -0.007379845    0.000828054
     19        1          -0.000151398    0.000516383   -0.000398506
     20        1          -0.000123979    0.000232334   -0.000490773
     21        1          -0.000019565    0.000614985    0.000356364
 -------------------------------------------------------------------
 Cartesian Forces:  Max     0.013700557 RMS     0.004838793

 GradGradGradGradGradGradGradGradGradGradGradGradGradGradGradGradGradGrad
 Berny optimization.
 Using GEDIIS/GDIIS optimizer.
 FormGI is forming the generalized inverse of G from B-inverse, IUseBI=4.
 Internal  Forces:  Max     0.007491036 RMS     0.001720416
 Search for a local minimum.
 Step number   3 out of a maximum of  126
 All quantities printed in internal units (Hartrees-Bohrs-Radians)
 Mixed Optimization -- En-DIIS/RFO-DIIS
 Update second derivatives using D2CorX and points    1    2    3
 DE= -3.68D-04 DEPred=-3.05D-04 R= 1.21D+00
 TightC=F SS=  1.41D+00  RLast= 4.95D-02 DXNew= 7.1258D-01 1.4845D-01
 Trust test= 1.21D+00 RLast= 4.95D-02 DXMaxT set to 4.24D-01
 ITU=  1  1  0
 Use linear search instead of GDIIS.
     Eigenvalues ---    0.01897   0.02011   0.02038   0.02101   0.02118
     Eigenvalues ---    0.02134   0.02151   0.02155   0.02212   0.02663
     Eigenvalues ---    0.05552   0.06823   0.13949   0.16000   0.16000
     Eigenvalues ---    0.16000   0.16048   0.21999   0.22018   0.24371
     Eigenvalues ---    0.24993   0.34722   0.35281   0.35313   0.35350
     Eigenvalues ---    0.35533   0.35620   0.41196   0.44225   0.44738
     Eigenvalues ---    0.46184   0.48616   0.584411000.000001000.00000
     Eigenvalues --- 1000.000001000.000001000.000001000.000001000.00000
     Eigenvalues --- 1000.000001000.000001000.000001000.000001000.00000
     Eigenvalues --- 1000.000001000.000001000.000001000.000001000.00000
     Eigenvalues --- 1000.000001000.000001000.000001000.000001000.00000
     Eigenvalues --- 1000.000001000.000001000.000001000.000001000.00000
     Eigenvalues --- 1000.000001000.000001000.000001000.000001000.00000
     Eigenvalues --- 1000.000001000.000001000.000001000.000001000.00000
     Eigenvalues --- 1000.000001000.000001000.000001000.000001000.00000
     Eigenvalues --- 1000.000001000.000001000.000001000.000001000.00000
     Eigenvalues --- 1000.000001000.000001000.000001000.000001000.00000
     Eigenvalues --- 1000.000001000.000001000.000001000.000001000.00000
     Eigenvalues --- 1000.000001000.000001000.000001000.000001000.00000
     Eigenvalues --- 1000.000001000.000001000.000001000.000001000.00000
     Eigenvalues --- 1000.000001000.000001000.000001000.000001000.00000
     Eigenvalues --- 1000.000001000.000001000.000001000.000001000.00000
     Eigenvalues --- 1000.000001000.000001000.000001000.000001000.00000
     Eigenvalues --- 1000.000001000.000001000.000001000.000001000.00000
     Eigenvalues --- 1000.000001000.000001000.00000
 RFO step:  Lambda=-2.18553540D-05 EMin= 1.89707812D-02
 Quartic linear search produced a step of  0.25242.
 Iteration  1 RMS(Cart)=  0.00309252 RMS(Int)=  0.00000456
 Iteration  2 RMS(Cart)=  0.00000672 RMS(Int)=  0.00000161
 Iteration  3 RMS(Cart)=  0.00000000 RMS(Int)=  0.00000161
 Variable       Old X    -DE/DX   Delta X   Delta X   Delta X     New X
                                 (Linear)    (Quad)   (Total)
   X12       -1.85441   0.00233   0.00000   0.00000   0.00000  -1.85441
   Y12        0.04823   0.00036   0.00000   0.00000   0.00000   0.04823
   Z12        0.00726  -0.00007   0.00000   0.00000   0.00000   0.00726
   X13       -3.32885  -0.00233   0.00000   0.00000   0.00000  -3.32885
   Y13       -1.70104  -0.00248   0.00000   0.00000   0.00000  -1.70104
   Z13       -2.27857  -0.00318   0.00000   0.00000   0.00000  -2.27857
   X14       -3.52995  -0.00229   0.00000   0.00000   0.00000  -3.52995
   Y14        2.77640   0.00374   0.00000   0.00000   0.00000   2.77640
   Z14       -0.14571  -0.00040   0.00000   0.00000   0.00000  -0.14571
   X15       -3.27727  -0.00225   0.00000   0.00000   0.00000  -3.27727
   Y15       -1.37279  -0.00205   0.00000   0.00000   0.00000  -1.37279
   Z15        2.54648   0.00371   0.00000   0.00000   0.00000   2.54648
   X16       -4.22978   0.00137   0.00000   0.00000   0.00000  -4.22978
   Y16       -2.69610   0.00108   0.00000   0.00000   0.00000  -2.69610
   Z16       -3.58772   0.00198   0.00000   0.00000   0.00000  -3.58772
   X17       -4.14155   0.00127   0.00000   0.00000   0.00000  -4.14155
   Y17       -2.19545   0.00084   0.00000   0.00000   0.00000  -2.19545
   Z17        3.99089  -0.00226   0.00000   0.00000   0.00000   3.99089
   X18       -4.64877   0.00138   0.00000   0.00000   0.00000  -4.64877
   Y18        4.28727  -0.00179   0.00000   0.00000   0.00000   4.28727
   Z18       -0.17727   0.00029   0.00000   0.00000   0.00000  -0.17727
   X19       -4.77025   0.00024   0.00000   0.00000   0.00000  -4.77025
   Y19       -1.47397   0.00030   0.00000   0.00000   0.00000  -1.47397
   Z19       -4.82133   0.00045   0.00000   0.00000   0.00000  -4.82133
   X20       -4.25001   0.00007   0.00000   0.00000   0.00000  -4.25001
   Y20        5.14360  -0.00028   0.00000   0.00000   0.00000   5.14360
   Z20       -1.73134   0.00003   0.00000   0.00000   0.00000  -1.73134
   X21       -4.34285   0.00021   0.00000   0.00000   0.00000  -4.34285
   Y21       -0.88120   0.00028   0.00000   0.00000   0.00000  -0.88120
   Z21        5.23177  -0.00055   0.00000   0.00000   0.00000   5.23177
    R1        2.59324  -0.00024  -0.00034  -0.00120  -0.00154   2.59170
    R2        2.66840  -0.00024   0.00059  -0.00074  -0.00016   2.66824
    R3        2.04584   0.00020  -0.00020   0.00076   0.00056   2.04640
    R4        2.72697   0.00135   0.00349   0.00169   0.00518   2.73215
    R5        2.04557   0.00029  -0.00047   0.00136   0.00089   2.04646
    R6        2.72678   0.00130   0.00352   0.00151   0.00503   2.73181
    R7        2.41724  -0.00044  -0.00562   0.00261  -0.00302   2.41422
    R8        2.59340  -0.00025  -0.00034  -0.00122  -0.00157   2.59184
    R9        2.04527   0.00029  -0.00049   0.00137   0.00087   2.04614
   R10        2.66824  -0.00021   0.00060  -0.00066  -0.00007   2.66817
   R11        2.04585   0.00020  -0.00020   0.00075   0.00056   2.04641
   R12        2.04717  -0.00005   0.00033  -0.00053  -0.00021   2.04696
   R13        3.23403   0.00587   0.00000   0.00000   0.00000   3.23403
   R14        3.20527   0.00530   0.00000   0.00000   0.00000   3.20527
   R15        3.23906   0.00603   0.00000   0.00000   0.00000   3.23906
   R16        1.87502  -0.00727   0.00000   0.00000   0.00000   1.87502
   R17        1.88028  -0.00663   0.00000   0.00000   0.00000   1.88028
   R18        1.87351  -0.00749   0.00000   0.00000   0.00000   1.87351
   R19        1.81865   0.00084   0.00000   0.00000   0.00000   1.81865
   R20        1.81867   0.00088   0.00000   0.00000   0.00000   1.81867
   R21        1.81864   0.00064   0.00000   0.00000   0.00000   1.81864
    A1        2.09571   0.00025   0.00028   0.00037   0.00064   2.09635
    A2        2.09775   0.00025   0.00291  -0.00020   0.00272   2.10047
    A3        2.08972  -0.00050  -0.00319  -0.00017  -0.00336   2.08636
    A4        2.09379   0.00062   0.00093   0.00206   0.00299   2.09679
    A5        2.12316   0.00029   0.00294   0.00039   0.00332   2.12648
    A6        2.06624  -0.00091  -0.00387  -0.00245  -0.00632   2.05992
    A7        2.07575  -0.00153  -0.00247  -0.00390  -0.00636   2.06940
    A8        2.10055   0.00072   0.00105   0.00190   0.00295   2.10350
    A9        2.10688   0.00081   0.00141   0.00200   0.00341   2.11028
   A10        2.09318   0.00059   0.00094   0.00188   0.00282   2.09600
   A11        2.06866  -0.00087  -0.00387  -0.00221  -0.00608   2.06259
   A12        2.12133   0.00028   0.00293   0.00033   0.00326   2.12459
   A13        2.09633   0.00029   0.00027   0.00058   0.00084   2.09718
   A14        2.09733   0.00022   0.00293  -0.00035   0.00258   2.09991
   A15        2.08952  -0.00051  -0.00320  -0.00022  -0.00342   2.08609
   A16        2.11159  -0.00022   0.00005  -0.00098  -0.00094   2.11065
   A17        2.08577   0.00011  -0.00003   0.00050   0.00047   2.08624
   A18        2.08582   0.00011  -0.00002   0.00049   0.00047   2.08630
   A19        2.04374   0.00073   0.00021   0.00046   0.00067   2.04441
   A20        2.11466   0.00058  -0.00031  -0.00054  -0.00086   2.11381
   A21        2.03293   0.00073   0.00013   0.00013   0.00026   2.03319
   A22        1.76025  -0.00088   0.00000   0.00000   0.00000   1.76025
   A23        1.68758  -0.00092   0.00000   0.00000   0.00000   1.68758
   A24        1.75299  -0.00079   0.00000   0.00000   0.00000   1.75299
   A25        1.83358   0.00085   0.00000   0.00000   0.00000   1.83358
   A26        1.83359   0.00081   0.00000   0.00000   0.00000   1.83359
   A27        1.83613   0.00068   0.00000   0.00000   0.00000   1.83613
   A28        3.16440  -0.00063   0.00000   0.00004   0.00003   3.16444
   A29        3.22644  -0.00051  -0.00003  -0.00005  -0.00008   3.22636
   A30        3.15312  -0.00057  -0.00001   0.00001   0.00000   3.15312
   A31        3.12374   0.00057   0.00000   0.00006   0.00005   3.12379
   A32        3.17859   0.00034   0.00006   0.00013   0.00020   3.17879
   A33        3.16788  -0.00047   0.00001   0.00001   0.00003   3.16790
    D1        0.00002   0.00000   0.00002  -0.00004  -0.00002  -0.00001
    D2       -3.14049   0.00000  -0.00001  -0.00010  -0.00011  -3.14061
    D3        3.14140   0.00000   0.00001  -0.00004  -0.00003   3.14137
    D4        0.00088   0.00000  -0.00001  -0.00011  -0.00012   0.00077
    D5        0.00113   0.00000   0.00010   0.00005   0.00015   0.00127
    D6        3.14148   0.00000  -0.00001   0.00017   0.00016  -3.14155
    D7       -3.14025   0.00000   0.00010   0.00006   0.00015  -3.14010
    D8        0.00009   0.00000  -0.00001   0.00017   0.00016   0.00026
    D9       -0.00114   0.00000  -0.00014   0.00001  -0.00013  -0.00127
   D10       -3.13968   0.00000   0.00011  -0.00030  -0.00019  -3.13988
   D11        3.13941   0.00000  -0.00011   0.00007  -0.00004   3.13936
   D12        0.00086   0.00000   0.00014  -0.00024  -0.00010   0.00076
   D13        0.00116   0.00000   0.00015   0.00002   0.00017   0.00133
   D14       -3.13657   0.00000   0.00046  -0.00023   0.00022  -3.13635
   D15        3.13969   0.00001  -0.00010   0.00033   0.00023   3.13992
   D16        0.00196   0.00000   0.00021   0.00008   0.00029   0.00225
   D17       -0.89278   0.00008   0.00022   0.00168   0.00190  -0.89088
   D18       -3.05388   0.00008   0.00031   0.00174   0.00205  -3.05183
   D19        1.09073  -0.00004   0.00048   0.00214   0.00262   1.09335
   D20        2.25192   0.00008   0.00048   0.00138   0.00185   2.25377
   D21        0.09081   0.00008   0.00057   0.00144   0.00200   0.09282
   D22       -2.04776  -0.00004   0.00074   0.00183   0.00257  -2.04519
   D23       -0.00005   0.00000  -0.00004  -0.00001  -0.00005  -0.00011
   D24       -3.14044   0.00000   0.00007  -0.00011  -0.00004  -3.14048
   D25        3.13756   0.00000  -0.00037   0.00024  -0.00013   3.13743
   D26       -0.00283   0.00000  -0.00026   0.00014  -0.00012  -0.00295
   D27       -0.00111   0.00000  -0.00008  -0.00003  -0.00011  -0.00122
   D28       -3.14146   0.00000   0.00002  -0.00014  -0.00012  -3.14157
   D29        3.13928   0.00000  -0.00019   0.00008  -0.00011   3.13917
   D30       -0.00107   0.00000  -0.00008  -0.00004  -0.00012  -0.00119
   D31       -1.77243   0.00005   0.00026   0.00039   0.00065  -1.77177
   D32        0.56044   0.00056   0.00000   0.00000   0.00000   0.56044
   D33        2.33875  -0.00051   0.00000   0.00000   0.00000   2.33875
   D34        1.55918  -0.00003  -0.00032  -0.00063  -0.00095   1.55823
   D35       -2.54624   0.00053   0.00000   0.00000   0.00000  -2.54624
   D36       -0.76154  -0.00063   0.00000   0.00000   0.00000  -0.76154
   D37        1.05851   0.00009   0.00005   0.00022   0.00027   1.05878
   D38       -1.24265  -0.00055   0.00000   0.00000   0.00000  -1.24265
   D39       -2.96122   0.00066   0.00000   0.00000   0.00000  -2.96122
         Item               Value     Threshold  Converged?
 Maximum Force            0.001529     0.000015     NO 
 RMS     Force            0.000345     0.000010     NO 
 Maximum Displacement     0.013494     0.000060     NO 
 RMS     Displacement     0.003093     0.000040     NO 
 Predicted change in Energy=-2.733631D-05
 GradGradGradGradGradGradGradGradGradGradGradGradGradGradGradGradGradGrad

                          Input orientation:                          
 ---------------------------------------------------------------------
 Center     Atomic      Atomic             Coordinates (Angstroms)
 Number     Number       Type             X           Y           Z
 ---------------------------------------------------------------------
      1          6           0        2.410033   -1.187208   -0.049063
      2          6           0        1.038696   -1.205654   -0.044657
      3          6           0        0.296194    0.034194   -0.002423
      4          6           0        1.030567    1.278782    0.036198
      5          6           0        2.402058    1.268450    0.030785
      6          6           0        3.102050    0.043007   -0.012370
      7          1           0        2.969587   -2.113817   -0.080432
      8          1           0        0.479751   -2.132818   -0.071266
      9          1           0        0.468206    2.203342    0.072721
     10          1           0        2.955827    2.198582    0.060669
     11          1           0        4.185244    0.046628   -0.016235
     12          8           0       -0.981310    0.025521    0.003841
     13          1           0       -1.761553   -0.900154   -1.205766
     14          1           0       -1.867971    1.469208   -0.077107
     15          1           0       -1.734256   -0.726450    1.347540
     16          8           0       -2.238301   -1.426716   -1.898542
     17          8           0       -2.191612   -1.161782    2.111886
     18          8           0       -2.460021    2.268724   -0.093806
     19          1           0       -2.524310   -0.779993   -2.551338
     20          1           0       -2.249011    2.721877   -0.916186
     21          1           0       -2.298138   -0.466311    2.768534
 ---------------------------------------------------------------------
                    Distance matrix (angstroms):
                    1          2          3          4          5
     1  C    0.000000
     2  C    1.371468   0.000000
     3  C    2.441784   1.445792   0.000000
     4  C    2.826890   2.485765   1.445612   0.000000
     5  C    2.456969   2.825887   2.441138   1.371541   0.000000
     6  C    1.411971   2.411976   2.805887   2.412580   1.411935
     7  H    1.082908   2.134100   3.430316   3.909365   3.431353
     8  H    2.149572   1.082940   2.175861   3.457450   3.908235
     9  H    3.909137   3.458395   2.177255   1.082772   2.148387
    10  H    3.431254   3.908364   3.429607   2.133836   1.082912
    11  H    2.162129   3.386707   3.889094   3.387173   2.162131
    12  O    3.602043   2.366129   1.277549   2.370519   3.604550
    13  H    4.338489   3.046785   2.560344   3.753155   4.854643
    14  H    5.035737   3.950272   2.597779   2.906995   4.276107
    15  H    4.397491   3.139603   2.554155   3.658527   4.777297
    16  O    5.008487   3.771533   3.486143   4.663522   5.702557
    17  O    5.083845   3.884262   3.477045   4.543927   5.598108
    18  O    5.971842   4.930997   3.549394   3.630577   4.965469
    19  H    5.547517   4.377173   3.887816   4.855002   5.927274
    20  H    6.143251   5.195583   3.812699   3.707450   4.964036
    21  H    5.534024   4.426639   3.828743   4.646643   5.709335
                    6          7          8          9         10
     6  C    0.000000
     7  H    2.161959   0.000000
     8  H    3.407952   2.489926   0.000000
     9  H    3.407554   4.991816   4.338565   0.000000
    10  H    2.161763   4.314728   4.990930   2.487655   0.000000
    11  H    1.083206   2.479811   4.299266   4.298337   2.479573
    12  O    4.083430   4.493713   2.607444   2.617011   4.497385
    13  H    5.095918   5.012289   2.798212   4.029646   5.784436
    14  H    5.171011   6.019971   4.299584   2.453390   4.880573
    15  H    5.082448   5.107840   2.982064   3.880681   5.675273
    16  O    5.851246   5.558753   3.350421   4.938459   6.630253
    17  O    5.829823   5.687759   3.584026   4.749409   6.480406
    18  O    5.991418   6.977642   5.293046   2.933687   5.418505
    19  H    6.227328   6.169876   4.123745   4.974045   6.762129
    20  H    6.052031   7.163532   5.632769   2.937700   5.321506
    21  H    6.095479   6.211265   4.307943   4.695435   6.483697
                   11         12         13         14         15
    11  H    0.000000
    12  O    5.166636   0.000000
    13  H    6.138059   1.711374   0.000000
    14  H    6.218428   1.696158   2.626609   0.000000
    15  H    6.123562   1.714035   2.559353   2.620766   0.000000
    16  O    6.853886   2.703346   0.992217   3.441097   3.358792
    17  O    6.830332   2.705249   3.355624   3.437811   0.991420
    18  O    7.007372   2.688509   3.430175   0.995001   3.402246
    19  H    7.219983   3.091705   1.551387   3.407566   3.978480
    20  H    7.026130   3.118309   3.666140   1.555129   4.156969
    21  H    7.074764   3.101526   4.033758   3.468278   1.550761
                   16         17         18         19         20
    16  O    0.000000
    17  O    4.019441   0.000000
    18  O    4.118557   4.087235   0.000000
    19  H    0.962390   4.690641   3.916411   0.000000
    20  H    4.263328   4.924969   0.962383   3.874610   0.000000
    21  H    4.765245   0.962400   3.962274   5.333909   4.872794
                   21
    21  H    0.000000
 Stoichiometry    C6H11O4(2)
 Framework group  C1[X(C6H11O4)]
 Deg. of freedom    57
 Full point group                 C1      NOp   1
 Largest Abelian subgroup         C1      NOp   1
 Largest concise Abelian subgroup C1      NOp   1
                         Standard orientation:                         
 ---------------------------------------------------------------------
 Center     Atomic      Atomic             Coordinates (Angstroms)
 Number     Number       Type             X           Y           Z
 ---------------------------------------------------------------------
      1          6           0        2.438424   -1.205446   -0.043983
      2          6           0        1.067022   -1.217732   -0.038552
      3          6           0        0.330095    0.025665   -0.003687
      4          6           0        1.070045    1.267178    0.026556
      5          6           0        2.441473    1.250680    0.020301
      6          6           0        3.135954    0.021871   -0.015548
      7          1           0        2.993813   -2.134727   -0.069847
      8          1           0        0.503923   -2.142538   -0.058912
      9          1           0        0.511845    2.194456    0.057590
     10          1           0        2.999411    2.178498    0.043921
     11          1           0        4.219150    0.020625   -0.020153
     12          8           0       -0.947431    0.022744    0.003478
     13          1           0       -1.732636   -0.907080   -1.199719
     14          1           0       -1.827691    1.469838   -0.086034
     15          1           0       -1.702800   -0.717324    1.352416
     16          8           0       -2.212209   -1.435885   -1.888827
     17          8           0       -2.161567   -1.145754    2.119809
     18          8           0       -2.416175    2.271871   -0.107409
     19          1           0       -2.495778   -0.792040   -2.545520
     20          1           0       -2.203712    2.718856   -0.932785
     21          1           0       -2.264533   -0.445667    2.772105
 ---------------------------------------------------------------------
 Rotational constants (GHZ):      1.3022099      0.6647970      0.5924357
 Standard basis: 6-311++G(d,p) (5D, 7F)
 There are   307 symmetry adapted cartesian basis functions of A   symmetry.
 There are   297 symmetry adapted basis functions of A   symmetry.
   297 basis functions,   459 primitive gaussians,   307 cartesian basis functions
    40 alpha electrons       39 beta electrons
       nuclear repulsion energy       518.6348579559 Hartrees.
 NAtoms=   21 NActive=   21 NUniq=   21 SFac= 1.00D+00 NAtFMM=   60 NAOKFM=F Big=F
 Integral buffers will be    131072 words long.
 Raffenetti 2 integral format.
 Two-electron integral symmetry is turned on.
 ------------------------------------------------------------------------------
 Polarizable Continuum Model (PCM)
 =================================
 Model                : PCM (using non-symmetric T matrix).
 Atomic radii         : UFF (Universal Force Field).
 Polarization charges : Total charges.
 Charge compensation  : None.
 Solution method      : On-the-fly selection.
 Cavity type          : Scaled VdW (van der Waals Surface) (Alpha=1.100).
 Cavity algorithm     : GePol (No added spheres)
                        Default sphere list used, NSphG=   21.
                        Lebedev-Laikov grids with approx.  5.0 points / Ang**2.
                        Smoothing algorithm: Karplus/York (Gamma=1.0000).
                        Polarization charges: spherical gaussians, with
                                              point-specific exponents (IZeta= 3).
                        Self-potential: point-specific (ISelfS= 7).
                        Self-field    : sphere-specific E.n sum rule (ISelfD= 2).
 1st derivatives      : Analytical E(r).r(x)/FMM algorithm (CHGder, D1EAlg=3).
                        Cavity 1st derivative terms included.
 Solvent              : Water, Eps=  78.355300 Eps(inf)=   1.777849
 ------------------------------------------------------------------------------
 One-electron integrals computed using PRISM.
 PrsmSu:  requested number of processors reduced to:   9 ShMem   1 Linda.
 NBasis=   297 RedAO= T EigKep=  4.38D-06  NBF=   297
 NBsUse=   296 1.00D-06 EigRej=  8.96D-07 NBFU=   296
 Initial guess from the checkpoint file:  "MHPhenoxideIon.com.chk"
 B after Tr=     0.000000    0.000000    0.000000
         Rot=    1.000000    0.000853   -0.000008    0.000129 Ang=   0.10 deg.
 Initial guess <Sx>= 0.0000 <Sy>= 0.0000 <Sz>= 0.5000 <S**2>= 0.7720 S= 0.5109
 Requested convergence on RMS density matrix=1.00D-08 within 128 cycles.
 Requested convergence on MAX density matrix=1.00D-06.
 Requested convergence on             energy=1.00D-06.
 No special actions if energy rises.
 CoulSu:  requested number of processors reduced to:  10 ShMem   1 Linda.
 Inv3:  Mode=1 IEnd=    11524800.
 Iteration    1 A*A^-1 deviation from unit magnitude is 3.77D-15 for   1940.
 Iteration    1 A*A^-1 deviation from orthogonality  is 4.58D-15 for   1012    190.
 Iteration    1 A^-1*A deviation from unit magnitude is 4.44D-15 for   1951.
 Iteration    1 A^-1*A deviation from orthogonality  is 1.40D-11 for   1856   1852.
 CoulSu:  requested number of processors reduced to:  10 ShMem   1 Linda.
 CoulSu:  requested number of processors reduced to:  14 ShMem   1 Linda.
 CoulSu:  requested number of processors reduced to:  14 ShMem   1 Linda.
 Error on total polarization charges =  0.01520
 SCF Done:  E(UB3LYP) =  -536.330955510     A.U. after   11 cycles
            NFock= 11  Conv=0.76D-08     -V/T= 2.0039
 <Sx>= 0.0000 <Sy>= 0.0000 <Sz>= 0.5000 <S**2>= 0.7719 S= 0.5109
 <L.S>= 0.000000000000E+00
 Annihilation of the first spin contaminant:
 S**2 before annihilation     0.7719,   after     0.7503
 PrsmSu:  requested number of processors reduced to:   9 ShMem   1 Linda.
 PrsmSu:  requested number of processors reduced to:  15 ShMem   1 Linda.
 D1PCM: PCM CHGder 1st derivatives, ID1Alg=3 FixD1E=F DoIter=F DoCFld=F I1PDM=0.
 CoulSu:  requested number of processors reduced to:  13 ShMem   1 Linda.
 CoulSu:  requested number of processors reduced to:  13 ShMem   1 Linda.
 CoulSu:  requested number of processors reduced to:  12 ShMem   1 Linda.
 CoulSu:  requested number of processors reduced to:   8 ShMem   1 Linda.
 CoulSu:  requested number of processors reduced to:   8 ShMem   1 Linda.
 CoulSu:  requested number of processors reduced to:  14 ShMem   1 Linda.
 CoulSu:  requested number of processors reduced to:  14 ShMem   1 Linda.
 Calling FoFJK, ICntrl=      2127 FMM=F ISym2X=0 I1Cent= 0 IOpClX= 1 NMat=1 NMatS=1 NMatT=0.
 CoulSu:  requested number of processors reduced to:  15 ShMem   1 Linda.
 ***** Axes restored to original set *****
 -------------------------------------------------------------------
 Center     Atomic                   Forces (Hartrees/Bohr)
 Number     Number              X              Y              Z
 -------------------------------------------------------------------
      1        6          -0.000033690    0.000132409    0.000003081
      2        6           0.000177077    0.000048370   -0.000057231
      3        6          -0.000134140    0.000090460    0.000007864
      4        6           0.000150707   -0.000065052    0.000055851
      5        6          -0.000042146   -0.000136409   -0.000004675
      6        6           0.000102403   -0.000008097    0.000000570
      7        1          -0.000015277   -0.000034624   -0.000000260
      8        1          -0.000079972   -0.000028684    0.000000940
      9        1          -0.000070326    0.000034116    0.000002634
     10        1          -0.000013043    0.000036546    0.000002211
     11        1          -0.000008168    0.000003566   -0.000001826
     12        8           0.013293023    0.001801264   -0.000267470
     13        1          -0.009854210   -0.009626108   -0.011545321
     14        1          -0.010225049    0.012873021   -0.000839239
     15        1          -0.009732074   -0.008139341    0.013457270
     16        8           0.005579545    0.005002983    0.007515078
     17        8           0.005314759    0.004064295   -0.008625419
     18        8           0.005881472   -0.007416226    0.000831884
     19        1          -0.000150835    0.000516889   -0.000397301
     20        1          -0.000121355    0.000233713   -0.000492400
     21        1          -0.000018703    0.000616906    0.000353756
 -------------------------------------------------------------------
 Cartesian Forces:  Max     0.013457270 RMS     0.004780288

 GradGradGradGradGradGradGradGradGradGradGradGradGradGradGradGradGradGrad
 Berny optimization.
 Using GEDIIS/GDIIS optimizer.
 FormGI is forming the generalized inverse of G from B-inverse, IUseBI=4.
 Internal  Forces:  Max     0.007526294 RMS     0.001702239
 Search for a local minimum.
 Step number   4 out of a maximum of  126
 All quantities printed in internal units (Hartrees-Bohrs-Radians)
 Mixed Optimization -- En-DIIS/RFO-DIIS
 Swapping is turned off.
 Update second derivatives using D2CorX and points    1    2    3    4
 DE= -2.88D-05 DEPred=-2.73D-05 R= 1.05D+00
 TightC=F SS=  1.41D+00  RLast= 1.78D-02 DXNew= 7.1258D-01 5.3323D-02
 Trust test= 1.05D+00 RLast= 1.78D-02 DXMaxT set to 4.24D-01
 ITU=  1  1  1  0
     Eigenvalues ---    0.01897   0.02012   0.02039   0.02101   0.02118
     Eigenvalues ---    0.02134   0.02151   0.02156   0.02214   0.02606
     Eigenvalues ---    0.05556   0.06769   0.14177   0.16000   0.16000
     Eigenvalues ---    0.16000   0.16184   0.21996   0.22141   0.23277
     Eigenvalues ---    0.24992   0.34938   0.35281   0.35299   0.35348
     Eigenvalues ---    0.35497   0.35582   0.41184   0.44229   0.44270
     Eigenvalues ---    0.46185   0.48820   0.571451000.000001000.00000
     Eigenvalues --- 1000.000001000.000001000.000001000.000001000.00000
     Eigenvalues --- 1000.000001000.000001000.000001000.000001000.00000
     Eigenvalues --- 1000.000001000.000001000.000001000.000001000.00000
     Eigenvalues --- 1000.000001000.000001000.000001000.000001000.00000
     Eigenvalues --- 1000.000001000.000001000.000001000.000001000.00000
     Eigenvalues --- 1000.000001000.000001000.000001000.000001000.00000
     Eigenvalues --- 1000.000001000.000001000.000001000.000001000.00000
     Eigenvalues --- 1000.000001000.000001000.000001000.000001000.00000
     Eigenvalues --- 1000.000001000.000001000.000001000.000001000.00000
     Eigenvalues --- 1000.000001000.000001000.000001000.000001000.00000
     Eigenvalues --- 1000.000001000.000001000.000001000.000001000.00000
     Eigenvalues --- 1000.000001000.000001000.000001000.000001000.00000
     Eigenvalues --- 1000.000001000.000001000.000001000.000001000.00000
     Eigenvalues --- 1000.000001000.000001000.000001000.000001000.00000
     Eigenvalues --- 1000.000001000.000001000.000001000.000001000.00000
     Eigenvalues --- 1000.000001000.000001000.000001000.000001000.00000
     Eigenvalues --- 1000.000001000.000001000.000001000.000001000.00000
     Eigenvalues --- 1000.000001000.000001000.00000
 En-DIIS/RFO-DIIS IScMMF=        0 using points:     4    3
 RFO step:  Lambda=-1.15308938D-05.
 DidBck=F Rises=F RFO-DIIS coefs:    1.05862   -0.05862
 Iteration  1 RMS(Cart)=  0.00199969 RMS(Int)=  0.00000180
 Iteration  2 RMS(Cart)=  0.00000168 RMS(Int)=  0.00000148
 Iteration  3 RMS(Cart)=  0.00000000 RMS(Int)=  0.00000148
 Variable       Old X    -DE/DX   Delta X   Delta X   Delta X     New X
                                 (Linear)    (Quad)   (Total)
   X12       -1.85441   0.00235   0.00000   0.00000   0.00000  -1.85441
   Y12        0.04823   0.00036   0.00000   0.00000   0.00000   0.04823
   Z12        0.00726  -0.00007   0.00000   0.00000   0.00000   0.00726
   X13       -3.32885  -0.00234   0.00000   0.00000   0.00000  -3.32885
   Y13       -1.70104  -0.00249   0.00000   0.00000   0.00000  -1.70104
   Z13       -2.27857  -0.00320   0.00000   0.00000   0.00000  -2.27857
   X14       -3.52995  -0.00230   0.00000   0.00000   0.00000  -3.52995
   Y14        2.77640   0.00375   0.00000   0.00000   0.00000   2.77640
   Z14       -0.14571  -0.00040   0.00000   0.00000   0.00000  -0.14571
   X15       -3.27727  -0.00225   0.00000   0.00000   0.00000  -3.27727
   Y15       -1.37279  -0.00206   0.00000   0.00000   0.00000  -1.37279
   Z15        2.54648   0.00373   0.00000   0.00000   0.00000   2.54648
   X16       -4.22978   0.00137   0.00000   0.00000   0.00000  -4.22978
   Y16       -2.69610   0.00108   0.00000   0.00000   0.00000  -2.69610
   Z16       -3.58772   0.00198   0.00000   0.00000   0.00000  -3.58772
   X17       -4.14155   0.00127   0.00000   0.00000   0.00000  -4.14155
   Y17       -2.19545   0.00085   0.00000   0.00000   0.00000  -2.19545
   Z17        3.99089  -0.00227   0.00000   0.00000   0.00000   3.99089
   X18       -4.64877   0.00138   0.00000   0.00000   0.00000  -4.64877
   Y18        4.28727  -0.00180   0.00000   0.00000   0.00000   4.28727
   Z18       -0.17727   0.00029   0.00000   0.00000   0.00000  -0.17727
   X19       -4.77025   0.00024   0.00000   0.00000   0.00000  -4.77025
   Y19       -1.47397   0.00030   0.00000   0.00000   0.00000  -1.47397
   Z19       -4.82133   0.00046   0.00000   0.00000   0.00000  -4.82133
   X20       -4.25001   0.00007   0.00000   0.00000   0.00000  -4.25001
   Y20        5.14360  -0.00028   0.00000   0.00000   0.00000   5.14360
   Z20       -1.73134   0.00003   0.00000   0.00000   0.00000  -1.73134
   X21       -4.34285   0.00021   0.00000   0.00000   0.00000  -4.34285
   Y21       -0.88120   0.00028   0.00000   0.00000   0.00000  -0.88120
   Z21        5.23177  -0.00055   0.00000   0.00000   0.00000   5.23177
    R1        2.59170  -0.00001  -0.00009   0.00002  -0.00007   2.59162
    R2        2.66824  -0.00004  -0.00001  -0.00005  -0.00006   2.66818
    R3        2.04640   0.00002   0.00003   0.00003   0.00007   2.04647
    R4        2.73215   0.00000   0.00030  -0.00015   0.00015   2.73230
    R5        2.04646   0.00006   0.00005   0.00015   0.00020   2.04666
    R6        2.73181  -0.00002   0.00029  -0.00021   0.00009   2.73190
    R7        2.41422   0.00004  -0.00018   0.00009  -0.00008   2.41414
    R8        2.59184   0.00000  -0.00009   0.00002  -0.00007   2.59176
    R9        2.04614   0.00007   0.00005   0.00015   0.00020   2.04635
   R10        2.66817  -0.00003   0.00000  -0.00003  -0.00004   2.66813
   R11        2.04641   0.00002   0.00003   0.00004   0.00008   2.04648
   R12        2.04696  -0.00001  -0.00001  -0.00002  -0.00003   2.04694
   R13        3.23403   0.00589   0.00000   0.00001   0.00000   3.23403
   R14        3.20527   0.00533   0.00000   0.00001   0.00000   3.20527
   R15        3.23906   0.00607   0.00000   0.00001   0.00000   3.23906
   R16        1.87502  -0.00730   0.00000  -0.00001   0.00000   1.87502
   R17        1.88028  -0.00666   0.00000  -0.00001   0.00000   1.88028
   R18        1.87351  -0.00753   0.00000  -0.00001   0.00000   1.87351
   R19        1.81865   0.00084   0.00000   0.00000   0.00000   1.81865
   R20        1.81867   0.00088   0.00000   0.00000   0.00000   1.81867
   R21        1.81864   0.00065   0.00000   0.00000   0.00000   1.81864
    A1        2.09635   0.00005   0.00004   0.00018   0.00022   2.09657
    A2        2.10047  -0.00006   0.00016  -0.00042  -0.00026   2.10021
    A3        2.08636   0.00001  -0.00020   0.00024   0.00004   2.08640
    A4        2.09679   0.00005   0.00018   0.00008   0.00026   2.09705
    A5        2.12648   0.00003   0.00019   0.00013   0.00032   2.12680
    A6        2.05992  -0.00008  -0.00037  -0.00021  -0.00058   2.05934
    A7        2.06940  -0.00011  -0.00037  -0.00015  -0.00052   2.06887
    A8        2.10350   0.00005   0.00017   0.00006   0.00024   2.10374
    A9        2.11028   0.00006   0.00020   0.00009   0.00029   2.11057
   A10        2.09600   0.00004   0.00017   0.00005   0.00021   2.09622
   A11        2.06259  -0.00006  -0.00036  -0.00012  -0.00048   2.06211
   A12        2.12459   0.00002   0.00019   0.00008   0.00027   2.12486
   A13        2.09718   0.00006   0.00005   0.00022   0.00027   2.09745
   A14        2.09991  -0.00006   0.00015  -0.00043  -0.00028   2.09963
   A15        2.08609   0.00000  -0.00020   0.00021   0.00001   2.08610
   A16        2.11065  -0.00010  -0.00006  -0.00038  -0.00044   2.11021
   A17        2.08624   0.00005   0.00003   0.00022   0.00024   2.08648
   A18        2.08630   0.00004   0.00003   0.00017   0.00020   2.08649
   A19        2.04441   0.00073   0.00004   0.00043   0.00047   2.04488
   A20        2.11381   0.00059  -0.00005  -0.00058  -0.00063   2.11317
   A21        2.03319   0.00073   0.00002   0.00021   0.00022   2.03341
   A22        1.76025  -0.00089   0.00000   0.00000   0.00000   1.76025
   A23        1.68758  -0.00092   0.00000   0.00000   0.00000   1.68758
   A24        1.75299  -0.00080   0.00000   0.00000   0.00000   1.75299
   A25        1.83358   0.00085   0.00000   0.00000   0.00000   1.83358
   A26        1.83359   0.00081   0.00000   0.00000   0.00000   1.83359
   A27        1.83613   0.00069   0.00000   0.00000   0.00000   1.83613
   A28        3.16444  -0.00064   0.00000   0.00002   0.00002   3.16446
   A29        3.22636  -0.00052   0.00000  -0.00006  -0.00006   3.22630
   A30        3.15312  -0.00058   0.00000  -0.00001  -0.00001   3.15311
   A31        3.12379   0.00056   0.00000   0.00004   0.00004   3.12384
   A32        3.17879   0.00034   0.00001   0.00015   0.00016   3.17895
   A33        3.16790  -0.00046   0.00000   0.00002   0.00002   3.16793
    D1       -0.00001   0.00000   0.00000   0.00003   0.00003   0.00002
    D2       -3.14061   0.00000  -0.00001   0.00003   0.00002  -3.14058
    D3        3.14137   0.00000   0.00000   0.00001   0.00001   3.14138
    D4        0.00077   0.00000  -0.00001   0.00001   0.00001   0.00077
    D5        0.00127   0.00000   0.00001   0.00002   0.00003   0.00130
    D6       -3.14155   0.00000   0.00001   0.00003   0.00004  -3.14152
    D7       -3.14010   0.00000   0.00001   0.00003   0.00004  -3.14006
    D8        0.00026   0.00000   0.00001   0.00004   0.00005   0.00031
    D9       -0.00127   0.00000  -0.00001  -0.00006  -0.00007  -0.00134
   D10       -3.13988   0.00000  -0.00001  -0.00005  -0.00006  -3.13994
   D11        3.13936   0.00000   0.00000  -0.00006  -0.00006   3.13930
   D12        0.00076   0.00000  -0.00001  -0.00005  -0.00006   0.00070
   D13        0.00133   0.00000   0.00001   0.00004   0.00005   0.00138
   D14       -3.13635  -0.00001   0.00001   0.00004   0.00005  -3.13630
   D15        3.13992   0.00000   0.00001   0.00004   0.00005   3.13997
   D16        0.00225   0.00000   0.00002   0.00003   0.00005   0.00229
   D17       -0.89088   0.00008   0.00011   0.00150   0.00161  -0.88927
   D18       -3.05183   0.00008   0.00012   0.00164   0.00176  -3.05008
   D19        1.09335  -0.00004   0.00015   0.00199   0.00214   1.09549
   D20        2.25377   0.00008   0.00011   0.00151   0.00161   2.25539
   D21        0.09282   0.00007   0.00012   0.00164   0.00176   0.09458
   D22       -2.04519  -0.00005   0.00015   0.00200   0.00215  -2.04304
   D23       -0.00011   0.00000   0.00000   0.00000   0.00000  -0.00011
   D24       -3.14048   0.00000   0.00000   0.00000   0.00000  -3.14048
   D25        3.13743   0.00000  -0.00001   0.00001   0.00000   3.13743
   D26       -0.00295   0.00000  -0.00001   0.00000   0.00000  -0.00295
   D27       -0.00122   0.00000  -0.00001  -0.00004  -0.00004  -0.00126
   D28       -3.14157   0.00000  -0.00001  -0.00004  -0.00005   3.14156
   D29        3.13917   0.00000  -0.00001  -0.00003  -0.00004   3.13913
   D30       -0.00119   0.00000  -0.00001  -0.00004  -0.00005  -0.00124
   D31       -1.77177   0.00005   0.00004   0.00047   0.00051  -1.77126
   D32        0.56044   0.00057   0.00000   0.00000   0.00000   0.56044
   D33        2.33875  -0.00051   0.00000   0.00000   0.00000   2.33875
   D34        1.55823  -0.00002  -0.00006  -0.00063  -0.00068   1.55755
   D35       -2.54624   0.00053   0.00000   0.00000   0.00000  -2.54624
   D36       -0.76154  -0.00064   0.00000   0.00000   0.00000  -0.76154
   D37        1.05878   0.00009   0.00002   0.00014   0.00016   1.05893
   D38       -1.24265  -0.00055   0.00000   0.00000   0.00000  -1.24265
   D39       -2.96122   0.00066   0.00000   0.00000   0.00000  -2.96122
         Item               Value     Threshold  Converged?
 Maximum Force            0.000105     0.000015     NO 
 RMS     Force            0.000032     0.000010     NO 
 Maximum Displacement     0.008122     0.000060     NO 
 RMS     Displacement     0.002000     0.000040     NO 
 Predicted change in Energy=-4.830404D-07
 GradGradGradGradGradGradGradGradGradGradGradGradGradGradGradGradGradGrad

                          Input orientation:                          
 ---------------------------------------------------------------------
 Center     Atomic      Atomic             Coordinates (Angstroms)
 Number     Number       Type             X           Y           Z
 ---------------------------------------------------------------------
      1          6           0        2.411055   -1.184884   -0.051072
      2          6           0        1.039769   -1.204177   -0.046746
      3          6           0        0.296146    0.035013   -0.002294
      4          6           0        1.030109    1.279821    0.038684
      5          6           0        2.401566    1.270267    0.033311
      6          6           0        3.102570    0.045507   -0.012103
      7          1           0        2.970957   -2.111267   -0.084116
      8          1           0        0.481037   -2.131545   -0.075054
      9          1           0        0.466926    2.203938    0.076916
     10          1           0        2.954573    2.200840    0.064967
     11          1           0        4.185746    0.049828   -0.015958
     12          8           0       -0.981310    0.025521    0.003841
     13          1           0       -1.761553   -0.900154   -1.205766
     14          1           0       -1.867971    1.469208   -0.077107
     15          1           0       -1.734256   -0.726450    1.347540
     16          8           0       -2.238301   -1.426716   -1.898542
     17          8           0       -2.191612   -1.161782    2.111886
     18          8           0       -2.460021    2.268724   -0.093806
     19          1           0       -2.524310   -0.779993   -2.551338
     20          1           0       -2.249011    2.721877   -0.916186
     21          1           0       -2.298138   -0.466311    2.768534
 ---------------------------------------------------------------------
                    Distance matrix (angstroms):
                    1          2          3          4          5
     1  C    0.000000
     2  C    1.371429   0.000000
     3  C    2.442001   1.445871   0.000000
     4  C    2.826631   2.485485   1.445658   0.000000
     5  C    2.456619   2.825557   2.441294   1.371502   0.000000
     6  C    1.411940   2.412066   2.806461   2.412717   1.411915
     7  H    1.082944   2.133939   3.430427   3.909149   3.431146
     8  H    2.149816   1.083048   2.175650   3.457142   3.908004
     9  H    3.908981   3.458133   2.177080   1.082880   2.148599
    10  H    3.431036   3.908081   3.429660   2.133666   1.082953
    11  H    2.162239   3.386835   3.889652   3.387317   2.162220
    12  O    3.602254   2.366321   1.277506   2.370714   3.604735
    13  H    4.338784   3.046828   2.560665   3.754240   4.855677
    14  H    5.035370   3.950046   2.597290   2.906568   4.275596
    15  H    4.398850   3.141253   2.554292   3.657860   4.776934
    16  O    5.008806   3.771527   3.486521   4.664835   5.703871
    17  O    5.085613   3.886298   3.477213   4.543025   5.597555
    18  O    5.971316   4.930698   3.548844   3.629943   4.964686
    19  H    5.547350   4.376708   3.888037   4.856433   5.928595
    20  H    6.142265   5.194795   3.812120   3.707281   4.963526
    21  H    5.535614   4.428529   3.828723   4.645243   5.708272
                    6          7          8          9         10
     6  C    0.000000
     7  H    2.161986   0.000000
     8  H    3.408219   2.490018   0.000000
     9  H    3.407839   4.991702   4.338168   0.000000
    10  H    2.161782   4.314715   4.990746   2.487678   0.000000
    11  H    1.083191   2.480058   4.299622   4.298655   2.479756
    12  O    4.083960   4.493775   2.607224   2.616912   4.497436
    13  H    5.096940   5.012140   2.797149   4.030729   5.785566
    14  H    5.170825   6.019558   4.299217   2.452610   4.879796
    15  H    5.083250   5.109441   2.984224   3.879028   5.674429
    16  O    5.852435   5.558518   3.349133   4.939872   6.631778
    17  O    5.830715   5.689997   3.586949   4.747315   6.479223
    18  O    5.990975   6.977101   5.292688   2.932637   5.417347
    19  H    6.228238   6.169071   4.121988   4.975847   6.763770
    20  H    6.051425   7.162380   5.631729   2.937827   5.320849
    21  H    6.096027   6.213441   4.310779   4.692613   6.481817
                   11         12         13         14         15
    11  H    0.000000
    12  O    5.167151   0.000000
    13  H    6.139094   1.711374   0.000000
    14  H    6.218188   1.696158   2.626609   0.000000
    15  H    6.124390   1.714035   2.559353   2.620766   0.000000
    16  O    6.855121   2.703346   0.992217   3.441097   3.358792
    17  O    6.831282   2.705249   3.355624   3.437811   0.991420
    18  O    7.006838   2.688509   3.430175   0.995001   3.402246
    19  H    7.220914   3.091705   1.551387   3.407566   3.978480
    20  H    7.025408   3.118309   3.666140   1.555129   4.156969
    21  H    7.075348   3.101526   4.033758   3.468278   1.550761
                   16         17         18         19         20
    16  O    0.000000
    17  O    4.019441   0.000000
    18  O    4.118557   4.087235   0.000000
    19  H    0.962390   4.690641   3.916411   0.000000
    20  H    4.263328   4.924969   0.962383   3.874610   0.000000
    21  H    4.765245   0.962400   3.962274   5.333909   4.872794
                   21
    21  H    0.000000
 Stoichiometry    C6H11O4(2)
 Framework group  C1[X(C6H11O4)]
 Deg. of freedom    57
 Full point group                 C1      NOp   1
 Largest Abelian subgroup         C1      NOp   1
 Largest concise Abelian subgroup C1      NOp   1
                         Standard orientation:                         
 ---------------------------------------------------------------------
 Center     Atomic      Atomic             Coordinates (Angstroms)
 Number     Number       Type             X           Y           Z
 ---------------------------------------------------------------------
      1          6           0        2.438596   -1.205570   -0.043947
      2          6           0        1.067233   -1.217872   -0.038476
      3          6           0        0.329930    0.025398   -0.003745
      4          6           0        1.070219    1.266764    0.026406
      5          6           0        2.441607    1.250211    0.020127
      6          6           0        3.136363    0.021579   -0.015656
      7          1           0        2.993773   -2.135022   -0.069728
      8          1           0        0.503791   -2.142597   -0.058709
      9          1           0        0.511754    2.194010    0.057395
     10          1           0        2.999344    2.178199    0.043685
     11          1           0        4.219544    0.020375   -0.020325
     12          8           0       -0.947552    0.022435    0.003387
     13          1           0       -1.733393   -0.909243   -1.197959
     14          1           0       -1.826951    1.469881   -0.088866
     15          1           0       -1.703275   -0.714570    1.353802
     16          8           0       -2.213329   -1.439092   -1.886012
     17          8           0       -2.162249   -1.141241    2.122052
     18          8           0       -2.414957    2.272224   -0.111754
     19          1           0       -2.496555   -0.796348   -2.543931
     20          1           0       -2.202279    2.717484   -0.938006
     21          1           0       -2.264752   -0.439832    2.773000
 ---------------------------------------------------------------------
 Rotational constants (GHZ):      1.3022607      0.6647097      0.5923826
 Standard basis: 6-311++G(d,p) (5D, 7F)
 There are   307 symmetry adapted cartesian basis functions of A   symmetry.
 There are   297 symmetry adapted basis functions of A   symmetry.
   297 basis functions,   459 primitive gaussians,   307 cartesian basis functions
    40 alpha electrons       39 beta electrons
       nuclear repulsion energy       518.6258511651 Hartrees.
 NAtoms=   21 NActive=   21 NUniq=   21 SFac= 1.00D+00 NAtFMM=   60 NAOKFM=F Big=F
 Integral buffers will be    131072 words long.
 Raffenetti 2 integral format.
 Two-electron integral symmetry is turned on.
 ------------------------------------------------------------------------------
 Polarizable Continuum Model (PCM)
 =================================
 Model                : PCM (using non-symmetric T matrix).
 Atomic radii         : UFF (Universal Force Field).
 Polarization charges : Total charges.
 Charge compensation  : None.
 Solution method      : On-the-fly selection.
 Cavity type          : Scaled VdW (van der Waals Surface) (Alpha=1.100).
 Cavity algorithm     : GePol (No added spheres)
                        Default sphere list used, NSphG=   21.
                        Lebedev-Laikov grids with approx.  5.0 points / Ang**2.
                        Smoothing algorithm: Karplus/York (Gamma=1.0000).
                        Polarization charges: spherical gaussians, with
                                              point-specific exponents (IZeta= 3).
                        Self-potential: point-specific (ISelfS= 7).
                        Self-field    : sphere-specific E.n sum rule (ISelfD= 2).
 1st derivatives      : Analytical E(r).r(x)/FMM algorithm (CHGder, D1EAlg=3).
                        Cavity 1st derivative terms included.
 Solvent              : Water, Eps=  78.355300 Eps(inf)=   1.777849
 ------------------------------------------------------------------------------
 One-electron integrals computed using PRISM.
 PrsmSu:  requested number of processors reduced to:   9 ShMem   1 Linda.
 NBasis=   297 RedAO= T EigKep=  4.39D-06  NBF=   297
 NBsUse=   296 1.00D-06 EigRej=  8.95D-07 NBFU=   296
 Initial guess from the checkpoint file:  "MHPhenoxideIon.com.chk"
 B after Tr=     0.000000    0.000000    0.000000
         Rot=    1.000000    0.000730   -0.000011    0.000101 Ang=   0.08 deg.
 Initial guess <Sx>= 0.0000 <Sy>= 0.0000 <Sz>= 0.5000 <S**2>= 0.7719 S= 0.5109
 Requested convergence on RMS density matrix=1.00D-08 within 128 cycles.
 Requested convergence on MAX density matrix=1.00D-06.
 Requested convergence on             energy=1.00D-06.
 No special actions if energy rises.
 CoulSu:  requested number of processors reduced to:  10 ShMem   1 Linda.
 Inv3:  Mode=1 IEnd=    11524800.
 Iteration    1 A*A^-1 deviation from unit magnitude is 7.33D-15 for   1960.
 Iteration    1 A*A^-1 deviation from orthogonality  is 2.77D-15 for    857     22.
 Iteration    1 A^-1*A deviation from unit magnitude is 7.22D-15 for   1960.
 Iteration    1 A^-1*A deviation from orthogonality  is 6.27D-12 for   1846   1786.
 CoulSu:  requested number of processors reduced to:  10 ShMem   1 Linda.
 CoulSu:  requested number of processors reduced to:  14 ShMem   1 Linda.
 CoulSu:  requested number of processors reduced to:  14 ShMem   1 Linda.
 Error on total polarization charges =  0.01520
 SCF Done:  E(UB3LYP) =  -536.330956734     A.U. after   11 cycles
            NFock= 11  Conv=0.30D-08     -V/T= 2.0039
 <Sx>= 0.0000 <Sy>= 0.0000 <Sz>= 0.5000 <S**2>= 0.7719 S= 0.5109
 <L.S>= 0.000000000000E+00
 Annihilation of the first spin contaminant:
 S**2 before annihilation     0.7719,   after     0.7503
 PrsmSu:  requested number of processors reduced to:   9 ShMem   1 Linda.
 PrsmSu:  requested number of processors reduced to:  15 ShMem   1 Linda.
 D1PCM: PCM CHGder 1st derivatives, ID1Alg=3 FixD1E=F DoIter=F DoCFld=F I1PDM=0.
 CoulSu:  requested number of processors reduced to:  13 ShMem   1 Linda.
 CoulSu:  requested number of processors reduced to:  13 ShMem   1 Linda.
 CoulSu:  requested number of processors reduced to:  12 ShMem   1 Linda.
 CoulSu:  requested number of processors reduced to:   8 ShMem   1 Linda.
 CoulSu:  requested number of processors reduced to:   8 ShMem   1 Linda.
 CoulSu:  requested number of processors reduced to:  14 ShMem   1 Linda.
 CoulSu:  requested number of processors reduced to:  14 ShMem   1 Linda.
 Calling FoFJK, ICntrl=      2127 FMM=F ISym2X=0 I1Cent= 0 IOpClX= 1 NMat=1 NMatS=1 NMatT=0.
 CoulSu:  requested number of processors reduced to:  15 ShMem   1 Linda.
 ***** Axes restored to original set *****
 -------------------------------------------------------------------
 Center     Atomic                   Forces (Hartrees/Bohr)
 Number     Number              X              Y              Z
 -------------------------------------------------------------------
      1        6           0.000016377    0.000023759    0.000001007
      2        6          -0.000017708    0.000004378   -0.000058349
      3        6           0.000051649    0.000067826    0.000003587
      4        6          -0.000026384   -0.000011313    0.000056997
      5        6           0.000014917   -0.000023607   -0.000000347
      6        6           0.000003841   -0.000003346   -0.000000197
      7        1          -0.000016047   -0.000013006   -0.000000162
      8        1           0.000004688   -0.000000907    0.000000910
      9        1           0.000009740    0.000003297   -0.000001089
     10        1          -0.000015193    0.000012709    0.000001127
     11        1          -0.000006057    0.000001462   -0.000000691
     12        8           0.013311517    0.001814804   -0.000270754
     13        1          -0.009845802   -0.009625794   -0.011542930
     14        1          -0.010234544    0.012870446   -0.000831199
     15        1          -0.009737270   -0.008142867    0.013469960
     16        8           0.005576619    0.005003131    0.007512627
     17        8           0.005318553    0.004066250   -0.008633563
     18        8           0.005882656   -0.007416222    0.000830022
     19        1          -0.000151048    0.000515874   -0.000397085
     20        1          -0.000122007    0.000235271   -0.000492320
     21        1          -0.000018495    0.000617857    0.000352449
 -------------------------------------------------------------------
 Cartesian Forces:  Max     0.013469960 RMS     0.004781830

 GradGradGradGradGradGradGradGradGradGradGradGradGradGradGradGradGradGrad
 Berny optimization.
 Using GEDIIS/GDIIS optimizer.
 FormGI is forming the generalized inverse of G from B-inverse, IUseBI=4.
 Internal  Forces:  Max     0.007532195 RMS     0.001702432
 Search for a local minimum.
 Step number   5 out of a maximum of  126
 All quantities printed in internal units (Hartrees-Bohrs-Radians)
 Mixed Optimization -- En-DIIS/RFO-DIIS
 Swapping is turned off.
 Update second derivatives using D2CorX and points    1    2    3    4    5
 DE= -1.22D-06 DEPred=-4.83D-07 R= 2.53D+00
 TightC=F SS=  1.41D+00  RLast= 4.91D-03 DXNew= 7.1258D-01 1.4715D-02
 Trust test= 2.53D+00 RLast= 4.91D-03 DXMaxT set to 4.24D-01
 ITU=  1  1  1  1  0
     Eigenvalues ---    0.00785   0.01899   0.02012   0.02039   0.02101
     Eigenvalues ---    0.02118   0.02135   0.02151   0.02156   0.02215
     Eigenvalues ---    0.05558   0.06328   0.15074   0.15995   0.16000
     Eigenvalues ---    0.16000   0.16609   0.21997   0.22238   0.24963
     Eigenvalues ---    0.29492   0.34888   0.35281   0.35296   0.35348
     Eigenvalues ---    0.35590   0.37991   0.41198   0.44227   0.45409
     Eigenvalues ---    0.46186   0.49728   0.575271000.000001000.00000
     Eigenvalues --- 1000.000001000.000001000.000001000.000001000.00000
     Eigenvalues --- 1000.000001000.000001000.000001000.000001000.00000
     Eigenvalues --- 1000.000001000.000001000.000001000.000001000.00000
     Eigenvalues --- 1000.000001000.000001000.000001000.000001000.00000
     Eigenvalues --- 1000.000001000.000001000.000001000.000001000.00000
     Eigenvalues --- 1000.000001000.000001000.000001000.000001000.00000
     Eigenvalues --- 1000.000001000.000001000.000001000.000001000.00000
     Eigenvalues --- 1000.000001000.000001000.000001000.000001000.00000
     Eigenvalues --- 1000.000001000.000001000.000001000.000001000.00000
     Eigenvalues --- 1000.000001000.000001000.000001000.000001000.00000
     Eigenvalues --- 1000.000001000.000001000.000001000.000001000.00000
     Eigenvalues --- 1000.000001000.000001000.000001000.000001000.00000
     Eigenvalues --- 1000.000001000.000001000.000001000.000001000.00000
     Eigenvalues --- 1000.000001000.000001000.000001000.000001000.00000
     Eigenvalues --- 1000.000001000.000001000.000001000.000001000.00000
     Eigenvalues --- 1000.000001000.000001000.000001000.000001000.00000
     Eigenvalues --- 1000.000001000.000001000.000001000.000001000.00000
     Eigenvalues --- 1000.000001000.000001000.00000
 En-DIIS/RFO-DIIS IScMMF=        0 using points:     5    4    3
 RFO step:  Lambda=-1.14463603D-05.
 DidBck=F Rises=F RFO-DIIS coefs:    2.69188   -1.72306    0.03118
 Iteration  1 RMS(Cart)=  0.00646400 RMS(Int)=  0.00001119
 Iteration  2 RMS(Cart)=  0.00001846 RMS(Int)=  0.00000152
 Iteration  3 RMS(Cart)=  0.00000000 RMS(Int)=  0.00000152
 Variable       Old X    -DE/DX   Delta X   Delta X   Delta X     New X
                                 (Linear)    (Quad)   (Total)
   X12       -1.85441   0.00235   0.00000   0.00000   0.00000  -1.85441
   Y12        0.04823   0.00036   0.00000   0.00000   0.00000   0.04823
   Z12        0.00726  -0.00008   0.00000   0.00000   0.00000   0.00726
   X13       -3.32885  -0.00234   0.00000   0.00000   0.00000  -3.32885
   Y13       -1.70104  -0.00249   0.00000   0.00000   0.00000  -1.70104
   Z13       -2.27857  -0.00320   0.00000   0.00000   0.00000  -2.27857
   X14       -3.52995  -0.00230   0.00000   0.00000   0.00000  -3.52995
   Y14        2.77640   0.00375   0.00000   0.00000   0.00000   2.77640
   Z14       -0.14571  -0.00040   0.00000   0.00000   0.00000  -0.14571
   X15       -3.27727  -0.00226   0.00000   0.00000   0.00000  -3.27727
   Y15       -1.37279  -0.00206   0.00000   0.00000   0.00000  -1.37279
   Z15        2.54648   0.00374   0.00000   0.00000   0.00000   2.54648
   X16       -4.22978   0.00137   0.00000   0.00000   0.00000  -4.22978
   Y16       -2.69610   0.00108   0.00000   0.00000   0.00000  -2.69610
   Z16       -3.58772   0.00198   0.00000   0.00000   0.00000  -3.58772
   X17       -4.14155   0.00127   0.00000   0.00000   0.00000  -4.14155
   Y17       -2.19545   0.00085   0.00000   0.00000   0.00000  -2.19545
   Z17        3.99089  -0.00227   0.00000   0.00000   0.00000   3.99089
   X18       -4.64877   0.00139   0.00000   0.00000   0.00000  -4.64877
   Y18        4.28727  -0.00180   0.00000   0.00000   0.00000   4.28727
   Z18       -0.17727   0.00029   0.00000   0.00000   0.00000  -0.17727
   X19       -4.77025   0.00024   0.00000   0.00000   0.00000  -4.77025
   Y19       -1.47397   0.00030   0.00000   0.00000   0.00000  -1.47397
   Z19       -4.82133   0.00046   0.00000   0.00000   0.00000  -4.82133
   X20       -4.25001   0.00007   0.00000   0.00000   0.00000  -4.25001
   Y20        5.14360  -0.00028   0.00000   0.00000   0.00000   5.14360
   Z20       -1.73134   0.00003   0.00000   0.00000   0.00000  -1.73134
   X21       -4.34285   0.00021   0.00000   0.00000   0.00000  -4.34285
   Y21       -0.88120   0.00028   0.00000   0.00000   0.00000  -0.88120
   Z21        5.23177  -0.00055   0.00000   0.00000   0.00000   5.23177
    R1        2.59162   0.00000  -0.00008  -0.00003  -0.00011   2.59152
    R2        2.66818   0.00000  -0.00009   0.00001  -0.00009   2.66809
    R3        2.04647   0.00000   0.00010   0.00001   0.00010   2.04657
    R4        2.73230  -0.00002   0.00009   0.00011   0.00020   2.73250
    R5        2.04666   0.00000   0.00032  -0.00011   0.00021   2.04687
    R6        2.73190  -0.00002  -0.00001   0.00010   0.00010   2.73199
    R7        2.41414   0.00002  -0.00005  -0.00005  -0.00010   2.41404
    R8        2.59176   0.00000  -0.00008  -0.00002  -0.00009   2.59167
    R9        2.04635   0.00000   0.00032  -0.00011   0.00020   2.04655
   R10        2.66813   0.00000  -0.00006   0.00001  -0.00005   2.66808
   R11        2.04648   0.00000   0.00011   0.00000   0.00011   2.04660
   R12        2.04694  -0.00001  -0.00004  -0.00003  -0.00007   2.04686
   R13        3.23403   0.00589   0.00000   0.00001   0.00000   3.23403
   R14        3.20527   0.00533   0.00000   0.00001   0.00000   3.20527
   R15        3.23906   0.00607   0.00000   0.00001   0.00000   3.23906
   R16        1.87502  -0.00730   0.00000  -0.00001   0.00000   1.87502
   R17        1.88028  -0.00666   0.00000  -0.00001   0.00000   1.88028
   R18        1.87351  -0.00753   0.00000  -0.00001   0.00000   1.87351
   R19        1.81865   0.00084   0.00000   0.00000   0.00000   1.81865
   R20        1.81867   0.00088   0.00000   0.00000   0.00000   1.81867
   R21        1.81864   0.00065   0.00000   0.00000   0.00000   1.81864
    A1        2.09657   0.00000   0.00035  -0.00007   0.00028   2.09685
    A2        2.10021  -0.00002  -0.00052   0.00000  -0.00052   2.09969
    A3        2.08640   0.00002   0.00017   0.00007   0.00024   2.08664
    A4        2.09705   0.00000   0.00034   0.00001   0.00035   2.09740
    A5        2.12680   0.00000   0.00044  -0.00008   0.00037   2.12717
    A6        2.05934   0.00000  -0.00079   0.00007  -0.00072   2.05862
    A7        2.06887   0.00001  -0.00069   0.00001  -0.00068   2.06819
    A8        2.10374  -0.00001   0.00031  -0.00008   0.00023   2.10396
    A9        2.11057   0.00000   0.00038   0.00008   0.00046   2.11103
   A10        2.09622   0.00000   0.00027  -0.00002   0.00026   2.09647
   A11        2.06211   0.00001  -0.00062   0.00013  -0.00049   2.06161
   A12        2.12486  -0.00001   0.00035  -0.00011   0.00024   2.12510
   A13        2.09745   0.00001   0.00043  -0.00005   0.00039   2.09784
   A14        2.09963  -0.00002  -0.00055   0.00000  -0.00055   2.09908
   A15        2.08610   0.00002   0.00012   0.00005   0.00017   2.08626
   A16        2.11021  -0.00001  -0.00071   0.00012  -0.00059   2.10962
   A17        2.08648   0.00001   0.00040  -0.00005   0.00034   2.08683
   A18        2.08649   0.00000   0.00032  -0.00007   0.00025   2.08674
   A19        2.04488   0.00072   0.00077   0.00057   0.00134   2.04622
   A20        2.11317   0.00060  -0.00105  -0.00086  -0.00191   2.11126
   A21        2.03341   0.00073   0.00037   0.00037   0.00074   2.03415
   A22        1.76025  -0.00089   0.00000   0.00000   0.00000   1.76025
   A23        1.68758  -0.00092   0.00000   0.00000   0.00000   1.68758
   A24        1.75299  -0.00080   0.00000   0.00000   0.00000   1.75299
   A25        1.83358   0.00085   0.00000   0.00000   0.00000   1.83358
   A26        1.83359   0.00081   0.00000   0.00000   0.00000   1.83359
   A27        1.83613   0.00069   0.00000   0.00000   0.00000   1.83613
   A28        3.16446  -0.00064   0.00004   0.00004   0.00008   3.16455
   A29        3.22630  -0.00052  -0.00011  -0.00011  -0.00022   3.22608
   A30        3.15311  -0.00058  -0.00001  -0.00002  -0.00004   3.15307
   A31        3.12384   0.00056   0.00007   0.00007   0.00014   3.12398
   A32        3.17895   0.00033   0.00026   0.00026   0.00052   3.17947
   A33        3.16793  -0.00046   0.00004   0.00004   0.00008   3.16801
    D1        0.00002   0.00000   0.00004  -0.00003   0.00002   0.00003
    D2       -3.14058   0.00000   0.00004   0.00003   0.00007  -3.14051
    D3        3.14138   0.00000   0.00002  -0.00003  -0.00001   3.14137
    D4        0.00077   0.00000   0.00001   0.00004   0.00005   0.00082
    D5        0.00130   0.00000   0.00005   0.00002   0.00006   0.00137
    D6       -3.14152   0.00000   0.00006   0.00002   0.00008  -3.14144
    D7       -3.14006   0.00000   0.00007   0.00001   0.00008  -3.13997
    D8        0.00031   0.00000   0.00008   0.00002   0.00010   0.00040
    D9       -0.00134   0.00000  -0.00011   0.00004  -0.00006  -0.00140
   D10       -3.13994   0.00000  -0.00010   0.00002  -0.00008  -3.14002
   D11        3.13930   0.00000  -0.00010  -0.00001  -0.00012   3.13919
   D12        0.00070   0.00000  -0.00009  -0.00004  -0.00013   0.00057
   D13        0.00138   0.00000   0.00009  -0.00005   0.00003   0.00142
   D14       -3.13630  -0.00001   0.00008  -0.00009   0.00000  -3.13630
   D15        3.13997   0.00000   0.00008  -0.00003   0.00005   3.14002
   D16        0.00229   0.00000   0.00007  -0.00006   0.00001   0.00231
   D17       -0.88927   0.00008   0.00266   0.00291   0.00557  -0.88369
   D18       -3.05008   0.00008   0.00291   0.00318   0.00609  -3.04399
   D19        1.09549  -0.00005   0.00354   0.00364   0.00719   1.10268
   D20        2.25539   0.00008   0.00267   0.00289   0.00556   2.26095
   D21        0.09458   0.00007   0.00292   0.00316   0.00608   0.10065
   D22       -2.04304  -0.00005   0.00356   0.00362   0.00717  -2.03587
   D23       -0.00011   0.00000   0.00000   0.00004   0.00004  -0.00007
   D24       -3.14048   0.00000   0.00000   0.00002   0.00002  -3.14047
   D25        3.13743   0.00001   0.00000   0.00008   0.00008   3.13751
   D26       -0.00295   0.00000   0.00000   0.00006   0.00005  -0.00289
   D27       -0.00126   0.00000  -0.00007  -0.00002  -0.00009  -0.00135
   D28        3.14156   0.00000  -0.00008  -0.00003  -0.00011   3.14146
   D29        3.13913   0.00000  -0.00007   0.00000  -0.00007   3.13906
   D30       -0.00124   0.00000  -0.00008  -0.00001  -0.00008  -0.00132
   D31       -1.77126   0.00005   0.00084   0.00074   0.00159  -1.76968
   D32        0.56044   0.00057   0.00000   0.00000   0.00000   0.56044
   D33        2.33875  -0.00051   0.00000   0.00000   0.00000   2.33875
   D34        1.55755  -0.00001  -0.00113  -0.00088  -0.00201   1.55554
   D35       -2.54624   0.00052   0.00000   0.00000   0.00000  -2.54624
   D36       -0.76154  -0.00064   0.00000   0.00000   0.00000  -0.76154
   D37        1.05893   0.00008   0.00025   0.00012   0.00037   1.05931
   D38       -1.24265  -0.00055   0.00000   0.00000   0.00000  -1.24265
   D39       -2.96122   0.00066   0.00000   0.00000   0.00000  -2.96122
         Item               Value     Threshold  Converged?
 Maximum Force            0.000059     0.000015     NO 
 RMS     Force            0.000015     0.000010     NO 
 Maximum Displacement     0.027048     0.000060     NO 
 RMS     Displacement     0.006464     0.000040     NO 
 Predicted change in Energy=-9.099974D-07
 GradGradGradGradGradGradGradGradGradGradGradGradGradGradGradGradGradGrad

                          Input orientation:                          
 ---------------------------------------------------------------------
 Center     Atomic      Atomic             Coordinates (Angstroms)
 Number     Number       Type             X           Y           Z
 ---------------------------------------------------------------------
      1          6           0        2.413588   -1.178165   -0.058200
      2          6           0        1.042393   -1.199919   -0.054136
      3          6           0        0.296075    0.037474   -0.002008
      4          6           0        1.028261    1.283100    0.046912
      5          6           0        2.399684    1.275910    0.041650
      6          6           0        3.103233    0.052951   -0.011448
      7          1           0        2.974685   -2.103665   -0.096993
      8          1           0        0.484916   -2.127975   -0.088252
      9          1           0        0.463228    2.205959    0.090870
     10          1           0        2.950621    2.207559    0.079281
     11          1           0        4.186361    0.059292   -0.015234
     12          8           0       -0.981310    0.025521    0.003841
     13          1           0       -1.761553   -0.900154   -1.205766
     14          1           0       -1.867971    1.469208   -0.077107
     15          1           0       -1.734256   -0.726450    1.347540
     16          8           0       -2.238301   -1.426716   -1.898542
     17          8           0       -2.191612   -1.161782    2.111886
     18          8           0       -2.460021    2.268724   -0.093806
     19          1           0       -2.524310   -0.779993   -2.551338
     20          1           0       -2.249011    2.721877   -0.916186
     21          1           0       -2.298138   -0.466311    2.768534
 ---------------------------------------------------------------------
                    Distance matrix (angstroms):
                    1          2          3          4          5
     1  C    0.000000
     2  C    1.371373   0.000000
     3  C    2.442293   1.445977   0.000000
     4  C    2.826306   2.485115   1.445709   0.000000
     5  C    2.456145   2.825091   2.441474   1.371452   0.000000
     6  C    1.411894   2.412170   2.807216   2.412920   1.411889
     7  H    1.082998   2.133623   3.430517   3.908894   3.430944
     8  H    2.150074   1.083159   2.175378   3.456722   3.907639
     9  H    3.908762   3.457812   2.176900   1.082988   2.148784
    10  H    3.430806   3.907689   3.429649   2.133340   1.083013
    11  H    2.162376   3.386983   3.890369   3.387501   2.162316
    12  O    3.602504   2.366525   1.277454   2.371020   3.604999
    13  H    4.338893   3.046018   2.561643   3.757508   4.858723
    14  H    5.033953   3.949049   2.595881   2.904854   4.273680
    15  H    4.402812   3.146212   2.554820   3.655328   4.775380
    16  O    5.008862   3.770441   3.487658   4.668867   5.707840
    17  O    5.090914   3.892543   3.477837   4.539730   5.595374
    18  O    5.969453   4.929499   3.547248   3.627584   4.961931
    19  H    5.545909   4.374212   3.888690   4.860866   5.932625
    20  H    6.138916   5.192009   3.810407   3.706501   4.961717
    21  H    5.540534   4.434500   3.828791   4.640323   5.704451
                    6          7          8          9         10
     6  C    0.000000
     7  H    2.162136   0.000000
     8  H    3.408508   2.489904   0.000000
     9  H    3.408157   4.991549   4.337688   0.000000
    10  H    2.161910   4.314893   4.990453   2.487421   0.000000
    11  H    1.083153   2.480569   4.300019   4.298972   2.480128
    12  O    4.084664   4.493718   2.606884   2.616978   4.497451
    13  H    5.099113   5.010965   2.793386   4.034706   5.789111
    14  H    5.169426   6.018067   4.298364   2.450614   4.877340
    15  H    5.084842   5.114443   2.991738   3.873910   5.671416
    16  O    5.855128   5.556894   3.344372   4.944931   6.636614
    17  O    5.832624   5.697097   3.596934   4.740713   6.475068
    18  O    5.988842   6.975229   5.291847   2.929749   5.413755
    19  H    6.230095   6.165620   4.115737   4.982224   6.769083
    20  H    6.048821   7.158487   5.628579   2.938805   5.318990
    21  H    6.096945   6.220517   4.320618   4.683594   6.475426
                   11         12         13         14         15
    11  H    0.000000
    12  O    5.167816   0.000000
    13  H    6.141301   1.711374   0.000000
    14  H    6.216641   1.696158   2.626609   0.000000
    15  H    6.126030   1.714035   2.559353   2.620766   0.000000
    16  O    6.857940   2.703346   0.992217   3.441097   3.358792
    17  O    6.833315   2.705249   3.355624   3.437811   0.991420
    18  O    7.004438   2.688509   3.430175   0.995001   3.402246
    19  H    7.222833   3.091705   1.551387   3.407566   3.978480
    20  H    7.022470   3.118309   3.666140   1.555129   4.156969
    21  H    7.076323   3.101526   4.033758   3.468278   1.550761
                   16         17         18         19         20
    16  O    0.000000
    17  O    4.019441   0.000000
    18  O    4.118557   4.087235   0.000000
    19  H    0.962390   4.690641   3.916411   0.000000
    20  H    4.263328   4.924969   0.962383   3.874610   0.000000
    21  H    4.765245   0.962400   3.962274   5.333909   4.872794
                   21
    21  H    0.000000
 Stoichiometry    C6H11O4(2)
 Framework group  C1[X(C6H11O4)]
 Deg. of freedom    57
 Full point group                 C1      NOp   1
 Largest Abelian subgroup         C1      NOp   1
 Largest concise Abelian subgroup C1      NOp   1
                         Standard orientation:                         
 ---------------------------------------------------------------------
 Center     Atomic      Atomic             Coordinates (Angstroms)
 Number     Number       Type             X           Y           Z
 ---------------------------------------------------------------------
      1          6           0        2.438816   -1.206252   -0.043773
      2          6           0        1.067509   -1.218522   -0.038260
      3          6           0        0.329742    0.024608   -0.003932
      4          6           0        1.070497    1.265764    0.025852
      5          6           0        2.441833    1.249074    0.019571
      6          6           0        3.136930    0.020656   -0.015906
      7          1           0        2.993518   -2.136059   -0.069255
      8          1           0        0.503649   -2.143131   -0.058109
      9          1           0        0.511847    2.193034    0.056540
     10          1           0        2.999181    2.177372    0.042886
     11          1           0        4.220072    0.019498   -0.020677
     12          8           0       -0.947689    0.021520    0.003143
     13          1           0       -1.735378   -0.916657   -1.191919
     14          1           0       -1.824503    1.469901   -0.098543
     15          1           0       -1.704533   -0.705197    1.358497
     16          8           0       -2.216365   -1.450174   -1.876394
     17          8           0       -2.164157   -1.125963    2.129610
     18          8           0       -2.411072    2.273129   -0.126648
     19          1           0       -2.498535   -0.811280   -2.538503
     20          1           0       -2.197719    2.712543   -0.955850
     21          1           0       -2.265305   -0.420090    2.775927
 ---------------------------------------------------------------------
 Rotational constants (GHZ):      1.3022970      0.6645841      0.5923101
 Standard basis: 6-311++G(d,p) (5D, 7F)
 There are   307 symmetry adapted cartesian basis functions of A   symmetry.
 There are   297 symmetry adapted basis functions of A   symmetry.
   297 basis functions,   459 primitive gaussians,   307 cartesian basis functions
    40 alpha electrons       39 beta electrons
       nuclear repulsion energy       518.6134165262 Hartrees.
 NAtoms=   21 NActive=   21 NUniq=   21 SFac= 1.00D+00 NAtFMM=   60 NAOKFM=F Big=F
 Integral buffers will be    131072 words long.
 Raffenetti 2 integral format.
 Two-electron integral symmetry is turned on.
 ------------------------------------------------------------------------------
 Polarizable Continuum Model (PCM)
 =================================
 Model                : PCM (using non-symmetric T matrix).
 Atomic radii         : UFF (Universal Force Field).
 Polarization charges : Total charges.
 Charge compensation  : None.
 Solution method      : On-the-fly selection.
 Cavity type          : Scaled VdW (van der Waals Surface) (Alpha=1.100).
 Cavity algorithm     : GePol (No added spheres)
                        Default sphere list used, NSphG=   21.
                        Lebedev-Laikov grids with approx.  5.0 points / Ang**2.
                        Smoothing algorithm: Karplus/York (Gamma=1.0000).
                        Polarization charges: spherical gaussians, with
                                              point-specific exponents (IZeta= 3).
                        Self-potential: point-specific (ISelfS= 7).
                        Self-field    : sphere-specific E.n sum rule (ISelfD= 2).
 1st derivatives      : Analytical E(r).r(x)/FMM algorithm (CHGder, D1EAlg=3).
                        Cavity 1st derivative terms included.
 Solvent              : Water, Eps=  78.355300 Eps(inf)=   1.777849
 ------------------------------------------------------------------------------
 One-electron integrals computed using PRISM.
 PrsmSu:  requested number of processors reduced to:   9 ShMem   1 Linda.
 NBasis=   297 RedAO= T EigKep=  4.40D-06  NBF=   297
 NBsUse=   296 1.00D-06 EigRej=  8.94D-07 NBFU=   296
 Initial guess from the checkpoint file:  "MHPhenoxideIon.com.chk"
 B after Tr=     0.000000    0.000000    0.000000
         Rot=    0.999997    0.002496   -0.000022    0.000306 Ang=   0.29 deg.
 Initial guess <Sx>= 0.0000 <Sy>= 0.0000 <Sz>= 0.5000 <S**2>= 0.7719 S= 0.5109
 ExpMin= 3.60D-02 ExpMax= 8.59D+03 ExpMxC= 1.30D+03 IAcc=3 IRadAn=         5 AccDes= 0.00D+00
 Harris functional with IExCor=  402 and IRadAn=       5 diagonalized for initial guess.
 HarFok:  IExCor=  402 AccDes= 0.00D+00 IRadAn=         5 IDoV= 1 UseB2=F ITyADJ=14
 ICtDFT=  3500011 ScaDFX=  1.000000  1.000000  1.000000  1.000000
 FoFCou: FMM=F IPFlag=           0 FMFlag=      100000 FMFlg1=           0
         NFxFlg=           0 DoJE=T BraDBF=F KetDBF=T FulRan=T
         wScrn=  0.000000 ICntrl=     500 IOpCl=  0 I1Cent=   200000004 NGrid=           0
         NMat0=    1 NMatS0=      1 NMatT0=    0 NMatD0=    1 NMtDS0=    0 NMtDT0=    0
 Petite list used in FoFCou.
 Requested convergence on RMS density matrix=1.00D-08 within 128 cycles.
 Requested convergence on MAX density matrix=1.00D-06.
 Requested convergence on             energy=1.00D-06.
 No special actions if energy rises.
 CoulSu:  requested number of processors reduced to:  10 ShMem   1 Linda.
 Inv3:  Mode=1 IEnd=    11477808.
 Iteration    1 A*A^-1 deviation from unit magnitude is 5.11D-15 for   1951.
 Iteration    1 A*A^-1 deviation from orthogonality  is 3.12D-15 for   1572    601.
 Iteration    1 A^-1*A deviation from unit magnitude is 5.55D-15 for   1951.
 Iteration    1 A^-1*A deviation from orthogonality  is 1.31D-11 for   1825   1782.
 CoulSu:  requested number of processors reduced to:  10 ShMem   1 Linda.
 CoulSu:  requested number of processors reduced to:  14 ShMem   1 Linda.
 CoulSu:  requested number of processors reduced to:  14 ShMem   1 Linda.
 Error on total polarization charges =  0.01520
 SCF Done:  E(UB3LYP) =  -536.330959648     A.U. after   11 cycles
            NFock= 11  Conv=0.84D-08     -V/T= 2.0039
 <Sx>= 0.0000 <Sy>= 0.0000 <Sz>= 0.5000 <S**2>= 0.7719 S= 0.5109
 <L.S>= 0.000000000000E+00
 Annihilation of the first spin contaminant:
 S**2 before annihilation     0.7719,   after     0.7503
 PrsmSu:  requested number of processors reduced to:   9 ShMem   1 Linda.
 PrsmSu:  requested number of processors reduced to:  15 ShMem   1 Linda.
 D1PCM: PCM CHGder 1st derivatives, ID1Alg=3 FixD1E=F DoIter=F DoCFld=F I1PDM=0.
 CoulSu:  requested number of processors reduced to:  13 ShMem   1 Linda.
 CoulSu:  requested number of processors reduced to:  13 ShMem   1 Linda.
 CoulSu:  requested number of processors reduced to:  12 ShMem   1 Linda.
 CoulSu:  requested number of processors reduced to:   8 ShMem   1 Linda.
 CoulSu:  requested number of processors reduced to:   8 ShMem   1 Linda.
 CoulSu:  requested number of processors reduced to:  14 ShMem   1 Linda.
 CoulSu:  requested number of processors reduced to:  14 ShMem   1 Linda.
 Calling FoFJK, ICntrl=      2127 FMM=F ISym2X=0 I1Cent= 0 IOpClX= 1 NMat=1 NMatS=1 NMatT=0.
 CoulSu:  requested number of processors reduced to:  15 ShMem   1 Linda.
 ***** Axes restored to original set *****
 -------------------------------------------------------------------
 Center     Atomic                   Forces (Hartrees/Bohr)
 Number     Number              X              Y              Z
 -------------------------------------------------------------------
      1        6           0.000071288   -0.000133280   -0.000003435
      2        6          -0.000257047   -0.000029831   -0.000053845
      3        6           0.000280029    0.000004039   -0.000014160
      4        6          -0.000238806    0.000041303    0.000054262
      5        6           0.000077093    0.000134614    0.000007260
      6        6          -0.000124844    0.000005638   -0.000000931
      7        1          -0.000000817    0.000031050    0.000000233
      8        1           0.000099124    0.000022845   -0.000000146
      9        1           0.000094486   -0.000024748   -0.000006901
     10        1          -0.000002985   -0.000033142   -0.000001645
     11        1           0.000009900   -0.000002804    0.000001581
     12        8           0.013335477    0.001866291   -0.000285119
     13        1          -0.009815617   -0.009618782   -0.011526841
     14        1          -0.010259087    0.012856058   -0.000800994
     15        1          -0.009751330   -0.008150964    0.013504782
     16        8           0.005564448    0.005000633    0.007500020
     17        8           0.005329399    0.004070533   -0.008656803
     18        8           0.005882186   -0.007413161    0.000822804
     19        1          -0.000151796    0.000511889   -0.000396303
     20        1          -0.000123486    0.000240189   -0.000491965
     21        1          -0.000017616    0.000621630    0.000348146
 -------------------------------------------------------------------
 Cartesian Forces:  Max     0.013504782 RMS     0.004784454

 GradGradGradGradGradGradGradGradGradGradGradGradGradGradGradGradGradGrad
 Berny optimization.
 Using GEDIIS/GDIIS optimizer.
 FormGI is forming the generalized inverse of G from B-inverse, IUseBI=4.
 Internal  Forces:  Max     0.007548198 RMS     0.001703042
 Search for a local minimum.
 Step number   6 out of a maximum of  126
 All quantities printed in internal units (Hartrees-Bohrs-Radians)
 Mixed Optimization -- En-DIIS/RFO-DIIS
 Swapping is turned off.
 Update second derivatives using D2CorX and points    1    2    3    4    5
                                                      6
 DE= -2.91D-06 DEPred=-9.10D-07 R= 3.20D+00
 TightC=F SS=  1.41D+00  RLast= 1.60D-02 DXNew= 7.1258D-01 4.7970D-02
 Trust test= 3.20D+00 RLast= 1.60D-02 DXMaxT set to 4.24D-01
 ITU=  1  1  1  1  1  0
     Eigenvalues ---    0.00289   0.01901   0.02012   0.02039   0.02101
     Eigenvalues ---    0.02118   0.02135   0.02151   0.02156   0.02215
     Eigenvalues ---    0.05589   0.06438   0.14135   0.15998   0.16000
     Eigenvalues ---    0.16000   0.17342   0.21998   0.22334   0.24988
     Eigenvalues ---    0.31016   0.35009   0.35281   0.35322   0.35350
     Eigenvalues ---    0.35622   0.40930   0.41668   0.44231   0.46182
     Eigenvalues ---    0.48996   0.49370   0.597541000.000001000.00000
     Eigenvalues --- 1000.000001000.000001000.000001000.000001000.00000
     Eigenvalues --- 1000.000001000.000001000.000001000.000001000.00000
     Eigenvalues --- 1000.000001000.000001000.000001000.000001000.00000
     Eigenvalues --- 1000.000001000.000001000.000001000.000001000.00000
     Eigenvalues --- 1000.000001000.000001000.000001000.000001000.00000
     Eigenvalues --- 1000.000001000.000001000.000001000.000001000.00000
     Eigenvalues --- 1000.000001000.000001000.000001000.000001000.00000
     Eigenvalues --- 1000.000001000.000001000.000001000.000001000.00000
     Eigenvalues --- 1000.000001000.000001000.000001000.000001000.00000
     Eigenvalues --- 1000.000001000.000001000.000001000.000001000.00000
     Eigenvalues --- 1000.000001000.000001000.000001000.000001000.00000
     Eigenvalues --- 1000.000001000.000001000.000001000.000001000.00000
     Eigenvalues --- 1000.000001000.000001000.000001000.000001000.00000
     Eigenvalues --- 1000.000001000.000001000.000001000.000001000.00000
     Eigenvalues --- 1000.000001000.000001000.000001000.000001000.00000
     Eigenvalues --- 1000.000001000.000001000.000001000.000001000.00000
     Eigenvalues --- 1000.000001000.000001000.000001000.000001000.00000
     Eigenvalues --- 1000.000001000.000001000.00000
 En-DIIS/RFO-DIIS IScMMF=        0 using points:     6    5    4    3
 RFO step:  Lambda=-1.15539800D-05.
 DidBck=F Rises=F RFO-DIIS coefs:    4.83976   -9.10777    5.28972   -0.02171
 Iteration  1 RMS(Cart)=  0.01626099 RMS(Int)=  0.00007779
 Iteration  2 RMS(Cart)=  0.00012971 RMS(Int)=  0.00000207
 Iteration  3 RMS(Cart)=  0.00000001 RMS(Int)=  0.00000207
 Variable       Old X    -DE/DX   Delta X   Delta X   Delta X     New X
                                 (Linear)    (Quad)   (Total)
   X12       -1.85441   0.00235   0.00000   0.00000   0.00000  -1.85441
   Y12        0.04823   0.00035   0.00000   0.00000   0.00000   0.04823
   Z12        0.00726  -0.00009   0.00000   0.00000   0.00000   0.00726
   X13       -3.32885  -0.00233   0.00000   0.00000   0.00000  -3.32885
   Y13       -1.70104  -0.00249   0.00000   0.00000   0.00000  -1.70104
   Z13       -2.27857  -0.00320   0.00000   0.00000   0.00000  -2.27857
   X14       -3.52995  -0.00231   0.00000   0.00000   0.00000  -3.52995
   Y14        2.77640   0.00375   0.00000   0.00000   0.00000   2.77640
   Z14       -0.14571  -0.00039   0.00000   0.00000   0.00000  -0.14571
   X15       -3.27727  -0.00226   0.00000   0.00000   0.00000  -3.27727
   Y15       -1.37279  -0.00206   0.00000   0.00000   0.00000  -1.37279
   Z15        2.54648   0.00375   0.00000   0.00000   0.00000   2.54648
   X16       -4.22978   0.00136   0.00000   0.00000   0.00000  -4.22978
   Y16       -2.69610   0.00108   0.00000   0.00000   0.00000  -2.69610
   Z16       -3.58772   0.00198   0.00000   0.00000   0.00000  -3.58772
   X17       -4.14155   0.00127   0.00000   0.00000   0.00000  -4.14155
   Y17       -2.19545   0.00086   0.00000   0.00000   0.00000  -2.19545
   Z17        3.99089  -0.00228   0.00000   0.00000   0.00000   3.99089
   X18       -4.64877   0.00139   0.00000   0.00000   0.00000  -4.64877
   Y18        4.28727  -0.00179   0.00000   0.00000   0.00000   4.28727
   Z18       -0.17727   0.00030   0.00000   0.00000   0.00000  -0.17727
   X19       -4.77025   0.00024   0.00000   0.00000   0.00000  -4.77025
   Y19       -1.47397   0.00030   0.00000   0.00000   0.00000  -1.47397
   Z19       -4.82133   0.00045   0.00000   0.00000   0.00000  -4.82133
   X20       -4.25001   0.00007   0.00000   0.00000   0.00000  -4.25001
   Y20        5.14360  -0.00028   0.00000   0.00000   0.00000   5.14360
   Z20       -1.73134   0.00003   0.00000   0.00000   0.00000  -1.73134
   X21       -4.34285   0.00022   0.00000   0.00000   0.00000  -4.34285
   Y21       -0.88120   0.00029   0.00000   0.00000   0.00000  -0.88120
   Z21        5.23177  -0.00055   0.00000   0.00000   0.00000   5.23177
    R1        2.59152   0.00001  -0.00005   0.00009   0.00004   2.59156
    R2        2.66809   0.00004  -0.00004  -0.00001  -0.00005   2.66805
    R3        2.04657  -0.00003   0.00005  -0.00007  -0.00002   2.04655
    R4        2.73250  -0.00004   0.00010  -0.00009   0.00000   2.73250
    R5        2.04687  -0.00007  -0.00025   0.00020  -0.00005   2.04682
    R6        2.73199  -0.00002   0.00002  -0.00009  -0.00008   2.73192
    R7        2.41404   0.00001   0.00000   0.00011   0.00011   2.41415
    R8        2.59167   0.00002   0.00000   0.00007   0.00007   2.59173
    R9        2.04655  -0.00007  -0.00027   0.00021  -0.00006   2.04649
   R10        2.66808   0.00003   0.00001  -0.00002   0.00000   2.66808
   R11        2.04660  -0.00003   0.00005  -0.00007  -0.00002   2.04658
   R12        2.04686   0.00001  -0.00013   0.00014   0.00001   2.04687
   R13        3.23403   0.00588   0.00000   0.00001   0.00000   3.23403
   R14        3.20527   0.00534   0.00000   0.00001   0.00000   3.20527
   R15        3.23906   0.00609   0.00000   0.00001   0.00000   3.23906
   R16        1.87502  -0.00729   0.00000  -0.00001   0.00000   1.87502
   R17        1.88028  -0.00666   0.00000  -0.00001   0.00000   1.88028
   R18        1.87351  -0.00755   0.00000  -0.00001   0.00000   1.87351
   R19        1.81865   0.00084   0.00000   0.00000   0.00000   1.81865
   R20        1.81867   0.00088   0.00000   0.00000   0.00000   1.81867
   R21        1.81864   0.00065   0.00000   0.00000   0.00000   1.81864
    A1        2.09685  -0.00006  -0.00006  -0.00002  -0.00008   2.09677
    A2        2.09969   0.00004  -0.00057   0.00038  -0.00019   2.09950
    A3        2.08664   0.00001   0.00063  -0.00035   0.00028   2.08692
    A4        2.09740  -0.00006   0.00005  -0.00005   0.00000   2.09740
    A5        2.12717  -0.00004  -0.00022   0.00003  -0.00019   2.12698
    A6        2.05862   0.00011   0.00017   0.00002   0.00018   2.05880
    A7        2.06819   0.00014   0.00000   0.00012   0.00012   2.06831
    A8        2.10396  -0.00007  -0.00031   0.00003  -0.00028   2.10369
    A9        2.11103  -0.00007   0.00031  -0.00015   0.00016   2.11119
   A10        2.09647  -0.00006  -0.00008  -0.00007  -0.00015   2.09632
   A11        2.06161   0.00010   0.00050  -0.00002   0.00048   2.06209
   A12        2.12510  -0.00004  -0.00042   0.00009  -0.00033   2.12477
   A13        2.09784  -0.00006   0.00007   0.00000   0.00007   2.09791
   A14        2.09908   0.00005  -0.00059   0.00032  -0.00027   2.09881
   A15        2.08626   0.00002   0.00052  -0.00033   0.00020   2.08646
   A16        2.10962   0.00010   0.00002   0.00002   0.00004   2.10966
   A17        2.08683  -0.00005   0.00005  -0.00004   0.00001   2.08683
   A18        2.08674  -0.00005  -0.00007   0.00002  -0.00005   2.08669
   A19        2.04622   0.00069   0.00270  -0.00035   0.00235   2.04858
   A20        2.11126   0.00063  -0.00401   0.00005  -0.00396   2.10730
   A21        2.03415   0.00073   0.00167   0.00029   0.00196   2.03611
   A22        1.76025  -0.00088   0.00000   0.00000   0.00000   1.76025
   A23        1.68758  -0.00092   0.00000   0.00000   0.00000   1.68758
   A24        1.75299  -0.00081   0.00000   0.00000   0.00000   1.75299
   A25        1.83358   0.00085   0.00000   0.00000   0.00000   1.83358
   A26        1.83359   0.00080   0.00000   0.00000   0.00000   1.83359
   A27        1.83613   0.00069   0.00000   0.00000   0.00000   1.83613
   A28        3.16455  -0.00064   0.00018   0.00003   0.00021   3.16476
   A29        3.22608  -0.00053  -0.00049  -0.00007  -0.00058   3.22550
   A30        3.15307  -0.00058  -0.00009  -0.00004  -0.00013   3.15295
   A31        3.12398   0.00055   0.00033   0.00005   0.00038   3.12436
   A32        3.17947   0.00032   0.00117   0.00018   0.00135   3.18082
   A33        3.16801  -0.00045   0.00018   0.00004   0.00023   3.16823
    D1        0.00003   0.00000  -0.00008   0.00000  -0.00008  -0.00004
    D2       -3.14051   0.00000   0.00016   0.00003   0.00019  -3.14032
    D3        3.14137   0.00000  -0.00008  -0.00002  -0.00010   3.14127
    D4        0.00082   0.00000   0.00015   0.00002   0.00017   0.00100
    D5        0.00137   0.00000   0.00009  -0.00012  -0.00003   0.00133
    D6       -3.14144   0.00000   0.00011  -0.00008   0.00004  -3.14140
    D7       -3.13997   0.00000   0.00010  -0.00011  -0.00001  -3.13999
    D8        0.00040   0.00000   0.00012  -0.00006   0.00006   0.00046
    D9       -0.00140   0.00000   0.00010   0.00015   0.00026  -0.00114
   D10       -3.14002   0.00000   0.00002   0.00021   0.00023  -3.13979
   D11        3.13919   0.00000  -0.00012   0.00012   0.00000   3.13918
   D12        0.00057   0.00000  -0.00021   0.00018  -0.00003   0.00053
   D13        0.00142   0.00000  -0.00015  -0.00019  -0.00034   0.00108
   D14       -3.13630  -0.00001  -0.00029  -0.00027  -0.00055  -3.13685
   D15        3.14002   0.00000  -0.00006  -0.00024  -0.00031   3.13972
   D16        0.00231  -0.00001  -0.00020  -0.00032  -0.00052   0.00178
   D17       -0.88369   0.00008   0.01296   0.00246   0.01541  -0.86828
   D18       -3.04399   0.00007   0.01418   0.00277   0.01695  -3.02704
   D19        1.10268  -0.00006   0.01636   0.00242   0.01878   1.12146
   D20        2.26095   0.00008   0.01287   0.00251   0.01538   2.27633
   D21        0.10065   0.00007   0.01409   0.00283   0.01691   0.11757
   D22       -2.03587  -0.00006   0.01628   0.00247   0.01875  -2.01712
   D23       -0.00007   0.00000   0.00016   0.00007   0.00023   0.00017
   D24       -3.14047   0.00000   0.00007   0.00002   0.00010  -3.14037
   D25        3.13751   0.00001   0.00031   0.00015   0.00046   3.13797
   D26       -0.00289   0.00001   0.00022   0.00010   0.00033  -0.00257
   D27       -0.00135   0.00000  -0.00014   0.00009  -0.00005  -0.00140
   D28        3.14146   0.00000  -0.00016   0.00004  -0.00012   3.14134
   D29        3.13906   0.00000  -0.00005   0.00014   0.00009   3.13915
   D30       -0.00132   0.00000  -0.00007   0.00009   0.00002  -0.00130
   D31       -1.76968   0.00003   0.00342   0.00019   0.00361  -1.76607
   D32        0.56044   0.00058   0.00000   0.00000   0.00000   0.56044
   D33        2.33875  -0.00051   0.00000   0.00000   0.00000   2.33875
   D34        1.55554   0.00001  -0.00414   0.00028  -0.00386   1.55167
   D35       -2.54624   0.00052   0.00000   0.00000   0.00000  -2.54624
   D36       -0.76154  -0.00064   0.00000   0.00000   0.00000  -0.76154
   D37        1.05931   0.00007   0.00062  -0.00045   0.00017   1.05947
   D38       -1.24265  -0.00055   0.00000   0.00000   0.00000  -1.24265
   D39       -2.96122   0.00066   0.00000   0.00000   0.00000  -2.96122
         Item               Value     Threshold  Converged?
 Maximum Force            0.000144     0.000015     NO 
 RMS     Force            0.000035     0.000010     NO 
 Maximum Displacement     0.069974     0.000060     NO 
 RMS     Displacement     0.016263     0.000040     NO 
 Predicted change in Energy=-5.037737D-07
 GradGradGradGradGradGradGradGradGradGradGradGradGradGradGradGradGradGrad

                          Input orientation:                          
 ---------------------------------------------------------------------
 Center     Atomic      Atomic             Coordinates (Angstroms)
 Number     Number       Type             X           Y           Z
 ---------------------------------------------------------------------
      1          6           0        2.417965   -1.164340   -0.079198
      2          6           0        1.046835   -1.191087   -0.075474
      3          6           0        0.296076    0.042536   -0.002063
      4          6           0        1.023616    1.289832    0.067921
      5          6           0        2.395091    1.287609    0.062595
      6          6           0        3.103072    0.068301   -0.011399
      7          1           0        2.982196   -2.087119   -0.133823
      8          1           0        0.492881   -2.120513   -0.125280
      9          1           0        0.455623    2.209975    0.127232
     10          1           0        2.942456    2.220574    0.116075
     11          1           0        4.186172    0.078698   -0.015133
     12          8           0       -0.981310    0.025521    0.003841
     13          1           0       -1.761553   -0.900154   -1.205766
     14          1           0       -1.867971    1.469208   -0.077107
     15          1           0       -1.734256   -0.726450    1.347540
     16          8           0       -2.238301   -1.426716   -1.898542
     17          8           0       -2.191612   -1.161782    2.111886
     18          8           0       -2.460021    2.268724   -0.093806
     19          1           0       -2.524310   -0.779993   -2.551338
     20          1           0       -2.249011    2.721877   -0.916186
     21          1           0       -2.298138   -0.466311    2.768534
 ---------------------------------------------------------------------
                    Distance matrix (angstroms):
                    1          2          3          4          5
     1  C    0.000000
     2  C    1.371396   0.000000
     3  C    2.442317   1.445979   0.000000
     4  C    2.826448   2.485168   1.445669   0.000000
     5  C    2.456152   2.825030   2.441363   1.371487   0.000000
     6  C    1.411869   2.412111   2.807130   2.413000   1.411887
     7  H    1.082988   2.133519   3.430457   3.909032   3.431044
     8  H    2.149962   1.083133   2.175476   3.456799   3.907556
     9  H    3.908887   3.458012   2.177146   1.082958   2.148597
    10  H    3.430870   3.907621   3.429451   2.133201   1.083001
    11  H    2.162361   3.386951   3.890286   3.387551   2.162286
    12  O    3.602462   2.366389   1.277513   2.371142   3.605052
    13  H    4.336740   3.041257   2.563475   3.765034   4.865463
    14  H    5.030390   3.946298   2.593091   2.900773   4.269214
    15  H    4.412286   3.158373   2.556368   3.648106   4.770642
    16  O    5.005962   3.764467   3.489756   4.678323   5.716812
    17  O    5.103827   3.908061   3.479620   4.530551   5.589003
    18  O    5.964971   4.926324   3.544065   3.622170   4.955720
    19  H    5.539429   4.364857   3.889721   4.871598   5.942064
    20  H    6.130570   5.184659   3.806830   3.705308   4.958106
    21  H    5.553238   4.450003   3.829501   4.627245   5.694272
                    6          7          8          9         10
     6  C    0.000000
     7  H    2.162275   0.000000
     8  H    3.408368   2.489554   0.000000
     9  H    3.408075   4.991667   4.338004   0.000000
    10  H    2.162019   4.315119   4.990361   2.486880   0.000000
    11  H    1.083156   2.480808   4.299891   4.298791   2.480258
    12  O    4.084635   4.493504   2.606794   2.617602   4.497421
    13  H    5.101862   5.006107   2.781941   4.045449   5.797750
    14  H    5.165088   6.014549   4.296747   2.447362   4.872584
    15  H    5.087051   5.127454   3.012101   3.860999   5.663311
    16  O    5.858895   5.550131   3.329439   4.958479   6.648432
    17  O    5.835677   5.715571   3.623614   4.723924   6.463919
    18  O    5.983031   6.970846   5.290182   2.924601   5.406766
    19  H    6.232040   6.154232   4.097095   4.999465   6.782627
    20  H    6.041929   7.148711   5.620698   2.943775   5.316784
    21  H    6.098107   6.239602   4.347451   4.660707   6.459002
                   11         12         13         14         15
    11  H    0.000000
    12  O    5.167791   0.000000
    13  H    6.144200   1.711374   0.000000
    14  H    6.212086   1.696158   2.626609   0.000000
    15  H    6.128345   1.714035   2.559353   2.620766   0.000000
    16  O    6.862023   2.703346   0.992217   3.441097   3.358792
    17  O    6.836602   2.705249   3.355624   3.437811   0.991420
    18  O    6.998163   2.688509   3.430175   0.995001   3.402246
    19  H    7.224974   3.091705   1.551387   3.407566   3.978480
    20  H    7.014975   3.118309   3.666140   1.555129   4.156969
    21  H    7.077578   3.101526   4.033758   3.468278   1.550761
                   16         17         18         19         20
    16  O    0.000000
    17  O    4.019441   0.000000
    18  O    4.118557   4.087235   0.000000
    19  H    0.962390   4.690641   3.916411   0.000000
    20  H    4.263328   4.924969   0.962383   3.874610   0.000000
    21  H    4.765245   0.962400   3.962274   5.333909   4.872794
                   21
    21  H    0.000000
 Stoichiometry    C6H11O4(2)
 Framework group  C1[X(C6H11O4)]
 Deg. of freedom    57
 Full point group                 C1      NOp   1
 Largest Abelian subgroup         C1      NOp   1
 Largest concise Abelian subgroup C1      NOp   1
                         Standard orientation:                         
 ---------------------------------------------------------------------
 Center     Atomic      Atomic             Coordinates (Angstroms)
 Number     Number       Type             X           Y           Z
 ---------------------------------------------------------------------
      1          6           0        2.438828   -1.208218   -0.043024
      2          6           0        1.067496   -1.220310   -0.037666
      3          6           0        0.329878    0.022937   -0.004330
      4          6           0        1.070618    1.264083    0.024316
      5          6           0        2.441987    1.247166    0.018308
      6          6           0        3.136981    0.018659   -0.016057
      7          1           0        2.993231   -2.138214   -0.067674
      8          1           0        0.503710   -2.144951   -0.056665
      9          1           0        0.512431    2.191639    0.053738
     10          1           0        2.999225    2.175535    0.040866
     11          1           0        4.220126    0.017460   -0.020728
     12          8           0       -0.947610    0.019651    0.002835
     13          1           0       -1.738676   -0.936866   -1.175339
     14          1           0       -1.819042    1.469215   -0.124917
     15          1           0       -1.707249   -0.679853    1.370883
     16          8           0       -2.221583   -1.480778   -1.850213
     17          8           0       -2.168491   -1.085027    2.149345
     18          8           0       -2.402628    2.273978   -0.167496
     19          1           0       -2.501331   -0.852810   -2.523705
     20          1           0       -2.187582    2.697669   -1.004409
     21          1           0       -2.267074   -0.367315    2.782895
 ---------------------------------------------------------------------
 Rotational constants (GHZ):      1.3021784      0.6645369      0.5923044
 Standard basis: 6-311++G(d,p) (5D, 7F)
 There are   307 symmetry adapted cartesian basis functions of A   symmetry.
 There are   297 symmetry adapted basis functions of A   symmetry.
   297 basis functions,   459 primitive gaussians,   307 cartesian basis functions
    40 alpha electrons       39 beta electrons
       nuclear repulsion energy       518.6088100487 Hartrees.
 NAtoms=   21 NActive=   21 NUniq=   21 SFac= 1.00D+00 NAtFMM=   60 NAOKFM=F Big=F
 Integral buffers will be    131072 words long.
 Raffenetti 2 integral format.
 Two-electron integral symmetry is turned on.
 ------------------------------------------------------------------------------
 Polarizable Continuum Model (PCM)
 =================================
 Model                : PCM (using non-symmetric T matrix).
 Atomic radii         : UFF (Universal Force Field).
 Polarization charges : Total charges.
 Charge compensation  : None.
 Solution method      : On-the-fly selection.
 Cavity type          : Scaled VdW (van der Waals Surface) (Alpha=1.100).
 Cavity algorithm     : GePol (No added spheres)
                        Default sphere list used, NSphG=   21.
                        Lebedev-Laikov grids with approx.  5.0 points / Ang**2.
                        Smoothing algorithm: Karplus/York (Gamma=1.0000).
                        Polarization charges: spherical gaussians, with
                                              point-specific exponents (IZeta= 3).
                        Self-potential: point-specific (ISelfS= 7).
                        Self-field    : sphere-specific E.n sum rule (ISelfD= 2).
 1st derivatives      : Analytical E(r).r(x)/FMM algorithm (CHGder, D1EAlg=3).
                        Cavity 1st derivative terms included.
 Solvent              : Water, Eps=  78.355300 Eps(inf)=   1.777849
 ------------------------------------------------------------------------------
 One-electron integrals computed using PRISM.
 PrsmSu:  requested number of processors reduced to:   9 ShMem   1 Linda.
 NBasis=   297 RedAO= T EigKep=  4.39D-06  NBF=   297
 NBsUse=   296 1.00D-06 EigRej=  8.93D-07 NBFU=   296
 Initial guess from the checkpoint file:  "MHPhenoxideIon.com.chk"
 B after Tr=     0.000000    0.000000    0.000000
         Rot=    0.999977    0.006787    0.000034    0.000636 Ang=   0.78 deg.
 Initial guess <Sx>= 0.0000 <Sy>= 0.0000 <Sz>= 0.5000 <S**2>= 0.7719 S= 0.5109
 ExpMin= 3.60D-02 ExpMax= 8.59D+03 ExpMxC= 1.30D+03 IAcc=3 IRadAn=         5 AccDes= 0.00D+00
 Harris functional with IExCor=  402 and IRadAn=       5 diagonalized for initial guess.
 HarFok:  IExCor=  402 AccDes= 0.00D+00 IRadAn=         5 IDoV= 1 UseB2=F ITyADJ=14
 ICtDFT=  3500011 ScaDFX=  1.000000  1.000000  1.000000  1.000000
 FoFCou: FMM=F IPFlag=           0 FMFlag=      100000 FMFlg1=           0
         NFxFlg=           0 DoJE=T BraDBF=F KetDBF=T FulRan=T
         wScrn=  0.000000 ICntrl=     500 IOpCl=  0 I1Cent=   200000004 NGrid=           0
         NMat0=    1 NMatS0=      1 NMatT0=    0 NMatD0=    1 NMtDS0=    0 NMtDT0=    0
 Petite list used in FoFCou.
 Requested convergence on RMS density matrix=1.00D-08 within 128 cycles.
 Requested convergence on MAX density matrix=1.00D-06.
 Requested convergence on             energy=1.00D-06.
 No special actions if energy rises.
 CoulSu:  requested number of processors reduced to:  10 ShMem   1 Linda.
 Inv3:  Mode=1 IEnd=    11489547.
 Iteration    1 A*A^-1 deviation from unit magnitude is 4.00D-15 for   1926.
 Iteration    1 A*A^-1 deviation from orthogonality  is 3.81D-15 for   1955   1465.
 Iteration    1 A^-1*A deviation from unit magnitude is 4.44D-15 for   1921.
 Iteration    1 A^-1*A deviation from orthogonality  is 6.06D-07 for   1412   1383.
 Iteration    2 A*A^-1 deviation from unit magnitude is 3.77D-15 for    361.
 Iteration    2 A*A^-1 deviation from orthogonality  is 3.09D-15 for   1876    282.
 Iteration    2 A^-1*A deviation from unit magnitude is 1.11D-15 for   1092.
 Iteration    2 A^-1*A deviation from orthogonality  is 1.30D-15 for   1934    307.
 CoulSu:  requested number of processors reduced to:  10 ShMem   1 Linda.
 CoulSu:  requested number of processors reduced to:  14 ShMem   1 Linda.
 CoulSu:  requested number of processors reduced to:  14 ShMem   1 Linda.
 Error on total polarization charges =  0.01520
 SCF Done:  E(UB3LYP) =  -536.330966192     A.U. after   13 cycles
            NFock= 13  Conv=0.24D-08     -V/T= 2.0039
 <Sx>= 0.0000 <Sy>= 0.0000 <Sz>= 0.5000 <S**2>= 0.7719 S= 0.5109
 <L.S>= 0.000000000000E+00
 Annihilation of the first spin contaminant:
 S**2 before annihilation     0.7719,   after     0.7503
 PrsmSu:  requested number of processors reduced to:   9 ShMem   1 Linda.
 PrsmSu:  requested number of processors reduced to:  15 ShMem   1 Linda.
 D1PCM: PCM CHGder 1st derivatives, ID1Alg=3 FixD1E=F DoIter=F DoCFld=F I1PDM=0.
 CoulSu:  requested number of processors reduced to:  13 ShMem   1 Linda.
 CoulSu:  requested number of processors reduced to:  13 ShMem   1 Linda.
 CoulSu:  requested number of processors reduced to:  12 ShMem   1 Linda.
 CoulSu:  requested number of processors reduced to:   8 ShMem   1 Linda.
 CoulSu:  requested number of processors reduced to:   8 ShMem   1 Linda.
 CoulSu:  requested number of processors reduced to:  14 ShMem   1 Linda.
 CoulSu:  requested number of processors reduced to:  14 ShMem   1 Linda.
 Calling FoFJK, ICntrl=      2127 FMM=F ISym2X=0 I1Cent= 0 IOpClX= 1 NMat=1 NMatS=1 NMatT=0.
 CoulSu:  requested number of processors reduced to:  15 ShMem   1 Linda.
 ***** Axes restored to original set *****
 -------------------------------------------------------------------
 Center     Atomic                   Forces (Hartrees/Bohr)
 Number     Number              X              Y              Z
 -------------------------------------------------------------------
      1        6           0.000022214   -0.000129813   -0.000004442
      2        6          -0.000182598   -0.000010007   -0.000030701
      3        6           0.000179518   -0.000106548   -0.000055299
      4        6          -0.000149985    0.000033154    0.000032296
      5        6           0.000030361    0.000130895    0.000009624
      6        6          -0.000087647    0.000010852   -0.000002280
      7        1           0.000026454    0.000040235    0.000000643
      8        1           0.000066719    0.000028419   -0.000001492
      9        1           0.000057497   -0.000033541   -0.000006316
     10        1           0.000025064   -0.000039840   -0.000003043
     11        1           0.000010326   -0.000004315    0.000003681
     12        8           0.013364250    0.001971478   -0.000345086
     13        1          -0.009738881   -0.009583864   -0.011465945
     14        1          -0.010310376    0.012819955   -0.000709502
     15        1          -0.009780440   -0.008162092    0.013579422
     16        8           0.005527929    0.004984573    0.007457063
     17        8           0.005354386    0.004072765   -0.008709948
     18        8           0.005874988   -0.007406744    0.000802704
     19        1          -0.000154574    0.000498364   -0.000394388
     20        1          -0.000120386    0.000250490   -0.000495612
     21        1          -0.000014819    0.000635585    0.000338623
 -------------------------------------------------------------------
 Cartesian Forces:  Max     0.013579422 RMS     0.004784554

 GradGradGradGradGradGradGradGradGradGradGradGradGradGradGradGradGradGrad
 Berny optimization.
 Using GEDIIS/GDIIS optimizer.
 FormGI is forming the generalized inverse of G from B-inverse, IUseBI=4.
 Internal  Forces:  Max     0.007581397 RMS     0.001702457
 Search for a local minimum.
 Step number   7 out of a maximum of  126
 All quantities printed in internal units (Hartrees-Bohrs-Radians)
 Mixed Optimization -- En-DIIS/RFO-DIIS
 Swapping is turned off.
 Update second derivatives using D2CorX and points    1    2    3    4    5
                                                      6    7
 DE= -6.54D-06 DEPred=-5.04D-07 R= 1.30D+01
 TightC=F SS=  1.41D+00  RLast= 4.25D-02 DXNew= 7.1258D-01 1.2762D-01
 Trust test= 1.30D+01 RLast= 4.25D-02 DXMaxT set to 4.24D-01
 ITU=  1  1  1  1  1  1  0
     Eigenvalues ---    0.00124   0.01902   0.02012   0.02039   0.02101
     Eigenvalues ---    0.02118   0.02135   0.02151   0.02156   0.02215
     Eigenvalues ---    0.05664   0.07169   0.13865   0.15999   0.16000
     Eigenvalues ---    0.16001   0.17536   0.22005   0.22437   0.25009
     Eigenvalues ---    0.28522   0.35143   0.35281   0.35320   0.35350
     Eigenvalues ---    0.35615   0.39202   0.41303   0.44231   0.44948
     Eigenvalues ---    0.46192   0.49769   0.591231000.000001000.00000
     Eigenvalues --- 1000.000001000.000001000.000001000.000001000.00000
     Eigenvalues --- 1000.000001000.000001000.000001000.000001000.00000
     Eigenvalues --- 1000.000001000.000001000.000001000.000001000.00000
     Eigenvalues --- 1000.000001000.000001000.000001000.000001000.00000
     Eigenvalues --- 1000.000001000.000001000.000001000.000001000.00000
     Eigenvalues --- 1000.000001000.000001000.000001000.000001000.00000
     Eigenvalues --- 1000.000001000.000001000.000001000.000001000.00000
     Eigenvalues --- 1000.000001000.000001000.000001000.000001000.00000
     Eigenvalues --- 1000.000001000.000001000.000001000.000001000.00000
     Eigenvalues --- 1000.000001000.000001000.000001000.000001000.00000
     Eigenvalues --- 1000.000001000.000001000.000001000.000001000.00000
     Eigenvalues --- 1000.000001000.000001000.000001000.000001000.00000
     Eigenvalues --- 1000.000001000.000001000.000001000.000001000.00000
     Eigenvalues --- 1000.000001000.000001000.000001000.000001000.00000
     Eigenvalues --- 1000.000001000.000001000.000001000.000001000.00000
     Eigenvalues --- 1000.000001000.000001000.000001000.000001000.00000
     Eigenvalues --- 1000.000001000.000001000.000001000.000001000.00000
     Eigenvalues --- 1000.000001000.000001000.00000
 En-DIIS/RFO-DIIS IScMMF=        0 using points:     7    6    5    4    3
 RFO step:  Lambda=-1.14680482D-05.
 DidBck=F Rises=F RFO-DIIS coefs:    2.33716   -3.59848    4.62090   -2.33367   -0.02590
 Iteration  1 RMS(Cart)=  0.01336919 RMS(Int)=  0.00005938
 Iteration  2 RMS(Cart)=  0.00009967 RMS(Int)=  0.00000171
 Iteration  3 RMS(Cart)=  0.00000000 RMS(Int)=  0.00000171
 Variable       Old X    -DE/DX   Delta X   Delta X   Delta X     New X
                                 (Linear)    (Quad)   (Total)
   X12       -1.85441   0.00236   0.00000   0.00000   0.00000  -1.85441
   Y12        0.04823   0.00034   0.00000   0.00000   0.00000   0.04823
   Z12        0.00726  -0.00011   0.00000   0.00000   0.00000   0.00726
   X13       -3.32885  -0.00232   0.00000   0.00000   0.00000  -3.32885
   Y13       -1.70104  -0.00249   0.00000   0.00000   0.00000  -1.70104
   Z13       -2.27857  -0.00319   0.00000   0.00000   0.00000  -2.27857
   X14       -3.52995  -0.00232   0.00000   0.00000   0.00000  -3.52995
   Y14        2.77640   0.00373   0.00000   0.00000   0.00000   2.77640
   Z14       -0.14571  -0.00036   0.00000   0.00000   0.00000  -0.14571
   X15       -3.27727  -0.00226   0.00000   0.00000   0.00000  -3.27727
   Y15       -1.37279  -0.00205   0.00000   0.00000   0.00000  -1.37279
   Z15        2.54648   0.00376   0.00000   0.00000   0.00000   2.54648
   X16       -4.22978   0.00135   0.00000   0.00000   0.00000  -4.22978
   Y16       -2.69610   0.00108   0.00000   0.00000   0.00000  -2.69610
   Z16       -3.58772   0.00196   0.00000   0.00000   0.00000  -3.58772
   X17       -4.14155   0.00126   0.00000   0.00000   0.00000  -4.14155
   Y17       -2.19545   0.00087   0.00000   0.00000   0.00000  -2.19545
   Z17        3.99089  -0.00230   0.00000   0.00000   0.00000   3.99089
   X18       -4.64877   0.00138   0.00000   0.00000   0.00000  -4.64877
   Y18        4.28727  -0.00179   0.00000   0.00000   0.00000   4.28727
   Z18       -0.17727   0.00031   0.00000   0.00000   0.00000  -0.17727
   X19       -4.77025   0.00024   0.00000   0.00000   0.00000  -4.77025
   Y19       -1.47397   0.00029   0.00000   0.00000   0.00000  -1.47397
   Z19       -4.82133   0.00045   0.00000   0.00000   0.00000  -4.82133
   X20       -4.25001   0.00006   0.00000   0.00000   0.00000  -4.25001
   Y20        5.14360  -0.00028   0.00000   0.00000   0.00000   5.14360
   Z20       -1.73134   0.00003   0.00000   0.00000   0.00000  -1.73134
   X21       -4.34285   0.00024   0.00000   0.00000   0.00000  -4.34285
   Y21       -0.88120   0.00029   0.00000   0.00000   0.00000  -0.88120
   Z21        5.23177  -0.00055   0.00000   0.00000   0.00000   5.23177
    R1        2.59156   0.00001   0.00008  -0.00004   0.00004   2.59160
    R2        2.66805   0.00003   0.00000   0.00003   0.00003   2.66807
    R3        2.04655  -0.00002  -0.00009   0.00004  -0.00005   2.04650
    R4        2.73250  -0.00004   0.00004  -0.00012  -0.00008   2.73242
    R5        2.04682  -0.00006  -0.00004  -0.00009  -0.00013   2.04669
    R6        2.73192   0.00000   0.00002  -0.00005  -0.00003   2.73189
    R7        2.41415   0.00000   0.00009   0.00000   0.00009   2.41424
    R8        2.59173   0.00001   0.00009  -0.00004   0.00005   2.59178
    R9        2.04649  -0.00006  -0.00003  -0.00010  -0.00014   2.04635
   R10        2.66808   0.00002   0.00001   0.00001   0.00003   2.66811
   R11        2.04658  -0.00002  -0.00009   0.00005  -0.00005   2.04653
   R12        2.04687   0.00001   0.00010  -0.00006   0.00003   2.04690
   R13        3.23403   0.00584   0.00000   0.00001   0.00000   3.23403
   R14        3.20527   0.00535   0.00000   0.00001   0.00000   3.20527
   R15        3.23906   0.00612   0.00000   0.00001   0.00000   3.23906
   R16        1.87502  -0.00725   0.00000  -0.00001   0.00000   1.87502
   R17        1.88028  -0.00665   0.00000  -0.00001   0.00000   1.88028
   R18        1.87351  -0.00758   0.00000  -0.00001   0.00000   1.87351
   R19        1.81865   0.00083   0.00000   0.00000   0.00000   1.81865
   R20        1.81867   0.00089   0.00000   0.00000   0.00000   1.81867
   R21        1.81864   0.00066   0.00000   0.00000   0.00000   1.81864
    A1        2.09677  -0.00004  -0.00021   0.00001  -0.00020   2.09657
    A2        2.09950   0.00007   0.00038   0.00000   0.00038   2.09988
    A3        2.08692  -0.00002  -0.00016  -0.00001  -0.00018   2.08674
    A4        2.09740  -0.00005  -0.00010   0.00000  -0.00011   2.09730
    A5        2.12698  -0.00002  -0.00023   0.00010  -0.00013   2.12685
    A6        2.05880   0.00007   0.00034  -0.00010   0.00024   2.05904
    A7        2.06831   0.00010   0.00030   0.00001   0.00031   2.06862
    A8        2.10369  -0.00004  -0.00025  -0.00001  -0.00026   2.10342
    A9        2.11119  -0.00006  -0.00005   0.00000  -0.00005   2.11114
   A10        2.09632  -0.00004  -0.00021   0.00004  -0.00016   2.09616
   A11        2.06209   0.00005   0.00047  -0.00013   0.00034   2.06243
   A12        2.12477  -0.00001  -0.00026   0.00009  -0.00018   2.12459
   A13        2.09791  -0.00006  -0.00011  -0.00005  -0.00016   2.09775
   A14        2.09881   0.00007   0.00030   0.00004   0.00034   2.09916
   A15        2.08646  -0.00001  -0.00018   0.00000  -0.00018   2.08628
   A16        2.10966   0.00008   0.00033  -0.00002   0.00032   2.10998
   A17        2.08683  -0.00005  -0.00018   0.00001  -0.00017   2.08666
   A18        2.08669  -0.00004  -0.00015   0.00001  -0.00015   2.08654
   A19        2.04858   0.00064   0.00123  -0.00086   0.00037   2.04894
   A20        2.10730   0.00069  -0.00249   0.00057  -0.00192   2.10539
   A21        2.03611   0.00073   0.00148   0.00025   0.00173   2.03784
   A22        1.76025  -0.00088   0.00000   0.00000   0.00000   1.76025
   A23        1.68758  -0.00091   0.00000   0.00000   0.00000   1.68758
   A24        1.75299  -0.00084   0.00000   0.00000   0.00000   1.75299
   A25        1.83358   0.00085   0.00000   0.00000   0.00000   1.83358
   A26        1.83359   0.00080   0.00000   0.00000   0.00000   1.83359
   A27        1.83613   0.00070   0.00000   0.00000   0.00000   1.83613
   A28        3.16476  -0.00064   0.00016   0.00002   0.00017   3.16493
   A29        3.22550  -0.00055  -0.00044  -0.00006  -0.00050   3.22500
   A30        3.15295  -0.00059  -0.00011  -0.00004  -0.00015   3.15279
   A31        3.12436   0.00055   0.00029   0.00004   0.00033   3.12469
   A32        3.18082   0.00027   0.00101   0.00014   0.00115   3.18196
   A33        3.16823  -0.00043   0.00018   0.00004   0.00022   3.16845
    D1       -0.00004   0.00000  -0.00008  -0.00004  -0.00012  -0.00016
    D2       -3.14032   0.00000   0.00015  -0.00001   0.00014  -3.14019
    D3        3.14127   0.00000  -0.00009  -0.00003  -0.00013   3.14115
    D4        0.00100   0.00000   0.00013  -0.00001   0.00012   0.00112
    D5        0.00133   0.00000  -0.00011  -0.00001  -0.00013   0.00121
    D6       -3.14140   0.00000  -0.00004  -0.00008  -0.00012  -3.14152
    D7       -3.13999   0.00000  -0.00010  -0.00001  -0.00012  -3.14010
    D8        0.00046   0.00000  -0.00002  -0.00008  -0.00011   0.00035
    D9       -0.00114   0.00000   0.00033   0.00009   0.00042  -0.00072
   D10       -3.13979   0.00000   0.00033   0.00016   0.00049  -3.13930
   D11        3.13918   0.00000   0.00011   0.00007   0.00018   3.13936
   D12        0.00053   0.00000   0.00012   0.00014   0.00025   0.00079
   D13        0.00108   0.00000  -0.00040  -0.00010  -0.00050   0.00058
   D14       -3.13685  -0.00001  -0.00060   0.00001  -0.00059  -3.13745
   D15        3.13972   0.00000  -0.00040  -0.00017  -0.00057   3.13915
   D16        0.00178  -0.00001  -0.00061  -0.00006  -0.00067   0.00112
   D17       -0.86828   0.00008   0.01185   0.00218   0.01403  -0.85425
   D18       -3.02704   0.00006   0.01309   0.00251   0.01559  -3.01145
   D19        1.12146  -0.00009   0.01399   0.00170   0.01569   1.13715
   D20        2.27633   0.00008   0.01186   0.00225   0.01411   2.29043
   D21        0.11757   0.00006   0.01309   0.00258   0.01567   0.13324
   D22       -2.01712  -0.00010   0.01399   0.00177   0.01576  -2.00135
   D23        0.00017   0.00000   0.00021   0.00005   0.00027   0.00043
   D24       -3.14037   0.00000   0.00009   0.00009   0.00018  -3.14019
   D25        3.13797   0.00001   0.00043  -0.00006   0.00037   3.13833
   D26       -0.00257   0.00000   0.00030  -0.00002   0.00028  -0.00229
   D27       -0.00140   0.00000   0.00005   0.00000   0.00005  -0.00135
   D28        3.14134   0.00000  -0.00003   0.00007   0.00004   3.14138
   D29        3.13915   0.00000   0.00017  -0.00003   0.00014   3.13929
   D30       -0.00130   0.00000   0.00009   0.00004   0.00013  -0.00117
   D31       -1.76607   0.00001   0.00246  -0.00013   0.00233  -1.76374
   D32        0.56044   0.00060   0.00000   0.00000   0.00000   0.56044
   D33        2.33875  -0.00051   0.00000   0.00000   0.00000   2.33875
   D34        1.55167   0.00007  -0.00226   0.00094  -0.00132   1.55036
   D35       -2.54624   0.00050   0.00000   0.00000   0.00000  -2.54624
   D36       -0.76154  -0.00065   0.00000   0.00000   0.00000  -0.76154
   D37        1.05947   0.00004  -0.00025  -0.00077  -0.00102   1.05846
   D38       -1.24265  -0.00054   0.00000   0.00000   0.00000  -1.24265
   D39       -2.96122   0.00066   0.00000   0.00000   0.00000  -2.96122
         Item               Value     Threshold  Converged?
 Maximum Force            0.000103     0.000015     NO 
 RMS     Force            0.000029     0.000010     NO 
 Maximum Displacement     0.067506     0.000060     NO 
 RMS     Displacement     0.013369     0.000040     NO 
 Predicted change in Energy=-7.599114D-07
 GradGradGradGradGradGradGradGradGradGradGradGradGradGradGradGradGradGrad

                          Input orientation:                          
 ---------------------------------------------------------------------
 Center     Atomic      Atomic             Coordinates (Angstroms)
 Number     Number       Type             X           Y           Z
 ---------------------------------------------------------------------
      1          6           0        2.419706   -1.157253   -0.100484
      2          6           0        1.048603   -1.186263   -0.096161
      3          6           0        0.296084    0.044921   -0.003269
      4          6           0        1.021412    1.292342    0.084792
      5          6           0        2.392910    1.292467    0.078524
      6          6           0        3.102652    0.075464   -0.014407
      7          1           0        2.985706   -2.077948   -0.169546
      8          1           0        0.496259   -2.115736   -0.159590
      9          1           0        0.452151    2.210606    0.158075
     10          1           0        2.939085    2.225216    0.145666
     11          1           0        4.185748    0.087686   -0.018663
     12          8           0       -0.981310    0.025521    0.003841
     13          1           0       -1.761553   -0.900154   -1.205766
     14          1           0       -1.867971    1.469208   -0.077107
     15          1           0       -1.734256   -0.726450    1.347540
     16          8           0       -2.238301   -1.426716   -1.898542
     17          8           0       -2.191612   -1.161782    2.111886
     18          8           0       -2.460021    2.268724   -0.093806
     19          1           0       -2.524310   -0.779993   -2.551338
     20          1           0       -2.249011    2.721877   -0.916186
     21          1           0       -2.298138   -0.466311    2.768534
 ---------------------------------------------------------------------
                    Distance matrix (angstroms):
                    1          2          3          4          5
     1  C    0.000000
     2  C    1.371416   0.000000
     3  C    2.442221   1.445935   0.000000
     4  C    2.826671   2.485350   1.445654   0.000000
     5  C    2.456397   2.825203   2.441258   1.371512   0.000000
     6  C    1.411883   2.412002   2.806756   2.412921   1.411901
     7  H    1.082961   2.133741   3.430493   3.909218   3.431128
     8  H    2.149844   1.083064   2.175533   3.456950   3.907663
     9  H    3.909041   3.458194   2.177287   1.082884   2.148454
    10  H    3.430953   3.907760   3.429478   2.133407   1.082975
    11  H    2.162284   3.386832   3.889930   3.387465   2.162224
    12  O    3.602325   2.366214   1.277561   2.371136   3.605009
    13  H    4.332514   3.034808   2.563793   3.770607   4.869964
    14  H    5.028222   3.944400   2.591752   2.899315   4.267384
    15  H    4.420154   3.168597   2.557729   3.641945   4.766542
    16  O    5.000266   3.756346   3.490112   4.685362   5.722837
    17  O    5.114573   3.921105   3.481185   4.522760   5.583524
    18  O    5.962307   4.924163   3.542543   3.620166   4.953152
    19  H    5.531031   4.354155   3.889442   4.880154   5.948976
    20  H    6.124536   5.178828   3.804868   3.706912   4.957832
    21  H    5.564775   4.463797   3.830697   4.616789   5.686421
                    6          7          8          9         10
     6  C    0.000000
     7  H    2.162158   0.000000
     8  H    3.408184   2.489753   0.000000
     9  H    3.407893   4.991786   4.338213   0.000000
    10  H    2.161900   4.314945   4.990435   2.487008   0.000000
    11  H    1.083174   2.480491   4.299681   4.298578   2.479961
    12  O    4.084308   4.493535   2.606703   2.617860   4.497584
    13  H    5.102122   4.999741   2.769448   4.054303   5.804335
    14  H    5.162707   6.012407   4.295138   2.447028   4.871238
    15  H    5.088579   5.138690   3.029316   3.849870   5.656584
    16  O    5.859376   5.541099   3.313084   4.969740   6.657380
    17  O    5.837904   5.731397   3.646133   4.709550   6.454597
    18  O    5.979968   6.968158   5.288422   2.923622   5.404589
    19  H    6.231414   6.141489   4.077807   5.014371   6.793658
    20  H    6.037963   7.141292   5.613506   2.951561   5.318885
    21  H    6.099738   6.256892   4.370717   4.641602   6.446104
                   11         12         13         14         15
    11  H    0.000000
    12  O    5.167481   0.000000
    13  H    6.144545   1.711374   0.000000
    14  H    6.209633   1.696158   2.626609   0.000000
    15  H    6.129909   1.714035   2.559353   2.620766   0.000000
    16  O    6.862636   2.703346   0.992217   3.441097   3.358792
    17  O    6.838942   2.705249   3.355624   3.437811   0.991420
    18  O    6.994914   2.688509   3.430175   0.995001   3.402246
    19  H    7.224417   3.091705   1.551387   3.407566   3.978480
    20  H    7.010752   3.118309   3.666140   1.555129   4.156969
    21  H    7.079277   3.101526   4.033758   3.468278   1.550761
                   16         17         18         19         20
    16  O    0.000000
    17  O    4.019441   0.000000
    18  O    4.118557   4.087235   0.000000
    19  H    0.962390   4.690641   3.916411   0.000000
    20  H    4.263328   4.924969   0.962383   3.874610   0.000000
    21  H    4.765245   0.962400   3.962274   5.333909   4.872794
                   21
    21  H    0.000000
 Stoichiometry    C6H11O4(2)
 Framework group  C1[X(C6H11O4)]
 Deg. of freedom    57
 Full point group                 C1      NOp   1
 Largest Abelian subgroup         C1      NOp   1
 Largest concise Abelian subgroup C1      NOp   1
                         Standard orientation:                         
 ---------------------------------------------------------------------
 Center     Atomic      Atomic             Coordinates (Angstroms)
 Number     Number       Type             X           Y           Z
 ---------------------------------------------------------------------
      1          6           0        2.438672   -1.209392   -0.041954
      2          6           0        1.067317   -1.221279   -0.036880
      3          6           0        0.330030    0.022137   -0.004426
      4          6           0        1.070678    1.263344    0.023121
      5          6           0        2.442072    1.246283    0.017512
      6          6           0        3.136759    0.017556   -0.015693
      7          1           0        2.993281   -2.139254   -0.065820
      8          1           0        0.503559   -2.145870   -0.055227
      9          1           0        0.512778    2.191024    0.051320
     10          1           0        2.999701    2.174403    0.039405
     11          1           0        4.219924    0.016224   -0.020020
     12          8           0       -0.947506    0.018829    0.003009
     13          1           0       -1.739237   -0.954992   -1.160450
     14          1           0       -1.816328    1.467663   -0.148585
     15          1           0       -1.709494   -0.657476    1.381378
     16          8           0       -2.222518   -1.508765   -1.826986
     17          8           0       -2.172084   -1.049399    2.165801
     18          8           0       -2.398488    2.272643   -0.204489
     19          1           0       -2.500618   -0.891136   -2.510643
     20          1           0       -2.182012    2.682570   -1.047863
     21          1           0       -2.269957   -0.321511    2.787744
 ---------------------------------------------------------------------
 Rotational constants (GHZ):      1.3020822      0.6645392      0.5923404
 Standard basis: 6-311++G(d,p) (5D, 7F)
 There are   307 symmetry adapted cartesian basis functions of A   symmetry.
 There are   297 symmetry adapted basis functions of A   symmetry.
   297 basis functions,   459 primitive gaussians,   307 cartesian basis functions
    40 alpha electrons       39 beta electrons
       nuclear repulsion energy       518.6107973554 Hartrees.
 NAtoms=   21 NActive=   21 NUniq=   21 SFac= 1.00D+00 NAtFMM=   60 NAOKFM=F Big=F
 Integral buffers will be    131072 words long.
 Raffenetti 2 integral format.
 Two-electron integral symmetry is turned on.
 ------------------------------------------------------------------------------
 Polarizable Continuum Model (PCM)
 =================================
 Model                : PCM (using non-symmetric T matrix).
 Atomic radii         : UFF (Universal Force Field).
 Polarization charges : Total charges.
 Charge compensation  : None.
 Solution method      : On-the-fly selection.
 Cavity type          : Scaled VdW (van der Waals Surface) (Alpha=1.100).
 Cavity algorithm     : GePol (No added spheres)
                        Default sphere list used, NSphG=   21.
                        Lebedev-Laikov grids with approx.  5.0 points / Ang**2.
                        Smoothing algorithm: Karplus/York (Gamma=1.0000).
                        Polarization charges: spherical gaussians, with
                                              point-specific exponents (IZeta= 3).
                        Self-potential: point-specific (ISelfS= 7).
                        Self-field    : sphere-specific E.n sum rule (ISelfD= 2).
 1st derivatives      : Analytical E(r).r(x)/FMM algorithm (CHGder, D1EAlg=3).
                        Cavity 1st derivative terms included.
 Solvent              : Water, Eps=  78.355300 Eps(inf)=   1.777849
 ------------------------------------------------------------------------------
 One-electron integrals computed using PRISM.
 PrsmSu:  requested number of processors reduced to:   9 ShMem   1 Linda.
 NBasis=   297 RedAO= T EigKep=  4.39D-06  NBF=   297
 NBsUse=   296 1.00D-06 EigRej=  8.93D-07 NBFU=   296
 Initial guess from the checkpoint file:  "MHPhenoxideIon.com.chk"
 B after Tr=     0.000000    0.000000    0.000000
         Rot=    0.999982    0.006050    0.000173    0.000305 Ang=   0.69 deg.
 Initial guess <Sx>= 0.0000 <Sy>= 0.0000 <Sz>= 0.5000 <S**2>= 0.7719 S= 0.5109
 ExpMin= 3.60D-02 ExpMax= 8.59D+03 ExpMxC= 1.30D+03 IAcc=3 IRadAn=         5 AccDes= 0.00D+00
 Harris functional with IExCor=  402 and IRadAn=       5 diagonalized for initial guess.
 HarFok:  IExCor=  402 AccDes= 0.00D+00 IRadAn=         5 IDoV= 1 UseB2=F ITyADJ=14
 ICtDFT=  3500011 ScaDFX=  1.000000  1.000000  1.000000  1.000000
 FoFCou: FMM=F IPFlag=           0 FMFlag=      100000 FMFlg1=           0
         NFxFlg=           0 DoJE=T BraDBF=F KetDBF=T FulRan=T
         wScrn=  0.000000 ICntrl=     500 IOpCl=  0 I1Cent=   200000004 NGrid=           0
         NMat0=    1 NMatS0=      1 NMatT0=    0 NMatD0=    1 NMtDS0=    0 NMtDT0=    0
 Petite list used in FoFCou.
 Requested convergence on RMS density matrix=1.00D-08 within 128 cycles.
 Requested convergence on MAX density matrix=1.00D-06.
 Requested convergence on             energy=1.00D-06.
 No special actions if energy rises.
 CoulSu:  requested number of processors reduced to:  10 ShMem   1 Linda.
 Inv3:  Mode=1 IEnd=    11442627.
 Iteration    1 A*A^-1 deviation from unit magnitude is 5.55D-15 for    407.
 Iteration    1 A*A^-1 deviation from orthogonality  is 3.82D-15 for   1941   1812.
 Iteration    1 A^-1*A deviation from unit magnitude is 4.44D-15 for    404.
 Iteration    1 A^-1*A deviation from orthogonality  is 2.33D-10 for   1780   1779.
 Iteration    2 A*A^-1 deviation from unit magnitude is 9.10D-15 for    404.
 Iteration    2 A*A^-1 deviation from orthogonality  is 3.24D-15 for   1350    402.
 Iteration    2 A^-1*A deviation from unit magnitude is 1.33D-15 for    191.
 Iteration    2 A^-1*A deviation from orthogonality  is 6.03D-16 for   1930    337.
 CoulSu:  requested number of processors reduced to:  10 ShMem   1 Linda.
 CoulSu:  requested number of processors reduced to:  14 ShMem   1 Linda.
 CoulSu:  requested number of processors reduced to:  14 ShMem   1 Linda.
 Error on total polarization charges =  0.01520
 SCF Done:  E(UB3LYP) =  -536.330970732     A.U. after   12 cycles
            NFock= 12  Conv=0.83D-08     -V/T= 2.0039
 <Sx>= 0.0000 <Sy>= 0.0000 <Sz>= 0.5000 <S**2>= 0.7719 S= 0.5109
 <L.S>= 0.000000000000E+00
 Annihilation of the first spin contaminant:
 S**2 before annihilation     0.7719,   after     0.7503
 PrsmSu:  requested number of processors reduced to:   9 ShMem   1 Linda.
 PrsmSu:  requested number of processors reduced to:  15 ShMem   1 Linda.
 D1PCM: PCM CHGder 1st derivatives, ID1Alg=3 FixD1E=F DoIter=F DoCFld=F I1PDM=0.
 CoulSu:  requested number of processors reduced to:  13 ShMem   1 Linda.
 CoulSu:  requested number of processors reduced to:  13 ShMem   1 Linda.
 CoulSu:  requested number of processors reduced to:  12 ShMem   1 Linda.
 CoulSu:  requested number of processors reduced to:   8 ShMem   1 Linda.
 CoulSu:  requested number of processors reduced to:   8 ShMem   1 Linda.
 CoulSu:  requested number of processors reduced to:  14 ShMem   1 Linda.
 CoulSu:  requested number of processors reduced to:  14 ShMem   1 Linda.
 Calling FoFJK, ICntrl=      2127 FMM=F ISym2X=0 I1Cent= 0 IOpClX= 1 NMat=1 NMatS=1 NMatT=0.
 CoulSu:  requested number of processors reduced to:  15 ShMem   1 Linda.
 ***** Axes restored to original set *****
 -------------------------------------------------------------------
 Center     Atomic                   Forces (Hartrees/Bohr)
 Number     Number              X              Y              Z
 -------------------------------------------------------------------
      1        6           0.000004650   -0.000039537   -0.000001577
      2        6          -0.000060789    0.000001928   -0.000011599
      3        6           0.000060578   -0.000143718   -0.000071765
      4        6          -0.000047106    0.000011574    0.000015073
      5        6           0.000009831    0.000042994    0.000003924
      6        6          -0.000019823    0.000005259   -0.000000271
      7        1           0.000010016    0.000013214    0.000000327
      8        1           0.000018750    0.000009987   -0.000001905
      9        1           0.000002086   -0.000011028    0.000003376
     10        1           0.000008800   -0.000013923   -0.000001976
     11        1           0.000003857   -0.000002482    0.000001398
     12        8           0.013372993    0.002014734   -0.000422785
     13        1          -0.009686626   -0.009543825   -0.011403305
     14        1          -0.010345898    0.012811340   -0.000626752
     15        1          -0.009800588   -0.008160699    0.013637547
     16        8           0.005495504    0.004962458    0.007415703
     17        8           0.005376218    0.004068846   -0.008754100
     18        8           0.005874541   -0.007414547    0.000783664
     19        1          -0.000157847    0.000484222   -0.000393720
     20        1          -0.000106025    0.000255683   -0.000503840
     21        1          -0.000013124    0.000647520    0.000332582
 -------------------------------------------------------------------
 Cartesian Forces:  Max     0.013637547 RMS     0.004783480

 GradGradGradGradGradGradGradGradGradGradGradGradGradGradGradGradGradGrad
 Berny optimization.
 Using GEDIIS/GDIIS optimizer.
 FormGI is forming the generalized inverse of G from B-inverse, IUseBI=4.
 Internal  Forces:  Max     0.007606791 RMS     0.001701704
 Search for a local minimum.
 Step number   8 out of a maximum of  126
 All quantities printed in internal units (Hartrees-Bohrs-Radians)
 Mixed Optimization -- En-DIIS/RFO-DIIS
 Swapping is turned off.
 Update second derivatives using D2CorX and points    1    2    3    4    5
                                                      6    7    8
 DE= -4.54D-06 DEPred=-7.60D-07 R= 5.97D+00
 TightC=F SS=  1.41D+00  RLast= 3.74D-02 DXNew= 7.1258D-01 1.1222D-01
 Trust test= 5.97D+00 RLast= 3.74D-02 DXMaxT set to 4.24D-01
 ITU=  1  1  1  1  1  1  1  0
     Eigenvalues ---    0.00066   0.01899   0.02014   0.02039   0.02101
     Eigenvalues ---    0.02118   0.02135   0.02151   0.02156   0.02216
     Eigenvalues ---    0.05666   0.07284   0.14449   0.16000   0.16000
     Eigenvalues ---    0.16015   0.17627   0.22005   0.22899   0.23340
     Eigenvalues ---    0.25276   0.35120   0.35281   0.35317   0.35351
     Eigenvalues ---    0.35589   0.37230   0.41205   0.44216   0.44241
     Eigenvalues ---    0.46186   0.51030   0.589011000.000001000.00000
     Eigenvalues --- 1000.000001000.000001000.000001000.000001000.00000
     Eigenvalues --- 1000.000001000.000001000.000001000.000001000.00000
     Eigenvalues --- 1000.000001000.000001000.000001000.000001000.00000
     Eigenvalues --- 1000.000001000.000001000.000001000.000001000.00000
     Eigenvalues --- 1000.000001000.000001000.000001000.000001000.00000
     Eigenvalues --- 1000.000001000.000001000.000001000.000001000.00000
     Eigenvalues --- 1000.000001000.000001000.000001000.000001000.00000
     Eigenvalues --- 1000.000001000.000001000.000001000.000001000.00000
     Eigenvalues --- 1000.000001000.000001000.000001000.000001000.00000
     Eigenvalues --- 1000.000001000.000001000.000001000.000001000.00000
     Eigenvalues --- 1000.000001000.000001000.000001000.000001000.00000
     Eigenvalues --- 1000.000001000.000001000.000001000.000001000.00000
     Eigenvalues --- 1000.000001000.000001000.000001000.000001000.00000
     Eigenvalues --- 1000.000001000.000001000.000001000.000001000.00000
     Eigenvalues --- 1000.000001000.000001000.000001000.000001000.00000
     Eigenvalues --- 1000.000001000.000001000.000001000.000001000.00000
     Eigenvalues --- 1000.000001000.000001000.000001000.000001000.00000
     Eigenvalues --- 1000.000001000.000001000.00000
 En-DIIS/RFO-DIIS IScMMF=        0 using points:     8    7    6    5    4
 RFO step:  Lambda=-1.13817129D-05.
 DidBck=F Rises=F RFO-DIIS coefs:    2.85339   -2.54020    1.38801   -1.01121    0.31000
 Iteration  1 RMS(Cart)=  0.01911298 RMS(Int)=  0.00012436
 Iteration  2 RMS(Cart)=  0.00021011 RMS(Int)=  0.00000242
 Iteration  3 RMS(Cart)=  0.00000002 RMS(Int)=  0.00000242
 Variable       Old X    -DE/DX   Delta X   Delta X   Delta X     New X
                                 (Linear)    (Quad)   (Total)
   X12       -1.85441   0.00236   0.00000   0.00000   0.00000  -1.85441
   Y12        0.04823   0.00034   0.00000   0.00000   0.00000   0.04823
   Z12        0.00726  -0.00013   0.00000   0.00000   0.00000   0.00726
   X13       -3.32885  -0.00231   0.00000   0.00000   0.00000  -3.32885
   Y13       -1.70104  -0.00248   0.00000   0.00000   0.00000  -1.70104
   Z13       -2.27857  -0.00317   0.00000   0.00000   0.00000  -2.27857
   X14       -3.52995  -0.00233   0.00000   0.00000   0.00000  -3.52995
   Y14        2.77640   0.00373   0.00000   0.00000   0.00000   2.77640
   Z14       -0.14571  -0.00033   0.00000   0.00000   0.00000  -0.14571
   X15       -3.27727  -0.00226   0.00000   0.00000   0.00000  -3.27727
   Y15       -1.37279  -0.00204   0.00000   0.00000   0.00000  -1.37279
   Z15        2.54648   0.00378   0.00000   0.00000   0.00000   2.54648
   X16       -4.22978   0.00134   0.00000   0.00000   0.00000  -4.22978
   Y16       -2.69610   0.00107   0.00000   0.00000   0.00000  -2.69610
   Z16       -3.58772   0.00195   0.00000   0.00000   0.00000  -3.58772
   X17       -4.14155   0.00127   0.00000   0.00000   0.00000  -4.14155
   Y17       -2.19545   0.00088   0.00000   0.00000   0.00000  -2.19545
   Z17        3.99089  -0.00232   0.00000   0.00000   0.00000   3.99089
   X18       -4.64877   0.00138   0.00000   0.00000   0.00000  -4.64877
   Y18        4.28727  -0.00178   0.00000   0.00000   0.00000   4.28727
   Z18       -0.17727   0.00031   0.00000   0.00000   0.00000  -0.17727
   X19       -4.77025   0.00023   0.00000   0.00000   0.00000  -4.77025
   Y19       -1.47397   0.00028   0.00000   0.00000   0.00000  -1.47397
   Z19       -4.82133   0.00044   0.00000   0.00000   0.00000  -4.82133
   X20       -4.25001   0.00007   0.00000   0.00000   0.00000  -4.25001
   Y20        5.14360  -0.00029   0.00000   0.00000   0.00000   5.14360
   Z20       -1.73134   0.00002   0.00000   0.00000   0.00000  -1.73134
   X21       -4.34285   0.00025   0.00000   0.00000   0.00000  -4.34285
   Y21       -0.88120   0.00029   0.00000   0.00000   0.00000  -0.88120
   Z21        5.23177  -0.00056   0.00000   0.00000   0.00000   5.23177
    R1        2.59160   0.00001  -0.00001   0.00004   0.00004   2.59164
    R2        2.66807   0.00002   0.00004   0.00001   0.00005   2.66812
    R3        2.04650  -0.00001  -0.00003   0.00000  -0.00003   2.04647
    R4        2.73242  -0.00002  -0.00006  -0.00003  -0.00009   2.73233
    R5        2.04669  -0.00002  -0.00012   0.00004  -0.00009   2.04661
    R6        2.73189  -0.00001   0.00004  -0.00008  -0.00004   2.73185
    R7        2.41424  -0.00001   0.00005   0.00000   0.00005   2.41430
    R8        2.59178   0.00001   0.00000   0.00004   0.00004   2.59182
    R9        2.04635  -0.00001  -0.00014   0.00010  -0.00004   2.04632
   R10        2.66811   0.00001   0.00003   0.00002   0.00004   2.66815
   R11        2.04653  -0.00001  -0.00002  -0.00002  -0.00004   2.04649
   R12        2.04690   0.00000   0.00002   0.00001   0.00003   2.04693
   R13        3.23403   0.00580   0.00000   0.00001   0.00000   3.23403
   R14        3.20527   0.00535   0.00000   0.00001   0.00000   3.20527
   R15        3.23906   0.00614   0.00000   0.00001   0.00000   3.23906
   R16        1.87502  -0.00721   0.00000  -0.00001   0.00000   1.87502
   R17        1.88028  -0.00665   0.00000  -0.00001   0.00000   1.88028
   R18        1.87351  -0.00761   0.00000  -0.00001   0.00000   1.87351
   R19        1.81865   0.00082   0.00000   0.00000   0.00000   1.81865
   R20        1.81867   0.00089   0.00000   0.00000   0.00000   1.81867
   R21        1.81864   0.00067   0.00000   0.00000   0.00000   1.81864
    A1        2.09657  -0.00001  -0.00019   0.00005  -0.00013   2.09643
    A2        2.09988   0.00002   0.00055  -0.00021   0.00033   2.10021
    A3        2.08674  -0.00001  -0.00036   0.00016  -0.00020   2.08654
    A4        2.09730  -0.00002  -0.00003  -0.00007  -0.00010   2.09719
    A5        2.12685   0.00000   0.00004  -0.00003   0.00001   2.12685
    A6        2.05904   0.00002  -0.00001   0.00010   0.00010   2.05914
    A7        2.06862   0.00004   0.00019   0.00008   0.00027   2.06889
    A8        2.10342   0.00002  -0.00021   0.00026   0.00005   2.10347
    A9        2.11114  -0.00005   0.00002  -0.00034  -0.00032   2.11082
   A10        2.09616  -0.00001  -0.00008  -0.00005  -0.00013   2.09603
   A11        2.06243   0.00000   0.00010  -0.00005   0.00005   2.06249
   A12        2.12459   0.00001  -0.00002   0.00009   0.00007   2.12466
   A13        2.09775  -0.00002  -0.00016   0.00004  -0.00012   2.09762
   A14        2.09916   0.00003   0.00052  -0.00021   0.00031   2.09947
   A15        2.08628   0.00000  -0.00035   0.00017  -0.00018   2.08610
   A16        2.10998   0.00002   0.00028  -0.00006   0.00022   2.11020
   A17        2.08666  -0.00001  -0.00016   0.00003  -0.00013   2.08653
   A18        2.08654  -0.00001  -0.00012   0.00003  -0.00009   2.08645
   A19        2.04894   0.00062  -0.00014  -0.00084  -0.00098   2.04796
   A20        2.10539   0.00071  -0.00198   0.00057  -0.00141   2.10398
   A21        2.03784   0.00073   0.00231   0.00023   0.00254   2.04038
   A22        1.76025  -0.00087   0.00000   0.00000   0.00000   1.76025
   A23        1.68758  -0.00091   0.00000   0.00000   0.00000   1.68758
   A24        1.75299  -0.00085   0.00000   0.00000   0.00000   1.75299
   A25        1.83358   0.00085   0.00000   0.00000   0.00000   1.83358
   A26        1.83359   0.00079   0.00000   0.00000   0.00000   1.83359
   A27        1.83613   0.00071   0.00000   0.00000   0.00000   1.83613
   A28        3.16493  -0.00064   0.00023   0.00001   0.00024   3.16517
   A29        3.22500  -0.00056  -0.00067  -0.00005  -0.00074   3.22426
   A30        3.15279  -0.00060  -0.00021  -0.00003  -0.00024   3.15255
   A31        3.12469   0.00054   0.00044   0.00003   0.00047   3.12516
   A32        3.18196   0.00023   0.00151   0.00013   0.00163   3.18359
   A33        3.16845  -0.00042   0.00030   0.00003   0.00033   3.16878
    D1       -0.00016   0.00000  -0.00016   0.00006  -0.00009  -0.00025
    D2       -3.14019   0.00000   0.00016  -0.00005   0.00011  -3.14007
    D3        3.14115   0.00000  -0.00018   0.00007  -0.00010   3.14105
    D4        0.00112   0.00000   0.00014  -0.00004   0.00010   0.00123
    D5        0.00121   0.00000  -0.00018   0.00006  -0.00012   0.00109
    D6       -3.14152   0.00000  -0.00020   0.00005  -0.00016   3.14151
    D7       -3.14010   0.00000  -0.00016   0.00005  -0.00011  -3.14021
    D8        0.00035   0.00000  -0.00019   0.00004  -0.00015   0.00021
    D9       -0.00072   0.00000   0.00058  -0.00019   0.00039  -0.00033
   D10       -3.13930   0.00000   0.00072  -0.00001   0.00071  -3.13859
   D11        3.13936   0.00000   0.00027  -0.00008   0.00019   3.13956
   D12        0.00079   0.00000   0.00041   0.00010   0.00051   0.00130
   D13        0.00058   0.00000  -0.00068   0.00019  -0.00049   0.00009
   D14       -3.13745   0.00000  -0.00074   0.00040  -0.00034  -3.13778
   D15        3.13915   0.00000  -0.00083   0.00001  -0.00081   3.13833
   D16        0.00112   0.00000  -0.00088   0.00022  -0.00066   0.00046
   D17       -0.85425   0.00008   0.01883   0.00172   0.02055  -0.83370
   D18       -3.01145   0.00004   0.02099   0.00203   0.02301  -2.98843
   D19        1.13715  -0.00010   0.02056   0.00124   0.02179   1.15894
   D20        2.29043   0.00008   0.01898   0.00190   0.02088   2.31131
   D21        0.13324   0.00004   0.02113   0.00221   0.02334   0.15658
   D22       -2.00135  -0.00010   0.02070   0.00142   0.02212  -1.97923
   D23        0.00043   0.00000   0.00036  -0.00007   0.00029   0.00073
   D24       -3.14019   0.00000   0.00027  -0.00003   0.00024  -3.13995
   D25        3.13833   0.00000   0.00042  -0.00029   0.00013   3.13847
   D26       -0.00229   0.00000   0.00033  -0.00025   0.00008  -0.00221
   D27       -0.00135   0.00000   0.00007  -0.00006   0.00001  -0.00133
   D28        3.14138   0.00000   0.00010  -0.00004   0.00005   3.14143
   D29        3.13929   0.00000   0.00016  -0.00009   0.00007   3.13935
   D30       -0.00117   0.00000   0.00019  -0.00008   0.00011  -0.00106
   D31       -1.76374   0.00000   0.00280  -0.00014   0.00265  -1.76109
   D32        0.56044   0.00062   0.00000   0.00000   0.00000   0.56044
   D33        2.33875  -0.00052   0.00000   0.00000   0.00000   2.33875
   D34        1.55036   0.00009  -0.00099   0.00093  -0.00006   1.55030
   D35       -2.54624   0.00050   0.00000   0.00000   0.00000  -2.54624
   D36       -0.76154  -0.00065   0.00000   0.00000   0.00000  -0.76154
   D37        1.05846   0.00003  -0.00178  -0.00074  -0.00253   1.05593
   D38       -1.24265  -0.00055   0.00000   0.00000   0.00000  -1.24265
   D39       -2.96122   0.00066   0.00000   0.00000   0.00000  -2.96122
         Item               Value     Threshold  Converged?
 Maximum Force            0.000073     0.000015     NO 
 RMS     Force            0.000018     0.000010     NO 
 Maximum Displacement     0.103375     0.000060     NO 
 RMS     Displacement     0.019116     0.000040     NO 
 Predicted change in Energy=-6.654811D-07
 GradGradGradGradGradGradGradGradGradGradGradGradGradGradGradGradGradGrad

                          Input orientation:                          
 ---------------------------------------------------------------------
 Center     Atomic      Atomic             Coordinates (Angstroms)
 Number     Number       Type             X           Y           Z
 ---------------------------------------------------------------------
      1          6           0        2.420822   -1.150541   -0.133886
      2          6           0        1.049748   -1.181363   -0.127592
      3          6           0        0.296068    0.046558   -0.006073
      4          6           0        1.019829    1.292786    0.107673
      5          6           0        2.391332    1.294817    0.098926
      6          6           0        3.102281    0.080953   -0.021986
      7          1           0        2.988104   -2.068579   -0.224250
      8          1           0        0.498428   -2.109874   -0.210306
      9          1           0        0.449500    2.208441    0.201995
     10          1           0        2.936743    2.226392    0.185465
     11          1           0        4.185367    0.094618   -0.027887
     12          8           0       -0.981310    0.025521    0.003841
     13          1           0       -1.761553   -0.900154   -1.205766
     14          1           0       -1.867971    1.469208   -0.077107
     15          1           0       -1.734256   -0.726450    1.347540
     16          8           0       -2.238301   -1.426716   -1.898542
     17          8           0       -2.191612   -1.161782    2.111886
     18          8           0       -2.460021    2.268724   -0.093806
     19          1           0       -2.524310   -0.779993   -2.551338
     20          1           0       -2.249011    2.721877   -0.916186
     21          1           0       -2.298138   -0.466311    2.768534
 ---------------------------------------------------------------------
                    Distance matrix (angstroms):
                    1          2          3          4          5
     1  C    0.000000
     2  C    1.371435   0.000000
     3  C    2.442122   1.445887   0.000000
     4  C    2.826832   2.485489   1.445632   0.000000
     5  C    2.456592   2.825354   2.441169   1.371533   0.000000
     6  C    1.411908   2.411946   2.806468   2.412873   1.411925
     7  H    1.082944   2.133945   3.430519   3.909355   3.431182
     8  H    2.149828   1.083018   2.175513   3.457031   3.907765
     9  H    3.909179   3.458279   2.177285   1.082864   2.148498
    10  H    3.431010   3.907883   3.429508   2.133596   1.082956
    11  H    2.162239   3.386765   3.889657   3.387420   2.162202
    12  O    3.602304   2.366229   1.277590   2.370928   3.604840
    13  H    4.324799   3.024062   2.563071   3.777591   4.875097
    14  H    5.025938   3.942227   2.590762   2.899078   4.266505
    15  H    4.431608   3.183338   2.559692   3.633121   4.760781
    16  O    4.989761   3.742690   3.489270   4.694252   5.729758
    17  O    5.130123   3.939805   3.483445   4.511666   5.575864
    18  O    5.959497   4.921658   3.541433   3.619724   4.951896
    19  H    5.516857   4.336996   3.887942   4.891592   5.957539
    20  H    6.116777   5.170974   3.803034   3.711590   4.959813
    21  H    5.582186   4.484104   3.832934   4.602554   5.676223
                    6          7          8          9         10
     6  C    0.000000
     7  H    2.162044   0.000000
     8  H    3.408113   2.490058   0.000000
     9  H    3.407875   4.991902   4.338228   0.000000
    10  H    2.161792   4.314774   4.990512   2.487363   0.000000
    11  H    1.083189   2.480205   4.299602   4.298580   2.479725
    12  O    4.084049   4.493721   2.606798   2.617560   4.497550
    13  H    5.101057   4.988771   2.749887   4.066191   5.812469
    14  H    5.160784   6.009913   4.292716   2.448476   4.871093
    15  H    5.091129   5.154854   3.053788   3.833360   5.646940
    16  O    5.858015   5.525446   3.287329   4.985067   6.668535
    17  O    5.841498   5.754066   3.678012   4.688449   6.441339
    18  O    5.977516   6.965004   5.285651   2.925141   5.404151
    19  H    6.228754   6.120662   4.047957   5.035388   6.808197
    20  H    6.034103   7.131242   5.602901   2.965790   5.324583
    21  H    6.103362   6.282386   4.404040   4.614210   6.428598
                   11         12         13         14         15
    11  H    0.000000
    12  O    5.167237   0.000000
    13  H    6.143519   1.711374   0.000000
    14  H    6.207642   1.696158   2.626609   0.000000
    15  H    6.132527   1.714035   2.559353   2.620766   0.000000
    16  O    6.861291   2.703346   0.992217   3.441097   3.358792
    17  O    6.842736   2.705249   3.355624   3.437811   0.991420
    18  O    6.992300   2.688509   3.430175   0.995001   3.402246
    19  H    7.221670   3.091705   1.551387   3.407566   3.978480
    20  H    7.006624   3.118309   3.666140   1.555129   4.156969
    21  H    7.083110   3.101526   4.033758   3.468278   1.550761
                   16         17         18         19         20
    16  O    0.000000
    17  O    4.019441   0.000000
    18  O    4.118557   4.087235   0.000000
    19  H    0.962390   4.690641   3.916411   0.000000
    20  H    4.263328   4.924969   0.962383   3.874610   0.000000
    21  H    4.765245   0.962400   3.962274   5.333909   4.872794
                   21
    21  H    0.000000
 Stoichiometry    C6H11O4(2)
 Framework group  C1[X(C6H11O4)]
 Deg. of freedom    57
 Full point group                 C1      NOp   1
 Largest Abelian subgroup         C1      NOp   1
 Largest concise Abelian subgroup C1      NOp   1
                         Standard orientation:                         
 ---------------------------------------------------------------------
 Center     Atomic      Atomic             Coordinates (Angstroms)
 Number     Number       Type             X           Y           Z
 ---------------------------------------------------------------------
      1          6           0        2.438604   -1.210343   -0.039968
      2          6           0        1.067228   -1.222152   -0.035241
      3          6           0        0.330153    0.021371   -0.004251
      4          6           0        1.070642    1.262682    0.021726
      5          6           0        2.442059    1.245594    0.016620
      6          6           0        3.136598    0.016710   -0.014891
      7          1           0        2.993470   -2.140062   -0.062640
      8          1           0        0.503442   -2.146691   -0.052600
      9          1           0        0.512691    2.190350    0.048508
     10          1           0        2.999972    2.173543    0.037558
     11          1           0        4.219778    0.015318   -0.018785
     12          8           0       -0.947409    0.018318    0.003642
     13          1           0       -1.738064   -0.981236   -1.138531
     14          1           0       -1.814151    1.464283   -0.183166
     15          1           0       -1.712918   -0.624995    1.395784
     16          8           0       -2.220723   -1.549717   -1.793026
     17          8           0       -2.177521   -0.998107    2.188150
     18          8           0       -2.395210    2.268442   -0.258841
     19          1           0       -2.496728   -0.947750   -2.491345
     20          1           0       -2.176584    2.658479   -1.111047
     21          1           0       -2.275713   -0.255901    2.792884
 ---------------------------------------------------------------------
 Rotational constants (GHZ):      1.3020020      0.6645214      0.5923919
 Standard basis: 6-311++G(d,p) (5D, 7F)
 There are   307 symmetry adapted cartesian basis functions of A   symmetry.
 There are   297 symmetry adapted basis functions of A   symmetry.
   297 basis functions,   459 primitive gaussians,   307 cartesian basis functions
    40 alpha electrons       39 beta electrons
       nuclear repulsion energy       518.6136140557 Hartrees.
 NAtoms=   21 NActive=   21 NUniq=   21 SFac= 1.00D+00 NAtFMM=   60 NAOKFM=F Big=F
 Integral buffers will be    131072 words long.
 Raffenetti 2 integral format.
 Two-electron integral symmetry is turned on.
 ------------------------------------------------------------------------------
 Polarizable Continuum Model (PCM)
 =================================
 Model                : PCM (using non-symmetric T matrix).
 Atomic radii         : UFF (Universal Force Field).
 Polarization charges : Total charges.
 Charge compensation  : None.
 Solution method      : On-the-fly selection.
 Cavity type          : Scaled VdW (van der Waals Surface) (Alpha=1.100).
 Cavity algorithm     : GePol (No added spheres)
                        Default sphere list used, NSphG=   21.
                        Lebedev-Laikov grids with approx.  5.0 points / Ang**2.
                        Smoothing algorithm: Karplus/York (Gamma=1.0000).
                        Polarization charges: spherical gaussians, with
                                              point-specific exponents (IZeta= 3).
                        Self-potential: point-specific (ISelfS= 7).
                        Self-field    : sphere-specific E.n sum rule (ISelfD= 2).
 1st derivatives      : Analytical E(r).r(x)/FMM algorithm (CHGder, D1EAlg=3).
                        Cavity 1st derivative terms included.
 Solvent              : Water, Eps=  78.355300 Eps(inf)=   1.777849
 ------------------------------------------------------------------------------
 One-electron integrals computed using PRISM.
 PrsmSu:  requested number of processors reduced to:   9 ShMem   1 Linda.
 NBasis=   297 RedAO= T EigKep=  4.39D-06  NBF=   297
 NBsUse=   296 1.00D-06 EigRej=  8.93D-07 NBFU=   296
 Initial guess from the checkpoint file:  "MHPhenoxideIon.com.chk"
 B after Tr=     0.000000    0.000000    0.000000
         Rot=    0.999961    0.008799    0.000392    0.000212 Ang=   1.01 deg.
 Initial guess <Sx>= 0.0000 <Sy>= 0.0000 <Sz>= 0.5000 <S**2>= 0.7719 S= 0.5109
 ExpMin= 3.60D-02 ExpMax= 8.59D+03 ExpMxC= 1.30D+03 IAcc=3 IRadAn=         5 AccDes= 0.00D+00
 Harris functional with IExCor=  402 and IRadAn=       5 diagonalized for initial guess.
 HarFok:  IExCor=  402 AccDes= 0.00D+00 IRadAn=         5 IDoV= 1 UseB2=F ITyADJ=14
 ICtDFT=  3500011 ScaDFX=  1.000000  1.000000  1.000000  1.000000
 FoFCou: FMM=F IPFlag=           0 FMFlag=      100000 FMFlg1=           0
         NFxFlg=           0 DoJE=T BraDBF=F KetDBF=T FulRan=T
         wScrn=  0.000000 ICntrl=     500 IOpCl=  0 I1Cent=   200000004 NGrid=           0
         NMat0=    1 NMatS0=      1 NMatT0=    0 NMatD0=    1 NMtDS0=    0 NMtDT0=    0
 Petite list used in FoFCou.
 Requested convergence on RMS density matrix=1.00D-08 within 128 cycles.
 Requested convergence on MAX density matrix=1.00D-06.
 Requested convergence on             energy=1.00D-06.
 No special actions if energy rises.
 CoulSu:  requested number of processors reduced to:  10 ShMem   1 Linda.
 Inv3:  Mode=1 IEnd=    11430912.
 Iteration    1 A*A^-1 deviation from unit magnitude is 7.99D-15 for    191.
 Iteration    1 A*A^-1 deviation from orthogonality  is 4.12D-15 for    765     35.
 Iteration    1 A^-1*A deviation from unit magnitude is 4.88D-15 for    626.
 Iteration    1 A^-1*A deviation from orthogonality  is 9.96D-09 for   1828   1777.
 Iteration    2 A*A^-1 deviation from unit magnitude is 9.33D-15 for    198.
 Iteration    2 A*A^-1 deviation from orthogonality  is 5.34D-15 for   1434    626.
 Iteration    2 A^-1*A deviation from unit magnitude is 1.11D-15 for    621.
 Iteration    2 A^-1*A deviation from orthogonality  is 5.09D-16 for   1584    603.
 CoulSu:  requested number of processors reduced to:  10 ShMem   1 Linda.
 CoulSu:  requested number of processors reduced to:  14 ShMem   1 Linda.
 CoulSu:  requested number of processors reduced to:  14 ShMem   1 Linda.
 Error on total polarization charges =  0.01520
 SCF Done:  E(UB3LYP) =  -536.330976940     A.U. after   13 cycles
            NFock= 13  Conv=0.24D-08     -V/T= 2.0039
 <Sx>= 0.0000 <Sy>= 0.0000 <Sz>= 0.5000 <S**2>= 0.7719 S= 0.5109
 <L.S>= 0.000000000000E+00
 Annihilation of the first spin contaminant:
 S**2 before annihilation     0.7719,   after     0.7503
 PrsmSu:  requested number of processors reduced to:   9 ShMem   1 Linda.
 PrsmSu:  requested number of processors reduced to:  15 ShMem   1 Linda.
 D1PCM: PCM CHGder 1st derivatives, ID1Alg=3 FixD1E=F DoIter=F DoCFld=F I1PDM=0.
 CoulSu:  requested number of processors reduced to:  13 ShMem   1 Linda.
 CoulSu:  requested number of processors reduced to:  13 ShMem   1 Linda.
 CoulSu:  requested number of processors reduced to:  12 ShMem   1 Linda.
 CoulSu:  requested number of processors reduced to:   8 ShMem   1 Linda.
 CoulSu:  requested number of processors reduced to:   8 ShMem   1 Linda.
 CoulSu:  requested number of processors reduced to:  14 ShMem   1 Linda.
 CoulSu:  requested number of processors reduced to:  14 ShMem   1 Linda.
 Calling FoFJK, ICntrl=      2127 FMM=F ISym2X=0 I1Cent= 0 IOpClX= 1 NMat=1 NMatS=1 NMatT=0.
 CoulSu:  requested number of processors reduced to:  15 ShMem   1 Linda.
 ***** Axes restored to original set *****
 -------------------------------------------------------------------
 Center     Atomic                   Forces (Hartrees/Bohr)
 Number     Number              X              Y              Z
 -------------------------------------------------------------------
      1        6          -0.000000798    0.000032000    0.000001971
      2        6           0.000002511    0.000002896    0.000000095
      3        6          -0.000027247   -0.000123563   -0.000050776
      4        6           0.000030847    0.000007703    0.000002721
      5        6           0.000003941   -0.000017939   -0.000002970
      6        6           0.000009774    0.000001571    0.000000129
      7        1          -0.000009546   -0.000009022    0.000001188
      8        1          -0.000003638   -0.000005181   -0.000001756
      9        1          -0.000020608   -0.000000179    0.000013398
     10        1          -0.000006750    0.000008112    0.000000973
     11        1          -0.000002478    0.000000243   -0.000001607
     12        8           0.013369607    0.001984497   -0.000552088
     13        1          -0.009621072   -0.009482841   -0.011307107
     14        1          -0.010389826    0.012824499   -0.000523454
     15        1          -0.009823286   -0.008152838    0.013715827
     16        8           0.005447652    0.004923004    0.007351525
     17        8           0.005409733    0.004059035   -0.008816817
     18        8           0.005882304   -0.007441398    0.000756017
     19        1          -0.000162519    0.000465451   -0.000394573
     20        1          -0.000077919    0.000259845   -0.000517526
     21        1          -0.000010682    0.000664106    0.000324832
 -------------------------------------------------------------------
 Cartesian Forces:  Max     0.013715827 RMS     0.004781579

 GradGradGradGradGradGradGradGradGradGradGradGradGradGradGradGradGradGrad
 Berny optimization.
 Using GEDIIS/GDIIS optimizer.
 FormGI is forming the generalized inverse of G from B-inverse, IUseBI=4.
 Internal  Forces:  Max     0.007643271 RMS     0.001700804
 Search for a local minimum.
 Step number   9 out of a maximum of  126
 All quantities printed in internal units (Hartrees-Bohrs-Radians)
 Mixed Optimization -- En-DIIS/RFO-DIIS
 Swapping is turned off.
 Update second derivatives using D2CorX and points    1    2    3    4    5
                                                      6    7    8    9
 DE= -6.21D-06 DEPred=-6.65D-07 R= 9.33D+00
 TightC=F SS=  1.41D+00  RLast= 5.41D-02 DXNew= 7.1258D-01 1.6229D-01
 Trust test= 9.33D+00 RLast= 5.41D-02 DXMaxT set to 4.24D-01
 ITU=  1  1  1  1  1  1  1  1  0
     Eigenvalues ---    0.00024   0.01908   0.02019   0.02041   0.02102
     Eigenvalues ---    0.02118   0.02135   0.02152   0.02156   0.02216
     Eigenvalues ---    0.04927   0.05985   0.14799   0.15990   0.16000
     Eigenvalues ---    0.16003   0.17521   0.21970   0.22942   0.23670
     Eigenvalues ---    0.25523   0.34916   0.35281   0.35296   0.35349
     Eigenvalues ---    0.35589   0.36886   0.41191   0.44206   0.44447
     Eigenvalues ---    0.46185   0.52151   0.584131000.000001000.00000
     Eigenvalues --- 1000.000001000.000001000.000001000.000001000.00000
     Eigenvalues --- 1000.000001000.000001000.000001000.000001000.00000
     Eigenvalues --- 1000.000001000.000001000.000001000.000001000.00000
     Eigenvalues --- 1000.000001000.000001000.000001000.000001000.00000
     Eigenvalues --- 1000.000001000.000001000.000001000.000001000.00000
     Eigenvalues --- 1000.000001000.000001000.000001000.000001000.00000
     Eigenvalues --- 1000.000001000.000001000.000001000.000001000.00000
     Eigenvalues --- 1000.000001000.000001000.000001000.000001000.00000
     Eigenvalues --- 1000.000001000.000001000.000001000.000001000.00000
     Eigenvalues --- 1000.000001000.000001000.000001000.000001000.00000
     Eigenvalues --- 1000.000001000.000001000.000001000.000001000.00000
     Eigenvalues --- 1000.000001000.000001000.000001000.000001000.00000
     Eigenvalues --- 1000.000001000.000001000.000001000.000001000.00000
     Eigenvalues --- 1000.000001000.000001000.000001000.000001000.00000
     Eigenvalues --- 1000.000001000.000001000.000001000.000001000.00000
     Eigenvalues --- 1000.000001000.000001000.000001000.000001000.00000
     Eigenvalues --- 1000.000001000.000001000.000001000.000001000.00000
     Eigenvalues --- 1000.000001000.000001000.00000
 En-DIIS/RFO-DIIS IScMMF=        0 using points:     9    8    7    6    5
 RFO step:  Lambda=-1.13334842D-05.
 DidBck=F Rises=F RFO-DIIS coefs:    3.37141   -3.53277    1.46374   -0.07961   -0.22277
 Iteration  1 RMS(Cart)=  0.03625914 RMS(Int)=  0.00044977
 Iteration  2 RMS(Cart)=  0.00075973 RMS(Int)=  0.00000798
 Iteration  3 RMS(Cart)=  0.00000019 RMS(Int)=  0.00000798
 Variable       Old X    -DE/DX   Delta X   Delta X   Delta X     New X
                                 (Linear)    (Quad)   (Total)
   X12       -1.85441   0.00235   0.00000   0.00000   0.00000  -1.85441
   Y12        0.04823   0.00035   0.00000   0.00000   0.00000   0.04823
   Z12        0.00726  -0.00014   0.00000   0.00000   0.00000   0.00726
   X13       -3.32885  -0.00229   0.00000   0.00000   0.00000  -3.32885
   Y13       -1.70104  -0.00246   0.00000   0.00000   0.00000  -1.70104
   Z13       -2.27857  -0.00314   0.00000   0.00000   0.00000  -2.27857
   X14       -3.52995  -0.00236   0.00000   0.00000   0.00000  -3.52995
   Y14        2.77640   0.00373   0.00000   0.00000   0.00000   2.77640
   Z14       -0.14571  -0.00029   0.00000   0.00000   0.00000  -0.14571
   X15       -3.27727  -0.00226   0.00000   0.00000   0.00000  -3.27727
   Y15       -1.37279  -0.00203   0.00000   0.00000   0.00000  -1.37279
   Z15        2.54648   0.00380   0.00000   0.00000   0.00000   2.54648
   X16       -4.22978   0.00133   0.00000   0.00000   0.00000  -4.22978
   Y16       -2.69610   0.00106   0.00000   0.00000   0.00000  -2.69610
   Z16       -3.58772   0.00193   0.00000   0.00000   0.00000  -3.58772
   X17       -4.14155   0.00129   0.00000   0.00000   0.00000  -4.14155
   Y17       -2.19545   0.00087   0.00000   0.00000   0.00000  -2.19545
   Z17        3.99089  -0.00234   0.00000   0.00000   0.00000   3.99089
   X18       -4.64877   0.00138   0.00000   0.00000   0.00000  -4.64877
   Y18        4.28727  -0.00179   0.00000   0.00000   0.00000   4.28727
   Z18       -0.17727   0.00031   0.00000   0.00000   0.00000  -0.17727
   X19       -4.77025   0.00022   0.00000   0.00000   0.00000  -4.77025
   Y19       -1.47397   0.00027   0.00000   0.00000   0.00000  -1.47397
   Z19       -4.82133   0.00044   0.00000   0.00000   0.00000  -4.82133
   X20       -4.25001   0.00009   0.00000   0.00000   0.00000  -4.25001
   Y20        5.14360  -0.00030   0.00000   0.00000   0.00000   5.14360
   Z20       -1.73134   0.00001   0.00000   0.00000   0.00000  -1.73134
   X21       -4.34285   0.00025   0.00000   0.00000   0.00000  -4.34285
   Y21       -0.88120   0.00030   0.00000   0.00000   0.00000  -0.88120
   Z21        5.23177  -0.00057   0.00000   0.00000   0.00000   5.23177
    R1        2.59164   0.00000   0.00003  -0.00002   0.00000   2.59164
    R2        2.66812   0.00000   0.00005  -0.00002   0.00003   2.66815
    R3        2.04647   0.00000   0.00000   0.00000   0.00000   2.04647
    R4        2.73233  -0.00002  -0.00007  -0.00006  -0.00013   2.73220
    R5        2.04661   0.00000  -0.00002   0.00000  -0.00003   2.04658
    R6        2.73185   0.00001  -0.00007   0.00012   0.00006   2.73191
    R7        2.41430  -0.00002   0.00004  -0.00009  -0.00005   2.41424
    R8        2.59182   0.00000   0.00004  -0.00004  -0.00001   2.59181
    R9        2.04632   0.00001   0.00010  -0.00003   0.00007   2.04638
   R10        2.66815  -0.00001   0.00006  -0.00006   0.00000   2.66816
   R11        2.04649   0.00000  -0.00001   0.00002   0.00001   2.04650
   R12        2.04693   0.00000   0.00001  -0.00001   0.00000   2.04693
   R13        3.23403   0.00577   0.00000   0.00001   0.00000   3.23403
   R14        3.20527   0.00535   0.00000   0.00001   0.00000   3.20527
   R15        3.23906   0.00616   0.00000   0.00001   0.00000   3.23906
   R16        1.87502  -0.00715   0.00000  -0.00001   0.00000   1.87502
   R17        1.88028  -0.00667   0.00000  -0.00001   0.00000   1.88028
   R18        1.87351  -0.00764   0.00000  -0.00001   0.00000   1.87351
   R19        1.81865   0.00081   0.00000   0.00000   0.00000   1.81865
   R20        1.81867   0.00091   0.00000   0.00000   0.00000   1.81867
   R21        1.81864   0.00067   0.00000   0.00000   0.00000   1.81864
    A1        2.09643   0.00002  -0.00005   0.00011   0.00006   2.09650
    A2        2.10021  -0.00002   0.00018  -0.00021  -0.00003   2.10018
    A3        2.08654   0.00001  -0.00013   0.00009  -0.00004   2.08651
    A4        2.09719  -0.00001  -0.00004  -0.00010  -0.00014   2.09705
    A5        2.12685   0.00000   0.00020  -0.00007   0.00014   2.12699
    A6        2.05914   0.00000  -0.00016   0.00016   0.00000   2.05914
    A7        2.06889   0.00000   0.00016  -0.00002   0.00014   2.06903
    A8        2.10347   0.00003   0.00039  -0.00006   0.00033   2.10380
    A9        2.11082  -0.00003  -0.00055   0.00008  -0.00047   2.11034
   A10        2.09603   0.00001  -0.00010   0.00008  -0.00002   2.09601
   A11        2.06249  -0.00002  -0.00023  -0.00006  -0.00029   2.06220
   A12        2.12466   0.00001   0.00033  -0.00002   0.00031   2.12497
   A13        2.09762   0.00000   0.00000  -0.00009  -0.00009   2.09754
   A14        2.09947  -0.00001   0.00013  -0.00005   0.00008   2.09955
   A15        2.08610   0.00001  -0.00013   0.00013   0.00000   2.08610
   A16        2.11020  -0.00001   0.00003   0.00001   0.00004   2.11024
   A17        2.08653   0.00001  -0.00003   0.00001  -0.00002   2.08651
   A18        2.08645   0.00001   0.00000  -0.00002  -0.00002   2.08643
   A19        2.04796   0.00063  -0.00175  -0.00022  -0.00198   2.04598
   A20        2.10398   0.00070  -0.00274   0.00040  -0.00234   2.10164
   A21        2.04038   0.00073   0.00477  -0.00021   0.00455   2.04494
   A22        1.76025  -0.00085   0.00000   0.00000   0.00000   1.76025
   A23        1.68758  -0.00091   0.00000   0.00000   0.00000   1.68758
   A24        1.75299  -0.00087   0.00000   0.00000   0.00000   1.75299
   A25        1.83358   0.00085   0.00000   0.00000   0.00000   1.83358
   A26        1.83359   0.00078   0.00000   0.00000   0.00000   1.83359
   A27        1.83613   0.00072   0.00000   0.00000   0.00000   1.83613
   A28        3.16517  -0.00064   0.00045   0.00000   0.00044   3.16561
   A29        3.22426  -0.00057  -0.00139  -0.00004  -0.00150   3.22276
   A30        3.15255  -0.00060  -0.00045  -0.00002  -0.00046   3.15209
   A31        3.12516   0.00054   0.00089   0.00001   0.00090   3.12606
   A32        3.18359   0.00018   0.00306   0.00008   0.00310   3.18670
   A33        3.16878  -0.00041   0.00062   0.00001   0.00064   3.16942
    D1       -0.00025   0.00000  -0.00011   0.00005  -0.00006  -0.00032
    D2       -3.14007   0.00000   0.00018  -0.00011   0.00007  -3.14000
    D3        3.14105   0.00000  -0.00013   0.00001  -0.00011   3.14093
    D4        0.00123   0.00000   0.00017  -0.00015   0.00002   0.00124
    D5        0.00109   0.00000  -0.00013   0.00024   0.00011   0.00120
    D6        3.14151   0.00000  -0.00020   0.00007  -0.00013   3.14138
    D7       -3.14021   0.00000  -0.00011   0.00027   0.00016  -3.14005
    D8        0.00021   0.00000  -0.00019   0.00011  -0.00008   0.00013
    D9       -0.00033   0.00000   0.00051  -0.00034   0.00016  -0.00017
   D10       -3.13859   0.00000   0.00117  -0.00027   0.00089  -3.13769
   D11        3.13956   0.00000   0.00023  -0.00019   0.00003   3.13959
   D12        0.00130   0.00000   0.00089  -0.00012   0.00077   0.00207
   D13        0.00009   0.00000  -0.00069   0.00037  -0.00032  -0.00022
   D14       -3.13778   0.00000  -0.00028   0.00069   0.00041  -3.13737
   D15        3.13833   0.00000  -0.00135   0.00030  -0.00105   3.13728
   D16        0.00046   0.00000  -0.00094   0.00062  -0.00032   0.00014
   D17       -0.83370   0.00008   0.03834   0.00084   0.03919  -0.79451
   D18       -2.98843   0.00002   0.04294   0.00067   0.04360  -2.94483
   D19        1.15894  -0.00009   0.04074   0.00050   0.04124   1.20019
   D20        2.31131   0.00008   0.03901   0.00092   0.03994   2.35125
   D21        0.15658   0.00002   0.04362   0.00075   0.04435   0.20093
   D22       -1.97923  -0.00009   0.04141   0.00058   0.04199  -1.93724
   D23        0.00073   0.00000   0.00047  -0.00010   0.00037   0.00109
   D24       -3.13995   0.00000   0.00040   0.00003   0.00043  -3.13953
   D25        3.13847   0.00000   0.00005  -0.00043  -0.00039   3.13808
   D26       -0.00221   0.00000  -0.00002  -0.00030  -0.00033  -0.00254
   D27       -0.00133   0.00000  -0.00006  -0.00021  -0.00027  -0.00160
   D28        3.14143   0.00000   0.00002  -0.00005  -0.00003   3.14141
   D29        3.13935   0.00000   0.00001  -0.00034  -0.00033   3.13903
   D30       -0.00106   0.00000   0.00009  -0.00017  -0.00009  -0.00115
   D31       -1.76109   0.00000   0.00502  -0.00037   0.00464  -1.75645
   D32        0.56044   0.00062   0.00000   0.00000   0.00000   0.56044
   D33        2.33875  -0.00052   0.00000   0.00000   0.00000   2.33875
   D34        1.55030   0.00007  -0.00023   0.00038   0.00015   1.55045
   D35       -2.54624   0.00050   0.00000   0.00000   0.00000  -2.54624
   D36       -0.76154  -0.00064   0.00000   0.00000   0.00000  -0.76154
   D37        1.05593   0.00004  -0.00468   0.00001  -0.00466   1.05127
   D38       -1.24265  -0.00055   0.00000   0.00000   0.00000  -1.24265
   D39       -2.96122   0.00065   0.00000   0.00000   0.00000  -2.96122
         Item               Value     Threshold  Converged?
 Maximum Force            0.000056     0.000015     NO 
 RMS     Force            0.000013     0.000010     NO 
 Maximum Displacement     0.195828     0.000060     NO 
 RMS     Displacement     0.036304     0.000040     NO 
 Predicted change in Energy=-9.573759D-07
 GradGradGradGradGradGradGradGradGradGradGradGradGradGradGradGradGradGrad

                          Input orientation:                          
 ---------------------------------------------------------------------
 Center     Atomic      Atomic             Coordinates (Angstroms)
 Number     Number       Type             X           Y           Z
 ---------------------------------------------------------------------
      1          6           0        2.422333   -1.136968   -0.197186
      2          6           0        1.051356   -1.170972   -0.186819
      3          6           0        0.295943    0.049236   -0.011239
      4          6           0        1.017687    1.291247    0.151355
      5          6           0        2.389137    1.296535    0.137515
      6          6           0        3.101876    0.090231   -0.036767
      7          1           0        2.991046   -2.049247   -0.327878
      8          1           0        0.501436   -2.096339   -0.305897
      9          1           0        0.445644    2.200754    0.286391
     10          1           0        2.933144    2.224775    0.260934
     11          1           0        4.184902    0.106350   -0.046221
     12          8           0       -0.981310    0.025521    0.003841
     13          1           0       -1.761553   -0.900154   -1.205766
     14          1           0       -1.867971    1.469208   -0.077107
     15          1           0       -1.734256   -0.726450    1.347540
     16          8           0       -2.238301   -1.426716   -1.898542
     17          8           0       -2.191612   -1.161782    2.111886
     18          8           0       -2.460021    2.268724   -0.093806
     19          1           0       -2.524310   -0.779993   -2.551338
     20          1           0       -2.249011    2.721877   -0.916186
     21          1           0       -2.298138   -0.466311    2.768534
 ---------------------------------------------------------------------
                    Distance matrix (angstroms):
                    1          2          3          4          5
     1  C    0.000000
     2  C    1.371438   0.000000
     3  C    2.441965   1.445817   0.000000
     4  C    2.826789   2.485562   1.445664   0.000000
     5  C    2.456636   2.825498   2.441177   1.371529   0.000000
     6  C    1.411924   2.412007   2.806349   2.412813   1.411927
     7  H    1.082945   2.133931   3.430375   3.909311   3.431202
     8  H    2.149897   1.083003   2.175441   3.457070   3.907893
     9  H    3.909160   3.458229   2.177160   1.082900   2.148707
    10  H    3.431052   3.908031   3.429560   2.133648   1.082962
    11  H    2.162239   3.386802   3.889536   3.387369   2.162192
    12  O    3.602302   2.366364   1.277562   2.370614   3.604616
    13  H    4.310245   3.004006   2.561547   3.790540   4.884472
    14  H    5.021283   3.937646   2.589050   2.900153   4.266010
    15  H    4.453306   3.211151   2.563138   3.615958   4.749631
    16  O    4.969917   3.717155   3.487512   4.710717   5.742369
    17  O    5.159546   3.975044   3.487428   4.490060   5.561000
    18  O    5.953722   4.916292   3.539531   3.620776   4.951060
    19  H    5.489876   4.304556   3.885042   4.913281   5.973597
    20  H    6.101565   5.155451   3.799833   3.722588   4.965310
    21  H    5.614991   4.522142   3.836949   4.575296   5.656893
                    6          7          8          9         10
     6  C    0.000000
     7  H    2.162036   0.000000
     8  H    3.408197   2.490153   0.000000
     9  H    3.407976   4.991884   4.338079   0.000000
    10  H    2.161799   4.314780   4.990645   2.487746   0.000000
    11  H    1.083188   2.480166   4.299674   4.298745   2.479712
    12  O    4.083900   4.493808   2.607060   2.616805   4.497306
    13  H    5.099055   4.967726   2.713253   4.088261   5.827227
    14  H    5.157769   6.004370   4.287139   2.453590   4.871946
    15  H    5.096218   5.185103   3.099801   3.800858   5.628060
    16  O    5.855324   5.495507   3.238992   5.013585   6.688839
    17  O    5.848526   5.796549   3.737857   4.646956   6.415443
    18  O    5.973590   6.958002   5.279108   2.931221   5.404997
    19  H    6.223690   6.080620   3.991229   5.075252   6.835299
    20  H    6.027514   7.111113   5.581453   2.996486   5.337363
    21  H    6.110614   6.330002   4.466176   4.560987   6.395022
                   11         12         13         14         15
    11  H    0.000000
    12  O    5.167087   0.000000
    13  H    6.141492   1.711374   0.000000
    14  H    6.204483   1.696158   2.626609   0.000000
    15  H    6.137798   1.714035   2.559353   2.620766   0.000000
    16  O    6.858493   2.703346   0.992217   3.441097   3.358792
    17  O    6.850220   2.705249   3.355624   3.437811   0.991420
    18  O    6.988070   2.688509   3.430175   0.995001   3.402246
    19  H    7.216283   3.091705   1.551387   3.407566   3.978480
    20  H    6.999504   3.118309   3.666140   1.555129   4.156969
    21  H    7.090881   3.101526   4.033758   3.468278   1.550761
                   16         17         18         19         20
    16  O    0.000000
    17  O    4.019441   0.000000
    18  O    4.118557   4.087235   0.000000
    19  H    0.962390   4.690641   3.916411   0.000000
    20  H    4.263328   4.924969   0.962383   3.874610   0.000000
    21  H    4.765245   0.962400   3.962274   5.333909   4.872794
                   21
    21  H    0.000000
 Stoichiometry    C6H11O4(2)
 Framework group  C1[X(C6H11O4)]
 Deg. of freedom    57
 Full point group                 C1      NOp   1
 Largest Abelian subgroup         C1      NOp   1
 Largest concise Abelian subgroup C1      NOp   1
                         Standard orientation:                         
 ---------------------------------------------------------------------
 Center     Atomic      Atomic             Coordinates (Angstroms)
 Number     Number       Type             X           Y           Z
 ---------------------------------------------------------------------
      1          6           0        2.438490   -1.211755   -0.035892
      2          6           0        1.067110   -1.223559   -0.031503
      3          6           0        0.330232    0.020075   -0.003727
      4          6           0        1.070720    1.261483    0.019232
      5          6           0        2.442135    1.244357    0.014719
      6          6           0        3.136559    0.015330   -0.013682
      7          1           0        2.993341   -2.141541   -0.056054
      8          1           0        0.503215   -2.148053   -0.046646
      9          1           0        0.512471    2.189069    0.044007
     10          1           0        3.000140    2.172297    0.033800
     11          1           0        4.219740    0.013837   -0.017163
     12          8           0       -0.947299    0.017616    0.004826
     13          1           0       -1.735625   -1.029993   -1.095111
     14          1           0       -1.810479    1.455478   -0.248999
     15          1           0       -1.719304   -0.562184    1.421073
     16          8           0       -2.216941   -1.625962   -1.725706
     17          8           0       -2.187617   -0.899087    2.227355
     18          8           0       -2.389662    2.256556   -0.362352
     19          1           0       -2.489132   -1.054935   -2.450989
     20          1           0       -2.167065    2.608168   -1.230108
     21          1           0       -2.286617   -0.130714    2.798334
 ---------------------------------------------------------------------
 Rotational constants (GHZ):      1.3019157      0.6644462      0.5924720
 Standard basis: 6-311++G(d,p) (5D, 7F)
 There are   307 symmetry adapted cartesian basis functions of A   symmetry.
 There are   297 symmetry adapted basis functions of A   symmetry.
   297 basis functions,   459 primitive gaussians,   307 cartesian basis functions
    40 alpha electrons       39 beta electrons
       nuclear repulsion energy       518.6185171371 Hartrees.
 NAtoms=   21 NActive=   21 NUniq=   21 SFac= 1.00D+00 NAtFMM=   60 NAOKFM=F Big=F
 Integral buffers will be    131072 words long.
 Raffenetti 2 integral format.
 Two-electron integral symmetry is turned on.
 ------------------------------------------------------------------------------
 Polarizable Continuum Model (PCM)
 =================================
 Model                : PCM (using non-symmetric T matrix).
 Atomic radii         : UFF (Universal Force Field).
 Polarization charges : Total charges.
 Charge compensation  : None.
 Solution method      : On-the-fly selection.
 Cavity type          : Scaled VdW (van der Waals Surface) (Alpha=1.100).
 Cavity algorithm     : GePol (No added spheres)
                        Default sphere list used, NSphG=   21.
                        Lebedev-Laikov grids with approx.  5.0 points / Ang**2.
                        Smoothing algorithm: Karplus/York (Gamma=1.0000).
                        Polarization charges: spherical gaussians, with
                                              point-specific exponents (IZeta= 3).
                        Self-potential: point-specific (ISelfS= 7).
                        Self-field    : sphere-specific E.n sum rule (ISelfD= 2).
 1st derivatives      : Analytical E(r).r(x)/FMM algorithm (CHGder, D1EAlg=3).
                        Cavity 1st derivative terms included.
 Solvent              : Water, Eps=  78.355300 Eps(inf)=   1.777849
 ------------------------------------------------------------------------------
 One-electron integrals computed using PRISM.
 PrsmSu:  requested number of processors reduced to:   9 ShMem   1 Linda.
 NBasis=   297 RedAO= T EigKep=  4.39D-06  NBF=   297
 NBsUse=   296 1.00D-06 EigRej=  8.94D-07 NBFU=   296
 Initial guess from the checkpoint file:  "MHPhenoxideIon.com.chk"
 B after Tr=     0.000000    0.000000    0.000000
         Rot=    0.999858    0.016816    0.000757    0.000336 Ang=   1.93 deg.
 Initial guess <Sx>= 0.0000 <Sy>= 0.0000 <Sz>= 0.5000 <S**2>= 0.7719 S= 0.5109
 ExpMin= 3.60D-02 ExpMax= 8.59D+03 ExpMxC= 1.30D+03 IAcc=3 IRadAn=         5 AccDes= 0.00D+00
 Harris functional with IExCor=  402 and IRadAn=       5 diagonalized for initial guess.
 HarFok:  IExCor=  402 AccDes= 0.00D+00 IRadAn=         5 IDoV= 1 UseB2=F ITyADJ=14
 ICtDFT=  3500011 ScaDFX=  1.000000  1.000000  1.000000  1.000000
 FoFCou: FMM=F IPFlag=           0 FMFlag=      100000 FMFlg1=           0
         NFxFlg=           0 DoJE=T BraDBF=F KetDBF=T FulRan=T
         wScrn=  0.000000 ICntrl=     500 IOpCl=  0 I1Cent=   200000004 NGrid=           0
         NMat0=    1 NMatS0=      1 NMatT0=    0 NMatD0=    1 NMtDS0=    0 NMtDT0=    0
 Petite list used in FoFCou.
 Requested convergence on RMS density matrix=1.00D-08 within 128 cycles.
 Requested convergence on MAX density matrix=1.00D-06.
 Requested convergence on             energy=1.00D-06.
 No special actions if energy rises.
 CoulSu:  requested number of processors reduced to:  10 ShMem   1 Linda.
 Inv3:  Mode=1 IEnd=    11419203.
 Iteration    1 A*A^-1 deviation from unit magnitude is 5.22D-15 for   1933.
 Iteration    1 A*A^-1 deviation from orthogonality  is 3.98D-15 for   1921   1479.
 Iteration    1 A^-1*A deviation from unit magnitude is 5.22D-15 for   1933.
 Iteration    1 A^-1*A deviation from orthogonality  is 2.08D-12 for   1926   1869.
 CoulSu:  requested number of processors reduced to:  10 ShMem   1 Linda.
 CoulSu:  requested number of processors reduced to:  14 ShMem   1 Linda.
 CoulSu:  requested number of processors reduced to:  14 ShMem   1 Linda.
 Error on total polarization charges =  0.01521
 SCF Done:  E(UB3LYP) =  -536.330984927     A.U. after   13 cycles
            NFock= 13  Conv=0.39D-08     -V/T= 2.0039
 <Sx>= 0.0000 <Sy>= 0.0000 <Sz>= 0.5000 <S**2>= 0.7719 S= 0.5109
 <L.S>= 0.000000000000E+00
 Annihilation of the first spin contaminant:
 S**2 before annihilation     0.7719,   after     0.7503
 PrsmSu:  requested number of processors reduced to:   9 ShMem   1 Linda.
 PrsmSu:  requested number of processors reduced to:  15 ShMem   1 Linda.
 D1PCM: PCM CHGder 1st derivatives, ID1Alg=3 FixD1E=F DoIter=F DoCFld=F I1PDM=0.
 CoulSu:  requested number of processors reduced to:  13 ShMem   1 Linda.
 CoulSu:  requested number of processors reduced to:  13 ShMem   1 Linda.
 CoulSu:  requested number of processors reduced to:  12 ShMem   1 Linda.
 CoulSu:  requested number of processors reduced to:   8 ShMem   1 Linda.
 CoulSu:  requested number of processors reduced to:   8 ShMem   1 Linda.
 CoulSu:  requested number of processors reduced to:  14 ShMem   1 Linda.
 CoulSu:  requested number of processors reduced to:  14 ShMem   1 Linda.
 Calling FoFJK, ICntrl=      2127 FMM=F ISym2X=0 I1Cent= 0 IOpClX= 1 NMat=1 NMatS=1 NMatT=0.
 CoulSu:  requested number of processors reduced to:  15 ShMem   1 Linda.
 ***** Axes restored to original set *****
 -------------------------------------------------------------------
 Center     Atomic                   Forces (Hartrees/Bohr)
 Number     Number              X              Y              Z
 -------------------------------------------------------------------
      1        6           0.000009140    0.000027323   -0.000000328
      2        6          -0.000001366    0.000006697    0.000007165
      3        6          -0.000038253   -0.000062403    0.000024091
      4        6           0.000008982    0.000003452    0.000013787
      5        6           0.000004665   -0.000016593   -0.000005987
      6        6           0.000005889   -0.000004765    0.000003720
      7        1          -0.000007415   -0.000009565    0.000001201
      8        1           0.000015683   -0.000020377    0.000005734
      9        1          -0.000005090    0.000003318   -0.000012336
     10        1          -0.000009194    0.000006391    0.000000751
     11        1          -0.000000987   -0.000000923   -0.000005087
     12        8           0.013321489    0.001913983   -0.000766245
     13        1          -0.009498062   -0.009363675   -0.011161819
     14        1          -0.010449246    0.012871741   -0.000371718
     15        1          -0.009875296   -0.008141966    0.013876238
     16        8           0.005352426    0.004855305    0.007218266
     17        8           0.005474217    0.004034865   -0.008934022
     18        8           0.005917376   -0.007512848    0.000698594
     19        1          -0.000171181    0.000442493   -0.000396867
     20        1          -0.000052376    0.000268397   -0.000501154
     21        1          -0.000001401    0.000699150    0.000306017
 -------------------------------------------------------------------
 Cartesian Forces:  Max     0.013876238 RMS     0.004779579

 GradGradGradGradGradGradGradGradGradGradGradGradGradGradGradGradGradGrad
 Berny optimization.
 Using GEDIIS/GDIIS optimizer.
 FormGI is forming the generalized inverse of G from B-inverse, IUseBI=4.
 Internal  Forces:  Max     0.007719642 RMS     0.001700466
 Search for a local minimum.
 Step number  10 out of a maximum of  126
 All quantities printed in internal units (Hartrees-Bohrs-Radians)
 Mixed Optimization -- En-DIIS/RFO-DIIS
 Swapping is turned off.
 Update second derivatives using D2CorX and points    1    2    3    4    5
                                                      6    7    8    9   10
 DE= -7.99D-06 DEPred=-9.57D-07 R= 8.34D+00
 TightC=F SS=  1.41D+00  RLast= 1.03D-01 DXNew= 7.1258D-01 3.0821D-01
 Trust test= 8.34D+00 RLast= 1.03D-01 DXMaxT set to 4.24D-01
 ITU=  1  1  1  1  1  1  1  1  1  0
     Eigenvalues ---    0.00057   0.01908   0.02013   0.02040   0.02101
     Eigenvalues ---    0.02117   0.02135   0.02152   0.02156   0.02210
     Eigenvalues ---    0.03322   0.05910   0.12759   0.15978   0.16000
     Eigenvalues ---    0.16002   0.17316   0.21619   0.22243   0.23047
     Eigenvalues ---    0.25483   0.33701   0.35280   0.35295   0.35348
     Eigenvalues ---    0.35568   0.36794   0.41191   0.44203   0.44418
     Eigenvalues ---    0.46185   0.51637   0.584301000.000001000.00000
     Eigenvalues --- 1000.000001000.000001000.000001000.000001000.00000
     Eigenvalues --- 1000.000001000.000001000.000001000.000001000.00000
     Eigenvalues --- 1000.000001000.000001000.000001000.000001000.00000
     Eigenvalues --- 1000.000001000.000001000.000001000.000001000.00000
     Eigenvalues --- 1000.000001000.000001000.000001000.000001000.00000
     Eigenvalues --- 1000.000001000.000001000.000001000.000001000.00000
     Eigenvalues --- 1000.000001000.000001000.000001000.000001000.00000
     Eigenvalues --- 1000.000001000.000001000.000001000.000001000.00000
     Eigenvalues --- 1000.000001000.000001000.000001000.000001000.00000
     Eigenvalues --- 1000.000001000.000001000.000001000.000001000.00000
     Eigenvalues --- 1000.000001000.000001000.000001000.000001000.00000
     Eigenvalues --- 1000.000001000.000001000.000001000.000001000.00000
     Eigenvalues --- 1000.000001000.000001000.000001000.000001000.00000
     Eigenvalues --- 1000.000001000.000001000.000001000.000001000.00000
     Eigenvalues --- 1000.000001000.000001000.000001000.000001000.00000
     Eigenvalues --- 1000.000001000.000001000.000001000.000001000.00000
     Eigenvalues --- 1000.000001000.000001000.000001000.000001000.00000
     Eigenvalues --- 1000.000001000.000001000.00000
 En-DIIS/RFO-DIIS IScMMF=        0 using points:    10    9    8    7    6
 RFO step:  Lambda=-1.13324718D-05.
 DidBck=T Rises=F RFO-DIIS coefs:    0.52198    1.04237   -1.00283    0.26520    0.17328
 Iteration  1 RMS(Cart)=  0.01514198 RMS(Int)=  0.00007619
 Iteration  2 RMS(Cart)=  0.00012846 RMS(Int)=  0.00000302
 Iteration  3 RMS(Cart)=  0.00000001 RMS(Int)=  0.00000302
 Variable       Old X    -DE/DX   Delta X   Delta X   Delta X     New X
                                 (Linear)    (Quad)   (Total)
   X12       -1.85441   0.00234   0.00000   0.00000   0.00000  -1.85441
   Y12        0.04823   0.00037   0.00000   0.00000   0.00000   0.04823
   Z12        0.00726  -0.00013   0.00000   0.00000   0.00000   0.00726
   X13       -3.32885  -0.00225   0.00000   0.00000   0.00000  -3.32885
   Y13       -1.70104  -0.00244   0.00000   0.00000   0.00000  -1.70104
   Z13       -2.27857  -0.00311   0.00000   0.00000   0.00000  -2.27857
   X14       -3.52995  -0.00239   0.00000   0.00000   0.00000  -3.52995
   Y14        2.77640   0.00374   0.00000   0.00000   0.00000   2.77640
   Z14       -0.14571  -0.00025   0.00000   0.00000   0.00000  -0.14571
   X15       -3.27727  -0.00227   0.00000   0.00000   0.00000  -3.27727
   Y15       -1.37279  -0.00202   0.00000   0.00000   0.00000  -1.37279
   Z15        2.54648   0.00384   0.00000   0.00000   0.00000   2.54648
   X16       -4.22978   0.00131   0.00000   0.00000   0.00000  -4.22978
   Y16       -2.69610   0.00103   0.00000   0.00000   0.00000  -2.69610
   Z16       -3.58772   0.00189   0.00000   0.00000   0.00000  -3.58772
   X17       -4.14155   0.00132   0.00000   0.00000   0.00000  -4.14155
   Y17       -2.19545   0.00086   0.00000   0.00000   0.00000  -2.19545
   Z17        3.99089  -0.00238   0.00000   0.00000   0.00000   3.99089
   X18       -4.64877   0.00138   0.00000   0.00000   0.00000  -4.64877
   Y18        4.28727  -0.00181   0.00000   0.00000   0.00000   4.28727
   Z18       -0.17727   0.00030   0.00000   0.00000   0.00000  -0.17727
   X19       -4.77025   0.00020   0.00000   0.00000   0.00000  -4.77025
   Y19       -1.47397   0.00025   0.00000   0.00000   0.00000  -1.47397
   Z19       -4.82133   0.00042   0.00000   0.00000   0.00000  -4.82133
   X20       -4.25001   0.00012   0.00000   0.00000   0.00000  -4.25001
   Y20        5.14360  -0.00031   0.00000   0.00000   0.00000   5.14360
   Z20       -1.73134   0.00001   0.00000   0.00000   0.00000  -1.73134
   X21       -4.34285   0.00025   0.00000   0.00000   0.00000  -4.34285
   Y21       -0.88120   0.00031   0.00000   0.00000   0.00000  -0.88120
   Z21        5.23177  -0.00060   0.00000   0.00000   0.00000   5.23177
    R1        2.59164   0.00000  -0.00001   0.00002   0.00002   2.59166
    R2        2.66815  -0.00001   0.00001  -0.00002  -0.00001   2.66814
    R3        2.04647   0.00000   0.00001   0.00000   0.00001   2.04647
    R4        2.73220   0.00001   0.00005  -0.00006  -0.00001   2.73219
    R5        2.04658   0.00001   0.00003  -0.00001   0.00002   2.04660
    R6        2.73191   0.00000  -0.00003  -0.00001  -0.00004   2.73187
    R7        2.41424  -0.00002   0.00000   0.00001   0.00001   2.41425
    R8        2.59181   0.00000  -0.00001   0.00001   0.00000   2.59182
    R9        2.04638   0.00000   0.00002  -0.00002   0.00000   2.04638
   R10        2.66816  -0.00001   0.00001  -0.00003  -0.00001   2.66814
   R11        2.04650   0.00000   0.00000   0.00000   0.00000   2.04650
   R12        2.04693   0.00000   0.00000   0.00000   0.00000   2.04693
   R13        3.23403   0.00572   0.00000   0.00001   0.00000   3.23403
   R14        3.20527   0.00535   0.00000   0.00001   0.00000   3.20527
   R15        3.23906   0.00619   0.00000   0.00001   0.00000   3.23906
   R16        1.87502  -0.00704   0.00000  -0.00001   0.00000   1.87502
   R17        1.88028  -0.00672   0.00000  -0.00001   0.00000   1.88028
   R18        1.87351  -0.00772   0.00000  -0.00001   0.00000   1.87351
   R19        1.81865   0.00080   0.00000   0.00000   0.00000   1.81865
   R20        1.81867   0.00093   0.00000   0.00000   0.00000   1.81867
   R21        1.81864   0.00067   0.00000   0.00000   0.00000   1.81864
    A1        2.09650   0.00001   0.00000   0.00005   0.00004   2.09654
    A2        2.10018  -0.00002   0.00007  -0.00015  -0.00008   2.10010
    A3        2.08651   0.00000  -0.00007   0.00010   0.00004   2.08654
    A4        2.09705   0.00000   0.00005  -0.00008  -0.00002   2.09703
    A5        2.12699  -0.00002   0.00003  -0.00016  -0.00013   2.12686
    A6        2.05914   0.00002  -0.00009   0.00024   0.00015   2.05930
    A7        2.06903  -0.00002  -0.00007   0.00006  -0.00002   2.06902
    A8        2.10380   0.00005   0.00003   0.00005   0.00008   2.10388
    A9        2.11034  -0.00003   0.00004  -0.00010  -0.00006   2.11028
   A10        2.09601   0.00001   0.00004   0.00000   0.00004   2.09605
   A11        2.06220  -0.00001  -0.00006   0.00006   0.00000   2.06220
   A12        2.12497   0.00000   0.00003  -0.00006  -0.00004   2.12493
   A13        2.09754   0.00001   0.00003  -0.00004  -0.00001   2.09753
   A14        2.09955  -0.00001   0.00003  -0.00009  -0.00006   2.09949
   A15        2.08610   0.00001  -0.00006   0.00012   0.00007   2.08616
   A16        2.11024  -0.00001  -0.00004   0.00001  -0.00003   2.11021
   A17        2.08651   0.00000   0.00001  -0.00001   0.00000   2.08652
   A18        2.08643   0.00001   0.00003   0.00000   0.00003   2.08646
   A19        2.04598   0.00068  -0.00018  -0.00003  -0.00020   2.04578
   A20        2.10164   0.00067   0.00185   0.00028   0.00213   2.10376
   A21        2.04494   0.00070  -0.00184  -0.00027  -0.00211   2.04282
   A22        1.76025  -0.00084   0.00000   0.00000   0.00000   1.76025
   A23        1.68758  -0.00090   0.00000   0.00000   0.00000   1.68758
   A24        1.75299  -0.00088   0.00000   0.00000   0.00000   1.75299
   A25        1.83358   0.00084   0.00000   0.00000   0.00000   1.83358
   A26        1.83359   0.00076   0.00000   0.00000   0.00000   1.83359
   A27        1.83613   0.00075   0.00000   0.00000   0.00000   1.83613
   A28        3.16561  -0.00064  -0.00019   0.00000  -0.00019   3.16542
   A29        3.22276  -0.00058   0.00062  -0.00001   0.00064   3.22339
   A30        3.15209  -0.00062   0.00017   0.00000   0.00017   3.15226
   A31        3.12606   0.00051  -0.00037   0.00000  -0.00038   3.12568
   A32        3.18670   0.00012  -0.00130   0.00002  -0.00127   3.18543
   A33        3.16942  -0.00041  -0.00025   0.00000  -0.00026   3.16916
    D1       -0.00032   0.00000   0.00004   0.00001   0.00005  -0.00026
    D2       -3.14000   0.00000  -0.00006   0.00003  -0.00003  -3.14003
    D3        3.14093   0.00000   0.00007  -0.00001   0.00006   3.14099
    D4        0.00124   0.00000  -0.00004   0.00001  -0.00002   0.00122
    D5        0.00120   0.00000  -0.00006   0.00012   0.00006   0.00126
    D6        3.14138   0.00000   0.00002   0.00010   0.00012   3.14150
    D7       -3.14005   0.00000  -0.00009   0.00014   0.00005  -3.14000
    D8        0.00013   0.00000  -0.00001   0.00013   0.00012   0.00025
    D9       -0.00017   0.00000  -0.00008  -0.00019  -0.00027  -0.00044
   D10       -3.13769   0.00000  -0.00028  -0.00015  -0.00043  -3.13812
   D11        3.13959  -0.00001   0.00002  -0.00021  -0.00019   3.13940
   D12        0.00207  -0.00001  -0.00018  -0.00017  -0.00035   0.00172
   D13       -0.00022   0.00000   0.00015   0.00024   0.00038   0.00016
   D14       -3.13737  -0.00001  -0.00003   0.00010   0.00007  -3.13730
   D15        3.13728   0.00000   0.00034   0.00020   0.00054   3.13783
   D16        0.00014  -0.00001   0.00017   0.00007   0.00023   0.00037
   D17       -0.79451   0.00006  -0.01596   0.00021  -0.01575  -0.81026
   D18       -2.94483  -0.00004  -0.01763  -0.00004  -0.01767  -2.96250
   D19        1.20019  -0.00008  -0.01755  -0.00003  -0.01759   1.18260
   D20        2.35125   0.00006  -0.01616   0.00025  -0.01591   2.33533
   D21        0.20093  -0.00004  -0.01783   0.00000  -0.01783   0.18310
   D22       -1.93724  -0.00008  -0.01775   0.00000  -0.01775  -1.95499
   D23        0.00109   0.00000  -0.00017  -0.00011  -0.00028   0.00082
   D24       -3.13953  -0.00001  -0.00016  -0.00011  -0.00027  -3.13979
   D25        3.13808   0.00001   0.00002   0.00002   0.00004   3.13812
   D26       -0.00254   0.00001   0.00002   0.00003   0.00005  -0.00249
   D27       -0.00160   0.00000   0.00012  -0.00007   0.00006  -0.00154
   D28        3.14141   0.00000   0.00004  -0.00005  -0.00001   3.14140
   D29        3.13903   0.00000   0.00012  -0.00007   0.00005   3.13907
   D30       -0.00115   0.00000   0.00004  -0.00006  -0.00002  -0.00117
   D31       -1.75645   0.00000  -0.00237  -0.00036  -0.00272  -1.75917
   D32        0.56044   0.00063   0.00000   0.00000   0.00000   0.56044
   D33        2.33875  -0.00052   0.00000   0.00000   0.00000   2.33875
   D34        1.55045   0.00004   0.00114   0.00018   0.00132   1.55176
   D35       -2.54624   0.00051   0.00000   0.00000   0.00000  -2.54624
   D36       -0.76154  -0.00062   0.00000   0.00000   0.00000  -0.76154
   D37        1.05127   0.00006   0.00122   0.00018   0.00139   1.05267
   D38       -1.24265  -0.00057   0.00000   0.00000   0.00000  -1.24265
   D39       -2.96122   0.00062   0.00000   0.00000   0.00000  -2.96122
         Item               Value     Threshold  Converged?
 Maximum Force            0.000047     0.000015     NO 
 RMS     Force            0.000011     0.000010     NO 
 Maximum Displacement     0.077640     0.000060     NO 
 RMS     Displacement     0.015150     0.000040     NO 
 Predicted change in Energy=-1.078169D-06
 GradGradGradGradGradGradGradGradGradGradGradGradGradGradGradGradGradGrad

                          Input orientation:                          
 ---------------------------------------------------------------------
 Center     Atomic      Atomic             Coordinates (Angstroms)
 Number     Number       Type             X           Y           Z
 ---------------------------------------------------------------------
      1          6           0        2.420558   -1.146236   -0.172464
      2          6           0        1.049505   -1.177727   -0.163221
      3          6           0        0.296011    0.046617   -0.009601
      4          6           0        1.019736    1.289925    0.132832
      5          6           0        2.391208    1.292661    0.120473
      6          6           0        3.102067    0.082345   -0.032276
      7          1           0        2.987788   -2.061635   -0.286792
      8          1           0        0.498253   -2.104142   -0.267131
      9          1           0        0.449131    2.202603    0.251556
     10          1           0        2.936607    2.221991    0.228591
     11          1           0        4.185128    0.096431   -0.040779
     12          8           0       -0.981310    0.025521    0.003841
     13          1           0       -1.761553   -0.900154   -1.205766
     14          1           0       -1.867971    1.469208   -0.077107
     15          1           0       -1.734256   -0.726450    1.347540
     16          8           0       -2.238301   -1.426716   -1.898542
     17          8           0       -2.191612   -1.161782    2.111886
     18          8           0       -2.460021    2.268724   -0.093806
     19          1           0       -2.524310   -0.779993   -2.551338
     20          1           0       -2.249011    2.721877   -0.916186
     21          1           0       -2.298138   -0.466311    2.768534
 ---------------------------------------------------------------------
                    Distance matrix (angstroms):
                    1          2          3          4          5
     1  C    0.000000
     2  C    1.371446   0.000000
     3  C    2.441951   1.445812   0.000000
     4  C    2.826727   2.485526   1.445642   0.000000
     5  C    2.456602   2.825503   2.441188   1.371530   0.000000
     6  C    1.411920   2.412040   2.806375   2.412802   1.411920
     7  H    1.082948   2.133894   3.430339   3.909254   3.431191
     8  H    2.149837   1.083014   2.175543   3.457109   3.907913
     9  H    3.909097   3.458196   2.177137   1.082897   2.148684
    10  H    3.431051   3.908038   3.429539   2.133615   1.082961
    11  H    2.162237   3.386828   3.889562   3.387370   2.162202
    12  O    3.602333   2.366416   1.277565   2.370557   3.604598
    13  H    4.314895   3.010979   2.561397   3.784687   4.879833
    14  H    5.024054   3.940222   2.590587   2.900874   4.267413
    15  H    4.443998   3.199278   2.561532   3.622949   4.754152
    16  O    4.976242   3.725990   3.487340   4.703342   5.736183
    17  O    5.146903   3.959950   3.485571   4.498920   5.567069
    18  O    5.957197   4.919311   3.541265   3.621895   4.953084
    19  H    5.499536   4.316648   3.885604   4.904038   5.966305
    20  H    6.109034   5.162759   3.802111   3.719628   4.964771
    21  H    5.601595   4.506442   3.835458   4.586892   5.665349
                    6          7          8          9         10
     6  C    0.000000
     7  H    2.162056   0.000000
     8  H    3.408185   2.489975   0.000000
     9  H    3.407950   4.991825   4.338144   0.000000
    10  H    2.161832   4.314823   4.990665   2.487658   0.000000
    11  H    1.083186   2.480200   4.299628   4.298732   2.479793
    12  O    4.083932   4.493821   2.607297   2.616717   4.497229
    13  H    5.098743   4.974916   2.727150   4.078972   5.820471
    14  H    5.160104   6.007430   4.289983   2.452519   4.872792
    15  H    5.093924   5.172181   3.080470   3.814146   5.635807
    16  O    5.854890   5.505712   3.257167   5.001716   6.679628
    17  O    5.845367   5.778371   3.712565   4.664058   6.426146
    18  O    5.976693   6.961887   5.282365   2.930326   5.406452
    19  H    6.224582   6.095408   4.013335   5.058996   6.823601
    20  H    6.031788   7.120547   5.590992   2.985504   5.333951
    21  H    6.108009   6.310395   4.440446   4.583204   6.409434
                   11         12         13         14         15
    11  H    0.000000
    12  O    5.167117   0.000000
    13  H    6.141123   1.711374   0.000000
    14  H    6.206919   1.696158   2.626609   0.000000
    15  H    6.135444   1.714035   2.559353   2.620766   0.000000
    16  O    6.857966   2.703346   0.992217   3.441097   3.358792
    17  O    6.846889   2.705249   3.355624   3.437811   0.991420
    18  O    6.991400   2.688509   3.430175   0.995001   3.402246
    19  H    7.217173   3.091705   1.551387   3.407566   3.978480
    20  H    7.004103   3.118309   3.666140   1.555129   4.156969
    21  H    7.088135   3.101526   4.033758   3.468278   1.550761
                   16         17         18         19         20
    16  O    0.000000
    17  O    4.019441   0.000000
    18  O    4.118557   4.087235   0.000000
    19  H    0.962390   4.690641   3.916411   0.000000
    20  H    4.263328   4.924969   0.962383   3.874610   0.000000
    21  H    4.765245   0.962400   3.962274   5.333909   4.872794
                   21
    21  H    0.000000
 Stoichiometry    C6H11O4(2)
 Framework group  C1[X(C6H11O4)]
 Deg. of freedom    57
 Full point group                 C1      NOp   1
 Largest Abelian subgroup         C1      NOp   1
 Largest concise Abelian subgroup C1      NOp   1
                         Standard orientation:                         
 ---------------------------------------------------------------------
 Center     Atomic      Atomic             Coordinates (Angstroms)
 Number     Number       Type             X           Y           Z
 ---------------------------------------------------------------------
      1          6           0        2.438567   -1.210650   -0.037462
      2          6           0        1.067182   -1.222619   -0.032864
      3          6           0        0.330194    0.020916   -0.003837
      4          6           0        1.070582    1.262333    0.020477
      5          6           0        2.441999    1.245376    0.015592
      6          6           0        3.136547    0.016460   -0.014179
      7          1           0        2.993453   -2.140398   -0.058618
      8          1           0        0.503506   -2.147245   -0.048839
      9          1           0        0.512264    2.189848    0.046256
     10          1           0        2.999845    2.173395    0.035436
     11          1           0        4.219726    0.015059   -0.017953
     12          8           0       -0.947342    0.018441    0.004449
     13          1           0       -1.735267   -1.010483   -1.113269
     14          1           0       -1.813423    1.459104   -0.222143
     15          1           0       -1.716419   -0.588329    1.410958
     16          8           0       -2.216362   -1.595793   -1.753936
     17          8           0       -2.183053   -0.940637    2.211611
     18          8           0       -2.394185    2.261057   -0.320201
     19          1           0       -2.490539   -1.012207   -2.468393
     20          1           0       -2.173375    2.628742   -1.181730
     21          1           0       -2.282660   -0.182920    2.796553
 ---------------------------------------------------------------------
 Rotational constants (GHZ):      1.3019741      0.6644901      0.5924550
 Standard basis: 6-311++G(d,p) (5D, 7F)
 There are   307 symmetry adapted cartesian basis functions of A   symmetry.
 There are   297 symmetry adapted basis functions of A   symmetry.
   297 basis functions,   459 primitive gaussians,   307 cartesian basis functions
    40 alpha electrons       39 beta electrons
       nuclear repulsion energy       518.6191946231 Hartrees.
 NAtoms=   21 NActive=   21 NUniq=   21 SFac= 1.00D+00 NAtFMM=   60 NAOKFM=F Big=F
 Integral buffers will be    131072 words long.
 Raffenetti 2 integral format.
 Two-electron integral symmetry is turned on.
 ------------------------------------------------------------------------------
 Polarizable Continuum Model (PCM)
 =================================
 Model                : PCM (using non-symmetric T matrix).
 Atomic radii         : UFF (Universal Force Field).
 Polarization charges : Total charges.
 Charge compensation  : None.
 Solution method      : On-the-fly selection.
 Cavity type          : Scaled VdW (van der Waals Surface) (Alpha=1.100).
 Cavity algorithm     : GePol (No added spheres)
                        Default sphere list used, NSphG=   21.
                        Lebedev-Laikov grids with approx.  5.0 points / Ang**2.
                        Smoothing algorithm: Karplus/York (Gamma=1.0000).
                        Polarization charges: spherical gaussians, with
                                              point-specific exponents (IZeta= 3).
                        Self-potential: point-specific (ISelfS= 7).
                        Self-field    : sphere-specific E.n sum rule (ISelfD= 2).
 1st derivatives      : Analytical E(r).r(x)/FMM algorithm (CHGder, D1EAlg=3).
                        Cavity 1st derivative terms included.
 Solvent              : Water, Eps=  78.355300 Eps(inf)=   1.777849
 ------------------------------------------------------------------------------
 One-electron integrals computed using PRISM.
 PrsmSu:  requested number of processors reduced to:   9 ShMem   1 Linda.
 NBasis=   297 RedAO= T EigKep=  4.39D-06  NBF=   297
 NBsUse=   296 1.00D-06 EigRej=  8.94D-07 NBFU=   296
 Initial guess from the checkpoint file:  "MHPhenoxideIon.com.chk"
 B after Tr=     0.000000    0.000000    0.000000
         Rot=    0.999976   -0.006896   -0.000266   -0.000318 Ang=  -0.79 deg.
 Initial guess <Sx>= 0.0000 <Sy>= 0.0000 <Sz>= 0.5000 <S**2>= 0.7720 S= 0.5109
 ExpMin= 3.60D-02 ExpMax= 8.59D+03 ExpMxC= 1.30D+03 IAcc=3 IRadAn=         5 AccDes= 0.00D+00
 Harris functional with IExCor=  402 and IRadAn=       5 diagonalized for initial guess.
 HarFok:  IExCor=  402 AccDes= 0.00D+00 IRadAn=         5 IDoV= 1 UseB2=F ITyADJ=14
 ICtDFT=  3500011 ScaDFX=  1.000000  1.000000  1.000000  1.000000
 FoFCou: FMM=F IPFlag=           0 FMFlag=      100000 FMFlg1=           0
         NFxFlg=           0 DoJE=T BraDBF=F KetDBF=T FulRan=T
         wScrn=  0.000000 ICntrl=     500 IOpCl=  0 I1Cent=   200000004 NGrid=           0
         NMat0=    1 NMatS0=      1 NMatT0=    0 NMatD0=    1 NMtDS0=    0 NMtDT0=    0
 Petite list used in FoFCou.
 Requested convergence on RMS density matrix=1.00D-08 within 128 cycles.
 Requested convergence on MAX density matrix=1.00D-06.
 Requested convergence on             energy=1.00D-06.
 No special actions if energy rises.
 CoulSu:  requested number of processors reduced to:  10 ShMem   1 Linda.
 Inv3:  Mode=1 IEnd=    11337408.
 Iteration    1 A*A^-1 deviation from unit magnitude is 5.00D-15 for    616.
 Iteration    1 A*A^-1 deviation from orthogonality  is 2.72D-15 for   1320    409.
 Iteration    1 A^-1*A deviation from unit magnitude is 6.88D-15 for    623.
 Iteration    1 A^-1*A deviation from orthogonality  is 1.51D-12 for    262    203.
 CoulSu:  requested number of processors reduced to:  10 ShMem   1 Linda.
 CoulSu:  requested number of processors reduced to:  14 ShMem   1 Linda.
 CoulSu:  requested number of processors reduced to:  14 ShMem   1 Linda.
 Error on total polarization charges =  0.01520
 SCF Done:  E(UB3LYP) =  -536.330983150     A.U. after   12 cycles
            NFock= 12  Conv=0.35D-08     -V/T= 2.0039
 <Sx>= 0.0000 <Sy>= 0.0000 <Sz>= 0.5000 <S**2>= 0.7719 S= 0.5109
 <L.S>= 0.000000000000E+00
 Annihilation of the first spin contaminant:
 S**2 before annihilation     0.7719,   after     0.7503
 PrsmSu:  requested number of processors reduced to:   9 ShMem   1 Linda.
 PrsmSu:  requested number of processors reduced to:  15 ShMem   1 Linda.
 D1PCM: PCM CHGder 1st derivatives, ID1Alg=3 FixD1E=F DoIter=F DoCFld=F I1PDM=0.
 CoulSu:  requested number of processors reduced to:  13 ShMem   1 Linda.
 CoulSu:  requested number of processors reduced to:  13 ShMem   1 Linda.
 CoulSu:  requested number of processors reduced to:  12 ShMem   1 Linda.
 CoulSu:  requested number of processors reduced to:   8 ShMem   1 Linda.
 CoulSu:  requested number of processors reduced to:   8 ShMem   1 Linda.
 CoulSu:  requested number of processors reduced to:  14 ShMem   1 Linda.
 CoulSu:  requested number of processors reduced to:  14 ShMem   1 Linda.
 Calling FoFJK, ICntrl=      2127 FMM=F ISym2X=0 I1Cent= 0 IOpClX= 1 NMat=1 NMatS=1 NMatT=0.
 CoulSu:  requested number of processors reduced to:  15 ShMem   1 Linda.
 ***** Axes restored to original set *****
 -------------------------------------------------------------------
 Center     Atomic                   Forces (Hartrees/Bohr)
 Number     Number              X              Y              Z
 -------------------------------------------------------------------
      1        6           0.000000318    0.000014900    0.000000394
      2        6           0.000012691   -0.000002892   -0.000005429
      3        6          -0.000047175   -0.000029314    0.000021066
      4        6           0.000030621    0.000011798   -0.000000338
      5        6          -0.000000516   -0.000008468   -0.000001439
      6        6           0.000005095   -0.000001037    0.000001525
      7        1          -0.000003785   -0.000004705    0.000000769
      8        1          -0.000000302   -0.000003313    0.000001430
      9        1          -0.000002662    0.000000341   -0.000002793
     10        1          -0.000003593    0.000003307    0.000001463
     11        1          -0.000000656   -0.000000374   -0.000002732
     12        8           0.013328361    0.001878138   -0.000690049
     13        1          -0.009557533   -0.009409863   -0.011211009
     14        1          -0.010417560    0.012864754   -0.000433061
     15        1          -0.009854282   -0.008145255    0.013805757
     16        8           0.005391348    0.004878082    0.007270255
     17        8           0.005447478    0.004045364   -0.008884703
     18        8           0.005899238   -0.007488781    0.000724648
     19        1          -0.000167279    0.000451604   -0.000396458
     20        1          -0.000053752    0.000262320   -0.000514269
     21        1          -0.000006055    0.000683396    0.000314974
 -------------------------------------------------------------------
 Cartesian Forces:  Max     0.013805757 RMS     0.004779080

 GradGradGradGradGradGradGradGradGradGradGradGradGradGradGradGradGradGrad
 Berny optimization.
 Using GEDIIS/GDIIS optimizer.
 FormGI is forming the generalized inverse of G from B-inverse, IUseBI=4.
 Internal  Forces:  Max     0.007686483 RMS     0.001700449
 Search for a local minimum.
 Step number  11 out of a maximum of  126
 All quantities printed in internal units (Hartrees-Bohrs-Radians)
 Mixed Optimization -- En-DIIS/RFO-DIIS
 Swapping is turned off.
 Update second derivatives using D2CorX and points    1    2    3    4    5
                                                      6    7    8    9   10
                                                     11
 DE=  1.78D-06 DEPred=-1.08D-06 R=-1.65D+00
 Trust test=-1.65D+00 RLast= 4.22D-02 DXMaxT set to 2.12D-01
 ITU= -1  1  1  1  1  1  1  1  1  1  0
     Eigenvalues ---    0.00075   0.01880   0.02009   0.02038   0.02094
     Eigenvalues ---    0.02114   0.02133   0.02146   0.02155   0.02182
     Eigenvalues ---    0.02467   0.05656   0.13916   0.15934   0.16001
     Eigenvalues ---    0.16001   0.17008   0.21908   0.22821   0.23578
     Eigenvalues ---    0.24902   0.34637   0.35280   0.35289   0.35346
     Eigenvalues ---    0.35590   0.36430   0.41202   0.43963   0.44248
     Eigenvalues ---    0.46184   0.50746   0.579411000.000001000.00000
     Eigenvalues --- 1000.000001000.000001000.000001000.000001000.00000
     Eigenvalues --- 1000.000001000.000001000.000001000.000001000.00000
     Eigenvalues --- 1000.000001000.000001000.000001000.000001000.00000
     Eigenvalues --- 1000.000001000.000001000.000001000.000001000.00000
     Eigenvalues --- 1000.000001000.000001000.000001000.000001000.00000
     Eigenvalues --- 1000.000001000.000001000.000001000.000001000.00000
     Eigenvalues --- 1000.000001000.000001000.000001000.000001000.00000
     Eigenvalues --- 1000.000001000.000001000.000001000.000001000.00000
     Eigenvalues --- 1000.000001000.000001000.000001000.000001000.00000
     Eigenvalues --- 1000.000001000.000001000.000001000.000001000.00000
     Eigenvalues --- 1000.000001000.000001000.000001000.000001000.00000
     Eigenvalues --- 1000.000001000.000001000.000001000.000001000.00000
     Eigenvalues --- 1000.000001000.000001000.000001000.000001000.00000
     Eigenvalues --- 1000.000001000.000001000.000001000.000001000.00000
     Eigenvalues --- 1000.000001000.000001000.000001000.000001000.00000
     Eigenvalues --- 1000.000001000.000001000.000001000.000001000.00000
     Eigenvalues --- 1000.000001000.000001000.000001000.000001000.00000
     Eigenvalues --- 1000.000001000.000001000.00000
 En-DIIS/RFO-DIIS IScMMF=        0 using points:    11   10    9    8    7
 RFO step:  Lambda=-1.12467668D-05.
 DidBck=F Rises=F RFO-DIIS coefs:    1.24022   -0.16439    0.01993   -0.30144    0.20568
 Iteration  1 RMS(Cart)=  0.00220112 RMS(Int)=  0.00000191
 Iteration  2 RMS(Cart)=  0.00000202 RMS(Int)=  0.00000153
 Iteration  3 RMS(Cart)=  0.00000000 RMS(Int)=  0.00000153
 Variable       Old X    -DE/DX   Delta X   Delta X   Delta X     New X
                                 (Linear)    (Quad)   (Total)
   X12       -1.85441   0.00234   0.00000   0.00000   0.00000  -1.85441
   Y12        0.04823   0.00037   0.00000   0.00000   0.00000   0.04823
   Z12        0.00726  -0.00013   0.00000   0.00000   0.00000   0.00726
   X13       -3.32885  -0.00227   0.00000   0.00000   0.00000  -3.32885
   Y13       -1.70104  -0.00245   0.00000   0.00000   0.00000  -1.70104
   Z13       -2.27857  -0.00312   0.00000   0.00000   0.00000  -2.27857
   X14       -3.52995  -0.00238   0.00000   0.00000   0.00000  -3.52995
   Y14        2.77640   0.00374   0.00000   0.00000   0.00000   2.77640
   Z14       -0.14571  -0.00026   0.00000   0.00000   0.00000  -0.14571
   X15       -3.27727  -0.00227   0.00000   0.00000   0.00000  -3.27727
   Y15       -1.37279  -0.00203   0.00000   0.00000   0.00000  -1.37279
   Z15        2.54648   0.00382   0.00000   0.00000   0.00000   2.54648
   X16       -4.22978   0.00132   0.00000   0.00000   0.00000  -4.22978
   Y16       -2.69610   0.00104   0.00000   0.00000   0.00000  -2.69610
   Z16       -3.58772   0.00191   0.00000   0.00000   0.00000  -3.58772
   X17       -4.14155   0.00131   0.00000   0.00000   0.00000  -4.14155
   Y17       -2.19545   0.00087   0.00000   0.00000   0.00000  -2.19545
   Z17        3.99089  -0.00236   0.00000   0.00000   0.00000   3.99089
   X18       -4.64877   0.00138   0.00000   0.00000   0.00000  -4.64877
   Y18        4.28727  -0.00180   0.00000   0.00000   0.00000   4.28727
   Z18       -0.17727   0.00030   0.00000   0.00000   0.00000  -0.17727
   X19       -4.77025   0.00021   0.00000   0.00000   0.00000  -4.77025
   Y19       -1.47397   0.00026   0.00000   0.00000   0.00000  -1.47397
   Z19       -4.82133   0.00043   0.00000   0.00000   0.00000  -4.82133
   X20       -4.25001   0.00012   0.00000   0.00000   0.00000  -4.25001
   Y20        5.14360  -0.00031   0.00000   0.00000   0.00000   5.14360
   Z20       -1.73134   0.00001   0.00000   0.00000   0.00000  -1.73134
   X21       -4.34285   0.00025   0.00000   0.00000   0.00000  -4.34285
   Y21       -0.88120   0.00030   0.00000   0.00000   0.00000  -0.88120
   Z21        5.23177  -0.00059   0.00000   0.00000   0.00000   5.23177
    R1        2.59166   0.00000   0.00000  -0.00001  -0.00001   2.59165
    R2        2.66814   0.00000   0.00000   0.00000   0.00000   2.66814
    R3        2.04647   0.00000   0.00001   0.00000   0.00001   2.04648
    R4        2.73219   0.00001   0.00000   0.00002   0.00002   2.73220
    R5        2.04660   0.00000   0.00002  -0.00001   0.00001   2.04661
    R6        2.73187   0.00002   0.00000   0.00008   0.00007   2.73194
    R7        2.41425  -0.00001  -0.00002  -0.00003  -0.00004   2.41421
    R8        2.59182   0.00000  -0.00001  -0.00001  -0.00002   2.59180
    R9        2.04638   0.00000   0.00003  -0.00002   0.00001   2.04639
   R10        2.66814   0.00000   0.00000   0.00000  -0.00001   2.66814
   R11        2.04650   0.00000   0.00001   0.00000   0.00000   2.04650
   R12        2.04693   0.00000  -0.00001   0.00000   0.00000   2.04692
   R13        3.23403   0.00574   0.00000   0.00001   0.00000   3.23403
   R14        3.20527   0.00535   0.00000   0.00001   0.00000   3.20527
   R15        3.23906   0.00617   0.00000   0.00001   0.00000   3.23906
   R16        1.87502  -0.00708   0.00000  -0.00001   0.00000   1.87502
   R17        1.88028  -0.00670   0.00000  -0.00001   0.00000   1.88028
   R18        1.87351  -0.00769   0.00000  -0.00001   0.00000   1.87351
   R19        1.81865   0.00080   0.00000   0.00000   0.00000   1.81865
   R20        1.81867   0.00092   0.00000   0.00000   0.00000   1.81867
   R21        1.81864   0.00068   0.00000   0.00000   0.00000   1.81864
    A1        2.09654   0.00001   0.00004   0.00001   0.00005   2.09659
    A2        2.10010  -0.00001  -0.00007  -0.00001  -0.00008   2.10003
    A3        2.08654   0.00000   0.00002   0.00000   0.00002   2.08657
    A4        2.09703   0.00001   0.00000   0.00001   0.00000   2.09703
    A5        2.12686   0.00000   0.00001  -0.00002  -0.00001   2.12685
    A6        2.05930   0.00000   0.00000   0.00001   0.00001   2.05931
    A7        2.06902  -0.00002  -0.00003  -0.00003  -0.00007   2.06895
    A8        2.10388   0.00000   0.00010  -0.00006   0.00004   2.10392
    A9        2.11028   0.00002  -0.00007   0.00010   0.00003   2.11031
   A10        2.09605   0.00001   0.00003   0.00002   0.00005   2.09610
   A11        2.06220  -0.00001  -0.00009   0.00001  -0.00008   2.06212
   A12        2.12493   0.00000   0.00006  -0.00003   0.00003   2.12496
   A13        2.09753   0.00000   0.00001  -0.00001   0.00000   2.09753
   A14        2.09949  -0.00001  -0.00005   0.00001  -0.00004   2.09945
   A15        2.08616   0.00000   0.00003   0.00001   0.00004   2.08620
   A16        2.11021  -0.00001  -0.00005   0.00001  -0.00004   2.11017
   A17        2.08652   0.00000   0.00002  -0.00001   0.00001   2.08653
   A18        2.08646   0.00000   0.00003   0.00000   0.00003   2.08649
   A19        2.04578   0.00067  -0.00037  -0.00004  -0.00041   2.04537
   A20        2.10376   0.00066   0.00059   0.00016   0.00075   2.10452
   A21        2.04282   0.00072  -0.00028  -0.00014  -0.00041   2.04241
   A22        1.76025  -0.00084   0.00000   0.00000   0.00000   1.76025
   A23        1.68758  -0.00091   0.00000   0.00000   0.00000   1.68758
   A24        1.75299  -0.00087   0.00000   0.00000   0.00000   1.75299
   A25        1.83358   0.00085   0.00000   0.00000   0.00000   1.83358
   A26        1.83359   0.00077   0.00000   0.00000   0.00000   1.83359
   A27        1.83613   0.00073   0.00000   0.00000   0.00000   1.83613
   A28        3.16542  -0.00064  -0.00002   0.00000  -0.00003   3.16539
   A29        3.22339  -0.00057   0.00007   0.00000   0.00008   3.22347
   A30        3.15226  -0.00061   0.00001   0.00000   0.00001   3.15227
   A31        3.12568   0.00053  -0.00005   0.00000  -0.00005   3.12563
   A32        3.18543   0.00014  -0.00015   0.00000  -0.00015   3.18528
   A33        3.16916  -0.00041  -0.00003   0.00000  -0.00003   3.16913
    D1       -0.00026   0.00000   0.00002  -0.00003  -0.00001  -0.00027
    D2       -3.14003   0.00000  -0.00002   0.00000  -0.00002  -3.14005
    D3        3.14099   0.00000   0.00002  -0.00003  -0.00001   3.14098
    D4        0.00122   0.00000  -0.00002   0.00000  -0.00002   0.00120
    D5        0.00126   0.00000   0.00004   0.00000   0.00004   0.00130
    D6        3.14150   0.00000   0.00003   0.00005   0.00008   3.14158
    D7       -3.14000   0.00000   0.00004   0.00001   0.00004  -3.13995
    D8        0.00025   0.00000   0.00003   0.00005   0.00008   0.00033
    D9       -0.00044   0.00000  -0.00010   0.00007  -0.00003  -0.00047
   D10       -3.13812   0.00000  -0.00007  -0.00012  -0.00019  -3.13831
   D11        3.13940   0.00000  -0.00006   0.00004  -0.00002   3.13938
   D12        0.00172   0.00000  -0.00003  -0.00015  -0.00017   0.00154
   D13        0.00016   0.00000   0.00012  -0.00008   0.00004   0.00020
   D14       -3.13730  -0.00001   0.00014  -0.00013   0.00001  -3.13729
   D15        3.13783   0.00000   0.00009   0.00011   0.00020   3.13802
   D16        0.00037   0.00000   0.00011   0.00006   0.00016   0.00053
   D17       -0.81026   0.00007  -0.00173   0.00018  -0.00155  -0.81181
   D18       -2.96250  -0.00001  -0.00194   0.00006  -0.00188  -2.96438
   D19        1.18260  -0.00008  -0.00224   0.00004  -0.00220   1.18040
   D20        2.33533   0.00006  -0.00170  -0.00001  -0.00170   2.33363
   D21        0.18310  -0.00001  -0.00191  -0.00013  -0.00204   0.18106
   D22       -1.95499  -0.00008  -0.00220  -0.00015  -0.00235  -1.95735
   D23        0.00082   0.00000  -0.00007   0.00005  -0.00001   0.00080
   D24       -3.13979   0.00000  -0.00005   0.00002  -0.00002  -3.13982
   D25        3.13812   0.00001  -0.00008   0.00011   0.00002   3.13815
   D26       -0.00249   0.00000  -0.00006   0.00008   0.00002  -0.00247
   D27       -0.00154   0.00000  -0.00002  -0.00001  -0.00003  -0.00157
   D28        3.14140   0.00000  -0.00001  -0.00006  -0.00007   3.14133
   D29        3.13907   0.00000  -0.00004   0.00001  -0.00002   3.13905
   D30       -0.00117   0.00000  -0.00003  -0.00003  -0.00006  -0.00123
   D31       -1.75917   0.00002  -0.00053  -0.00019  -0.00072  -1.75989
   D32        0.56044   0.00062   0.00000   0.00000   0.00000   0.56044
   D33        2.33875  -0.00052   0.00000   0.00000   0.00000   2.33875
   D34        1.55176   0.00004   0.00059   0.00012   0.00071   1.55247
   D35       -2.54624   0.00051   0.00000   0.00000   0.00000  -2.54624
   D36       -0.76154  -0.00062   0.00000   0.00000   0.00000  -0.76154
   D37        1.05267   0.00005  -0.00005   0.00008   0.00002   1.05269
   D38       -1.24265  -0.00057   0.00000   0.00000   0.00000  -1.24265
   D39       -2.96122   0.00063   0.00000   0.00000   0.00000  -2.96122
         Item               Value     Threshold  Converged?
 Maximum Force            0.000022     0.000015     NO 
 RMS     Force            0.000005     0.000010     YES
 Maximum Displacement     0.008240     0.000060     NO 
 RMS     Displacement     0.002202     0.000040     NO 
 Predicted change in Energy=-3.958995D-08
 GradGradGradGradGradGradGradGradGradGradGradGradGradGradGradGradGradGrad

                          Input orientation:                          
 ---------------------------------------------------------------------
 Center     Atomic      Atomic             Coordinates (Angstroms)
 Number     Number       Type             X           Y           Z
 ---------------------------------------------------------------------
      1          6           0        2.419739   -1.148959   -0.170171
      2          6           0        1.048669   -1.179505   -0.160778
      3          6           0        0.296006    0.045655   -0.009528
      4          6           0        1.020680    1.288735    0.130440
      5          6           0        2.392145    1.290500    0.117972
      6          6           0        3.102152    0.079399   -0.032470
      7          1           0        2.986274   -2.065013   -0.282720
      8          1           0        0.496795   -2.105761   -0.262834
      9          1           0        0.450686    2.202027    0.247405
     10          1           0        2.938157    2.219687    0.224230
     11          1           0        4.185220    0.092699   -0.041151
     12          8           0       -0.981310    0.025521    0.003841
     13          1           0       -1.761553   -0.900154   -1.205766
     14          1           0       -1.867971    1.469208   -0.077107
     15          1           0       -1.734256   -0.726450    1.347540
     16          8           0       -2.238301   -1.426716   -1.898542
     17          8           0       -2.191612   -1.161782    2.111886
     18          8           0       -2.460021    2.268724   -0.093806
     19          1           0       -2.524310   -0.779993   -2.551338
     20          1           0       -2.249011    2.721877   -0.916186
     21          1           0       -2.298138   -0.466311    2.768534
 ---------------------------------------------------------------------
                    Distance matrix (angstroms):
                    1          2          3          4          5
     1  C    0.000000
     2  C    1.371442   0.000000
     3  C    2.441957   1.445820   0.000000
     4  C    2.826674   2.485518   1.445680   0.000000
     5  C    2.456572   2.825518   2.441248   1.371522   0.000000
     6  C    1.411918   2.412073   2.806443   2.412790   1.411917
     7  H    1.082951   2.133847   3.430320   3.909205   3.431182
     8  H    2.149831   1.083020   2.175562   3.457126   3.907934
     9  H    3.909047   3.458172   2.177127   1.082902   2.148696
    10  H    3.431047   3.908056   3.429581   2.133585   1.082963
    11  H    2.162240   3.386851   3.889627   3.387367   2.162213
    12  O    3.602335   2.366433   1.277544   2.370591   3.604635
    13  H    4.314808   3.011210   2.561071   3.783848   4.878981
    14  H    5.024731   3.940745   2.591112   2.901716   4.268323
    15  H    4.442706   3.197648   2.561200   3.623807   4.754693
    16  O    4.976118   3.726273   3.486970   4.702276   5.735034
    17  O    5.145144   3.957870   3.485189   4.499998   5.567783
    18  O    5.958057   4.919926   3.541867   3.622975   4.954320
    19  H    5.499974   4.317473   3.885443   4.902910   5.965206
    20  H    6.110412   5.163925   3.802802   3.720243   4.965748
    21  H    5.600032   4.504512   3.835273   4.588494   5.666623
                    6          7          8          9         10
     6  C    0.000000
     7  H    2.162072   0.000000
     8  H    3.408208   2.489892   0.000000
     9  H    3.407954   4.991780   4.338145   0.000000
    10  H    2.161856   4.314854   4.990690   2.487642   0.000000
    11  H    1.083184   2.480231   4.299634   4.298752   2.479853
    12  O    4.083979   4.493792   2.607349   2.616699   4.497239
    13  H    5.098213   4.975014   2.728139   4.077896   5.819414
    14  H    5.160977   6.008052   4.290339   2.453264   4.873694
    15  H    5.093591   5.170387   3.077887   3.815789   5.636754
    16  O    5.854148   5.505859   3.258434   5.000352   6.678184
    17  O    5.844890   5.775852   3.709167   4.666181   6.427450
    18  O    5.977849   6.962693   5.282750   2.931397   5.407761
    19  H    6.224173   6.096264   4.015219   5.057273   6.822053
    20  H    6.033124   7.122064   5.592173   2.985390   5.334741
    21  H    6.107910   6.308011   4.437187   4.586083   6.411463
                   11         12         13         14         15
    11  H    0.000000
    12  O    5.167163   0.000000
    13  H    6.140537   1.711374   0.000000
    14  H    6.207833   1.696158   2.626609   0.000000
    15  H    6.135117   1.714035   2.559353   2.620766   0.000000
    16  O    6.857124   2.703346   0.992217   3.441097   3.358792
    17  O    6.846406   2.705249   3.355624   3.437811   0.991420
    18  O    6.992645   2.688509   3.430175   0.995001   3.402246
    19  H    7.216677   3.091705   1.551387   3.407566   3.978480
    20  H    7.005540   3.118309   3.666140   1.555129   4.156969
    21  H    7.088071   3.101526   4.033758   3.468278   1.550761
                   16         17         18         19         20
    16  O    0.000000
    17  O    4.019441   0.000000
    18  O    4.118557   4.087235   0.000000
    19  H    0.962390   4.690641   3.916411   0.000000
    20  H    4.263328   4.924969   0.962383   3.874610   0.000000
    21  H    4.765245   0.962400   3.962274   5.333909   4.872794
                   21
    21  H    0.000000
 Stoichiometry    C6H11O4(2)
 Framework group  C1[X(C6H11O4)]
 Deg. of freedom    57
 Full point group                 C1      NOp   1
 Largest Abelian subgroup         C1      NOp   1
 Largest concise Abelian subgroup C1      NOp   1
                         Standard orientation:                         
 ---------------------------------------------------------------------
 Center     Atomic      Atomic             Coordinates (Angstroms)
 Number     Number       Type             X           Y           Z
 ---------------------------------------------------------------------
      1          6           0        2.438539   -1.210299   -0.037590
      2          6           0        1.067157   -1.222285   -0.032906
      3          6           0        0.330149    0.021244   -0.003714
      4          6           0        1.070622    1.262652    0.020712
      5          6           0        2.442030    1.245692    0.015723
      6          6           0        3.136569    0.016780   -0.014247
      7          1           0        2.993365   -2.140083   -0.058857
      8          1           0        0.503502   -2.146929   -0.048943
      9          1           0        0.512281    2.190155    0.046621
     10          1           0        2.999844    2.173731    0.035630
     11          1           0        4.219745    0.015348   -0.018165
     12          8           0       -0.947367    0.018804    0.004451
     13          1           0       -1.734613   -1.008361   -1.115361
     14          1           0       -1.814469    1.459324   -0.219131
     15          1           0       -1.715962   -0.591411    1.409732
     16          8           0       -2.215321   -1.592684   -1.757219
     17          8           0       -2.182317   -0.945700    2.209673
     18          8           0       -2.395798    2.261069   -0.315510
     19          1           0       -2.489936   -1.007816   -2.470458
     20          1           0       -2.175280    2.630689   -1.176286
     21          1           0       -2.282434   -0.189264    2.796183
 ---------------------------------------------------------------------
 Rotational constants (GHZ):      1.3019951      0.6644902      0.5924525
 Standard basis: 6-311++G(d,p) (5D, 7F)
 There are   307 symmetry adapted cartesian basis functions of A   symmetry.
 There are   297 symmetry adapted basis functions of A   symmetry.
   297 basis functions,   459 primitive gaussians,   307 cartesian basis functions
    40 alpha electrons       39 beta electrons
       nuclear repulsion energy       518.6185235681 Hartrees.
 NAtoms=   21 NActive=   21 NUniq=   21 SFac= 1.00D+00 NAtFMM=   60 NAOKFM=F Big=F
 Integral buffers will be    131072 words long.
 Raffenetti 2 integral format.
 Two-electron integral symmetry is turned on.
 ------------------------------------------------------------------------------
 Polarizable Continuum Model (PCM)
 =================================
 Model                : PCM (using non-symmetric T matrix).
 Atomic radii         : UFF (Universal Force Field).
 Polarization charges : Total charges.
 Charge compensation  : None.
 Solution method      : On-the-fly selection.
 Cavity type          : Scaled VdW (van der Waals Surface) (Alpha=1.100).
 Cavity algorithm     : GePol (No added spheres)
                        Default sphere list used, NSphG=   21.
                        Lebedev-Laikov grids with approx.  5.0 points / Ang**2.
                        Smoothing algorithm: Karplus/York (Gamma=1.0000).
                        Polarization charges: spherical gaussians, with
                                              point-specific exponents (IZeta= 3).
                        Self-potential: point-specific (ISelfS= 7).
                        Self-field    : sphere-specific E.n sum rule (ISelfD= 2).
 1st derivatives      : Analytical E(r).r(x)/FMM algorithm (CHGder, D1EAlg=3).
                        Cavity 1st derivative terms included.
 Solvent              : Water, Eps=  78.355300 Eps(inf)=   1.777849
 ------------------------------------------------------------------------------
 One-electron integrals computed using PRISM.
 PrsmSu:  requested number of processors reduced to:   9 ShMem   1 Linda.
 NBasis=   297 RedAO= T EigKep=  4.39D-06  NBF=   297
 NBsUse=   296 1.00D-06 EigRej=  8.94D-07 NBFU=   296
 Initial guess from the checkpoint file:  "MHPhenoxideIon.com.chk"
 B after Tr=     0.000000    0.000000    0.000000
         Rot=    1.000000   -0.000783   -0.000010   -0.000116 Ang=  -0.09 deg.
 Initial guess <Sx>= 0.0000 <Sy>= 0.0000 <Sz>= 0.5000 <S**2>= 0.7719 S= 0.5109
 Requested convergence on RMS density matrix=1.00D-08 within 128 cycles.
 Requested convergence on MAX density matrix=1.00D-06.
 Requested convergence on             energy=1.00D-06.
 No special actions if energy rises.
 CoulSu:  requested number of processors reduced to:  10 ShMem   1 Linda.
 Inv3:  Mode=1 IEnd=    11337408.
 Iteration    1 A*A^-1 deviation from unit magnitude is 5.11D-15 for    189.
 Iteration    1 A*A^-1 deviation from orthogonality  is 2.95D-15 for   1931   1788.
 Iteration    1 A^-1*A deviation from unit magnitude is 5.77D-15 for    395.
 Iteration    1 A^-1*A deviation from orthogonality  is 6.48D-12 for    784    203.
 CoulSu:  requested number of processors reduced to:  10 ShMem   1 Linda.
 CoulSu:  requested number of processors reduced to:  14 ShMem   1 Linda.
 CoulSu:  requested number of processors reduced to:  14 ShMem   1 Linda.
 Error on total polarization charges =  0.01520
 SCF Done:  E(UB3LYP) =  -536.330982770     A.U. after   10 cycles
            NFock= 10  Conv=0.72D-08     -V/T= 2.0039
 <Sx>= 0.0000 <Sy>= 0.0000 <Sz>= 0.5000 <S**2>= 0.7719 S= 0.5109
 <L.S>= 0.000000000000E+00
 Annihilation of the first spin contaminant:
 S**2 before annihilation     0.7719,   after     0.7503
 PrsmSu:  requested number of processors reduced to:   9 ShMem   1 Linda.
 PrsmSu:  requested number of processors reduced to:  15 ShMem   1 Linda.
 D1PCM: PCM CHGder 1st derivatives, ID1Alg=3 FixD1E=F DoIter=F DoCFld=F I1PDM=0.
 CoulSu:  requested number of processors reduced to:  13 ShMem   1 Linda.
 CoulSu:  requested number of processors reduced to:  13 ShMem   1 Linda.
 CoulSu:  requested number of processors reduced to:  12 ShMem   1 Linda.
 CoulSu:  requested number of processors reduced to:   8 ShMem   1 Linda.
 CoulSu:  requested number of processors reduced to:   8 ShMem   1 Linda.
 CoulSu:  requested number of processors reduced to:  14 ShMem   1 Linda.
 CoulSu:  requested number of processors reduced to:  14 ShMem   1 Linda.
 Calling FoFJK, ICntrl=      2127 FMM=F ISym2X=0 I1Cent= 0 IOpClX= 1 NMat=1 NMatS=1 NMatT=0.
 CoulSu:  requested number of processors reduced to:  15 ShMem   1 Linda.
 ***** Axes restored to original set *****
 -------------------------------------------------------------------
 Center     Atomic                   Forces (Hartrees/Bohr)
 Number     Number              X              Y              Z
 -------------------------------------------------------------------
      1        6           0.000003622   -0.000000001    0.000000141
      2        6           0.000002602    0.000000261   -0.000001091
      3        6          -0.000007177   -0.000006118    0.000007468
      4        6          -0.000000976    0.000000825    0.000002017
      5        6           0.000000543   -0.000001794   -0.000000193
      6        6          -0.000001012   -0.000001257    0.000000254
      7        1          -0.000000011   -0.000000313   -0.000000538
      8        1           0.000001574   -0.000000444    0.000000980
      9        1           0.000002632    0.000000734   -0.000002291
     10        1          -0.000000841    0.000000190    0.000000058
     11        1           0.000000162   -0.000000315   -0.000000402
     12        8           0.013319292    0.001862996   -0.000676835
     13        1          -0.009569253   -0.009412953   -0.011216397
     14        1          -0.010408662    0.012871420   -0.000439641
     15        1          -0.009854461   -0.008144402    0.013797708
     16        8           0.005395736    0.004879698    0.007275281
     17        8           0.005444423    0.004046284   -0.008878435
     18        8           0.005898491   -0.007490240    0.000727158
     19        1          -0.000166755    0.000452559   -0.000396529
     20        1          -0.000053664    0.000261250   -0.000514691
     21        1          -0.000006265    0.000681621    0.000315976
 -------------------------------------------------------------------
 Cartesian Forces:  Max     0.013797708 RMS     0.004778840

 GradGradGradGradGradGradGradGradGradGradGradGradGradGradGradGradGradGrad
 Berny optimization.
 Using GEDIIS/GDIIS optimizer.
 FormGI is forming the generalized inverse of G from B-inverse, IUseBI=4.
 Internal  Forces:  Max     0.007682552 RMS     0.001700586
 Search for a local minimum.
 Step number  12 out of a maximum of  126
 All quantities printed in internal units (Hartrees-Bohrs-Radians)
 Mixed Optimization -- En-DIIS/RFO-DIIS
 Swapping is turned off.
 Update second derivatives using D2CorX and points    1    2    3    4    5
                                                      6    7    8    9   10
                                                     11   12
 DE=  3.80D-07 DEPred=-3.96D-08 R=-9.61D+00
 Trust test=-9.61D+00 RLast= 5.05D-03 DXMaxT set to 1.06D-01
 ITU= -1 -1  1  1  1  1  1  1  1  1  1  0
     Eigenvalues ---    0.00078   0.01537   0.01977   0.02015   0.02041
     Eigenvalues ---    0.02101   0.02126   0.02139   0.02155   0.02157
     Eigenvalues ---    0.02216   0.05387   0.14274   0.15980   0.16000
     Eigenvalues ---    0.16003   0.16627   0.21957   0.22892   0.23083
     Eigenvalues ---    0.25067   0.35135   0.35281   0.35302   0.35347
     Eigenvalues ---    0.35575   0.36646   0.41277   0.44289   0.44340
     Eigenvalues ---    0.46182   0.50316   0.590031000.000001000.00000
     Eigenvalues --- 1000.000001000.000001000.000001000.000001000.00000
     Eigenvalues --- 1000.000001000.000001000.000001000.000001000.00000
     Eigenvalues --- 1000.000001000.000001000.000001000.000001000.00000
     Eigenvalues --- 1000.000001000.000001000.000001000.000001000.00000
     Eigenvalues --- 1000.000001000.000001000.000001000.000001000.00000
     Eigenvalues --- 1000.000001000.000001000.000001000.000001000.00000
     Eigenvalues --- 1000.000001000.000001000.000001000.000001000.00000
     Eigenvalues --- 1000.000001000.000001000.000001000.000001000.00000
     Eigenvalues --- 1000.000001000.000001000.000001000.000001000.00000
     Eigenvalues --- 1000.000001000.000001000.000001000.000001000.00000
     Eigenvalues --- 1000.000001000.000001000.000001000.000001000.00000
     Eigenvalues --- 1000.000001000.000001000.000001000.000001000.00000
     Eigenvalues --- 1000.000001000.000001000.000001000.000001000.00000
     Eigenvalues --- 1000.000001000.000001000.000001000.000001000.00000
     Eigenvalues --- 1000.000001000.000001000.000001000.000001000.00000
     Eigenvalues --- 1000.000001000.000001000.000001000.000001000.00000
     Eigenvalues --- 1000.000001000.000001000.000001000.000001000.00000
     Eigenvalues --- 1000.000001000.000001000.00000
 En-DIIS/RFO-DIIS IScMMF=        0 using points:    12   11   10    9    8
 RFO step:  Lambda=-1.12420693D-05.
 DidBck=F Rises=F RFO-DIIS coefs:    1.39490   -0.34688   -0.07104    0.09242   -0.06940
 Iteration  1 RMS(Cart)=  0.00111830 RMS(Int)=  0.00000155
 Iteration  2 RMS(Cart)=  0.00000056 RMS(Int)=  0.00000152
 Variable       Old X    -DE/DX   Delta X   Delta X   Delta X     New X
                                 (Linear)    (Quad)   (Total)
   X12       -1.85441   0.00234   0.00000   0.00000   0.00000  -1.85441
   Y12        0.04823   0.00037   0.00000   0.00000   0.00000   0.04823
   Z12        0.00726  -0.00013   0.00000   0.00000   0.00000   0.00726
   X13       -3.32885  -0.00227   0.00000   0.00000   0.00000  -3.32885
   Y13       -1.70104  -0.00245   0.00000   0.00000   0.00000  -1.70104
   Z13       -2.27857  -0.00312   0.00000   0.00000   0.00000  -2.27857
   X14       -3.52995  -0.00238   0.00000   0.00000   0.00000  -3.52995
   Y14        2.77640   0.00375   0.00000   0.00000   0.00000   2.77640
   Z14       -0.14571  -0.00027   0.00000   0.00000   0.00000  -0.14571
   X15       -3.27727  -0.00227   0.00000   0.00000   0.00000  -3.27727
   Y15       -1.37279  -0.00203   0.00000   0.00000   0.00000  -1.37279
   Z15        2.54648   0.00382   0.00000   0.00000   0.00000   2.54648
   X16       -4.22978   0.00132   0.00000   0.00000   0.00000  -4.22978
   Y16       -2.69610   0.00104   0.00000   0.00000   0.00000  -2.69610
   Z16       -3.58772   0.00191   0.00000   0.00000   0.00000  -3.58772
   X17       -4.14155   0.00131   0.00000   0.00000   0.00000  -4.14155
   Y17       -2.19545   0.00086   0.00000   0.00000   0.00000  -2.19545
   Z17        3.99089  -0.00236   0.00000   0.00000   0.00000   3.99089
   X18       -4.64877   0.00138   0.00000   0.00000   0.00000  -4.64877
   Y18        4.28727  -0.00180   0.00000   0.00000   0.00000   4.28727
   Z18       -0.17727   0.00030   0.00000   0.00000   0.00000  -0.17727
   X19       -4.77025   0.00021   0.00000   0.00000   0.00000  -4.77025
   Y19       -1.47397   0.00026   0.00000   0.00000   0.00000  -1.47397
   Z19       -4.82133   0.00043   0.00000   0.00000   0.00000  -4.82133
   X20       -4.25001   0.00012   0.00000   0.00000   0.00000  -4.25001
   Y20        5.14360  -0.00031   0.00000   0.00000   0.00000   5.14360
   Z20       -1.73134   0.00001   0.00000   0.00000   0.00000  -1.73134
   X21       -4.34285   0.00024   0.00000   0.00000   0.00000  -4.34285
   Y21       -0.88120   0.00030   0.00000   0.00000   0.00000  -0.88120
   Z21        5.23177  -0.00059   0.00000   0.00000   0.00000   5.23177
    R1        2.59165   0.00000   0.00000   0.00000   0.00000   2.59165
    R2        2.66814   0.00000   0.00000  -0.00001  -0.00001   2.66813
    R3        2.04648   0.00000   0.00000   0.00000   0.00000   2.04648
    R4        2.73220   0.00000   0.00000   0.00001   0.00001   2.73222
    R5        2.04661   0.00000   0.00000   0.00000   0.00000   2.04661
    R6        2.73194   0.00000   0.00002  -0.00001   0.00001   2.73195
    R7        2.41421   0.00000  -0.00001   0.00001   0.00000   2.41421
    R8        2.59180   0.00000   0.00000   0.00000   0.00000   2.59180
    R9        2.04639   0.00000   0.00000   0.00000   0.00000   2.04639
   R10        2.66814   0.00000   0.00000   0.00000   0.00000   2.66813
   R11        2.04650   0.00000   0.00000   0.00000   0.00000   2.04650
   R12        2.04692   0.00000   0.00000   0.00000   0.00000   2.04692
   R13        3.23403   0.00574   0.00000   0.00001   0.00000   3.23403
   R14        3.20527   0.00534   0.00000   0.00001   0.00000   3.20527
   R15        3.23906   0.00617   0.00000   0.00001   0.00000   3.23906
   R16        1.87502  -0.00709   0.00000  -0.00001   0.00000   1.87502
   R17        1.88028  -0.00670   0.00000  -0.00001   0.00000   1.88028
   R18        1.87351  -0.00768   0.00000  -0.00001   0.00000   1.87351
   R19        1.81865   0.00081   0.00000   0.00000   0.00000   1.81865
   R20        1.81867   0.00092   0.00000   0.00000   0.00000   1.81867
   R21        1.81864   0.00068   0.00000   0.00000   0.00000   1.81864
    A1        2.09659   0.00000   0.00001  -0.00001   0.00000   2.09659
    A2        2.10003   0.00000  -0.00001   0.00000  -0.00001   2.10002
    A3        2.08657   0.00000   0.00000   0.00001   0.00001   2.08657
    A4        2.09703   0.00000   0.00000   0.00002   0.00001   2.09704
    A5        2.12685   0.00000  -0.00001   0.00000  -0.00002   2.12683
    A6        2.05931   0.00000   0.00002  -0.00001   0.00001   2.05931
    A7        2.06895  -0.00001  -0.00001  -0.00001  -0.00002   2.06893
    A8        2.10392   0.00000   0.00002   0.00000   0.00001   2.10393
    A9        2.11031   0.00000   0.00000   0.00001   0.00001   2.11031
   A10        2.09610   0.00000   0.00001  -0.00001   0.00001   2.09610
   A11        2.06212   0.00000  -0.00002   0.00002   0.00000   2.06212
   A12        2.12496   0.00000   0.00001  -0.00002  -0.00001   2.12495
   A13        2.09753   0.00000  -0.00001   0.00001   0.00001   2.09754
   A14        2.09945   0.00000   0.00000  -0.00001  -0.00001   2.09944
   A15        2.08620   0.00000   0.00001   0.00000   0.00001   2.08621
   A16        2.11017   0.00000   0.00000   0.00000  -0.00001   2.11016
   A17        2.08653   0.00000   0.00000   0.00000   0.00000   2.08653
   A18        2.08649   0.00000   0.00001   0.00000   0.00001   2.08649
   A19        2.04537   0.00068  -0.00019   0.00002  -0.00018   2.04520
   A20        2.10452   0.00065   0.00036   0.00002   0.00038   2.10490
   A21        2.04241   0.00073  -0.00019  -0.00004  -0.00024   2.04217
   A22        1.76025  -0.00084   0.00000   0.00000   0.00000   1.76025
   A23        1.68758  -0.00091   0.00000   0.00000   0.00000   1.68758
   A24        1.75299  -0.00087   0.00000   0.00000   0.00000   1.75299
   A25        1.83358   0.00085   0.00000   0.00000   0.00000   1.83358
   A26        1.83359   0.00077   0.00000   0.00000   0.00000   1.83359
   A27        1.83613   0.00073   0.00000   0.00000   0.00000   1.83613
   A28        3.16539  -0.00064  -0.00001   0.00000  -0.00001   3.16538
   A29        3.22347  -0.00057   0.00004   0.00000   0.00004   3.22351
   A30        3.15227  -0.00061   0.00001   0.00000   0.00001   3.15227
   A31        3.12563   0.00053  -0.00003   0.00000  -0.00003   3.12560
   A32        3.18528   0.00015  -0.00008   0.00000  -0.00008   3.18520
   A33        3.16913  -0.00041  -0.00001   0.00000  -0.00001   3.16912
    D1       -0.00027   0.00000  -0.00001   0.00001   0.00001  -0.00026
    D2       -3.14005   0.00000   0.00000   0.00001   0.00001  -3.14005
    D3        3.14098   0.00000  -0.00001   0.00003   0.00002   3.14100
    D4        0.00120   0.00000   0.00000   0.00002   0.00002   0.00121
    D5        0.00130   0.00000   0.00001  -0.00001   0.00000   0.00130
    D6        3.14158   0.00000   0.00003  -0.00001   0.00002  -3.14158
    D7       -3.13995   0.00000   0.00001  -0.00002  -0.00001  -3.13996
    D8        0.00033   0.00000   0.00003  -0.00002   0.00001   0.00034
    D9       -0.00047   0.00000   0.00000  -0.00001  -0.00002  -0.00049
   D10       -3.13831   0.00000  -0.00006   0.00001  -0.00006  -3.13837
   D11        3.13938   0.00000  -0.00001  -0.00001  -0.00001   3.13937
   D12        0.00154   0.00000  -0.00007   0.00001  -0.00005   0.00149
   D13        0.00020   0.00000   0.00001   0.00000   0.00001   0.00022
   D14       -3.13729  -0.00001  -0.00003   0.00000  -0.00003  -3.13732
   D15        3.13802   0.00000   0.00007  -0.00002   0.00006   3.13808
   D16        0.00053   0.00000   0.00004  -0.00002   0.00001   0.00054
   D17       -0.81181   0.00006  -0.00084   0.00005  -0.00080  -0.81260
   D18       -2.96438  -0.00001  -0.00100   0.00001  -0.00099  -2.96537
   D19        1.18040  -0.00007  -0.00115   0.00003  -0.00112   1.17928
   D20        2.33363   0.00006  -0.00091   0.00007  -0.00084   2.33279
   D21        0.18106  -0.00001  -0.00106   0.00003  -0.00103   0.18003
   D22       -1.95735  -0.00008  -0.00121   0.00005  -0.00117  -1.95851
   D23        0.00080   0.00000  -0.00001   0.00000   0.00000   0.00080
   D24       -3.13982   0.00000  -0.00001  -0.00001  -0.00002  -3.13984
   D25        3.13815   0.00000   0.00003   0.00001   0.00004   3.13819
   D26       -0.00247   0.00000   0.00002   0.00000   0.00003  -0.00245
   D27       -0.00157   0.00000   0.00000   0.00000   0.00000  -0.00158
   D28        3.14133   0.00000  -0.00002   0.00000  -0.00002   3.14131
   D29        3.13905   0.00000   0.00001   0.00001   0.00001   3.13906
   D30       -0.00123   0.00000  -0.00002   0.00001  -0.00001  -0.00124
   D31       -1.75989   0.00002  -0.00034  -0.00004  -0.00038  -1.76027
   D32        0.56044   0.00062   0.00000   0.00000   0.00000   0.56044
   D33        2.33875  -0.00052   0.00000   0.00000   0.00000   2.33875
   D34        1.55247   0.00003   0.00034   0.00000   0.00034   1.55281
   D35       -2.54624   0.00051   0.00000   0.00000   0.00000  -2.54624
   D36       -0.76154  -0.00062   0.00000   0.00000   0.00000  -0.76154
   D37        1.05269   0.00005   0.00001   0.00004   0.00005   1.05274
   D38       -1.24265  -0.00057   0.00000   0.00000   0.00000  -1.24265
   D39       -2.96122   0.00063   0.00000   0.00000   0.00000  -2.96122
         Item               Value     Threshold  Converged?
 Maximum Force            0.000007     0.000015     YES
 RMS     Force            0.000002     0.000010     YES
 Maximum Displacement     0.004245     0.000060     NO 
 RMS     Displacement     0.001119     0.000040     NO 
 Predicted change in Energy=-8.942881D-09
 GradGradGradGradGradGradGradGradGradGradGradGradGradGradGradGradGradGrad

                          Input orientation:                          
 ---------------------------------------------------------------------
 Center     Atomic      Atomic             Coordinates (Angstroms)
 Number     Number       Type             X           Y           Z
 ---------------------------------------------------------------------
      1          6           0        2.419344   -1.150355   -0.168839
      2          6           0        1.048262   -1.180401   -0.159452
      3          6           0        0.296014    0.045175   -0.009451
      4          6           0        1.021143    1.288132    0.129311
      5          6           0        2.392608    1.289391    0.116880
      6          6           0        3.102192    0.077892   -0.032340
      7          1           0        2.985548   -2.066726   -0.280473
      8          1           0        0.496076   -2.106571   -0.260599
      9          1           0        0.451485    2.201755    0.245317
     10          1           0        2.938939    2.218495    0.222219
     11          1           0        4.185265    0.090795   -0.041025
     12          8           0       -0.981310    0.025521    0.003841
     13          1           0       -1.761553   -0.900154   -1.205766
     14          1           0       -1.867971    1.469208   -0.077107
     15          1           0       -1.734256   -0.726450    1.347540
     16          8           0       -2.238301   -1.426716   -1.898542
     17          8           0       -2.191612   -1.161782    2.111886
     18          8           0       -2.460021    2.268724   -0.093806
     19          1           0       -2.524310   -0.779993   -2.551338
     20          1           0       -2.249011    2.721877   -0.916186
     21          1           0       -2.298138   -0.466311    2.768534
 ---------------------------------------------------------------------
                    Distance matrix (angstroms):
                    1          2          3          4          5
     1  C    0.000000
     2  C    1.371444   0.000000
     3  C    2.441972   1.445826   0.000000
     4  C    2.826673   2.485513   1.445687   0.000000
     5  C    2.456565   2.825509   2.441258   1.371522   0.000000
     6  C    1.411915   2.412071   2.806462   2.412794   1.411916
     7  H    1.082952   2.133846   3.430331   3.909205   3.431179
     8  H    2.149821   1.083019   2.175571   3.457128   3.907925
     9  H    3.909046   3.458173   2.177135   1.082902   2.148689
    10  H    3.431044   3.908047   3.429584   2.133577   1.082963
    11  H    2.162236   3.386849   3.889646   3.387373   2.162217
    12  O    3.602354   2.366448   1.277545   2.370601   3.604645
    13  H    4.314826   3.011374   2.560937   3.783441   4.878581
    14  H    5.025097   3.941018   2.591386   2.902134   4.268782
    15  H    4.442015   3.196796   2.561021   3.624203   4.754908
    16  O    4.976134   3.726473   3.486815   4.701762   5.734499
    17  O    5.144196   3.956780   3.484982   4.500498   5.568067
    18  O    5.958518   4.920246   3.542177   3.623513   4.954946
    19  H    5.500290   4.317953   3.885398   4.902373   5.964715
    20  H    6.111158   5.164536   3.803164   3.720564   4.966273
    21  H    5.599171   4.503490   3.835159   4.589248   5.667174
                    6          7          8          9         10
     6  C    0.000000
     7  H    2.162074   0.000000
     8  H    3.408199   2.489870   0.000000
     9  H    3.407952   4.991780   4.338158   0.000000
    10  H    2.161859   4.314857   4.990680   2.487618   0.000000
    11  H    1.083184   2.480232   4.299621   4.298751   2.479865
    12  O    4.083998   4.493807   2.607377   2.616717   4.497241
    13  H    5.097992   4.975141   2.728676   4.077379   5.818912
    14  H    5.161423   6.008398   4.290522   2.453662   4.874158
    15  H    5.093355   5.169461   3.076561   3.816640   5.637181
    16  O    5.853838   5.506030   3.259122   4.999688   6.677500
    17  O    5.844558   5.774539   3.707422   4.667271   6.428038
    18  O    5.978440   6.963132   5.282948   2.931954   5.408435
    19  H    6.224053   6.096807   4.016220   5.056427   6.821337
    20  H    6.033839   7.122883   5.592782   2.985346   5.335184
    21  H    6.107751   6.306752   4.435508   4.587551   6.412401
                   11         12         13         14         15
    11  H    0.000000
    12  O    5.167182   0.000000
    13  H    6.140296   1.711374   0.000000
    14  H    6.208300   1.696158   2.626609   0.000000
    15  H    6.134878   1.714035   2.559353   2.620766   0.000000
    16  O    6.856778   2.703346   0.992217   3.441097   3.358792
    17  O    6.846059   2.705249   3.355624   3.437811   0.991420
    18  O    6.993281   2.688509   3.430175   0.995001   3.402246
    19  H    7.216532   3.091705   1.551387   3.407566   3.978480
    20  H    7.006312   3.118309   3.666140   1.555129   4.156969
    21  H    7.087912   3.101526   4.033758   3.468278   1.550761
                   16         17         18         19         20
    16  O    0.000000
    17  O    4.019441   0.000000
    18  O    4.118557   4.087235   0.000000
    19  H    0.962390   4.690641   3.916411   0.000000
    20  H    4.263328   4.924969   0.962383   3.874610   0.000000
    21  H    4.765245   0.962400   3.962274   5.333909   4.872794
                   21
    21  H    0.000000
 Stoichiometry    C6H11O4(2)
 Framework group  C1[X(C6H11O4)]
 Deg. of freedom    57
 Full point group                 C1      NOp   1
 Largest Abelian subgroup         C1      NOp   1
 Largest concise Abelian subgroup C1      NOp   1
                         Standard orientation:                         
 ---------------------------------------------------------------------
 Center     Atomic      Atomic             Coordinates (Angstroms)
 Number     Number       Type             X           Y           Z
 ---------------------------------------------------------------------
      1          6           0        2.438541   -1.210126   -0.037676
      2          6           0        1.067158   -1.222108   -0.032962
      3          6           0        0.330135    0.021417   -0.003697
      4          6           0        1.070624    1.262821    0.020788
      5          6           0        2.442032    1.245856    0.015770
      6          6           0        3.136573    0.016947   -0.014282
      7          1           0        2.993359   -2.139914   -0.059017
      8          1           0        0.503518   -2.146760   -0.049032
      9          1           0        0.512298    2.190331    0.046722
     10          1           0        2.999838    2.173899    0.035703
     11          1           0        4.219749    0.015511   -0.018245
     12          8           0       -0.947382    0.018983    0.004432
     13          1           0       -1.734340   -1.007290   -1.116399
     14          1           0       -1.815013    1.459427   -0.217583
     15          1           0       -1.715660   -0.592976    1.409127
     16          8           0       -2.214885   -1.591113   -1.758834
     17          8           0       -2.181833   -0.948268    2.208730
     18          8           0       -2.396635    2.261065   -0.313082
     19          1           0       -2.489759   -1.005597   -2.471442
     20          1           0       -2.176309    2.631664   -1.173486
     21          1           0       -2.282178   -0.192481    2.796038
 ---------------------------------------------------------------------
 Rotational constants (GHZ):      1.3020055      0.6644900      0.5924508
 Standard basis: 6-311++G(d,p) (5D, 7F)
 There are   307 symmetry adapted cartesian basis functions of A   symmetry.
 There are   297 symmetry adapted basis functions of A   symmetry.
   297 basis functions,   459 primitive gaussians,   307 cartesian basis functions
    40 alpha electrons       39 beta electrons
       nuclear repulsion energy       518.6179692140 Hartrees.
 NAtoms=   21 NActive=   21 NUniq=   21 SFac= 1.00D+00 NAtFMM=   60 NAOKFM=F Big=F
 Integral buffers will be    131072 words long.
 Raffenetti 2 integral format.
 Two-electron integral symmetry is turned on.
 ------------------------------------------------------------------------------
 Polarizable Continuum Model (PCM)
 =================================
 Model                : PCM (using non-symmetric T matrix).
 Atomic radii         : UFF (Universal Force Field).
 Polarization charges : Total charges.
 Charge compensation  : None.
 Solution method      : On-the-fly selection.
 Cavity type          : Scaled VdW (van der Waals Surface) (Alpha=1.100).
 Cavity algorithm     : GePol (No added spheres)
                        Default sphere list used, NSphG=   21.
                        Lebedev-Laikov grids with approx.  5.0 points / Ang**2.
                        Smoothing algorithm: Karplus/York (Gamma=1.0000).
                        Polarization charges: spherical gaussians, with
                                              point-specific exponents (IZeta= 3).
                        Self-potential: point-specific (ISelfS= 7).
                        Self-field    : sphere-specific E.n sum rule (ISelfD= 2).
 1st derivatives      : Analytical E(r).r(x)/FMM algorithm (CHGder, D1EAlg=3).
                        Cavity 1st derivative terms included.
 Solvent              : Water, Eps=  78.355300 Eps(inf)=   1.777849
 ------------------------------------------------------------------------------
 One-electron integrals computed using PRISM.
 PrsmSu:  requested number of processors reduced to:   9 ShMem   1 Linda.
 NBasis=   297 RedAO= T EigKep=  4.39D-06  NBF=   297
 NBsUse=   296 1.00D-06 EigRej=  8.94D-07 NBFU=   296
 Initial guess from the checkpoint file:  "MHPhenoxideIon.com.chk"
 B after Tr=     0.000000    0.000000    0.000000
         Rot=    1.000000   -0.000396   -0.000015   -0.000060 Ang=  -0.05 deg.
 Initial guess <Sx>= 0.0000 <Sy>= 0.0000 <Sz>= 0.5000 <S**2>= 0.7719 S= 0.5109
 Requested convergence on RMS density matrix=1.00D-08 within 128 cycles.
 Requested convergence on MAX density matrix=1.00D-06.
 Requested convergence on             energy=1.00D-06.
 No special actions if energy rises.
 CoulSu:  requested number of processors reduced to:  10 ShMem   1 Linda.
 Inv3:  Mode=1 IEnd=    11349075.
 Iteration    1 A*A^-1 deviation from unit magnitude is 5.11D-15 for    207.
 Iteration    1 A*A^-1 deviation from orthogonality  is 3.54D-15 for   1943   1451.
 Iteration    1 A^-1*A deviation from unit magnitude is 4.88D-15 for    192.
 Iteration    1 A^-1*A deviation from orthogonality  is 3.48D-11 for    793    203.
 CoulSu:  requested number of processors reduced to:  10 ShMem   1 Linda.
 CoulSu:  requested number of processors reduced to:  14 ShMem   1 Linda.
 CoulSu:  requested number of processors reduced to:  14 ShMem   1 Linda.
 Error on total polarization charges =  0.01520
 SCF Done:  E(UB3LYP) =  -536.330982568     A.U. after    9 cycles
            NFock=  9  Conv=0.92D-08     -V/T= 2.0039
 <Sx>= 0.0000 <Sy>= 0.0000 <Sz>= 0.5000 <S**2>= 0.7719 S= 0.5109
 <L.S>= 0.000000000000E+00
 Annihilation of the first spin contaminant:
 S**2 before annihilation     0.7719,   after     0.7503
 PrsmSu:  requested number of processors reduced to:   9 ShMem   1 Linda.
 PrsmSu:  requested number of processors reduced to:  15 ShMem   1 Linda.
 D1PCM: PCM CHGder 1st derivatives, ID1Alg=3 FixD1E=F DoIter=F DoCFld=F I1PDM=0.
 CoulSu:  requested number of processors reduced to:  13 ShMem   1 Linda.
 CoulSu:  requested number of processors reduced to:  13 ShMem   1 Linda.
 CoulSu:  requested number of processors reduced to:  12 ShMem   1 Linda.
 CoulSu:  requested number of processors reduced to:   8 ShMem   1 Linda.
 CoulSu:  requested number of processors reduced to:   8 ShMem   1 Linda.
 CoulSu:  requested number of processors reduced to:  14 ShMem   1 Linda.
 CoulSu:  requested number of processors reduced to:  14 ShMem   1 Linda.
 Calling FoFJK, ICntrl=      2127 FMM=F ISym2X=0 I1Cent= 0 IOpClX= 1 NMat=1 NMatS=1 NMatT=0.
 CoulSu:  requested number of processors reduced to:  15 ShMem   1 Linda.
 ***** Axes restored to original set *****
 -------------------------------------------------------------------
 Center     Atomic                   Forces (Hartrees/Bohr)
 Number     Number              X              Y              Z
 -------------------------------------------------------------------
      1        6           0.000000733   -0.000000846   -0.000000098
      2        6           0.000000456   -0.000000265   -0.000000133
      3        6          -0.000001537    0.000002148    0.000004589
      4        6          -0.000003975   -0.000002118    0.000000608
      5        6           0.000000024   -0.000000141   -0.000000137
      6        6          -0.000000394   -0.000000421   -0.000000240
      7        1          -0.000000099    0.000000290   -0.000000058
      8        1           0.000000229   -0.000000429    0.000000281
      9        1           0.000001410    0.000000327   -0.000000904
     10        1           0.000000198   -0.000000021    0.000000068
     11        1           0.000000119    0.000000349    0.000000315
     12        8           0.013323770    0.001853971   -0.000671728
     13        1          -0.009574665   -0.009414343   -0.011218965
     14        1          -0.010403866    0.012874618   -0.000443074
     15        1          -0.009854615   -0.008143868    0.013793408
     16        8           0.005397843    0.004880490    0.007277686
     17        8           0.005442819    0.004046668   -0.008875118
     18        8           0.005898072   -0.007490867    0.000728369
     19        1          -0.000166483    0.000453021   -0.000396547
     20        1          -0.000053665    0.000260694   -0.000514806
     21        1          -0.000006376    0.000680743    0.000316484
 -------------------------------------------------------------------
 Cartesian Forces:  Max     0.013793408 RMS     0.004779048

 GradGradGradGradGradGradGradGradGradGradGradGradGradGradGradGradGradGrad
 Berny optimization.
 Using GEDIIS/GDIIS optimizer.
 FormGI is forming the generalized inverse of G from B-inverse, IUseBI=4.
 Internal  Forces:  Max     0.007680463 RMS     0.001700626
 Search for a local minimum.
 Step number  13 out of a maximum of  126
 All quantities printed in internal units (Hartrees-Bohrs-Radians)
 Mixed Optimization -- En-DIIS/RFO-DIIS
 Swapping is turned off.
 Update second derivatives using D2CorX and points    1    2    3    4    5
                                                      6    7    8    9   10
                                                     11   12   13
 DE=  2.02D-07 DEPred=-8.94D-09 R=-2.26D+01
 Trust test=-2.26D+01 RLast= 2.55D-03 DXMaxT set to 5.30D-02
 ITU= -1 -1 -1  1  1  1  1  1  1  1  1  1  0
     Eigenvalues ---    0.00075   0.01513   0.01934   0.02009   0.02040
     Eigenvalues ---    0.02099   0.02124   0.02137   0.02149   0.02156
     Eigenvalues ---    0.02212   0.05069   0.14469   0.15928   0.16001
     Eigenvalues ---    0.16010   0.16529   0.21661   0.22874   0.23383
     Eigenvalues ---    0.25214   0.35069   0.35284   0.35295   0.35350
     Eigenvalues ---    0.35572   0.36569   0.41330   0.44291   0.44437
     Eigenvalues ---    0.46186   0.50359   0.592621000.000001000.00000
     Eigenvalues --- 1000.000001000.000001000.000001000.000001000.00000
     Eigenvalues --- 1000.000001000.000001000.000001000.000001000.00000
     Eigenvalues --- 1000.000001000.000001000.000001000.000001000.00000
     Eigenvalues --- 1000.000001000.000001000.000001000.000001000.00000
     Eigenvalues --- 1000.000001000.000001000.000001000.000001000.00000
     Eigenvalues --- 1000.000001000.000001000.000001000.000001000.00000
     Eigenvalues --- 1000.000001000.000001000.000001000.000001000.00000
     Eigenvalues --- 1000.000001000.000001000.000001000.000001000.00000
     Eigenvalues --- 1000.000001000.000001000.000001000.000001000.00000
     Eigenvalues --- 1000.000001000.000001000.000001000.000001000.00000
     Eigenvalues --- 1000.000001000.000001000.000001000.000001000.00000
     Eigenvalues --- 1000.000001000.000001000.000001000.000001000.00000
     Eigenvalues --- 1000.000001000.000001000.000001000.000001000.00000
     Eigenvalues --- 1000.000001000.000001000.000001000.000001000.00000
     Eigenvalues --- 1000.000001000.000001000.000001000.000001000.00000
     Eigenvalues --- 1000.000001000.000001000.000001000.000001000.00000
     Eigenvalues --- 1000.000001000.000001000.000001000.000001000.00000
     Eigenvalues --- 1000.000001000.000001000.00000
 En-DIIS/RFO-DIIS IScMMF=        0 using points:    13   12   11   10    9
 RFO step:  Lambda=-1.12413681D-05.
 DidBck=F Rises=F RFO-DIIS coefs:    1.26121   -0.31040    0.05002   -0.02275    0.02192
 Iteration  1 RMS(Cart)=  0.00096197 RMS(Int)=  0.00000151
 Iteration  2 RMS(Cart)=  0.00000051 RMS(Int)=  0.00000148
 Variable       Old X    -DE/DX   Delta X   Delta X   Delta X     New X
                                 (Linear)    (Quad)   (Total)
   X12       -1.85441   0.00234   0.00000   0.00000   0.00000  -1.85441
   Y12        0.04823   0.00038   0.00000   0.00000   0.00000   0.04823
   Z12        0.00726  -0.00013   0.00000   0.00000   0.00000   0.00726
   X13       -3.32885  -0.00227   0.00000   0.00000   0.00000  -3.32885
   Y13       -1.70104  -0.00245   0.00000   0.00000   0.00000  -1.70104
   Z13       -2.27857  -0.00312   0.00000   0.00000   0.00000  -2.27857
   X14       -3.52995  -0.00238   0.00000   0.00000   0.00000  -3.52995
   Y14        2.77640   0.00375   0.00000   0.00000   0.00000   2.77640
   Z14       -0.14571  -0.00027   0.00000   0.00000   0.00000  -0.14571
   X15       -3.27727  -0.00227   0.00000   0.00000   0.00000  -3.27727
   Y15       -1.37279  -0.00203   0.00000   0.00000   0.00000  -1.37279
   Z15        2.54648   0.00382   0.00000   0.00000   0.00000   2.54648
   X16       -4.22978   0.00132   0.00000   0.00000   0.00000  -4.22978
   Y16       -2.69610   0.00104   0.00000   0.00000   0.00000  -2.69610
   Z16       -3.58772   0.00191   0.00000   0.00000   0.00000  -3.58772
   X17       -4.14155   0.00131   0.00000   0.00000   0.00000  -4.14155
   Y17       -2.19545   0.00086   0.00000   0.00000   0.00000  -2.19545
   Z17        3.99089  -0.00236   0.00000   0.00000   0.00000   3.99089
   X18       -4.64877   0.00138   0.00000   0.00000   0.00000  -4.64877
   Y18        4.28727  -0.00180   0.00000   0.00000   0.00000   4.28727
   Z18       -0.17727   0.00030   0.00000   0.00000   0.00000  -0.17727
   X19       -4.77025   0.00021   0.00000   0.00000   0.00000  -4.77025
   Y19       -1.47397   0.00026   0.00000   0.00000   0.00000  -1.47397
   Z19       -4.82133   0.00044   0.00000   0.00000   0.00000  -4.82133
   X20       -4.25001   0.00012   0.00000   0.00000   0.00000  -4.25001
   Y20        5.14360  -0.00031   0.00000   0.00000   0.00000   5.14360
   Z20       -1.73134   0.00001   0.00000   0.00000   0.00000  -1.73134
   X21       -4.34285   0.00024   0.00000   0.00000   0.00000  -4.34285
   Y21       -0.88120   0.00030   0.00000   0.00000   0.00000  -0.88120
   Z21        5.23177  -0.00059   0.00000   0.00000   0.00000   5.23177
    R1        2.59165   0.00000   0.00000   0.00000   0.00000   2.59165
    R2        2.66813   0.00000   0.00000   0.00000   0.00000   2.66813
    R3        2.04648   0.00000   0.00000   0.00000   0.00000   2.04648
    R4        2.73222   0.00000   0.00000   0.00000   0.00001   2.73222
    R5        2.04661   0.00000   0.00000   0.00000   0.00000   2.04661
    R6        2.73195   0.00000   0.00000  -0.00001  -0.00001   2.73195
    R7        2.41421   0.00000   0.00000  -0.00001   0.00000   2.41421
    R8        2.59180   0.00000   0.00000   0.00000   0.00000   2.59180
    R9        2.04639   0.00000   0.00000   0.00000   0.00000   2.04639
   R10        2.66813   0.00000   0.00000   0.00000   0.00000   2.66813
   R11        2.04650   0.00000   0.00000   0.00000   0.00000   2.04650
   R12        2.04692   0.00000   0.00000   0.00000   0.00000   2.04692
   R13        3.23403   0.00574   0.00000   0.00001   0.00000   3.23403
   R14        3.20527   0.00534   0.00000   0.00001   0.00000   3.20527
   R15        3.23906   0.00617   0.00000   0.00001   0.00000   3.23906
   R16        1.87502  -0.00709   0.00000  -0.00001   0.00000   1.87502
   R17        1.88028  -0.00670   0.00000  -0.00001   0.00000   1.88028
   R18        1.87351  -0.00768   0.00000  -0.00001   0.00000   1.87351
   R19        1.81865   0.00081   0.00000   0.00000   0.00000   1.81865
   R20        1.81867   0.00092   0.00000   0.00000   0.00000   1.81867
   R21        1.81864   0.00068   0.00000   0.00000   0.00000   1.81864
    A1        2.09659   0.00000   0.00000   0.00000   0.00000   2.09659
    A2        2.10002   0.00000   0.00000   0.00000   0.00000   2.10002
    A3        2.08657   0.00000   0.00000   0.00000   0.00000   2.08658
[truncated: 404,312 more chars]
